# Supplementary material for: How Host Phylogeny and Diet Shape the Specificity and Specificity Diversity of Animal Gut Microbiomes
Source: Environ Microbiol Rep. 2026 Jan 29;18(1):e70253. doi: 10.1111/1758-2229.70253 (PMC12856063; doi:10.1111/1758-2229.70253)
Supplement: Supplementary file 2 — Data S2. Tables S1B–S2D‐FDR‐V3‐Final. [file EMI4-18-e70253-s002.xls]

## Sheet: Table S1B
Table S1B. The exclusively unique species (EUS) in each animal class, i.e., do not exist in any other 9 animal classes. However, four classes including Insecta and Mammalia do not have any EUS.
1_Arachnida (39 EUS Species)	2_Malacostraca (54 EUS)	4_Chondrichthyes (18 EUS)	5_Actinopteri (26 EUS)	6_Amphibia (100 EUS)	7_Sauropsida (15 EUS)
Sphingomonas_470501	mitochondria_461757	Wolbachia endosymbiont of Chorthippus parallelus_401832	Fusobacteriaceae_447039	Clostridiales_312577	Bilophila_248036
Entomoplasmatales_472433	Corynebacterium_459931	Ruminococcaceae_405546	Corynebacterium_444527	Gemmataceae_309273	Bacteroides_250025
Rickettsiella_468842	Planctomyces_459178	Clostridiales_420639	Psychrilyobacter_447232	Polyangiaceae_308109	Bacteroides_235133
Novosphingobium_473337	Sinorhizobium_459766	Prevotella_422134	Carnobacterium_448015	Flavobacteriaceae_309193	Bacteroides_245658
Lactobacillus_470237	Candidatus Hepatoplasma_458787	RFN20_420558	Vagococcus_446803	Isosphaeraceae_308336	Ruminococcaceae_245919
phragmitetus_472630	copri_460587	Methanobacteriales_420925	Streptophyta_447584	PW3_312189	Clostridiales_255805
Hyphomicrobiaceae_472569	parainfluenzae_460673	[Mogibacteriaceae]_356995	Photobacterium_444214	Gemmata_314152	Rikenellaceae_236613
Phycisphaerales_470533	Verrucomicrobiaceae_461717	Mycoplasma_360823	Peptoniphilus_447496	Ellin329_310041	Ruminococcus_251674
Rhodospirillales_472625	Prevotella_460399	RF32_390124	Streptophyta_447808	Gemmataceae_311619	Parabacteroides_243335
Entomoplasmatales_472332	Riemerella_460322	Veillonellaceae_427690	Photobacterium_447805	Myxococcales_311765	Bacteroides_247570
yabuuchiae_473266	Proteobacteria_460726	luteciae_385496	Vagococcus_448208	Candidatus Xiphinematobacter_309927	Lachnospiraceae_245677
Wolbachia_469537	Flavobacteriales_461309	Butyrivibrio_426772	salivarius_443580	Comamonadaceae_309478	muciniphila_252392
Phycisphaerales_470689	melaninogenica_461622	prausnitzii_420117	Coriobacteriaceae_443803	Clostridiales_309703	Lachnospiraceae_247616
Pseudomonas_470722	Anaerococcus_459737	Peptostreptococcaceae_365200	Lactobacillales_445451	Legionellaceae_312002	Bacteroides_251576
Methylobacteriaceae_472689	Mollicutes_458892	02d06_412912	[Tissierellaceae]_445704	EB1017_314344	Clostridiales_254855
Pseudomonas_471823	Vibrio_461538	bromii_423720	Cetobacterium_447743	Acetobacteraceae_314248
Hyphomicrobiaceae_471185	dispar_458816	vadinHB04_417279	Weissella_448560	Christensenellaceae_308539
Entomoplasmatales_471627	Moraxella_461003	S24-7_396745	Lactococcus_443900	Caulobacteraceae_310122
Entomoplasmatales_472092	Bacteria_458684		Streptophyta_443617	auto67_4W_311555
Pseudonocardia_472454	Tenacibaculum_459017		Lactococcus_443253	Bacteroides_308852
Rickettsia endosymbiont of Deronectes platynotus_470917	Vibrio_459261		Peptoniphilus_443913	Desulfovibrionaceae_312452
Delftia_471148	Vibrionales_461601		Coriobacteriaceae_448422	Paenibacillus_310425
Wolbachia_470267	Gammaproteobacteria_456541		Peptoniphilus_443273	Clostridiales_311047
Candidatus Cardinium_471039	Prevotella_460188		Clostridiaceae_447915	mitochondria_312714
Wolbachia_472928	Corynebacterium_461849		Bradyrhizobium_446538	Clostridiales_308943
Rickettsiella_473021	Planctomyces_460242		Bacillaceae_448459	Anaerovorax_308851
Agrobacterium_472507	Streptococcus_458671			RF39_311615
Rickettsiella_469730	Streptophyta_458734			Stramenopiles_308813
Mollicutes_472963	Candidatus Hepatoplasma_461698			meningoseptica_310866
Sphingobium_472205	Vibrio_460556			SJA-4_314289
acnes_471145	Gammaproteobacteria_458761			mitochondria_308217
Wolbachia_472177	melaninogenica_461405			Chitinophagaceae_308614
Rickettsiales_470707	Moraxella_461902			Actinomycetales_313895
Rickettsia endosymbiont of Deronectes platynotus_472612	Alphaproteobacteria_461837			Ruminococcaceae_308485
Candidatus Cardinium_471890	Streptophyta_461132			rhizosphaerae_309812
Comamonadaceae_468025	anginosus_458710			Myxococcales_313417
sanguinis_471649	Cobetia_459874			Methylocaldum_307968
Comamonadaceae_471933	Flavobacteriaceae_461388			Bacteroides_312702
Ochrobactrum_470932	Rhodobacteraceae_459629			Gaiellales_310660
	Arcobacter_459963			Chlamydiaceae_308578
	Neisseria_459320			Desulfovibrionaceae_313373
	Rhodobacteraceae_461785			Ktedonobacteraceae_309579
	Flavobacteriaceae_460411			Ruminococcaceae_313540
	Streptophyta_461833			Clostridiales_309459
	Anaerococcus_460049			Acetobacteraceae_314348
	Mollicutes_458702			Bacteria_311066
	Proteobacteria_460347			Lachnospiraceae_312369
	Flavobacteriaceae_460455			Oscillospira_308016
	Corynebacterium_458014			Clostridiales_311488
	Candidatus Hepatoplasma_460967			Bacteroidales_311513
	thermophila_459664			mitochondria_312846
	Rickettsiales_458780			Ruminococcaceae_308058
	Legionellales_459672			Chryseobacterium_308188
	Lachnospiraceae_456510			Methanosarcina_313548
				Planctomyces_309028
				Pseudonocardia_313329
				OPB54_309335
				Pseudoramibacter_Eubacterium_311644
				Gammaproteobacteria_310150
				Cellvibrio_308448
				Ruminococcaceae_310152
				Rhodoplanes_309191
				mitochondria_309325
				ximonensis_312307
				Rhizobiales_313794
				Xanthobacteraceae_307782
				flexus_308845
				Clostridiales_310396
				Ruminococcaceae_313612
				Edwardsiella_309951
				Erysipelotrichaceae_310517
				Clostridiales_310023
				Clostridiales_312080
				Stenotrophomonas_311556
				Peptostreptococcaceae_310415
				Ruminococcaceae_313992
				Ruminococcaceae_312203
				Ruminococcaceae_313490
				Erysipelotrichaceae_309971
				Mollicutes_310159
				Ruminococcaceae_312267
				Dysgonomonas_310251
				RB046_313237
				Desulfovibrionaceae_314076
				Betaproteobacteria_313817
				Desulfovibrio_311832
				Stramenopiles_311280
				Actinomycetales_309588
				Clostridiales_307926
				Neisseriaceae_313453
				Stramenopiles_441512
				Anaerofustis_311031
				Desulfovibrio_310119
				Dysgonomonas_311901
				Polyangiaceae_308708
				Rikenellaceae_313981
				Burkholderiales_308746
				Christensenellaceae_311658
				Rickettsiaceae_307814
				Erysipelotrichaceae_308888

## Sheet: TableS1C
Table S1C. The catalogues of species categories from comparing Apis mellifera and Bos taurus
Species	Former Specificity	Latter Specificity	Delta of Specificity	p-value
Unique Species (US) in the Former (Apis mellifera)
B_461941	0.065	0	0.065	0.007
B_461947	0.537	0	0.537	0
B_461949	0.299	0	0.299	0
B_461951	0.03	0	0.03	0.035
B_461957	0.121	0	0.121	0
B_461986	0.095	0	0.095	0.004
B_461996	0.035	0	0.035	0.043
B_462009	0.186	0	0.186	0
B_462017	0.381	0	0.381	0
B_462018	0.056	0	0.056	0.022
B_462020	0.078	0	0.078	0.007
B_462060	0.173	0	0.173	0
Lactobacillus_471192	0.485	0	0.485	0
B_462066	0.13	0	0.13	0.001
B_462077	0.19	0	0.19	0
B_462080	0.329	0	0.329	0
B_462082	0.199	0	0.199	0
B_462084	0.221	0	0.221	0
B_462085	0.087	0	0.087	0.004
B_462090	0.455	0	0.455	0
B_462101	0.1	0	0.1	0.003
B_462104	0.165	0	0.165	0
B_462107	0.069	0	0.069	0.012
B_462113	0.381	0	0.381	0
B_462115	0.121	0	0.121	0.001
B_462124	0.139	0	0.139	0.002
B_462137	0.043	0	0.043	0.022
B_462158	0.459	0	0.459	0
Acetobacteraceae_472919	0.134	0	0.134	0
B_462164	0.039	0	0.039	0.024
B_462167	0.134	0	0.134	0
B_462168	0.19	0	0.19	0
B_462180	0.377	0	0.377	0
B_462183	0.139	0	0.139	0
B_462195	0.121	0	0.121	0
B_462206	0.221	0	0.221	0
B_462208	0.074	0	0.074	0.01
B_462218	0.242	0	0.242	0
OD1_470313	0.052	0	0.052	0.024
B_462222	0.32	0	0.32	0
B_462223	0.121	0	0.121	0.001
B_462225	0.065	0	0.065	0.009
B_462227	0.043	0	0.043	0.026
B_462228	0.117	0	0.117	0
B_462230	0.026	0	0.026	0.046
B_462247	0.039	0	0.039	0.023
B_462249	0.117	0	0.117	0
B_462252	0.043	0	0.043	0.035
B_462253	0.069	0	0.069	0.004
B_462267	0.039	0	0.039	0.048
B_462279	0.45	0	0.45	0
B_462285	0.069	0	0.069	0.01
B_462286	0.563	0	0.563	0
B_462292	0.177	0	0.177	0.001
B_462296	0.182	0	0.182	0
B_462297	0.061	0	0.061	0.006
Acetobacteraceae_472120	0.225	0	0.225	0
B_462303	0.351	0	0.351	0
B_462304	0.065	0	0.065	0.012
B_462310	0.558	0	0.558	0
B_462313	0.242	0	0.242	0
B_462329	0.043	0	0.043	0.036
B_462346	0.203	0	0.203	0
B_462349	0.082	0	0.082	0.004
B_462358	0.082	0	0.082	0.003
B_462360	0.069	0	0.069	0.015
Lactobacillus_471105	0.364	0	0.364	0
Lactobacillus_471774	0.095	0	0.095	0.004
B_462367	0.394	0	0.394	0
B_462370	0.043	0	0.043	0.031
Acetobacteraceae_472047	0.056	0	0.056	0.017
B_462376	0.121	0	0.121	0
B_462383	0.355	0	0.355	0
B_462389	0.13	0	0.13	0
Bifidobacterium_472280	0.1	0	0.1	0
B_462405	0.545	0	0.545	0
B_462421	0.29	0	0.29	0
B_462431	0.16	0	0.16	0
B_462433	0.074	0	0.074	0.008
B_462439	0.286	0	0.286	0
B_462446	0.035	0	0.035	0.048
OD1_470374	0.074	0	0.074	0.007
Lactobacillus_472854	0.208	0	0.208	0
B_462452	0.035	0	0.035	0.03
OD1_471862	0.03	0	0.03	0.035
B_462477	0.069	0	0.069	0.01
B_462482	0.048	0	0.048	0.019
B_462488	0.078	0	0.078	0.008
B_462491	0.065	0	0.065	0.007
B_462493	0.169	0	0.169	0
B_462502	0.229	0	0.229	0
Lactobacillus_470566	0.203	0	0.203	0
B_462551	0.052	0	0.052	0.023
B_462552	0.091	0	0.091	0
B_462566	0.156	0	0.156	0
B_462583	0.385	0	0.385	0
B_462586	0.1	0	0.1	0
B_462595	0.212	0	0.212	0
B_462602	0.069	0	0.069	0.012
B_462631	0.221	0	0.221	0
B_462653	0.489	0	0.489	0
B_462668	0.221	0	0.221	0
B_462672	0.035	0	0.035	0.041
B_462676	0.16	0	0.16	0
B_462677	0.065	0	0.065	0.009
Delftia_473023	0.069	0	0.069	0.003
B_462683	0.619	0	0.619	0
B_462687	0.299	0	0.299	0
B_462692	0.069	0	0.069	0.013
B_462695	0.056	0	0.056	0.02
B_462698	0.048	0	0.048	0.028
B_462703	0.216	0	0.216	0
B_462706	0.212	0	0.212	0
B_462707	0.048	0	0.048	0.021
B_462708	0.299	0	0.299	0
B_462716	0.234	0	0.234	0
B_462733	0.368	0	0.368	0
B_462739	0.061	0	0.061	0.016
B_462740	0.329	0	0.329	0
Lactobacillus_471170	0.242	0	0.242	0
B_462746	0.264	0	0.264	0
B_462755	0.039	0	0.039	0.036
B_462757	0.03	0	0.03	0.046
B_462787	0.104	0	0.104	0.003
B_462788	0.186	0	0.186	0
B_462801	0.225	0	0.225	0
B_462802	0.351	0	0.351	0
B_462818	0.225	0	0.225	0
B_462819	0.294	0	0.294	0
B_462843	0.03	0	0.03	0.046
B_462850	0.182	0	0.182	0
B_462865	0.394	0	0.394	0
B_462872	0.048	0	0.048	0.02
Oxalobacteraceae_470919	0.035	0	0.035	0.043
B_462882	0.061	0	0.061	0.023
B_462899	0.242	0	0.242	0
B_462919	0.056	0	0.056	0.024
B_462922	0.173	0	0.173	0
B_462925	0.312	0	0.312	0
B_462946	0.606	0	0.606	0
B_462985	0.039	0	0.039	0.047
B_462987	0.385	0	0.385	0
B_462994	0.035	0	0.035	0.043
B_463004	0.043	0	0.043	0.021
B_463007	0.247	0	0.247	0
B_463022	0.113	0	0.113	0
B_463029	0.048	0	0.048	0.016
B_463041	0.048	0	0.048	0.02
B_463044	0.165	0	0.165	0
B_463061	0.095	0	0.095	0
B_463062	0.229	0	0.229	0
B_463066	0.061	0	0.061	0.017
B_463068	0.039	0	0.039	0.029
B_463102	0.182	0	0.182	0
B_463106	0.459	0	0.459	0
B_463112	0.035	0	0.035	0.038
B_463115	0.152	0	0.152	0
B_463120	0.221	0	0.221	0
B_463121	0.087	0	0.087	0.005
Unique Species in Latter (Bos taurus)
Flavisolibacter_305503	0	0.01	-0.01	0
Planococcaceae_441190	0	0.01	-0.01	0
eggerthii_283917	0	0.076	-0.076	0
faecis_458905	0	0.038	-0.038	0
Blautia_293918	0	0.01	-0.01	0
Peptostreptococcaceae_300232	0	0.057	-0.057	0
Comamonadaceae_427903	0	0.086	-0.086	0
Streptophyta_435312	0	0.01	-0.01	0
muciniphila_306870	0	0.067	-0.067	0
prausnitzii_288411	0	0.048	-0.048	0
Bacillus_290126	0	0.029	-0.029	0
Lactobacillus_432696	0	0.019	-0.019	0
Enterococcus_289728	0	0.01	-0.01	0
Methylobacterium_441553	0	0.01	-0.01	0
Comamonas_444685	0	0.029	-0.029	0
Bifidobacterium_287590	0	0.048	-0.048	0
Bacteroidales_285680	0	0.01	-0.01	0
Acinetobacter_442394	0	0.01	-0.01	0
guillouiae_442973	0	0.019	-0.019	0
RF16_298864	0	0.038	-0.038	0
Peptostreptococcaceae_460824	0	0.067	-0.067	0
Prevotella_302042	0	0.029	-0.029	0
copri_461826	0	0.048	-0.048	0
Alishewanella_304360	0	0.01	-0.01	0
copri_458830	0	0.057	-0.057	0
ovatus_303378	0	0.029	-0.029	0
Bacteroidales_76006	0	0.01	-0.01	0
Clostridiales_77348	0	0.01	-0.01	0
Clostridiales_77319	0	0.01	-0.01	0
Sulfurospirillum_75946	0	0.01	-0.01	0
Clostridiales_76658	0	0.01	-0.01	0
Firmicutes_77003	0	0.01	-0.01	0
Clostridiales_78931	0	0.01	-0.01	0
Bacteroidales_76940	0	0.01	-0.01	0
RF39_80566	0	0.01	-0.01	0
S24.7_76081	0	0.01	-0.01	0
Sporanaerobacter_77123	0	0.01	-0.01	0
Sutterella_75960	0	0.01	-0.01	0
Clostridiales_77135	0	0.01	-0.01	0
Bacteroidales_76155	0	0.01	-0.01	0
Clostridiales_81420	0	0.01	-0.01	0
Porphyromonadaceae_77071	0	0.01	-0.01	0
X5.7N15_75808	0	0.01	-0.01	0
Psychrobacter_76737	0	0.01	-0.01	0
Bacteroidales_76025	0	0.01	-0.01	0
Clostridiales_76502	0	0.01	-0.01	0
Bacteroidaceae_75760	0	0.01	-0.01	0
Lachnospiraceae_76490	0	0.01	-0.01	0
X5.7N15_76677	0	0.01	-0.01	0
Bacteroides_75716	0	0.01	-0.01	0
Bacteroidales_75942	0	0.01	-0.01	0
Clostridiales_77362	0	0.01	-0.01	0
Flavobacterium_80107	0	0.01	-0.01	0
Flavobacterium_75948	0	0.01	-0.01	0
Enterococcus_77316	0	0.01	-0.01	0
Lachnospiraceae_76243	0	0.01	-0.01	0
Parabacteroides_76267	0	0.01	-0.01	0
Ruminococcaceae_75692	0	0.01	-0.01	0
Lachnospiraceae_76470	0	0.01	-0.01	0
Lachnospiraceae_76435	0	0.01	-0.01	0
X5.7N15_79404	0	0.01	-0.01	0
Bacteroidales_77206	0	0.01	-0.01	0
Bacteroidales_76412	0	0.01	-0.01	0
Ruminococcaceae_76930	0	0.01	-0.01	0
Bacteroidales_76540	0	0.01	-0.01	0
Flavobacterium_77147	0	0.01	-0.01	0
Marinilabiaceae_76259	0	0.01	-0.01	0
Clostridiales_82018	0	0.01	-0.01	0
Lachnospiraceae_76827	0	0.01	-0.01	0
Clostridiales_76634	0	0.01	-0.01	0
Ruminococcaceae_77143	0	0.01	-0.01	0
Christensenellaceae_76943	0	0.01	-0.01	0
Candidatus.Accumulibacter_77311	0	0.01	-0.01	0
Bacteroides_77653	0	0.01	-0.01	0
plebeius_75956	0	0.019	-0.019	0
Ruminococcus_78902	0	0.01	-0.01	0
Ruminococcaceae_80425	0	0.01	-0.01	0
Bacteroides_76653	0	0.01	-0.01	0
Bacteroidales_75678	0	0.01	-0.01	0
Aerococcaceae_76561	0	0.01	-0.01	0
Prevotella_76673	0	0.01	-0.01	0
X5.7N15_77284	0	0.01	-0.01	0
Lactobacillus_76991	0	0.01	-0.01	0
Clostridiales_75919	0	0.01	-0.01	0
Clostridiales_82965	0	0.01	-0.01	0
Bacteroidales_77748	0	0.01	-0.01	0
Ruminococcaceae_76831	0	0.01	-0.01	0
RFN20_76735	0	0.01	-0.01	0
Clostridiales_81812	0	0.01	-0.01	0
Clostridiales_77268	0	0.01	-0.01	0
Ruminococcaceae_76046	0	0.01	-0.01	0
Clostridiales_76631	0	0.01	-0.01	0
Lachnospiraceae_77302	0	0.01	-0.01	0
Clostridiales_76341	0	0.01	-0.01	0
Bacteroidales_76270	0	0.01	-0.01	0
Bacteria_76410	0	0.01	-0.01	0
X.Ruminococcus._75757	0	0.01	-0.01	0
Clostridiales_77063	0	0.01	-0.01	0
Bacteria_76130	0	0.01	-0.01	0
S24.7_75778	0	0.01	-0.01	0
Prevotella_76366	0	0.01	-0.01	0
Lachnospiraceae_76215	0	0.01	-0.01	0
Parabacteroides_77607	0	0.01	-0.01	0
Devosia_75776	0	0.01	-0.01	0
CF231_76974	0	0.01	-0.01	0
Bacteroidales_76804	0	0.01	-0.01	0
Clostridiales_75748	0	0.01	-0.01	0
Turicibacter_75706	0	0.01	-0.01	0
Ruminococcaceae_75768	0	0.01	-0.01	0
Ruminococcaceae_82383	0	0.01	-0.01	0
Flavobacterium_76337	0	0.01	-0.01	0
Bacteroidales_77045	0	0.01	-0.01	0
Veillonellaceae_76132	0	0.01	-0.01	0
Bacteroidales_76830	0	0.01	-0.01	0
Prevotella_75824	0	0.01	-0.01	0
Ruminococcaceae_77257	0	0.01	-0.01	0
Bacteroidales_76549	0	0.01	-0.01	0
Bacteroides_76460	0	0.01	-0.01	0
Lachnospiraceae_76889	0	0.01	-0.01	0
Parabacteroides_76296	0	0.01	-0.01	0
iii1.15_76135	0	0.01	-0.01	0
Prevotella_76596	0	0.01	-0.01	0
Lachnospiraceae_77225	0	0.01	-0.01	0
Bacteroidaceae_82615	0	0.01	-0.01	0
Clostridiales_76665	0	0.01	-0.01	0
Staphylococcus_76721	0	0.01	-0.01	0
Clostridiales_79150	0	0.01	-0.01	0
X5.7N15_75684	0	0.01	-0.01	0
Ruminococcaceae_82266	0	0.01	-0.01	0
vaginalis_78284	0	0.01	-0.01	0
Psychrobacter_76120	0	0.01	-0.01	0
Ruminococcaceae_77020	0	0.01	-0.01	0
Coriobacteriaceae_76583	0	0.01	-0.01	0
plebeius_77365	0	0.01	-0.01	0
Clostridiales_76160	0	0.01	-0.01	0
Ruminococcaceae_76718	0	0.01	-0.01	0
Bacteria_76695	0	0.01	-0.01	0
Stramenopiles_76233	0	0.01	-0.01	0
BS11_76883	0	0.01	-0.01	0
Lactobacillus_76728	0	0.01	-0.01	0
Clostridiales_76837	0	0.01	-0.01	0
Rhodocyclaceae_76100	0	0.01	-0.01	0
Clostridiales_76819	0	0.01	-0.01	0
Ruminococcaceae_75654	0	0.01	-0.01	0
Christensenellaceae_76417	0	0.01	-0.01	0
Bacteria_75993	0	0.01	-0.01	0
Prevotella_81213	0	0.01	-0.01	0
Ruminococcaceae_76395	0	0.01	-0.01	0
X.Mogibacteriaceae._77383	0	0.01	-0.01	0
Bacteroidales_75685	0	0.01	-0.01	0
Clostridiales_76670	0	0.01	-0.01	0
Clostridiales_82709	0	0.01	-0.01	0
Lachnospiraceae_76304	0	0.01	-0.01	0
Erysipelotrichaceae_81713	0	0.01	-0.01	0
prausnitzii_79538	0	0.01	-0.01	0
Clostridiales_76192	0	0.01	-0.01	0
Bacteroidales_76610	0	0.01	-0.01	0
X5.7N15_78505	0	0.01	-0.01	0
Bacteroidales_76698	0	0.01	-0.01	0
Ruminococcaceae_82825	0	0.01	-0.01	0
Bacteria_75697	0	0.01	-0.01	0
Gillisia_75986	0	0.01	-0.01	0
Bacteroides_75777	0	0.01	-0.01	0
Ruminococcaceae_82734	0	0.01	-0.01	0
Lachnospiraceae_82706	0	0.01	-0.01	0
Clostridiaceae_75819	0	0.01	-0.01	0
Clostridiales_76753	0	0.01	-0.01	0
Succinivibrio_75825	0	0.01	-0.01	0
copri_76216	0	0.01	-0.01	0
Clostridiales_76371	0	0.01	-0.01	0
Rhodocyclaceae_82745	0	0.01	-0.01	0
Dialister_76190	0	0.01	-0.01	0
Bacteroidales_75930	0	0.01	-0.01	0
Bacteria_76622	0	0.01	-0.01	0
Bacteroides_76039	0	0.01	-0.01	0
X.Tissierellaceae._77166	0	0.01	-0.01	0
Ruminococcaceae_75897	0	0.01	-0.01	0
Clostridiales_76202	0	0.01	-0.01	0
YRC22_77122	0	0.01	-0.01	0
Bacteroidales_75996	0	0.01	-0.01	0
Bacteroidales_75660	0	0.01	-0.01	0
Clostridiales_77390	0	0.01	-0.01	0
Ruminococcaceae_77312	0	0.01	-0.01	0
Bacteria_81195	0	0.01	-0.01	0
kujiense_76369	0	0.01	-0.01	0
Christensenellaceae_76401	0	0.01	-0.01	0
Bacteroidales_76738	0	0.01	-0.01	0
Rikenellaceae_76835	0	0.01	-0.01	0
Ruminococcaceae_284848	0	0.029	-0.029	0
Ruminococcaceae_290523	0	0.038	-0.038	0
RF39_297116	0	0.048	-0.048	0
Clostridia_302667	0	0.029	-0.029	0
X.Prevotella._306726	0	0.057	-0.057	0
Bacteroidales_299178	0	0.029	-0.029	0
Ruminococcaceae_294187	0	0.057	-0.057	0
Methanimicrococcus_299654	0	0.038	-0.038	0
Ruminococcaceae_304088	0	0.019	-0.019	0
Clostridiales_296778	0	0.019	-0.019	0
Blautia_461176	0	0.01	-0.01	0
Clostridiales_307589	0	0.067	-0.067	0
YS2_290632	0	0.01	-0.01	0
Bacteroidales_285637	0	0.038	-0.038	0
Ruminococcaceae_302738	0	0.019	-0.019	0
X.Prevotella._303960	0	0.057	-0.057	0
CF231_292574	0	0.067	-0.067	0
CF231_286492	0	0.019	-0.019	0
Desulfovibrionaceae_293203	0	0.038	-0.038	0
Phascolarctobacterium_285006	0	0.019	-0.019	0
Oscillospira_304431	0	0.067	-0.067	0
Turicibacter_286221	0	0.048	-0.048	0
Clostridia_300995	0	0.038	-0.038	0
Clostridiales_297335	0	0.01	-0.01	0
Bacteroidales_305522	0	0.067	-0.067	0
Bacteroides_296602	0	0.019	-0.019	0
Ruminococcaceae_292358	0	0.01	-0.01	0
Bacteria_289852	0	0.048	-0.048	0
Lachnospiraceae_298592	0	0.01	-0.01	0
Ruminococcaceae_291736	0	0.01	-0.01	0
Bacteroidales_306358	0	0.057	-0.057	0
Oscillospira_295690	0	0.038	-0.038	0
Lachnospiraceae_307362	0	0.01	-0.01	0
Lachnospiraceae_286443	0	0.029	-0.029	0
Ruminococcaceae_305953	0	0.029	-0.029	0
Oscillospira_296302	0	0.01	-0.01	0
Oscillospira_284256	0	0.019	-0.019	0
ovatus_289085	0	0.067	-0.067	0
Bacteroides_285717	0	0.067	-0.067	0
Ruminococcaceae_299848	0	0.019	-0.019	0
Ruminococcaceae_302186	0	0.019	-0.019	0
Bacteroidales_303609	0	0.048	-0.048	0
uniformis_298140	0	0.048	-0.048	0
Dorea_294000	0	0.029	-0.029	0
X.Prevotella._292040	0	0.057	-0.057	0
X.Mogibacteriaceae._292018	0	0.019	-0.019	0
lavalense_287664	0	0.038	-0.038	0
Lachnospiraceae_294966	0	0.01	-0.01	0
Campylobacter_290050	0	0.048	-0.048	0
vadinCA11_306434	0	0.057	-0.057	0
Clostridia_290080	0	0.057	-0.057	0
Lachnospiraceae_302999	0	0.01	-0.01	0
Lachnospiraceae_284270	0	0.029	-0.029	0
Treponema_300143	0	0.029	-0.029	0
Ruminococcaceae_300147	0	0.029	-0.029	0
Clostridiales_307565	0	0.057	-0.057	0
Butyrivibrio_290421	0	0.01	-0.01	0
Clostridiales_284028	0	0.038	-0.038	0
Oscillospira_290853	0	0.01	-0.01	0
RF39_292272	0	0.01	-0.01	0
colinum_289023	0	0.01	-0.01	0
Oscillospira_306081	0	0.048	-0.048	0
Blautia_283939	0	0.019	-0.019	0
Lachnospiraceae_297304	0	0.01	-0.01	0
Planococcaceae_433235	0	0.01	-0.01	0
Ruminococcaceae_460527	0	0.019	-0.019	0
Peptostreptococcaceae_305144	0	0.029	-0.029	0
Clostridiales_287344	0	0.048	-0.048	0
Paludibacter_302097	0	0.048	-0.048	0
Ruminococcus_300415	0	0.019	-0.019	0
Clostridiales_300314	0	0.038	-0.038	0
Lachnospiraceae_303484	0	0.029	-0.029	0
Clostridia_285366	0	0.01	-0.01	0
SMB53_284839	0	0.029	-0.029	0
RFP12_306302	0	0.01	-0.01	0
Clostridium_301449	0	0.048	-0.048	0
Erysipelotrichaceae_297118	0	0.01	-0.01	0
Lachnospiraceae_302277	0	0.048	-0.048	0
Bacteroidales_302012	0	0.048	-0.048	0
Clostridiales_290760	0	0.038	-0.038	0
Proteus_286410	0	0.029	-0.029	0
Ruminococcaceae_304973	0	0.01	-0.01	0
Bacteroides_306997	0	0.019	-0.019	0
Lactobacillus_297804	0	0.067	-0.067	0
ML615J.28_287538	0	0.057	-0.057	0
CF231_301552	0	0.067	-0.067	0
Clostridiales_292352	0	0.038	-0.038	0
Lachnospiraceae_297882	0	0.01	-0.01	0
Ruminococcus_300796	0	0.048	-0.048	0
X.Mogibacteriaceae._302117	0	0.01	-0.01	0
S24.7_295945	0	0.01	-0.01	0
Clostridiales_302363	0	0.067	-0.067	0
RF39_290464	0	0.01	-0.01	0
Ruminococcaceae_296491	0	0.057	-0.057	0
Clostridiales_288740	0	0.067	-0.067	0
Ruminococcaceae_302519	0	0.019	-0.019	0
X.Mogibacteriaceae._305589	0	0.019	-0.019	0
Prevotella_297083	0	0.067	-0.067	0
Clostridiales_293346	0	0.057	-0.057	0
Lachnospiraceae_303007	0	0.038	-0.038	0
X.Prevotella._300385	0	0.029	-0.029	0
Mogibacterium_295883	0	0.067	-0.067	0
Fusobacteriaceae_300911	0	0.048	-0.048	0
Lachnospiraceae_288945	0	0.019	-0.019	0
Ruminococcaceae_306820	0	0.029	-0.029	0
flavefaciens_288332	0	0.019	-0.019	0
Prevotella_289006	0	0.038	-0.038	0
S24.7_292993	0	0.067	-0.067	0
Clostridiales_302605	0	0.048	-0.048	0
Bacteria_299104	0	0.048	-0.048	0
Treponema_303685	0	0.067	-0.067	0
X.Mogibacteriaceae._307166	0	0.038	-0.038	0
Christensenellaceae_306730	0	0.01	-0.01	0
Lachnospiraceae_284678	0	0.067	-0.067	0
RF39_299343	0	0.01	-0.01	0
Ruminococcaceae_300231	0	0.01	-0.01	0
Christensenellaceae_288718	0	0.01	-0.01	0
Clostridiales_306453	0	0.029	-0.029	0
Blautia_284137	0	0.01	-0.01	0
Clostridiales_293134	0	0.048	-0.048	0
Clostridia_283886	0	0.038	-0.038	0
Ruminococcaceae_299627	0	0.029	-0.029	0
Lachnospiraceae_287167	0	0.038	-0.038	0
Ruminococcaceae_307014	0	0.038	-0.038	0
Clostridiales_295394	0	0.067	-0.067	0
Clostridiales_307633	0	0.048	-0.048	0
Victivallaceae_303535	0	0.038	-0.038	0
Methanocorpusculaceae_296738	0	0.029	-0.029	0
Clostridiales_289480	0	0.048	-0.048	0
Ruminococcaceae_301382	0	0.057	-0.057	0
RF32_298850	0	0.01	-0.01	0
YS2_304215	0	0.029	-0.029	0
uniformis_304838	0	0.057	-0.057	0
X.Mogibacteriaceae._304926	0	0.019	-0.019	0
Ruminococcaceae_300487	0	0.01	-0.01	0
Ruminococcus_285010	0	0.01	-0.01	0
Lachnospiraceae_300426	0	0.01	-0.01	0
Dehalobacterium_292043	0	0.029	-0.029	0
Oscillospira_306156	0	0.048	-0.048	0
gauvreauii_286324	0	0.057	-0.057	0
Ruminococcaceae_286122	0	0.038	-0.038	0
Clostridiales_283844	0	0.038	-0.038	0
Treponema_306759	0	0.019	-0.019	0
YS2_304779	0	0.01	-0.01	0
Ruminococcaceae_297492	0	0.048	-0.048	0
Bacteroides_431077	0	0.01	-0.01	0
plebeius_300058	0	0.057	-0.057	0
Coprococcus_293041	0	0.067	-0.067	0
Ruminococcaceae_289962	0	0.038	-0.038	0
Sutterella_294855	0	0.019	-0.019	0
Lachnospiraceae_295051	0	0.048	-0.048	0
Ruminococcaceae_306480	0	0.019	-0.019	0
flavefaciens_300278	0	0.01	-0.01	0
RF32_297065	0	0.038	-0.038	0
X.Methanomassiliicoccaceae._284641	0	0.067	-0.067	0
Bacteroidales_291536	0	0.019	-0.019	0
Lachnospiraceae_442322	0	0.019	-0.019	0
Prevotella_288427	0	0.019	-0.019	0
Lachnospiraceae_302629	0	0.029	-0.029	0
Oscillospira_290171	0	0.01	-0.01	0
Coriobacteriaceae_291124	0	0.057	-0.057	0
Desulfovibrio_307543	0	0.038	-0.038	0
RF39_295582	0	0.01	-0.01	0
Clostridia_290881	0	0.048	-0.048	0
Prevotella_289467	0	0.01	-0.01	0
Bacteroidales_297478	0	0.048	-0.048	0
Lachnospiraceae_306407	0	0.01	-0.01	0
RFP12_305212	0	0.057	-0.057	0
Treponema_290823	0	0.019	-0.019	0
Rikenellaceae_297534	0	0.01	-0.01	0
Treponema_304407	0	0.067	-0.067	0
Dorea_296249	0	0.01	-0.01	0
Clostridiales_295346	0	0.076	-0.076	0
Lachnospiraceae_288754	0	0.01	-0.01	0
Clostridiales_303894	0	0.019	-0.019	0
Clostridiales_297394	0	0.019	-0.019	0
hiranonis_305872	0	0.076	-0.076	0
Coriobacteriaceae_303089	0	0.048	-0.048	0
Prevotella_289836	0	0.057	-0.057	0
succinogenes_301945	0	0.019	-0.019	0
Spirochaetes_304910	0	0.01	-0.01	0
S24.7_287602	0	0.067	-0.067	0
Prevotella_301311	0	0.029	-0.029	0
Clostridium_295151	0	0.048	-0.048	0
Coprococcus_293179	0	0.01	-0.01	0
Bacteroidales_291388	0	0.038	-0.038	0
Lachnospiraceae_289366	0	0.057	-0.057	0
Victivallaceae_306758	0	0.019	-0.019	0
Bacteroides_301866	0	0.019	-0.019	0
S24.7_289250	0	0.038	-0.038	0
Treponema_300598	0	0.067	-0.067	0
Bacteroidales_455473	0	0.057	-0.057	0
Clostridiales_306031	0	0.019	-0.019	0
RFP12_305944	0	0.057	-0.057	0
Elusimicrobium_294940	0	0.048	-0.048	0
Clostridiales_300016	0	0.01	-0.01	0
Bacteroidales_291860	0	0.038	-0.038	0
SMB53_431462	0	0.057	-0.057	0
Ruminococcaceae_297786	0	0.01	-0.01	0
Bacteroidales_304547	0	0.01	-0.01	0
Treponema_286812	0	0.01	-0.01	0
Bacteroidales_285080	0	0.038	-0.038	0
pullicaecorum_302904	0	0.076	-0.076	0
Ruminococcaceae_302177	0	0.038	-0.038	0
Prevotella_294314	0	0.048	-0.048	0
Blautia_290708	0	0.01	-0.01	0
Coprococcus_303941	0	0.038	-0.038	0
Ruminococcaceae_303564	0	0.019	-0.019	0
Anaerovibrio_461235	0	0.038	-0.038	0
Peptostreptococcaceae_288972	0	0.029	-0.029	0
Lachnospiraceae_301946	0	0.01	-0.01	0
perfringens_307623	0	0.019	-0.019	0
Bacteroidales_287740	0	0.01	-0.01	0
Succinivibrio_300569	0	0.067	-0.067	0
Phascolarctobacterium_455240	0	0.057	-0.057	0
ML615J.28_300732	0	0.048	-0.048	0
S24.7_300363	0	0.01	-0.01	0
Bacteroides_307278	0	0.038	-0.038	0
gnavus_306408	0	0.048	-0.048	0
Ruminococcaceae_307480	0	0.067	-0.067	0
flavefaciens_283691	0	0.01	-0.01	0
Elusimicrobiaceae_299001	0	0.01	-0.01	0
YRC22_304069	0	0.01	-0.01	0
Clostridium_290842	0	0.029	-0.029	0
caccae_288677	0	0.019	-0.019	0
Desulfovibrionaceae_307151	0	0.038	-0.038	0
Butyricimonas_296636	0	0.029	-0.029	0
Lachnospira_303490	0	0.048	-0.048	0
Clostridiales_285309	0	0.019	-0.019	0
RF39_303337	0	0.01	-0.01	0
Coriobacteriaceae_301983	0	0.038	-0.038	0
Oscillospira_296288	0	0.01	-0.01	0
p.1630.c5_292399	0	0.019	-0.019	0
Ruminococcaceae_301922	0	0.048	-0.048	0
Lachnospiraceae_304946	0	0.067	-0.067	0
X.Mogibacteriaceae._302551	0	0.019	-0.019	0
Bacteroidales_302857	0	0.019	-0.019	0
Christensenellaceae_285097	0	0.01	-0.01	0
agalactiae_299372	0	0.029	-0.029	0
Bacteroidales_287223	0	0.048	-0.048	0
X5.7N15_301754	0	0.029	-0.029	0
Lachnospiraceae_306684	0	0.01	-0.01	0
Parabacteroides_307426	0	0.048	-0.048	0
Ruminococcaceae_296509	0	0.057	-0.057	0
X.Mogibacteriaceae._288693	0	0.029	-0.029	0
Prevotellaceae_295825	0	0.019	-0.019	0
Clostridiales_301949	0	0.048	-0.048	0
Clostridiales_300739	0	0.038	-0.038	0
R4.45B_301777	0	0.048	-0.048	0
RFP12_291964	0	0.019	-0.019	0
Victivallaceae_302276	0	0.01	-0.01	0
neonatale_304792	0	0.067	-0.067	0
Ruminococcaceae_304939	0	0.029	-0.029	0
Bacteria_307310	0	0.057	-0.057	0
Lachnospiraceae_291380	0	0.01	-0.01	0
Bacteroidales_286230	0	0.01	-0.01	0
Clostridiales_299482	0	0.019	-0.019	0
Clostridiales_291759	0	0.01	-0.01	0
Clostridiales_297231	0	0.01	-0.01	0
Alphaproteobacteria_300546	0	0.019	-0.019	0
Ruminococcaceae_286473	0	0.067	-0.067	0
stercorea_460050	0	0.01	-0.01	0
Ruminococcaceae_292054	0	0.01	-0.01	0
Dialister_299708	0	0.029	-0.029	0
Epulopiscium_304367	0	0.067	-0.067	0
Dethiosulfovibrionaceae_305585	0	0.048	-0.048	0
S24.7_291696	0	0.067	-0.067	0
Lachnospiraceae_287094	0	0.048	-0.048	0
Ruminococcaceae_291663	0	0.067	-0.067	0
RFP12_303638	0	0.067	-0.067	0
Methanosphaera_301769	0	0.048	-0.048	0
Turicibacter_304203	0	0.048	-0.048	0
Prevotella_306993	0	0.057	-0.057	0
Treponema_303063	0	0.019	-0.019	0
Ruminococcaceae_298229	0	0.019	-0.019	0
Phascolarctobacterium_285096	0	0.048	-0.048	0
Clostridiales_290497	0	0.067	-0.067	0
Fibrobacter_303753	0	0.067	-0.067	0
Ruminococcus_304603	0	0.038	-0.038	0
Lachnospiraceae_307608	0	0.01	-0.01	0
Lachnospiraceae_305515	0	0.067	-0.067	0
prausnitzii_433225	0	0.067	-0.067	0
Ruminococcaceae_297544	0	0.038	-0.038	0
Ruminococcaceae_302280	0	0.048	-0.048	0
Christensenellaceae_293989	0	0.048	-0.048	0
Lachnospiraceae_301082	0	0.019	-0.019	0
Clostridiales_306686	0	0.019	-0.019	0
Akkermansia_304886	0	0.029	-0.029	0
flavefaciens_302316	0	0.057	-0.057	0
Clostridiales_292784	0	0.01	-0.01	0
eggerthii_295020	0	0.048	-0.048	0
Desulfovibrionaceae_287828	0	0.01	-0.01	0
Ruminococcaceae_296225	0	0.038	-0.038	0
Spirochaetes_300194	0	0.01	-0.01	0
Peptostreptococcaceae_294417	0	0.029	-0.029	0
Clostridiales_290131	0	0.067	-0.067	0
RF32_289748	0	0.01	-0.01	0
Clostridiales_306068	0	0.067	-0.067	0
Treponema_297449	0	0.057	-0.057	0
Ruminococcaceae_303344	0	0.057	-0.057	0
Lachnospiraceae_288836	0	0.019	-0.019	0
Bacteroidales_293192	0	0.019	-0.019	0
hathewayi_296261	0	0.067	-0.067	0
Clostridiales_307152	0	0.057	-0.057	0
Treponema_302217	0	0.01	-0.01	0
Elusimicrobiaceae_301506	0	0.038	-0.038	0
Ruminococcaceae_295149	0	0.029	-0.029	0
Ruminococcaceae_300563	0	0.019	-0.019	0
Treponema_287399	0	0.019	-0.019	0
Lachnospiraceae_283985	0	0.076	-0.076	0
Ruminococcus_300687	0	0.01	-0.01	0
Clostridiales_284454	0	0.01	-0.01	0
Clostridiales_299965	0	0.038	-0.038	0
YS2_289209	0	0.019	-0.019	0
Coriobacteriaceae_306383	0	0.019	-0.019	0
Paludibacter_287921	0	0.01	-0.01	0
Campylobacter_296151	0	0.048	-0.048	0
Pirellulaceae_305218	0	0.019	-0.019	0
RF39_301150	0	0.01	-0.01	0
R4.41B_296332	0	0.019	-0.019	0
Parabacteroides_286738	0	0.067	-0.067	0
Clostridiales_289295	0	0.01	-0.01	0
X.Mogibacteriaceae._303995	0	0.057	-0.057	0
Clostridiales_290801	0	0.019	-0.019	0
RF32_297404	0	0.019	-0.019	0
Ruminococcus_291917	0	0.038	-0.038	0
Desulfovibrio_285034	0	0.01	-0.01	0
Ruminococcaceae_300104	0	0.057	-0.057	0
Clostridiales_288018	0	0.076	-0.076	0
Bulleidia_296507	0	0.01	-0.01	0
Clostridiales_300861	0	0.048	-0.048	0
Ruminococcus_291486	0	0.067	-0.067	0
Bacteroidales_302211	0	0.019	-0.019	0
Ruminococcaceae_285970	0	0.029	-0.029	0
xylanivorans_290242	0	0.038	-0.038	0
Dorea_295979	0	0.01	-0.01	0
indistinctus_302649	0	0.048	-0.048	0
Oscillospira_302924	0	0.01	-0.01	0
Solibacillus_285941	0	0.019	-0.019	0
Paludibacter_288097	0	0.048	-0.048	0
Ruminococcaceae_295269	0	0.019	-0.019	0
Clostridiales_301592	0	0.029	-0.029	0
formicigenerans_460379	0	0.029	-0.029	0
Lachnospiraceae_298711	0	0.038	-0.038	0
X.Mogibacteriaceae._307213	0	0.01	-0.01	0
Bacteroides_291699	0	0.038	-0.038	0
p.75.a5_288593	0	0.019	-0.019	0
Blautia_287917	0	0.048	-0.048	0
X.Mogibacteriaceae._306841	0	0.029	-0.029	0
Rikenellaceae_303647	0	0.057	-0.057	0
Clostridiales_295875	0	0.01	-0.01	0
Ruminococcaceae_304615	0	0.019	-0.019	0
Ruminococcaceae_307291	0	0.01	-0.01	0
flavefaciens_298586	0	0.057	-0.057	0
Clostridium_300310	0	0.019	-0.019	0
Ruminococcaceae_284032	0	0.048	-0.048	0
Oxalobacter_296396	0	0.01	-0.01	0
Fibrobacter_306555	0	0.01	-0.01	0
Treponema_191460	0	0.01	-0.01	0
Clostridiales_182775	0	0.01	-0.01	0
Clostridiales_206653	0	0.01	-0.01	0
Bacteroidales_211097	0	0.01	-0.01	0
Succiniclasticum_199792	0	0.01	-0.01	0
Prevotella_182970	0	0.01	-0.01	0
Clostridiales_175935	0	0.01	-0.01	0
ruminicola_182416	0	0.01	-0.01	0
Prevotella_173880	0	0.01	-0.01	0
Prevotella_201829	0	0.01	-0.01	0
Prevotella_180280	0	0.01	-0.01	0
Bacteroidales_196987	0	0.01	-0.01	0
Prevotella_169067	0	0.01	-0.01	0
Christensenellaceae_184309	0	0.01	-0.01	0
Clostridiales_164081	0	0.01	-0.01	0
Prevotella_166574	0	0.01	-0.01	0
S24.7_171151	0	0.01	-0.01	0
Coriobacteriaceae_193343	0	0.01	-0.01	0
Bacteroidales_210473	0	0.01	-0.01	0
RF39_177446	0	0.01	-0.01	0
Clostridiales_200182	0	0.01	-0.01	0
RF39_205041	0	0.01	-0.01	0
Clostridiales_181870	0	0.01	-0.01	0
Prevotella_176026	0	0.01	-0.01	0
BF311_207466	0	0.01	-0.01	0
Prevotella_207810	0	0.01	-0.01	0
Bacteroidales_176321	0	0.01	-0.01	0
Prevotella_175652	0	0.01	-0.01	0
BF311_191260	0	0.01	-0.01	0
Prevotella_210088	0	0.01	-0.01	0
umbonata_193385	0	0.01	-0.01	0
Bacteroidales_192272	0	0.01	-0.01	0
Clostridiales_166773	0	0.01	-0.01	0
Clostridiales_209996	0	0.01	-0.01	0
RF39_177820	0	0.01	-0.01	0
Clostridiales_174025	0	0.01	-0.01	0
Ruminococcaceae_180637	0	0.01	-0.01	0
Ruminococcaceae_186353	0	0.01	-0.01	0
Prevotella_194768	0	0.01	-0.01	0
Prevotella_173712	0	0.01	-0.01	0
S24.7_190530	0	0.01	-0.01	0
Clostridiales_194016	0	0.01	-0.01	0
Ruminococcaceae_193953	0	0.01	-0.01	0
Bacteroidales_177044	0	0.01	-0.01	0
Prevotella_174178	0	0.01	-0.01	0
Ruminococcaceae_208799	0	0.01	-0.01	0
Peptostreptococcaceae_205689	0	0.01	-0.01	0
X.Paraprevotellaceae._210582	0	0.01	-0.01	0
Prevotellaceae_166943	0	0.01	-0.01	0
Bacteroidales_170746	0	0.01	-0.01	0
Clostridiales_206061	0	0.01	-0.01	0
Prevotella_193375	0	0.01	-0.01	0
Bacteroidales_200167	0	0.01	-0.01	0
Clostridiales_163589	0	0.01	-0.01	0
Prevotella_206974	0	0.01	-0.01	0
X.Mogibacteriaceae._171660	0	0.01	-0.01	0
Ruminococcaceae_163318	0	0.01	-0.01	0
Adlercreutzia_199615	0	0.01	-0.01	0
BS11_201910	0	0.01	-0.01	0
Clostridiales_209800	0	0.01	-0.01	0
X.Paraprevotellaceae._187933	0	0.01	-0.01	0
Clostridiales_165462	0	0.01	-0.01	0
Prevotella_185871	0	0.01	-0.01	0
Bacteria_205370	0	0.01	-0.01	0
Veillonellaceae_191000	0	0.01	-0.01	0
Prevotella_186375	0	0.01	-0.01	0
Clostridiales_175915	0	0.01	-0.01	0
S24.7_201804	0	0.01	-0.01	0
Prevotella_176906	0	0.01	-0.01	0
Ruminococcaceae_201149	0	0.01	-0.01	0
Ruminococcaceae_197576	0	0.01	-0.01	0
Prevotellaceae_175263	0	0.01	-0.01	0
Prevotella_202305	0	0.01	-0.01	0
Clostridiales_170073	0	0.01	-0.01	0
Clostridiales_185258	0	0.01	-0.01	0
Prevotella_163239	0	0.01	-0.01	0
Prevotella_197421	0	0.01	-0.01	0
Butyrivibrio_189116	0	0.01	-0.01	0
Prevotella_170883	0	0.01	-0.01	0
Clostridiales_174484	0	0.01	-0.01	0
Clostridiales_169035	0	0.01	-0.01	0
Prevotella_202622	0	0.01	-0.01	0
ruminicola_197414	0	0.01	-0.01	0
Prevotella_177286	0	0.01	-0.01	0
Clostridiales_209694	0	0.01	-0.01	0
Clostridiales_169047	0	0.01	-0.01	0
Prevotella_167213	0	0.01	-0.01	0
X.Paraprevotellaceae._183884	0	0.01	-0.01	0
Prevotella_172431	0	0.01	-0.01	0
Prevotella_191294	0	0.01	-0.01	0
Clostridiales_193281	0	0.01	-0.01	0
viridans_189043	0	0.01	-0.01	0
Prevotellaceae_179719	0	0.01	-0.01	0
Ruminococcus_202900	0	0.01	-0.01	0
Prevotella_180662	0	0.01	-0.01	0
Clostridiales_181410	0	0.01	-0.01	0
S24.7_182411	0	0.01	-0.01	0
ruminicola_163657	0	0.01	-0.01	0
Prevotellaceae_199618	0	0.01	-0.01	0
Clostridiales_180872	0	0.01	-0.01	0
S24.7_196161	0	0.01	-0.01	0
Clostridiales_201652	0	0.01	-0.01	0
Clostridiales_194974	0	0.01	-0.01	0
Prevotella_194679	0	0.01	-0.01	0
Clostridiales_183566	0	0.01	-0.01	0
Prevotella_181402	0	0.01	-0.01	0
Bacteria_200601	0	0.01	-0.01	0
Prevotella_190274	0	0.01	-0.01	0
Clostridiales_173877	0	0.01	-0.01	0
viridans_200337	0	0.01	-0.01	0
Bacteria_210061	0	0.01	-0.01	0
Coriobacteriaceae_167787	0	0.01	-0.01	0
Clostridiales_198144	0	0.01	-0.01	0
Prevotella_206514	0	0.01	-0.01	0
Lachnospiraceae_211207	0	0.01	-0.01	0
Christensenellaceae_184660	0	0.01	-0.01	0
Prevotella_172762	0	0.01	-0.01	0
Prevotella_170134	0	0.01	-0.01	0
Clostridiales_165400	0	0.01	-0.01	0
CF231_201040	0	0.01	-0.01	0
Corynebacterium_201514	0	0.01	-0.01	0
F16_194993	0	0.01	-0.01	0
X.Eubacterium._195556	0	0.01	-0.01	0
OD1_189233	0	0.01	-0.01	0
S24.7_194498	0	0.01	-0.01	0
Prevotella_186664	0	0.01	-0.01	0
Prevotella_169840	0	0.01	-0.01	0
Bacteroidales_175044	0	0.01	-0.01	0
Clostridiales_203892	0	0.01	-0.01	0
RFN20_198320	0	0.01	-0.01	0
Clostridiales_196301	0	0.01	-0.01	0
Clostridiales_201775	0	0.01	-0.01	0
Clostridiales_192764	0	0.01	-0.01	0
Coriobacteriaceae_203618	0	0.01	-0.01	0
Ruminococcaceae_184443	0	0.01	-0.01	0
Prevotella_198620	0	0.01	-0.01	0
Bacteroidales_179657	0	0.01	-0.01	0
X.Paraprevotellaceae._204297	0	0.01	-0.01	0
Prevotella_200951	0	0.01	-0.01	0
Bacteroidales_200056	0	0.01	-0.01	0
Prevotella_164619	0	0.01	-0.01	0
YRC22_203159	0	0.01	-0.01	0
Prevotella_188012	0	0.01	-0.01	0
Prevotella_170647	0	0.01	-0.01	0
Lachnospiraceae_191633	0	0.01	-0.01	0
Prevotella_210309	0	0.01	-0.01	0
Bacteroidales_208529	0	0.01	-0.01	0
Prevotella_180111	0	0.01	-0.01	0
Prevotella_193182	0	0.01	-0.01	0
Prevotella_182776	0	0.01	-0.01	0
F16_205967	0	0.01	-0.01	0
Bacteroidales_210033	0	0.01	-0.01	0
Clostridiales_170481	0	0.01	-0.01	0
Pyramidobacter_195912	0	0.01	-0.01	0
Prevotella_176228	0	0.01	-0.01	0
RFN20_178569	0	0.01	-0.01	0
Clostridiales_165605	0	0.01	-0.01	0
Clostridiales_174947	0	0.01	-0.01	0
Prevotella_193575	0	0.01	-0.01	0
Bacteroidales_163005	0	0.01	-0.01	0
Prevotellaceae_166509	0	0.01	-0.01	0
RF39_188007	0	0.01	-0.01	0
Clostridiales_184386	0	0.01	-0.01	0
Clostridiales_176365	0	0.01	-0.01	0
Bacteria_209491	0	0.01	-0.01	0
Sharpea_204277	0	0.01	-0.01	0
Prevotella_165385	0	0.01	-0.01	0
Prevotella_183192	0	0.01	-0.01	0
Prevotella_171296	0	0.01	-0.01	0
Prevotella_203742	0	0.01	-0.01	0
Anaeroplasma_182889	0	0.01	-0.01	0
Clostridiales_209013	0	0.01	-0.01	0
Lachnospiraceae_174283	0	0.01	-0.01	0
Bacteria_173602	0	0.01	-0.01	0
Prevotella_205533	0	0.01	-0.01	0
X.Mogibacteriaceae._177461	0	0.01	-0.01	0
Prevotella_191535	0	0.01	-0.01	0
Prevotella_198138	0	0.01	-0.01	0
Bacteroidales_211147	0	0.01	-0.01	0
Clostridiales_207259	0	0.01	-0.01	0
Ruminococcaceae_183101	0	0.01	-0.01	0
Prevotella_170897	0	0.01	-0.01	0
Clostridiales_210693	0	0.01	-0.01	0
BF311_210382	0	0.01	-0.01	0
Prevotella_184529	0	0.01	-0.01	0
Clostridiales_169307	0	0.01	-0.01	0
RFN20_189058	0	0.01	-0.01	0
Bifidobacteriaceae_177618	0	0.01	-0.01	0
Clostridiales_209658	0	0.01	-0.01	0
Bacteroidales_180783	0	0.01	-0.01	0
Clostridiales_193162	0	0.01	-0.01	0
Prevotella_173648	0	0.01	-0.01	0
BS11_202112	0	0.01	-0.01	0
Bacteroidales_191989	0	0.01	-0.01	0
Prevotella_166211	0	0.01	-0.01	0
Succiniclasticum_199457	0	0.01	-0.01	0
Clostridiales_209184	0	0.01	-0.01	0
BS11_203365	0	0.01	-0.01	0
Clostridiales_192333	0	0.01	-0.01	0
Bacteria_205062	0	0.01	-0.01	0
Clostridiales_178045	0	0.01	-0.01	0
Clostridiales_191721	0	0.01	-0.01	0
Prevotella_207584	0	0.01	-0.01	0
S24.7_186348	0	0.01	-0.01	0
Lachnospiraceae_188928	0	0.01	-0.01	0
Clostridiales_195743	0	0.01	-0.01	0
Ruminococcus_190481	0	0.01	-0.01	0
Clostridiales_206077	0	0.01	-0.01	0
Prevotella_172727	0	0.01	-0.01	0
BS11_164874	0	0.01	-0.01	0
Lachnospiraceae_165362	0	0.01	-0.01	0
Coriobacteriaceae_207319	0	0.01	-0.01	0
Bacteroidales_180856	0	0.01	-0.01	0
Prevotella_167066	0	0.01	-0.01	0
Prevotella_204086	0	0.01	-0.01	0
Clostridiales_202260	0	0.01	-0.01	0
Ruminococcaceae_178321	0	0.01	-0.01	0
Bacteroidales_195075	0	0.01	-0.01	0
Prevotella_163943	0	0.01	-0.01	0
Clostridiales_190516	0	0.01	-0.01	0
Bacteria_164024	0	0.01	-0.01	0
Clostridiales_198651	0	0.01	-0.01	0
Clostridiales_207835	0	0.01	-0.01	0
Veillonellaceae_165731	0	0.01	-0.01	0
Coriobacteriaceae_174382	0	0.01	-0.01	0
Bacteroidales_184776	0	0.01	-0.01	0
Bacteroidales_201362	0	0.01	-0.01	0
X.Paraprevotellaceae._190096	0	0.01	-0.01	0
Prevotella_194567	0	0.01	-0.01	0
Bacteroidales_196320	0	0.01	-0.01	0
Clostridiales_208300	0	0.01	-0.01	0
Clostridiales_180434	0	0.01	-0.01	0
Moryella_175699	0	0.01	-0.01	0
Christensenellaceae_172475	0	0.01	-0.01	0
Prevotella_174626	0	0.01	-0.01	0
RF39_168525	0	0.01	-0.01	0
Clostridiales_170629	0	0.01	-0.01	0
Prevotella_199464	0	0.01	-0.01	0
Bacteria_191175	0	0.01	-0.01	0
Clostridiales_175614	0	0.01	-0.01	0
Dialister_181653	0	0.01	-0.01	0
Prevotella_197373	0	0.01	-0.01	0
Prevotella_186916	0	0.01	-0.01	0
Clostridiales_183106	0	0.01	-0.01	0
Bacteroidales_167916	0	0.01	-0.01	0
BS11_166666	0	0.01	-0.01	0
Bacteroidales_168742	0	0.01	-0.01	0
Clostridiales_169005	0	0.01	-0.01	0
Clostridiales_204726	0	0.01	-0.01	0
Prevotella_192762	0	0.01	-0.01	0
Clostridiales_182065	0	0.01	-0.01	0
RF16_188595	0	0.01	-0.01	0
Prevotella_209214	0	0.01	-0.01	0
Prevotella_191388	0	0.01	-0.01	0
Butyrivibrio_203490	0	0.01	-0.01	0
Clostridiales_180739	0	0.01	-0.01	0
Clostridiales_194429	0	0.01	-0.01	0
Prevotella_199314	0	0.01	-0.01	0
Prevotella_178760	0	0.01	-0.01	0
azabuensis_200722	0	0.01	-0.01	0
Butyrivibrio_166565	0	0.01	-0.01	0
Prevotella_171071	0	0.01	-0.01	0
Ruminococcus_176894	0	0.01	-0.01	0
Prevotellaceae_194760	0	0.01	-0.01	0
Bacteroidales_195599	0	0.01	-0.01	0
Clostridiales_174433	0	0.01	-0.01	0
Ruminococcaceae_198282	0	0.01	-0.01	0
Prevotella_192794	0	0.01	-0.01	0
Clostridiales_180289	0	0.01	-0.01	0
Clostridiales_163356	0	0.01	-0.01	0
Bacteria_185991	0	0.01	-0.01	0
Bacteroidales_173071	0	0.01	-0.01	0
Succiniclasticum_167672	0	0.01	-0.01	0
Prevotella_175260	0	0.01	-0.01	0
BF311_209885	0	0.01	-0.01	0
Clostridiales_181763	0	0.01	-0.01	0
Prevotella_184769	0	0.01	-0.01	0
Ruminococcaceae_176526	0	0.01	-0.01	0
Clostridiales_184976	0	0.01	-0.01	0
Prevotella_182603	0	0.01	-0.01	0
Trichococcus_186339	0	0.01	-0.01	0
Prevotella_170956	0	0.01	-0.01	0
Prevotella_163335	0	0.01	-0.01	0
Prevotella_195115	0	0.01	-0.01	0
Prevotella_177962	0	0.01	-0.01	0
Christensenellaceae_201112	0	0.01	-0.01	0
RF39_194709	0	0.01	-0.01	0
Succiniclasticum_209905	0	0.01	-0.01	0
Prevotella_187082	0	0.01	-0.01	0
Prevotella_198462	0	0.01	-0.01	0
Anaeroplasma_167893	0	0.01	-0.01	0
BF311_176778	0	0.01	-0.01	0
Christensenellaceae_184442	0	0.01	-0.01	0
S24.7_190450	0	0.01	-0.01	0
Bacteroidales_181133	0	0.01	-0.01	0
Bacteroidales_208494	0	0.01	-0.01	0
Clostridiales_183090	0	0.01	-0.01	0
Prevotella_183608	0	0.01	-0.01	0
Bacteroidales_185639	0	0.01	-0.01	0
Bacteroidales_187531	0	0.01	-0.01	0
Clostridiales_200781	0	0.01	-0.01	0
YRC22_163957	0	0.01	-0.01	0
S24.7_208268	0	0.01	-0.01	0
Clostridiales_198329	0	0.01	-0.01	0
Prevotella_208616	0	0.01	-0.01	0
Bacteria_210975	0	0.01	-0.01	0
Bacteroidales_185192	0	0.01	-0.01	0
S24.7_179518	0	0.01	-0.01	0
Prevotella_208479	0	0.01	-0.01	0
Lachnospiraceae_173088	0	0.01	-0.01	0
Bacteroidales_208074	0	0.01	-0.01	0
Prevotellaceae_189242	0	0.01	-0.01	0
Prevotella_176642	0	0.01	-0.01	0
BF311_208627	0	0.01	-0.01	0
Prevotella_200477	0	0.01	-0.01	0
Clostridiales_209761	0	0.01	-0.01	0
Prevotella_205366	0	0.01	-0.01	0
Prevotella_186702	0	0.01	-0.01	0
BF311_186142	0	0.01	-0.01	0
Clostridiales_193799	0	0.01	-0.01	0
YRC22_191829	0	0.01	-0.01	0
Clostridiales_184813	0	0.01	-0.01	0
Prevotella_188090	0	0.01	-0.01	0
Prevotella_188478	0	0.01	-0.01	0
Clostridiales_193617	0	0.01	-0.01	0
Prevotella_176074	0	0.01	-0.01	0
Succiniclasticum_192705	0	0.01	-0.01	0
Prevotella_207242	0	0.01	-0.01	0
Veillonellaceae_178190	0	0.01	-0.01	0
Bacteroidales_195559	0	0.01	-0.01	0
Clostridiales_194353	0	0.01	-0.01	0
Prevotella_182473	0	0.01	-0.01	0
Prevotella_208726	0	0.01	-0.01	0
Prevotella_184005	0	0.01	-0.01	0
Bacteroidales_183429	0	0.01	-0.01	0
Bacteria_206088	0	0.01	-0.01	0
Prevotella_204666	0	0.01	-0.01	0
Prevotella_178894	0	0.01	-0.01	0
Prevotella_169361	0	0.01	-0.01	0
Prevotella_170444	0	0.01	-0.01	0
Clostridiales_173354	0	0.01	-0.01	0
Clostridiales_165437	0	0.01	-0.01	0
Bacteroidales_188709	0	0.01	-0.01	0
Prevotella_180167	0	0.01	-0.01	0
Nocardiopsis_203231	0	0.01	-0.01	0
Clostridiales_194184	0	0.01	-0.01	0
Clostridiales_182726	0	0.01	-0.01	0
Succiniclasticum_175765	0	0.01	-0.01	0
Clostridiales_197646	0	0.01	-0.01	0
Clostridiales_184699	0	0.01	-0.01	0
Prevotella_168606	0	0.01	-0.01	0
Prevotella_168230	0	0.01	-0.01	0
Clostridiales_177033	0	0.01	-0.01	0
Clostridiales_171259	0	0.01	-0.01	0
Coriobacteriaceae_209423	0	0.01	-0.01	0
Clostridiales_171572	0	0.01	-0.01	0
Prevotella_163481	0	0.01	-0.01	0
Alkaliphilus_184868	0	0.01	-0.01	0
Prevotella_163784	0	0.01	-0.01	0
Prevotella_201019	0	0.01	-0.01	0
Clostridiales_163254	0	0.01	-0.01	0
YRC22_172400	0	0.01	-0.01	0
Christensenellaceae_190305	0	0.01	-0.01	0
Christensenellaceae_196896	0	0.01	-0.01	0
YRC22_197896	0	0.01	-0.01	0
Prevotella_169856	0	0.01	-0.01	0
Prevotellaceae_184218	0	0.01	-0.01	0
Ruminococcus_199581	0	0.01	-0.01	0
Prevotella_198449	0	0.01	-0.01	0
Prevotella_182306	0	0.01	-0.01	0
Prevotella_193635	0	0.01	-0.01	0
Clostridiales_185917	0	0.01	-0.01	0
X.Paraprevotellaceae._170279	0	0.01	-0.01	0
BS11_162901	0	0.01	-0.01	0
Clostridiales_181566	0	0.01	-0.01	0
Clostridiales_199261	0	0.01	-0.01	0
Prevotella_165446	0	0.01	-0.01	0
Clostridiales_194086	0	0.01	-0.01	0
Ruminococcaceae_165558	0	0.01	-0.01	0
Coriobacteriaceae_195792	0	0.01	-0.01	0
Prevotella_163450	0	0.01	-0.01	0
Prevotella_169892	0	0.01	-0.01	0
BS11_168891	0	0.01	-0.01	0
Prevotella_205281	0	0.01	-0.01	0
Bacteroidales_209664	0	0.01	-0.01	0
Clostridiales_174262	0	0.01	-0.01	0
X.Mogibacteriaceae._164357	0	0.01	-0.01	0
Thermoactinomyces_186834	0	0.01	-0.01	0
BF311_197594	0	0.01	-0.01	0
Prevotella_201533	0	0.01	-0.01	0
Clostridiales_189323	0	0.01	-0.01	0
Clostridiales_181030	0	0.01	-0.01	0
Clostridiales_186266	0	0.01	-0.01	0
BS11_188205	0	0.01	-0.01	0
Prevotella_192281	0	0.01	-0.01	0
X.Paraprevotellaceae._196103	0	0.01	-0.01	0
Clostridiales_206110	0	0.01	-0.01	0
Prevotella_181542	0	0.01	-0.01	0
Pyramidobacter_197686	0	0.01	-0.01	0
Christensenellaceae_196156	0	0.01	-0.01	0
Prevotella_207265	0	0.01	-0.01	0
Prevotella_166175	0	0.01	-0.01	0
Prevotella_172678	0	0.01	-0.01	0
Prevotellaceae_165859	0	0.01	-0.01	0
Prevotella_182427	0	0.01	-0.01	0
Clostridiales_184195	0	0.01	-0.01	0
Prevotella_191488	0	0.01	-0.01	0
Clostridiales_199753	0	0.01	-0.01	0
Bacteria_198385	0	0.01	-0.01	0
Succiniclasticum_178432	0	0.01	-0.01	0
Prevotella_199978	0	0.01	-0.01	0
Bacteria_199527	0	0.01	-0.01	0
Bacteroidales_173606	0	0.01	-0.01	0
Prevotella_193396	0	0.01	-0.01	0
Prevotellaceae_207060	0	0.01	-0.01	0
Prevotellaceae_189634	0	0.01	-0.01	0
Ruminococcaceae_174481	0	0.01	-0.01	0
Prevotella_163802	0	0.01	-0.01	0
Prevotella_164651	0	0.01	-0.01	0
Lachnospiraceae_191635	0	0.01	-0.01	0
Bacteroidales_205222	0	0.01	-0.01	0
Clostridiales_177351	0	0.01	-0.01	0
Prevotella_172868	0	0.01	-0.01	0
Christensenellaceae_206301	0	0.01	-0.01	0
Bacteroidales_194296	0	0.01	-0.01	0
Prevotella_193173	0	0.01	-0.01	0
BF311_178878	0	0.01	-0.01	0
Bacteroidales_175278	0	0.01	-0.01	0
Prevotella_205495	0	0.01	-0.01	0
X.Paraprevotellaceae._202156	0	0.01	-0.01	0
Prevotella_181686	0	0.01	-0.01	0
Bulleidia_199252	0	0.01	-0.01	0
Christensenellaceae_164155	0	0.01	-0.01	0
ruminicola_202226	0	0.01	-0.01	0
Prevotella_187960	0	0.01	-0.01	0
Prevotellaceae_177212	0	0.01	-0.01	0
X.Paraprevotellaceae._199920	0	0.01	-0.01	0
Prevotella_185211	0	0.01	-0.01	0
Ruminococcaceae_166135	0	0.01	-0.01	0
Ruminococcaceae_183508	0	0.01	-0.01	0
Clostridiales_203261	0	0.01	-0.01	0
Prevotella_191146	0	0.01	-0.01	0
Prevotella_164615	0	0.01	-0.01	0
Corynebacterium_186335	0	0.01	-0.01	0
Clostridiales_198955	0	0.01	-0.01	0
Prevotella_168617	0	0.01	-0.01	0
Prevotella_203002	0	0.01	-0.01	0
Coriobacteriaceae_204895	0	0.01	-0.01	0
Prevotella_168185	0	0.01	-0.01	0
Clostridiales_177266	0	0.01	-0.01	0
Prevotella_193689	0	0.01	-0.01	0
Prevotella_199877	0	0.01	-0.01	0
Clostridiales_177046	0	0.01	-0.01	0
Prevotella_180101	0	0.01	-0.01	0
Prevotella_204205	0	0.01	-0.01	0
Christensenellaceae_164827	0	0.01	-0.01	0
Bacteroidales_165036	0	0.01	-0.01	0
Treponema_166356	0	0.01	-0.01	0
Staphylococcus_192146	0	0.01	-0.01	0
Veillonellaceae_192356	0	0.01	-0.01	0
Clostridiales_185326	0	0.01	-0.01	0
Clostridiales_177147	0	0.01	-0.01	0
Bacteroidales_184404	0	0.01	-0.01	0
Clostridiales_206626	0	0.01	-0.01	0
S24.7_165610	0	0.01	-0.01	0
Clostridiaceae_166071	0	0.01	-0.01	0
Prevotella_164378	0	0.01	-0.01	0
BF311_204626	0	0.01	-0.01	0
Prevotella_183328	0	0.01	-0.01	0
Bacteroidales_188509	0	0.01	-0.01	0
YRC22_175563	0	0.01	-0.01	0
Prevotella_176292	0	0.01	-0.01	0
Ruminococcaceae_189909	0	0.01	-0.01	0
Bacteria_178107	0	0.01	-0.01	0
Clostridiales_180417	0	0.01	-0.01	0
Ruminococcaceae_200651	0	0.01	-0.01	0
Ruminococcaceae_170825	0	0.01	-0.01	0
Bacteroidales_191298	0	0.01	-0.01	0
Clostridiales_180297	0	0.01	-0.01	0
Prevotella_167054	0	0.01	-0.01	0
Ruminococcaceae_199865	0	0.01	-0.01	0
Bacteroidales_190922	0	0.01	-0.01	0
Clostridiales_191781	0	0.01	-0.01	0
Ruminococcaceae_197999	0	0.01	-0.01	0
Prevotella_176965	0	0.01	-0.01	0
Clostridiales_198388	0	0.01	-0.01	0
BS11_208878	0	0.01	-0.01	0
Prevotella_208088	0	0.01	-0.01	0
Prevotellaceae_202737	0	0.01	-0.01	0
Prevotella_202975	0	0.01	-0.01	0
Clostridiales_183289	0	0.01	-0.01	0
Bacteria_192096	0	0.01	-0.01	0
Prevotella_203897	0	0.01	-0.01	0
Prevotella_182325	0	0.01	-0.01	0
Prevotella_172744	0	0.01	-0.01	0
Prevotella_191762	0	0.01	-0.01	0
Clostridiales_183527	0	0.01	-0.01	0
Prevotella_209206	0	0.01	-0.01	0
Coriobacteriaceae_200646	0	0.01	-0.01	0
BS11_179964	0	0.01	-0.01	0
Prevotella_174573	0	0.01	-0.01	0
Bacteroidales_185509	0	0.01	-0.01	0
Prevotella_169358	0	0.01	-0.01	0
Prevotellaceae_208612	0	0.01	-0.01	0
Clostridiales_185267	0	0.01	-0.01	0
S24.7_169321	0	0.01	-0.01	0
Prevotella_166470	0	0.01	-0.01	0
Clostridiales_174837	0	0.01	-0.01	0
Prevotellaceae_199636	0	0.01	-0.01	0
BS11_198359	0	0.01	-0.01	0
Clostridiales_193603	0	0.01	-0.01	0
X.Paraprevotellaceae._207610	0	0.01	-0.01	0
Prevotella_165673	0	0.01	-0.01	0
Bacteroidales_180832	0	0.01	-0.01	0
Ruminococcaceae_207145	0	0.01	-0.01	0
RF39_197322	0	0.01	-0.01	0
BF311_208299	0	0.01	-0.01	0
Prevotella_180069	0	0.01	-0.01	0
Bacteroidales_181764	0	0.01	-0.01	0
Clostridiales_182455	0	0.01	-0.01	0
Clostridiales_196350	0	0.01	-0.01	0
Clostridiales_198152	0	0.01	-0.01	0
S24.7_170127	0	0.019	-0.019	0
Prevotella_184710	0	0.01	-0.01	0
Treponema_167833	0	0.01	-0.01	0
Prevotellaceae_202204	0	0.01	-0.01	0
Prevotella_200849	0	0.01	-0.01	0
Bacteroidales_186853	0	0.01	-0.01	0
Bacteria_168288	0	0.01	-0.01	0
RF39_183008	0	0.01	-0.01	0
Prevotella_207579	0	0.01	-0.01	0
Prevotella_172214	0	0.01	-0.01	0
YRC22_198365	0	0.01	-0.01	0
Prevotella_185230	0	0.01	-0.01	0
Prevotella_193454	0	0.01	-0.01	0
Clostridiales_177582	0	0.01	-0.01	0
Prevotella_183477	0	0.01	-0.01	0
Clostridiales_187172	0	0.01	-0.01	0
Clostridiales_195627	0	0.01	-0.01	0
Clostridiales_174104	0	0.01	-0.01	0
Bacteroidales_203597	0	0.01	-0.01	0
Clostridiales_202955	0	0.01	-0.01	0
Prevotella_183143	0	0.01	-0.01	0
YRC22_206628	0	0.01	-0.01	0
Prevotella_198797	0	0.01	-0.01	0
Bacteroidales_201487	0	0.01	-0.01	0
BS11_204396	0	0.01	-0.01	0
Bulleidia_208636	0	0.01	-0.01	0
Thermoactinomycetaceae_207444	0	0.01	-0.01	0
Coriobacteriaceae_172815	0	0.01	-0.01	0
Prevotella_182949	0	0.01	-0.01	0
Clostridiales_178841	0	0.01	-0.01	0
Prevotella_166783	0	0.01	-0.01	0
Treponema_182176	0	0.01	-0.01	0
Prevotella_189914	0	0.01	-0.01	0
Prevotella_208626	0	0.01	-0.01	0
Prevotella_192405	0	0.01	-0.01	0
Bacteroidales_167667	0	0.01	-0.01	0
Prevotella_198510	0	0.01	-0.01	0
Prevotella_201365	0	0.01	-0.01	0
Bacteroidaceae_194257	0	0.01	-0.01	0
Ruminococcaceae_168065	0	0.01	-0.01	0
X.Paraprevotellaceae._190068	0	0.01	-0.01	0
Veillonellaceae_173022	0	0.01	-0.01	0
Prevotella_188339	0	0.01	-0.01	0
Prevotella_177171	0	0.01	-0.01	0
Clostridiales_180427	0	0.01	-0.01	0
Prevotella_205530	0	0.01	-0.01	0
Christensenellaceae_166617	0	0.01	-0.01	0
L7A_E11_176354	0	0.01	-0.01	0
fusca_187373	0	0.01	-0.01	0
Prevotella_178314	0	0.01	-0.01	0
Prevotella_189989	0	0.01	-0.01	0
Prevotella_163034	0	0.01	-0.01	0
Clostridiales_171382	0	0.01	-0.01	0
Clostridiales_188421	0	0.01	-0.01	0
Clostridiales_176608	0	0.01	-0.01	0
ruminicola_185329	0	0.01	-0.01	0
Clostridiales_194556	0	0.01	-0.01	0
Bacteroidales_177412	0	0.01	-0.01	0
Prevotella_183519	0	0.01	-0.01	0
Bacteroidales_176714	0	0.01	-0.01	0
Bacteroidales_206873	0	0.01	-0.01	0
Prevotella_185525	0	0.01	-0.01	0
Clostridiales_181797	0	0.01	-0.01	0
Clostridiales_191073	0	0.01	-0.01	0
Prevotella_172732	0	0.01	-0.01	0
Prevotella_171625	0	0.01	-0.01	0
Prevotella_181835	0	0.01	-0.01	0
Clostridiales_189715	0	0.01	-0.01	0
Bacteroidales_181113	0	0.01	-0.01	0
Clostridiales_196571	0	0.01	-0.01	0
Planococcaceae_211095	0	0.01	-0.01	0
Clostridiales_207133	0	0.01	-0.01	0
Clostridiales_200289	0	0.01	-0.01	0
Prevotella_196024	0	0.01	-0.01	0
Prevotella_187535	0	0.01	-0.01	0
Bacteria_166676	0	0.01	-0.01	0
CF231_189962	0	0.01	-0.01	0
Christensenellaceae_187217	0	0.01	-0.01	0
Coriobacteriaceae_191117	0	0.01	-0.01	0
Clostridiales_195454	0	0.01	-0.01	0
Prevotella_198495	0	0.01	-0.01	0
Clostridiales_195351	0	0.01	-0.01	0
Ruminococcaceae_176456	0	0.01	-0.01	0
RFN20_205736	0	0.01	-0.01	0
Clostridiales_167322	0	0.01	-0.01	0
Clostridiales_166537	0	0.01	-0.01	0
Clostridiales_182934	0	0.01	-0.01	0
Prevotella_204771	0	0.01	-0.01	0
Bacteria_166183	0	0.01	-0.01	0
Prevotella_175564	0	0.01	-0.01	0
Bacteroidales_163871	0	0.01	-0.01	0
Prevotella_178583	0	0.01	-0.01	0
Prevotella_167781	0	0.01	-0.01	0
Bacteroidales_200805	0	0.01	-0.01	0
Prevotella_192693	0	0.01	-0.01	0
Prevotella_206675	0	0.01	-0.01	0
Coriobacteriaceae_205540	0	0.01	-0.01	0
Prevotella_171165	0	0.01	-0.01	0
BS11_205407	0	0.01	-0.01	0
Bacteroidales_190930	0	0.01	-0.01	0
RF39_176842	0	0.01	-0.01	0
Prevotella_197840	0	0.01	-0.01	0
Clostridiales_169179	0	0.01	-0.01	0
Prevotella_163208	0	0.01	-0.01	0
Prevotella_195227	0	0.01	-0.01	0
Ruminococcaceae_180815	0	0.01	-0.01	0
Clostridiales_196954	0	0.01	-0.01	0
Lachnospiraceae_184306	0	0.01	-0.01	0
Ruminococcaceae_193731	0	0.01	-0.01	0
Prevotella_168746	0	0.01	-0.01	0
Prevotella_190850	0	0.01	-0.01	0
Clostridiales_169937	0	0.01	-0.01	0
Clostridiales_165093	0	0.01	-0.01	0
RF39_183254	0	0.01	-0.01	0
Prevotella_178485	0	0.01	-0.01	0
Bacteroidales_186733	0	0.01	-0.01	0
Bacteroidales_209093	0	0.01	-0.01	0
Clostridiales_191314	0	0.01	-0.01	0
Coriobacteriaceae_162837	0	0.01	-0.01	0
Bacteroidales_163341	0	0.01	-0.01	0
Lachnospiraceae_201213	0	0.01	-0.01	0
Prevotella_171996	0	0.01	-0.01	0
Prevotella_183776	0	0.01	-0.01	0
Prevotella_163987	0	0.01	-0.01	0
Bacteria_168174	0	0.01	-0.01	0
Treponema_164245	0	0.01	-0.01	0
Clostridiales_180774	0	0.01	-0.01	0
Staphylococcaceae_167915	0	0.01	-0.01	0
YRC22_167947	0	0.01	-0.01	0
Prevotella_169396	0	0.01	-0.01	0
Prevotella_169870	0	0.01	-0.01	0
Ruminococcaceae_170301	0	0.01	-0.01	0
Prevotella_192857	0	0.01	-0.01	0
Clostridiales_190071	0	0.01	-0.01	0
Prevotella_191037	0	0.01	-0.01	0
RFN20_206394	0	0.01	-0.01	0
BS11_192774	0	0.01	-0.01	0
RF39_166753	0	0.01	-0.01	0
BS11_210614	0	0.01	-0.01	0
Clostridiales_207507	0	0.01	-0.01	0
BF311_201791	0	0.01	-0.01	0
Veillonellaceae_197776	0	0.01	-0.01	0
Ruminococcaceae_181064	0	0.01	-0.01	0
Lachnospiraceae_173545	0	0.01	-0.01	0
Clostridiales_203670	0	0.01	-0.01	0
Prevotella_202196	0	0.01	-0.01	0
Ruminococcus_205477	0	0.01	-0.01	0
Sharpea_173114	0	0.01	-0.01	0
Bacteroidales_169466	0	0.01	-0.01	0
Prevotella_181284	0	0.01	-0.01	0
Clostridiales_167313	0	0.01	-0.01	0
Prevotella_172891	0	0.01	-0.01	0
Prevotellaceae_209509	0	0.01	-0.01	0
Prevotella_169094	0	0.01	-0.01	0
BS11_206270	0	0.01	-0.01	0
Prevotella_189494	0	0.01	-0.01	0
BS11_175073	0	0.01	-0.01	0
Succinivibrionaceae_171348	0	0.01	-0.01	0
Ruminococcaceae_200303	0	0.01	-0.01	0
OD1_194667	0	0.01	-0.01	0
Clostridiales_195952	0	0.01	-0.01	0
Prevotella_174576	0	0.01	-0.01	0
Prevotella_202072	0	0.01	-0.01	0
Prevotellaceae_189491	0	0.01	-0.01	0
Bacteria_196645	0	0.01	-0.01	0
ruminicola_176677	0	0.01	-0.01	0
Prevotella_202155	0	0.01	-0.01	0
Prevotella_171232	0	0.01	-0.01	0
Bulleidia_206266	0	0.01	-0.01	0
Bacteroidales_195930	0	0.01	-0.01	0
Clostridiales_192877	0	0.01	-0.01	0
Prevotella_193896	0	0.01	-0.01	0
Clostridiales_186135	0	0.01	-0.01	0
Bacteroidales_202316	0	0.01	-0.01	0
Prevotella_191553	0	0.01	-0.01	0
Prevotella_165614	0	0.01	-0.01	0
Christensenellaceae_170944	0	0.01	-0.01	0
Clostridiales_177194	0	0.01	-0.01	0
Bacteria_200273	0	0.01	-0.01	0
Christensenellaceae_197107	0	0.01	-0.01	0
Prevotella_209401	0	0.01	-0.01	0
Bacteroidales_196147	0	0.01	-0.01	0
Prevotella_206316	0	0.01	-0.01	0
Prevotella_208443	0	0.01	-0.01	0
Carnobacterium_163683	0	0.01	-0.01	0
Prevotellaceae_199129	0	0.01	-0.01	0
X.Paraprevotellaceae._184367	0	0.01	-0.01	0
Succinivibrionaceae_196700	0	0.01	-0.01	0
Treponema_175669	0	0.01	-0.01	0
Prevotella_188363	0	0.01	-0.01	0
Clostridiales_191252	0	0.01	-0.01	0
Prevotella_170841	0	0.01	-0.01	0
Succiniclasticum_179573	0	0.01	-0.01	0
Firmicutes_173036	0	0.01	-0.01	0
Prevotella_206182	0	0.019	-0.019	0
Clostridiales_163380	0	0.01	-0.01	0
Ruminococcaceae_179600	0	0.01	-0.01	0
Prevotella_168735	0	0.01	-0.01	0
Bacteroidales_164392	0	0.01	-0.01	0
Prevotella_170418	0	0.01	-0.01	0
Coriobacteriaceae_167167	0	0.01	-0.01	0
Prevotellaceae_174931	0	0.01	-0.01	0
Prevotella_168585	0	0.01	-0.01	0
Succiniclasticum_204924	0	0.01	-0.01	0
Prevotella_170890	0	0.01	-0.01	0
S24.7_171456	0	0.01	-0.01	0
Prevotella_174035	0	0.01	-0.01	0
Clostridiales_206026	0	0.01	-0.01	0
Clostridiales_188437	0	0.01	-0.01	0
Clostridiales_192162	0	0.01	-0.01	0
Clostridiales_176605	0	0.01	-0.01	0
ruminicola_180694	0	0.01	-0.01	0
Succiniclasticum_199610	0	0.01	-0.01	0
Bacteria_190775	0	0.01	-0.01	0
Clostridiales_166454	0	0.01	-0.01	0
Lachnospiraceae_192881	0	0.01	-0.01	0
S24.7_190903	0	0.01	-0.01	0
Prevotella_194332	0	0.01	-0.01	0
Christensenellaceae_203237	0	0.01	-0.01	0
Christensenellaceae_210476	0	0.01	-0.01	0
Prevotella_208430	0	0.01	-0.01	0
Prevotella_189721	0	0.01	-0.01	0
azabuensis_182755	0	0.01	-0.01	0
Clostridiales_191749	0	0.01	-0.01	0
Prevotella_199082	0	0.01	-0.01	0
Prevotella_165058	0	0.01	-0.01	0
Clostridiales_168714	0	0.01	-0.01	0
Clostridiales_173747	0	0.01	-0.01	0
Prevotella_183830	0	0.01	-0.01	0
Ruminococcaceae_171475	0	0.01	-0.01	0
Clostridiales_183223	0	0.01	-0.01	0
Clostridiales_190642	0	0.01	-0.01	0
Prevotella_168673	0	0.01	-0.01	0
Clostridiales_169487	0	0.01	-0.01	0
Prevotella_167388	0	0.01	-0.01	0
Clostridiales_166385	0	0.01	-0.01	0
Clostridiales_197834	0	0.01	-0.01	0
Prevotella_185133	0	0.01	-0.01	0
Prevotella_210272	0	0.01	-0.01	0
Prevotella_176326	0	0.01	-0.01	0
Prevotellaceae_166329	0	0.01	-0.01	0
BS11_162877	0	0.01	-0.01	0
Prevotella_175697	0	0.01	-0.01	0
Prevotella_186667	0	0.01	-0.01	0
ruminicola_198749	0	0.01	-0.01	0
Clostridiales_166049	0	0.01	-0.01	0
Prevotella_201980	0	0.01	-0.01	0
Clostridiales_208954	0	0.01	-0.01	0
Prevotellaceae_201151	0	0.01	-0.01	0
Clostridiales_198832	0	0.01	-0.01	0
Prevotella_195601	0	0.01	-0.01	0
Clostridiales_200308	0	0.01	-0.01	0
Clostridiales_173193	0	0.01	-0.01	0
Prevotella_195716	0	0.01	-0.01	0
Clostridiales_211194	0	0.01	-0.01	0
Clostridiales_169532	0	0.01	-0.01	0
Prevotella_172011	0	0.01	-0.01	0
Clostridiales_189433	0	0.01	-0.01	0
Clostridiales_188668	0	0.01	-0.01	0
Prevotella_191295	0	0.01	-0.01	0
Clostridiales_205525	0	0.01	-0.01	0
Bacteroidales_197260	0	0.01	-0.01	0
Ruminococcaceae_185253	0	0.01	-0.01	0
Prevotella_188151	0	0.01	-0.01	0
Bacteria_178913	0	0.01	-0.01	0
Ruminococcaceae_187808	0	0.01	-0.01	0
Clostridiales_169198	0	0.01	-0.01	0
Clostridiales_206877	0	0.01	-0.01	0
ruminicola_163642	0	0.01	-0.01	0
Clostridiales_178153	0	0.01	-0.01	0
Clostridiales_173855	0	0.01	-0.01	0
Clostridiales_196414	0	0.01	-0.01	0
Prevotellaceae_207529	0	0.01	-0.01	0
Prevotella_202182	0	0.01	-0.01	0
Prevotella_187300	0	0.01	-0.01	0
Clostridiales_197708	0	0.01	-0.01	0
Prevotella_196554	0	0.01	-0.01	0
F16_207343	0	0.01	-0.01	0
Prevotella_197710	0	0.01	-0.01	0
Clostridiales_188379	0	0.01	-0.01	0
Clostridiales_196407	0	0.01	-0.01	0
Clostridiales_208389	0	0.01	-0.01	0
Clostridiales_199142	0	0.01	-0.01	0
Clostridiales_209667	0	0.01	-0.01	0
Clostridiales_196921	0	0.01	-0.01	0
BF311_174556	0	0.01	-0.01	0
Prevotella_163899	0	0.01	-0.01	0
Prevotella_210726	0	0.01	-0.01	0
Clostridiales_182831	0	0.01	-0.01	0
RFN20_167058	0	0.01	-0.01	0
Succiniclasticum_165407	0	0.01	-0.01	0
Pyramidobacter_206277	0	0.01	-0.01	0
Prevotella_177016	0	0.01	-0.01	0
Bacteria_164195	0	0.01	-0.01	0
Ruminococcaceae_185826	0	0.01	-0.01	0
Butyrivibrio_164297	0	0.01	-0.01	0
Clostridiales_175163	0	0.01	-0.01	0
Prevotella_187894	0	0.01	-0.01	0
Clostridiales_181780	0	0.01	-0.01	0
Bacteria_169299	0	0.01	-0.01	0
BS11_181602	0	0.01	-0.01	0
Bacteroidales_169208	0	0.01	-0.01	0
Prevotella_193335	0	0.01	-0.01	0
Prevotella_202694	0	0.01	-0.01	0
Prevotella_210931	0	0.01	-0.01	0
Prevotella_191751	0	0.01	-0.01	0
Prevotella_195271	0	0.01	-0.01	0
Prevotella_165949	0	0.01	-0.01	0
Prevotella_204274	0	0.01	-0.01	0
Prevotella_178157	0	0.01	-0.01	0
Prevotella_185278	0	0.01	-0.01	0
Prevotella_177301	0	0.01	-0.01	0
Prevotella_179886	0	0.01	-0.01	0
Clostridiales_194751	0	0.01	-0.01	0
Clostridiales_167104	0	0.01	-0.01	0
S24.7_178600	0	0.01	-0.01	0
Prevotella_204611	0	0.01	-0.01	0
BS11_198434	0	0.01	-0.01	0
Clostridiales_174821	0	0.01	-0.01	0
Prevotella_179738	0	0.01	-0.01	0
Bacteroidales_201223	0	0.01	-0.01	0
YRC22_186304	0	0.01	-0.01	0
Bacteroidales_176908	0	0.01	-0.01	0
X.Paraprevotellaceae._179468	0	0.01	-0.01	0
Prevotella_173959	0	0.01	-0.01	0
Moryella_179679	0	0.01	-0.01	0
Clostridiales_169298	0	0.01	-0.01	0
Succiniclasticum_195119	0	0.01	-0.01	0
Prevotella_192518	0	0.01	-0.01	0
Ruminococcus_166265	0	0.01	-0.01	0
Bacteroidales_208241	0	0.01	-0.01	0
Clostridiales_180582	0	0.01	-0.01	0
Prevotella_195301	0	0.01	-0.01	0
Christensenellaceae_204285	0	0.01	-0.01	0
Clostridiales_207535	0	0.01	-0.01	0
Ruminococcaceae_182250	0	0.01	-0.01	0
Clostridiales_166020	0	0.01	-0.01	0
Bacteria_208911	0	0.01	-0.01	0
Bacteria_177714	0	0.01	-0.01	0
Prevotella_178434	0	0.01	-0.01	0
Clostridiales_173250	0	0.01	-0.01	0
Prevotella_195274	0	0.01	-0.01	0
Clostridiales_188879	0	0.01	-0.01	0
Prevotella_182864	0	0.01	-0.01	0
CF231_164949	0	0.01	-0.01	0
Clostridiales_205703	0	0.01	-0.01	0
Prevotella_194735	0	0.01	-0.01	0
S24.7_193988	0	0.01	-0.01	0
Clostridiales_200755	0	0.01	-0.01	0
Prevotella_188943	0	0.01	-0.01	0
Brevibacterium_198692	0	0.01	-0.01	0
Bacteria_181373	0	0.01	-0.01	0
Clostridiales_192336	0	0.01	-0.01	0
Prevotella_175291	0	0.01	-0.01	0
Prevotella_198599	0	0.01	-0.01	0
Prevotella_166531	0	0.01	-0.01	0
Prevotella_171647	0	0.01	-0.01	0
Prevotella_192188	0	0.01	-0.01	0
Prevotella_192702	0	0.01	-0.01	0
Prevotella_193948	0	0.01	-0.01	0
Clostridiales_179105	0	0.01	-0.01	0
Prevotella_199134	0	0.01	-0.01	0
Prevotella_190005	0	0.01	-0.01	0
Treponema_167420	0	0.01	-0.01	0
Clostridiales_188516	0	0.01	-0.01	0
Clostridiales_189534	0	0.01	-0.01	0
Clostridiales_190805	0	0.01	-0.01	0
Prevotella_187435	0	0.01	-0.01	0
Prevotella_164563	0	0.01	-0.01	0
Clostridiales_208589	0	0.01	-0.01	0
Prevotella_176561	0	0.01	-0.01	0
Prevotella_166403	0	0.01	-0.01	0
Clostridiales_194378	0	0.01	-0.01	0
Bacteroidales_166660	0	0.01	-0.01	0
Clostridiales_185867	0	0.01	-0.01	0
YRC22_172598	0	0.01	-0.01	0
Treponema_164326	0	0.01	-0.01	0
ruminicola_192784	0	0.01	-0.01	0
Ruminococcaceae_186987	0	0.01	-0.01	0
Prevotella_176975	0	0.01	-0.01	0
Clostridiales_199504	0	0.01	-0.01	0
Clostridiales_172057	0	0.01	-0.01	0
Prevotella_196885	0	0.01	-0.01	0
Clostridiales_173370	0	0.01	-0.01	0
Clostridiales_179661	0	0.01	-0.01	0
Clostridiales_189192	0	0.01	-0.01	0
Clostridiales_195319	0	0.01	-0.01	0
RF39_183898	0	0.01	-0.01	0
Prevotella_188027	0	0.01	-0.01	0
Prevotella_206397	0	0.01	-0.01	0
Bacteroidales_167056	0	0.01	-0.01	0
Prevotella_176297	0	0.01	-0.01	0
BS11_175724	0	0.01	-0.01	0
Prevotella_192854	0	0.01	-0.01	0
Clostridiales_187090	0	0.01	-0.01	0
BS11_168191	0	0.01	-0.01	0
Bacteroidales_186240	0	0.01	-0.01	0
Bacteroidales_172110	0	0.01	-0.01	0
Ruminococcaceae_181244	0	0.01	-0.01	0
Clostridiales_178312	0	0.01	-0.01	0
RF39_207647	0	0.01	-0.01	0
Prevotellaceae_188195	0	0.01	-0.01	0
BS11_176154	0	0.01	-0.01	0
Clostridiales_205965	0	0.01	-0.01	0
Prevotellaceae_187327	0	0.01	-0.01	0
equorum_170384	0	0.01	-0.01	0
Clostridiales_202866	0	0.01	-0.01	0
Clostridiales_205645	0	0.01	-0.01	0
Prevotella_195565	0	0.01	-0.01	0
Bacteroidales_179909	0	0.01	-0.01	0
Bacteroidales_188730	0	0.01	-0.01	0
Prevotella_180542	0	0.01	-0.01	0
Prevotella_179689	0	0.01	-0.01	0
Prevotella_210761	0	0.01	-0.01	0
RF39_207297	0	0.01	-0.01	0
Prevotella_194425	0	0.01	-0.01	0
Clostridiales_201839	0	0.01	-0.01	0
Clostridiales_208592	0	0.01	-0.01	0
Clostridiales_208226	0	0.01	-0.01	0
Prevotella_207198	0	0.01	-0.01	0
Clostridiales_189276	0	0.01	-0.01	0
Clostridiales_181432	0	0.019	-0.019	0
Prevotella_167610	0	0.01	-0.01	0
Prevotella_183240	0	0.01	-0.01	0
Prevotella_193708	0	0.01	-0.01	0
Prevotella_196383	0	0.01	-0.01	0
Bacteroidales_187991	0	0.01	-0.01	0
S24.7_176840	0	0.01	-0.01	0
ruminicola_194203	0	0.01	-0.01	0
Lachnospiraceae_163062	0	0.01	-0.01	0
Clostridiales_196537	0	0.01	-0.01	0
Clostridiales_193696	0	0.01	-0.01	0
Bacteria_190748	0	0.01	-0.01	0
Prevotella_209286	0	0.01	-0.01	0
Bacteria_164656	0	0.01	-0.01	0
Bacteroidales_172183	0	0.01	-0.01	0
Clostridiales_197196	0	0.01	-0.01	0
Ruminococcaceae_205676	0	0.01	-0.01	0
Bacteroidales_191172	0	0.01	-0.01	0
Succiniclasticum_178754	0	0.01	-0.01	0
Prevotella_173797	0	0.01	-0.01	0
Ruminococcaceae_165913	0	0.01	-0.01	0
X.Mogibacteriaceae._197566	0	0.01	-0.01	0
Bacteroidales_175525	0	0.01	-0.01	0
Prevotella_174393	0	0.01	-0.01	0
Prevotella_164781	0	0.01	-0.01	0
Clostridiales_178087	0	0.01	-0.01	0
Prevotella_188207	0	0.01	-0.01	0
Prevotella_165506	0	0.01	-0.01	0
Prevotellaceae_172181	0	0.01	-0.01	0
Prevotella_182329	0	0.01	-0.01	0
Prevotella_164140	0	0.01	-0.01	0
Clostridiales_169858	0	0.01	-0.01	0
Clostridiales_202016	0	0.01	-0.01	0
Prevotella_175428	0	0.01	-0.01	0
Bacteroidales_195673	0	0.01	-0.01	0
Prevotella_166044	0	0.01	-0.01	0
Ruminococcaceae_165821	0	0.01	-0.01	0
Clostridiales_173631	0	0.01	-0.01	0
Bacteroidales_163718	0	0.01	-0.01	0
Clostridiales_195761	0	0.01	-0.01	0
BF311_165959	0	0.01	-0.01	0
Prevotella_170149	0	0.01	-0.01	0
Christensenellaceae_208335	0	0.01	-0.01	0
Prevotella_179398	0	0.01	-0.01	0
Prevotella_189965	0	0.01	-0.01	0
Clostridiales_166587	0	0.01	-0.01	0
Moryella_204660	0	0.01	-0.01	0
Moryella_173466	0	0.01	-0.01	0
Prevotella_165743	0	0.01	-0.01	0
Bacteroidales_206512	0	0.01	-0.01	0
Treponema_200627	0	0.01	-0.01	0
Clostridiales_184947	0	0.01	-0.01	0
Prevotella_168762	0	0.01	-0.01	0
Bacteroidales_203558	0	0.01	-0.01	0
Bacteroidales_178126	0	0.01	-0.01	0
Clostridiales_187271	0	0.01	-0.01	0
Bacteria_192575	0	0.01	-0.01	0
Adlercreutzia_206304	0	0.01	-0.01	0
Clostridiales_163206	0	0.01	-0.01	0
Clostridiales_209782	0	0.01	-0.01	0
SHD.231_181966	0	0.01	-0.01	0
Lachnospiraceae_198247	0	0.01	-0.01	0
Prevotella_174766	0	0.01	-0.01	0
Prevotella_172778	0	0.01	-0.01	0
Bacteroidales_202375	0	0.01	-0.01	0
Coriobacteriaceae_202421	0	0.01	-0.01	0
Clostridiales_205871	0	0.01	-0.01	0
Prevotella_169123	0	0.01	-0.01	0
Bulleidia_179589	0	0.01	-0.01	0
Clostridiales_168126	0	0.01	-0.01	0
Clostridiales_205110	0	0.01	-0.01	0
Anaeroplasmataceae_183367	0	0.01	-0.01	0
Bacteroidales_182106	0	0.01	-0.01	0
Clostridiales_196335	0	0.01	-0.01	0
Ruminococcaceae_165482	0	0.01	-0.01	0
Prevotella_210886	0	0.01	-0.01	0
Succiniclasticum_185150	0	0.01	-0.01	0
Ruminococcaceae_173435	0	0.01	-0.01	0
Lachnospiraceae_176922	0	0.01	-0.01	0
Prevotella_196141	0	0.01	-0.01	0
Prevotella_197750	0	0.01	-0.01	0
Ruminococcus_173340	0	0.01	-0.01	0
Clostridiales_199138	0	0.01	-0.01	0
X.Paraprevotellaceae._165601	0	0.01	-0.01	0
azabuensis_176294	0	0.01	-0.01	0
Clostridiales_205006	0	0.01	-0.01	0
Clostridiales_203168	0	0.01	-0.01	0
Prevotella_201483	0	0.01	-0.01	0
Prevotella_173955	0	0.01	-0.01	0
BS11_202414	0	0.01	-0.01	0
Clostridiales_201565	0	0.01	-0.01	0
Clostridiales_164488	0	0.01	-0.01	0
Bacteroidales_197347	0	0.01	-0.01	0
Clostridiales_173287	0	0.01	-0.01	0
Prevotella_183295	0	0.01	-0.01	0
Prevotella_190037	0	0.01	-0.01	0
Clostridiales_196886	0	0.01	-0.01	0
YRC22_194266	0	0.01	-0.01	0
Prevotella_206212	0	0.01	-0.01	0
Succiniclasticum_195113	0	0.01	-0.01	0
Bacteroidales_204213	0	0.01	-0.01	0
Prevotella_204789	0	0.01	-0.01	0
S24.7_210055	0	0.01	-0.01	0
Prevotella_203463	0	0.01	-0.01	0
Prevotella_194874	0	0.01	-0.01	0
Clostridiales_187035	0	0.01	-0.01	0
Succiniclasticum_177662	0	0.01	-0.01	0
Bacteria_205386	0	0.01	-0.01	0
Prevotella_182170	0	0.01	-0.01	0
Prevotella_210421	0	0.01	-0.01	0
Clostridiales_170568	0	0.01	-0.01	0
Clostridiales_184812	0	0.01	-0.01	0
Porphyromonadaceae_210508	0	0.01	-0.01	0
Clostridiales_167192	0	0.01	-0.01	0
Prevotella_188464	0	0.01	-0.01	0
Prevotella_172146	0	0.01	-0.01	0
Oscillospira_163771	0	0.01	-0.01	0
Clostridiales_192906	0	0.01	-0.01	0
Clostridiales_201843	0	0.01	-0.01	0
Ruminococcaceae_202080	0	0.01	-0.01	0
Clostridiales_186545	0	0.01	-0.01	0
faeciporci_188651	0	0.01	-0.01	0
Ruminococcaceae_175002	0	0.01	-0.01	0
Clostridiales_209487	0	0.01	-0.01	0
Prevotella_186472	0	0.01	-0.01	0
Bacteria_180152	0	0.01	-0.01	0
Clostridiales_191934	0	0.01	-0.01	0
BF311_200694	0	0.01	-0.01	0
OD1_165917	0	0.01	-0.01	0
Bacteroidales_188792	0	0.01	-0.01	0
Prevotella_185721	0	0.01	-0.01	0
Ruminococcaceae_178550	0	0.01	-0.01	0
Prevotella_177302	0	0.01	-0.01	0
ruminicola_189098	0	0.01	-0.01	0
Prevotella_174186	0	0.01	-0.01	0
Prevotella_193962	0	0.01	-0.01	0
BS11_164495	0	0.01	-0.01	0
Prevotella_165165	0	0.01	-0.01	0
Christensenellaceae_193848	0	0.01	-0.01	0
Prevotella_170340	0	0.01	-0.01	0
Treponema_196784	0	0.01	-0.01	0
ruminicola_166766	0	0.01	-0.01	0
Bacteroidales_207860	0	0.01	-0.01	0
Prevotella_180430	0	0.01	-0.01	0
Prevotella_176741	0	0.01	-0.01	0
Butyrivibrio_185681	0	0.01	-0.01	0
Clostridiales_209066	0	0.01	-0.01	0
Clostridiales_167746	0	0.01	-0.01	0
RF39_193514	0	0.01	-0.01	0
Clostridiales_177037	0	0.01	-0.01	0
Prevotellaceae_181844	0	0.01	-0.01	0
Prevotellaceae_176130	0	0.01	-0.01	0
Bacteroidales_184978	0	0.01	-0.01	0
BS11_177543	0	0.01	-0.01	0
Bacteroidales_194546	0	0.01	-0.01	0
YRC22_185083	0	0.01	-0.01	0
Prevotella_166521	0	0.01	-0.01	0
Bacteroidales_202612	0	0.01	-0.01	0
Prevotella_197561	0	0.01	-0.01	0
Clostridiales_202748	0	0.01	-0.01	0
Bacteroidales_187058	0	0.01	-0.01	0
Clostridiales_166770	0	0.01	-0.01	0
Bacteroidales_202163	0	0.01	-0.01	0
Lachnospiraceae_188875	0	0.01	-0.01	0
Prevotella_182086	0	0.01	-0.01	0
Bacteria_181973	0	0.01	-0.01	0
S24.7_204508	0	0.01	-0.01	0
Prevotella_206796	0	0.01	-0.01	0
Prevotella_185515	0	0.01	-0.01	0
Coriobacteriaceae_190136	0	0.01	-0.01	0
Clostridiales_204082	0	0.01	-0.01	0
Bacteria_205496	0	0.01	-0.01	0
Prevotella_192224	0	0.01	-0.01	0
Prevotella_201387	0	0.01	-0.01	0
S24.7_175441	0	0.01	-0.01	0
Clostridiales_194363	0	0.01	-0.01	0
Clostridiales_170009	0	0.01	-0.01	0
Prevotella_192771	0	0.01	-0.01	0
Clostridiales_172568	0	0.01	-0.01	0
Clostridiales_194868	0	0.01	-0.01	0
Bacteroidales_188858	0	0.01	-0.01	0
Prevotella_178150	0	0.01	-0.01	0
Clostridiales_194355	0	0.01	-0.01	0
Prevotella_185523	0	0.01	-0.01	0
Prevotella_205742	0	0.01	-0.01	0
BF311_198035	0	0.01	-0.01	0
Stenotrophomonas_175913	0	0.01	-0.01	0
Prevotella_176449	0	0.01	-0.01	0
Clostridiales_186110	0	0.01	-0.01	0
S24.7_197518	0	0.01	-0.01	0
Prevotellaceae_173554	0	0.01	-0.01	0
Bacteroidales_165491	0	0.01	-0.01	0
Bacteroidales_176983	0	0.01	-0.01	0
Clostridiales_175357	0	0.01	-0.01	0
Prevotella_183812	0	0.01	-0.01	0
Clostridiales_163383	0	0.01	-0.01	0
BS11_180463	0	0.01	-0.01	0
Bacteroidales_180567	0	0.01	-0.01	0
Clostridiales_163423	0	0.01	-0.01	0
S24.7_197251	0	0.01	-0.01	0
Prevotella_184174	0	0.01	-0.01	0
Bacteroidales_170093	0	0.01	-0.01	0
Clostridiales_184665	0	0.01	-0.01	0
Prevotella_194202	0	0.01	-0.01	0
Bacteroidales_180219	0	0.01	-0.01	0
Bacteroidales_200626	0	0.01	-0.01	0
BF311_184608	0	0.01	-0.01	0
Prevotella_203644	0	0.01	-0.01	0
Clostridiales_172525	0	0.01	-0.01	0
Prevotella_170826	0	0.01	-0.01	0
Clostridiales_179710	0	0.01	-0.01	0
Clostridiales_172973	0	0.01	-0.01	0
Prevotella_169830	0	0.01	-0.01	0
Prevotella_205368	0	0.01	-0.01	0
Prevotellaceae_176676	0	0.01	-0.01	0
Prevotella_196552	0	0.01	-0.01	0
Bacteroidales_186615	0	0.01	-0.01	0
Succiniclasticum_170648	0	0.01	-0.01	0
Treponema_170665	0	0.01	-0.01	0
Bacteroidales_182500	0	0.01	-0.01	0
Bacteroidales_180370	0	0.01	-0.01	0
Prevotella_199067	0	0.01	-0.01	0
Prevotella_178330	0	0.01	-0.01	0
RFN20_197540	0	0.01	-0.01	0
Clostridiales_164108	0	0.01	-0.01	0
Prevotella_194333	0	0.01	-0.01	0
Prevotella_192048	0	0.01	-0.01	0
Ruminococcaceae_200036	0	0.01	-0.01	0
BS11_166896	0	0.01	-0.01	0
Clostridiales_189758	0	0.01	-0.01	0
Clostridiales_179180	0	0.01	-0.01	0
Clostridiales_182136	0	0.01	-0.01	0
Prevotella_180689	0	0.01	-0.01	0
Ruminococcaceae_188977	0	0.01	-0.01	0
Lachnospiraceae_194298	0	0.01	-0.01	0
Bacteroidales_171153	0	0.01	-0.01	0
Bacteroidales_190724	0	0.01	-0.01	0
Prevotella_164825	0	0.01	-0.01	0
Bacteroidales_189937	0	0.01	-0.01	0
Ruminococcaceae_207989	0	0.01	-0.01	0
Prevotella_199784	0	0.01	-0.01	0
Clostridiales_166980	0	0.01	-0.01	0
Prevotella_189591	0	0.01	-0.01	0
Bacteroidales_207781	0	0.01	-0.01	0
Clostridiales_180429	0	0.01	-0.01	0
Clostridiales_195702	0	0.01	-0.01	0
Clostridiales_172556	0	0.01	-0.01	0
Clostridiales_163350	0	0.01	-0.01	0
Bacteroidales_185771	0	0.01	-0.01	0
Ruminococcus_209955	0	0.01	-0.01	0
OD1_185007	0	0.01	-0.01	0
Prevotella_187875	0	0.01	-0.01	0
Prevotella_179047	0	0.01	-0.01	0
Clostridiales_178331	0	0.01	-0.01	0
Prevotella_191079	0	0.01	-0.01	0
Prevotella_210466	0	0.01	-0.01	0
Prevotella_202569	0	0.01	-0.01	0
Clostridiales_197045	0	0.01	-0.01	0
Clostridiales_165781	0	0.01	-0.01	0
Clostridiales_202091	0	0.01	-0.01	0
CF231_183921	0	0.01	-0.01	0
Clostridiales_197837	0	0.01	-0.01	0
Ruminococcus_199697	0	0.01	-0.01	0
Prevotella_198608	0	0.01	-0.01	0
Bacteria_203738	0	0.01	-0.01	0
BS11_206415	0	0.01	-0.01	0
Clostridiales_192480	0	0.01	-0.01	0
S24.7_197693	0	0.01	-0.01	0
Prevotella_183184	0	0.01	-0.01	0
Butyrivibrio_209760	0	0.01	-0.01	0
Prevotella_194206	0	0.01	-0.01	0
Bacteroidales_203482	0	0.01	-0.01	0
Clostridiales_173158	0	0.01	-0.01	0
Clostridiales_164196	0	0.01	-0.01	0
Prevotella_194187	0	0.01	-0.01	0
RF39_194204	0	0.01	-0.01	0
Clostridiales_165566	0	0.01	-0.01	0
Lachnospiraceae_183135	0	0.01	-0.01	0
Prevotella_192388	0	0.01	-0.01	0
Prevotella_176043	0	0.01	-0.01	0
Prevotella_210865	0	0.01	-0.01	0
Bacteroidales_195757	0	0.01	-0.01	0
Prevotellaceae_198874	0	0.01	-0.01	0
Clostridiales_204380	0	0.01	-0.01	0
Prevotella_194925	0	0.01	-0.01	0
Prevotella_206988	0	0.01	-0.01	0
Prevotella_179721	0	0.01	-0.01	0
Bacteroidales_195485	0	0.01	-0.01	0
Clostridiales_194034	0	0.01	-0.01	0
Clostridiales_186971	0	0.01	-0.01	0
Bacteria_196336	0	0.01	-0.01	0
Clostridiales_180471	0	0.01	-0.01	0
Bacteroidales_191437	0	0.01	-0.01	0
Prevotella_181725	0	0.01	-0.01	0
Christensenellaceae_171560	0	0.01	-0.01	0
Bacteroidales_182524	0	0.01	-0.01	0
BS11_171765	0	0.01	-0.01	0
Prevotella_186418	0	0.01	-0.01	0
Prevotella_178998	0	0.01	-0.01	0
Ruminococcaceae_196998	0	0.01	-0.01	0
Prevotella_167747	0	0.01	-0.01	0
Prevotella_209032	0	0.01	-0.01	0
Clostridiales_180561	0	0.01	-0.01	0
Clostridiales_177603	0	0.01	-0.01	0
RF39_209445	0	0.01	-0.01	0
Prevotella_210393	0	0.01	-0.01	0
Prevotella_189517	0	0.01	-0.01	0
Prevotella_163838	0	0.01	-0.01	0
Prevotella_192608	0	0.01	-0.01	0
Prevotella_174497	0	0.01	-0.01	0
Prevotella_210212	0	0.01	-0.01	0
S24.7_175574	0	0.01	-0.01	0
Clostridiales_180461	0	0.01	-0.01	0
Ruminococcus_187031	0	0.01	-0.01	0
Clostridiales_170050	0	0.01	-0.01	0
BS11_201995	0	0.01	-0.01	0
Clostridiales_188071	0	0.01	-0.01	0
OD1_164236	0	0.01	-0.01	0
Prevotella_181717	0	0.01	-0.01	0
Clostridiales_194079	0	0.01	-0.01	0
Clostridiales_210334	0	0.01	-0.01	0
Succiniclasticum_191211	0	0.01	-0.01	0
Coriobacteriaceae_181235	0	0.01	-0.01	0
Prevotella_203185	0	0.01	-0.01	0
Prevotella_200212	0	0.01	-0.01	0
Mogibacterium_201299	0	0.01	-0.01	0
Clostridiales_197092	0	0.01	-0.01	0
Prevotella_174635	0	0.01	-0.01	0
Prevotella_195887	0	0.01	-0.01	0
BS11_185570	0	0.01	-0.01	0
Prevotella_181181	0	0.01	-0.01	0
X.Paraprevotellaceae._171955	0	0.01	-0.01	0
Anaerofustis_165386	0	0.01	-0.01	0
Clostridiales_178290	0	0.01	-0.01	0
Lachnospiraceae_184181	0	0.01	-0.01	0
YRC22_184247	0	0.01	-0.01	0
Prevotella_172336	0	0.01	-0.01	0
Prevotella_174290	0	0.01	-0.01	0
Prevotella_181350	0	0.01	-0.01	0
BS11_174695	0	0.01	-0.01	0
Coriobacteriaceae_205013	0	0.01	-0.01	0
Prevotella_188506	0	0.01	-0.01	0
Prevotella_203008	0	0.01	-0.01	0
Firmicutes_205565	0	0.01	-0.01	0
Prevotellaceae_193194	0	0.01	-0.01	0
Prevotella_205103	0	0.01	-0.01	0
Prevotella_205278	0	0.01	-0.01	0
Prevotella_183381	0	0.01	-0.01	0
[truncated: 21,334 more rows]

## Sheet: TableS1D
Table S1D. The Catalogues of Species Categories from comparing between Invertebrates and Vertebrates
Species	Former Specificity	Latter Specificity	Delta of Specificity	p-value
Unique Species in Former (Invertbrates)
OD1_73	0.001	0	0.001	0
Myroides_6	0.001	0	0.001	0
OD1_19	0.001	0	0.001	0
OD1_64	0.002	0	0.002	0
Comamonadaceae_70	0.001	0	0.001	0.007
Bacteria_80	0.001	0	0.001	0
Comamonadaceae_120	0.001	0	0.001	0
muralis_86	0.001	0	0.001	0
OD1_97	0.001	0	0.001	0
OD1_103	0.001	0	0.001	0
Paenibacillus_31	0.001	0	0.001	0
Flavobacterium_59	0.001	0	0.001	0
Legionellaceae_107	0.001	0	0.001	0
Rickettsia.endosymbiont.of.Deronectes.platynotus_94	0.001	0	0.001	0.007
Enterococcaceae_13	0.001	0	0.001	0
Ochrobactrum_58	0.001	0	0.001	0
Swaminathania_71	0.001	0	0.001	0
OD1_117	0.002	0	0.002	0
OD1_35	0.001	0	0.001	0
multivorans_98	0.001	0	0.001	0
Rickettsia.endosymbiont.of.Deronectes.platynotus_115	0.002	0	0.002	0
Bacillus_61	0.002	0	0.002	0
Planctomyces_4	0.001	0	0.001	0
OD1_15	0.001	0	0.001	0
meningoseptica_11	0.001	0	0.001	0
OD1_110	0.002	0	0.002	0
multivorum_14	0.001	0	0.001	0
Solibacillus_99	0.002	0	0.002	0
Wolbachia_21	0.001	0	0.001	0
Bacteria_9	0.001	0	0.001	0.015
Methylophilaceae_40	0.001	0	0.001	0
OD1_88	0.001	0	0.001	0
OD1_100	0.001	0	0.001	0.007
Achromobacter_1	0.001	0	0.001	0
Lactobacillales_114	0.001	0	0.001	0
OD1_65	0.001	0	0.001	0
Rhizobiaceae_18	0.001	0	0.001	0
OD1_109	0.001	0	0.001	0
Wolbachia_84	0.002	0	0.002	0.007
OD1_49	0.002	0	0.002	0
Methylophilaceae_91	0.001	0	0.001	0.007
Bacillus_93	0.001	0	0.001	0
OD1_53	0.001	0	0.001	0.007
Ralstonia_102	0.001	0	0.001	0
OD1_38	0.001	0	0.001	0
Entomoplasmatales_29	0.001	0	0.001	0
acidaminiphila_52	0.001	0	0.001	0.007
meningoseptica_81	0.002	0	0.002	0
OD1_76	0.001	0	0.001	0
Xanthobacter_7	0.001	0	0.001	0
OD1_89	0.002	0	0.002	0
Planococcaceae_3	0.001	0	0.001	0
faecium_51	0.001	0	0.001	0
Wautersiella_39	0.001	0	0.001	0
OD1_42	0.002	0	0.002	0
Wolbachia_78	0.001	0	0.001	0
OD1_108	0.001	0	0.001	0
Wolbachia_47	0.001	0	0.001	0
OD1_121	0.001	0	0.001	0
Rickettsia.endosymbiont.of.Deronectes.platynotus_57	0.001	0	0.001	0.007
Myroides_63	0.001	0	0.001	0.007
OD1_75	0.001	0	0.001	0
Bacteria_34	0.001	0	0.001	0
Entomoplasmatales_10	0.002	0	0.002	0
OD1_41	0.001	0	0.001	0
massiliensis_122	0.001	0	0.001	0
Wolbachia_96	0.001	0	0.001	0
Stenotrophomonas_55	0.001	0	0.001	0
OD1_23	0.001	0	0.001	0
OD1_22	0.001	0	0.001	0.007
Legionella_28	0.001	0	0.001	0
OD1_2	0.001	0	0.001	0
Leucobacter_68	0.001	0	0.001	0
Bacillus_30	0.002	0	0.002	0
Flavobacteriales_77	0.001	0	0.001	0
OD1_101	0.001	0	0.001	0.007
OD1_62	0.001	0	0.001	0
OD1_33	0.001	0	0.001	0
OD1_118	0.001	0	0.001	0
OD1_104	0.001	0	0.001	0
OD1_83	0.002	0	0.002	0
Bacteria_119	0.001	0	0.001	0
retroflexus_46	0.001	0	0.001	0
Bacteria_111	0.002	0	0.002	0.007
Entomoplasmatales_16	0.001	0	0.001	0.007
Bacteria_43	0.001	0	0.001	0
Bacillus_24	0.001	0	0.001	0.007
Entomoplasmatales_32	0.002	0	0.002	0
flexus_54	0.001	0	0.001	0
retroflexus_113	0.001	0	0.001	0
maltophilia_36	0.001	0	0.001	0
Wolbachia_95	0.002	0	0.002	0
Bacteria_66	0.001	0	0.001	0
Wolbachia_25	0.002	0	0.002	0
OD1_27	0.001	0	0.001	0.007
Chryseobacterium_5	0.001	0	0.001	0
Bacteria_17	0.001	0	0.001	0
OD1_90	0.001	0	0.001	0
OD1_112	0.001	0	0.001	0
Achromobacter_45	0.001	0	0.001	0
Swaminathania_26	0.001	0	0.001	0
Wolbachia_85	0.002	0	0.002	0
OD1_67	0.001	0	0.001	0
Bacteria_74	0.001	0	0.001	0
OD1_79	0.001	0	0.001	0
Bacteria_37	0.001	0	0.001	0
Delftia_12	0.001	0	0.001	0
Solibacillus_69	0.001	0	0.001	0
OD1_8	0.002	0	0.002	0
Microbacterium_72	0.001	0	0.001	0
OD1_106	0.001	0	0.001	0
OD1_105	0.001	0	0.001	0
Legionellaceae_50	0.001	0	0.001	0
OD1_20	0.001	0	0.001	0
Agrobacterium_60	0.001	0	0.001	0
OD1_44	0.001	0	0.001	0
Wolbachia_56	0.001	0	0.001	0
Rickettsia.endosymbiont.of.Deronectes.platynotus_48	0.001	0	0.001	0
OD1_92	0.001	0	0.001	0
OD1_82	0.002	0	0.002	0
Rickettsia_116	0.001	0	0.001	0
Devosia_15786	0.002	0	0.002	0
Clostridiales_19924	0.001	0	0.001	0.007
Rhizobiales_17204	0.001	0	0.001	0
X211ds20_14725	0.001	0	0.001	0
Isosphaeraceae_239579	0.001	0	0.001	0
Parachlamydiaceae_3907	0.001	0	0.001	0
Dyadobacter_5885	0.001	0	0.001	0
S24.7_9468	0.001	0	0.001	0
Leadbetterella_269218	0.011	0	0.011	0
Bacteria_19195	0.001	0	0.001	0
MIZ46_15132	0.001	0	0.001	0.007
GCA004_12659	0.001	0	0.001	0
Pseudomonadaceae_11908	0.001	0	0.001	0
Pirellulaceae_264590	0.001	0	0.001	0
Pirellulaceae_246482	0.001	0	0.001	0
Alcaligenaceae_11787	0.001	0	0.001	0
Oscillospira_12633	0.001	0	0.001	0
Dyella_10350	0.002	0	0.002	0
Vagococcus_21716	0.001	0	0.001	0
Gemmataceae_441846	0.001	0	0.001	0
Opitutus_7151	0.002	0	0.002	0
JG30.KF.CM45_440636	0.002	0	0.002	0
Runella_440787	0.002	0	0.002	0
Oxalobacteraceae_461759	0.003	0	0.003	0
Acetobacter_13016	0.01	0	0.01	0
Comamonadaceae_264791	0.002	0	0.002	0
Cytophagaceae_243277	0.002	0	0.002	0.007
Hymenobacter_252891	0.001	0	0.001	0
Flavobacterium_20886	0.001	0	0.001	0.007
Lachnospiraceae_5020	0.001	0	0.001	0
Rhizobiales_20801	0.001	0	0.001	0
Sphingobium_9862	0.001	0	0.001	0
Aquabacterium_441128	0.011	0	0.011	0
Alphaproteobacteria_262053	0.001	0	0.001	0
Prevotella_16630	0.001	0	0.001	0
liquefaciens_443721	0.002	0	0.002	0
Rhodobacter_445275	0.002	0	0.002	0
Acidobacteriaceae_6895	0.001	0	0.001	0
MBA08_460963	0.001	0	0.001	0
Acetobacteraceae_10516	0.001	0	0.001	0
Comamonadaceae_19894	0.004	0	0.004	0
Devosia_13406	0.004	0	0.004	0
Acetobacteraceae_18428	0.001	0	0.001	0.007
amylolyticus_6788	0.001	0	0.001	0
SCA1170_247879	0.002	0	0.002	0
Mycobacterium_8144	0.001	0	0.001	0.007
Pseudomonas_19422	0.001	0	0.001	0.007
Verrucomicrobiaceae_241133	0.001	0	0.001	0.007
A4b_443089	0.001	0	0.001	0
Sediminibacterium_252623	0.001	0	0.001	0
PHOS.HD29_247947	0.001	0	0.001	0
Gammaproteobacteria_21889	0.004	0	0.004	0
ximonensis_252212	0.001	0	0.001	0
Burkholderiales_13249	0.001	0	0.001	0
Parapedobacter_17998	0.001	0	0.001	0
Allobaculum_6931	0.001	0	0.001	0
Sphingobium_22853	0.001	0	0.001	0
Planctomyces_19550	0.001	0	0.001	0
Rubrobacter_4857	0.001	0	0.001	0
Thermomonas_241295	0.007	0	0.007	0
Gammaproteobacteria_16099	0.001	0	0.001	0
Lachnospiraceae_12224	0.001	0	0.001	0
Chitinophagaceae_17417	0.001	0	0.001	0
mb2424_6035	0.001	0	0.001	0.007
Hyphomicrobiaceae_259899	0.001	0	0.001	0
Aggregatibacter_458965	0.004	0	0.004	0
schaedleri_12534	0.001	0	0.001	0
A4b_4932	0.001	0	0.001	0
X.Fimbriimonadaceae._440835	0.002	0	0.002	0
Planctomycetia_17454	0.001	0	0.001	0
Olivibacter_17140	0.001	0	0.001	0
volvocinopsis_253387	0.001	0	0.001	0.007
Devosia_7611	0.001	0	0.001	0
Spirosoma_8206	0.001	0	0.001	0
Armatimonadaceae_6526	0.002	0	0.002	0
Flavobacteriaceae_11499	0.001	0	0.001	0.007
Fimbriimonas_13748	0.001	0	0.001	0
Gemmata_21310	0.001	0	0.001	0
Xanthomonadaceae_9108	0.001	0	0.001	0
succinicans_16605	0.002	0	0.002	0
adhaesivum_6043	0.001	0	0.001	0.007
Bacteria_15859	0.001	0	0.001	0
Myxococcales_11835	0.001	0	0.001	0
Myxococcales_262075	0.001	0	0.001	0
X0319.6G20_234938	0.001	0	0.001	0
Methylophaga_438095	0.001	0	0.001	0
BD7.3_19926	0.001	0	0.001	0
Agrobacterium_455011	0.013	0	0.013	0
Gammaproteobacteria_4694	0.001	0	0.001	0
Sphingomonadaceae_236261	0.002	0	0.002	0
Xanthomonadaceae_16492	0.001	0	0.001	0
Acetobacter_6500	0.016	0	0.016	0
Bacteria_8119	0.002	0	0.002	0
Pedomicrobium_31608	0.002	0	0.002	0
Cytophagales_15329	0.001	0	0.001	0
Methylibium_247001	0.001	0	0.001	0
Phyllobacterium_441305	0.009	0	0.009	0
mitochondria_17979	0.001	0	0.001	0
S24.7_22636	0.001	0	0.001	0
Novosphingobium_15075	0.001	0	0.001	0
Pedobacter_249560	0.001	0	0.001	0
X211ds20_5092	0.001	0	0.001	0
iii1.15_6008	0.001	0	0.001	0
Sphingobacteriales_442008	0.013	0	0.013	0
terrigena_246866	0.004	0	0.004	0
Pirellulaceae_16488	0.001	0	0.001	0
Desulfovibrionaceae_9716	0.001	0	0.001	0
Myxococcales_258556	0.001	0	0.001	0
Clostridiales_4676	0.001	0	0.001	0
Clostridiales_15124	0.001	0	0.001	0.007
Bacteroidetes_10382	0.001	0	0.001	0
Janthinobacterium_10739	0.001	0	0.001	0
Alishewanella_459255	0.001	0	0.001	0
echinoides_460528	0.002	0	0.002	0
Sva0725_234909	0.001	0	0.001	0
Ellin5290_24899	0.001	0	0.001	0
iii1.15_13814	0.001	0	0.001	0
Lachnospiraceae_5358	0.001	0	0.001	0
Devosia_257437	0.009	0	0.009	0
Legionella_17580	0.002	0	0.002	0
X.Prevotella._457475	0.003	0	0.003	0
Azoarcus_11338	0.002	0	0.002	0
iii1.15_6073	0.002	0	0.002	0
Rhizobiaceae_24207	0.001	0	0.001	0
Planctomyces_253257	0.001	0	0.001	0
Myxococcales_262487	0.002	0	0.002	0
Sinobacteraceae_250391	0.001	0	0.001	0
Pseudomonadaceae_11894	0.001	0	0.001	0.007
Ellin6075_263927	0.001	0	0.001	0
Bacteria_20530	0.002	0	0.002	0
Gammaproteobacteria_17380	0.001	0	0.001	0.007
Rhizobiales_22818	0.001	0	0.001	0
Alcaligenaceae_21890	0.001	0	0.001	0
Chelatococcus_11473	0.001	0	0.001	0
iii1.15_10710	0.001	0	0.001	0
Devosia_267020	0.002	0	0.002	0
Ignavibacteriaceae_4024	0.001	0	0.001	0
Alphaproteobacteria_11859	0.001	0	0.001	0
Betaproteobacteria_15722	0.002	0	0.002	0
Alteromonadaceae_5836	0.003	0	0.003	0
maritima_455332	0.002	0	0.002	0
Bartonellaceae_9619	0.001	0	0.001	0
cryoconitis_19869	0.005	0	0.005	0
Microbacteriaceae_13482	0.001	0	0.001	0.007
Prevotella_8679	0.001	0	0.001	0
Devosia_6771	0.004	0	0.004	0
Pirellulaceae_16465	0.001	0	0.001	0
Luteolibacter_16279	0.001	0	0.001	0
starrii_262288	0.001	0	0.001	0
Erysipelothrix_16515	0.002	0	0.002	0
Legionellales_9915	0.002	0	0.002	0
BD7.3_4841	0.001	0	0.001	0
Bacteria_22337	0.001	0	0.001	0
Sphingopyxis_19440	0.002	0	0.002	0
Chitinophagaceae_21991	0.001	0	0.001	0
Gammaproteobacteria_9662	0.001	0	0.001	0
Pseudomonas_16294	0.002	0	0.002	0
Rhizobiales_438244	0.002	0	0.002	0
cryaerophilus_8175	0.001	0	0.001	0
Rhodospirillaceae_4111	0.001	0	0.001	0
Paenibacillus_22921	0.001	0	0.001	0
Ellin6529_255794	0.001	0	0.001	0
Hyphomicrobium_9644	0.001	0	0.001	0
Desulfovibrionaceae_19240	0.002	0	0.002	0
Proteobacteria_8369	0.001	0	0.001	0
Bacteroidales_10020	0.001	0	0.001	0.007
Xanthomonadaceae_10378	0.002	0	0.002	0.007
Devosia_255532	0.006	0	0.006	0
Caulobacteraceae_443686	0.001	0	0.001	0
Bacillales_15821	0.001	0	0.001	0
Acinetobacter_459571	0.015	0	0.015	0
Gammaproteobacteria_16575	0.002	0	0.002	0
Ellin6529_5019	0.001	0	0.001	0.007
Dokdonella_244559	0.002	0	0.002	0
Bacteroides_6756	0.001	0	0.001	0
Bacteroidetes_14298	0.001	0	0.001	0
Sinobacteraceae_15633	0.001	0	0.001	0
Ureibacillus_257651	0.002	0	0.002	0
Wautersiella_440332	0.001	0	0.001	0
Sinobacteraceae_20638	0.001	0	0.001	0
Lysobacter_19222	0.001	0	0.001	0
Opitutus_12268	0.001	0	0.001	0
Flavobacterium_5718	0.004	0	0.004	0
Steroidobacter_10893	0.001	0	0.001	0.007
Ellin6075_17429	0.002	0	0.002	0
Roseomonas_262273	0.001	0	0.001	0
Nakamurellaceae_11320	0.001	0	0.001	0
Saprospiraceae_9754	0.002	0	0.002	0
acidaminiphila_6067	0.006	0	0.006	0
Bacteroidetes_13969	0.002	0	0.002	0
Pirellulaceae_23554	0.001	0	0.001	0
aceti_15094	0.001	0	0.001	0
Opitutus_6109	0.002	0	0.002	0
Legionellaceae_9587	0.001	0	0.001	0
yanoikuyae_15110	0.001	0	0.001	0
Wautersiella_4515	0.003	0	0.003	0
Mycoplasmataceae_13542	0.002	0	0.002	0
Roseomonas_246005	0.002	0	0.002	0
Acidimicrobiales_21421	0.001	0	0.001	0
Sphingobacteriaceae_12845	0.001	0	0.001	0
Myxococcales_445587	0.001	0	0.001	0
Chryseobacterium_257304	0.005	0	0.005	0
succinicans_16771	0.001	0	0.001	0.007
Bdellovibrio_6321	0.001	0	0.001	0
intestinale_440658	0.002	0	0.002	0
vesicularis_13325	0.001	0	0.001	0
Clostridiales_6192	0.001	0	0.001	0
Chitinophagaceae_8012	0.001	0	0.001	0
iii1.15_444891	0.002	0	0.002	0
Alteromonadaceae_446817	0.002	0	0.002	0
Opitutus_10180	0.001	0	0.001	0
Sediminibacterium_10703	0.001	0	0.001	0
Microbacteriaceae_23651	0.001	0	0.001	0
Cytophagaceae_440074	0.001	0	0.001	0
Rhodobacteraceae_19179	0.002	0	0.002	0
heteroC45_4W_21069	0.001	0	0.001	0
Dyadobacter_14486	0.001	0	0.001	0
Xanthomonadaceae_10322	0.002	0	0.002	0
Rhodobacteraceae_17143	0.005	0	0.005	0
succinicans_12976	0.002	0	0.002	0
Lachnospiraceae_18326	0.001	0	0.001	0
Cytophagaceae_12531	0.002	0	0.002	0
Cytophagaceae_20632	0.006	0	0.006	0
S24.7_17874	0.001	0	0.001	0
lacus_439548	0.004	0	0.004	0
Phycisphaerales_16751	0.001	0	0.001	0
A4b_5226	0.001	0	0.001	0.007
Dyadobacter_12465	0.002	0	0.002	0
Saprospiraceae_8464	0.002	0	0.002	0
Uliginosibacterium_253301	0.001	0	0.001	0
meridiei_253721	0.001	0	0.001	0
mb2424_10277	0.001	0	0.001	0
Pirellulaceae_16552	0.002	0	0.002	0
Sphingobacteriaceae_21760	0.002	0	0.002	0
Comamonadaceae_443739	0.001	0	0.001	0
Rhizobiales_6569	0.001	0	0.001	0
Haliangiaceae_4280	0.001	0	0.001	0.007
Enterobacteriaceae_15193	0.002	0	0.002	0
Myxococcales_442211	0.001	0	0.001	0
Steroidobacter_235092	0.002	0	0.002	0
Pseudaminobacter_20910	0.001	0	0.001	0.007
Algoriphagus_17108	0.001	0	0.001	0
Parapedobacter_4988	0.001	0	0.001	0
Candidatus.Xiphinematobacter_438877	0.001	0	0.001	0
Bdellovibrio_14638	0.001	0	0.001	0
Sphingobacteriaceae_4752	0.001	0	0.001	0
Gemm.5_22971	0.004	0	0.004	0
Chitinophagaceae_261707	0.001	0	0.001	0
Rhodoplanes_30778	0.001	0	0.001	0
Dysgonomonas_441092	0.008	0	0.008	0
Cupriavidus_443649	0.001	0	0.001	0.007
Flavobacteriaceae_14029	0.001	0	0.001	0
dichloromethanicus_460519	0.001	0	0.001	0
Flavobacterium_18418	0.001	0	0.001	0
Ellin6075_249227	0.001	0	0.001	0
iii1.15_11126	0.002	0	0.002	0
eggerthii_22569	0.001	0	0.001	0
Opitutaceae_241934	0.007	0	0.007	0
H39_7747	0.001	0	0.001	0
Hydrogenophaga_442022	0.01	0	0.01	0
Leadbetterella_443755	0.002	0	0.002	0
Streptophyta_14903	0.002	0	0.002	0
Corynebacterium_259209	0.002	0	0.002	0.007
X211ds20_10595	0.001	0	0.001	0.007
Streptococcus_461812	0.007	0	0.007	0
Bacteroidetes_17918	0.001	0	0.001	0
Alphaproteobacteria_13230	0.001	0	0.001	0
Parabacteroides_22007	0.002	0	0.002	0
Bacteroides_18126	0.001	0	0.001	0
S24.7_7544	0.001	0	0.001	0
Candidatus.Xiphinematobacter_10333	0.001	0	0.001	0
Ruminococcaceae_13231	0.001	0	0.001	0
Bacteroidetes_11526	0.001	0	0.001	0
Pseudomonas_12747	0.001	0	0.001	0
microcystinivorans_446649	0.002	0	0.002	0
Acetobacter_5030	0.002	0	0.002	0
mucilaginosa_23346	0.001	0	0.001	0
Ellin6075_440910	0.001	0	0.001	0
mitochondria_15566	0.002	0	0.002	0
Sphingobium_445809	0.001	0	0.001	0
Sphingobacteriaceae_8938	0.001	0	0.001	0.007
Steroidobacter_8695	0.001	0	0.001	0.007
Devosia_239605	0.001	0	0.001	0
Solirubrobacterales_242593	0.001	0	0.001	0
Streptomyces_4083	0.001	0	0.001	0
Xenococcaceae_12955	0.001	0	0.001	0
Paenibacillus_9623	0.001	0	0.001	0
Pirellulaceae_5450	0.001	0	0.001	0
Flavobacterium_22560	0.001	0	0.001	0
Gemmata_14889	0.001	0	0.001	0.007
Corynebacterium_21560	0.001	0	0.001	0
Campylobacter_8021	0.001	0	0.001	0
Ellin6075_11562	0.001	0	0.001	0
Bacteria_11342	0.001	0	0.001	0
Lactobacillus_23635	0.001	0	0.001	0
Acidisoma_18640	0.003	0	0.003	0
X.Bryobacteraceae._440485	0.002	0	0.002	0
Bacteroidetes_6196	0.001	0	0.001	0
Caulobacteraceae_246445	0.001	0	0.001	0
Actinomycetales_241530	0.002	0	0.002	0.007
Lachnospiraceae_21739	0.001	0	0.001	0
S24.7_15711	0.001	0	0.001	0
Ellin329_23428	0.001	0	0.001	0
Pirellulaceae_446182	0.001	0	0.001	0
Gracilibacteraceae_262869	0.002	0	0.002	0
Pirellulaceae_7052	0.001	0	0.001	0
HTCC2089_4203	0.001	0	0.001	0
Pseudoxanthomonas_254957	0.002	0	0.002	0
TM7.1_14890	0.001	0	0.001	0
mitochondria_20891	0.012	0	0.012	0
TK17_7281	0.001	0	0.001	0
Clostridiales_4187	0.001	0	0.001	0
Filifactor_17278	0.001	0	0.001	0
Actinomyces_14248	0.001	0	0.001	0
BD7.3_9054	0.001	0	0.001	0
Hyphomicrobiaceae_10734	0.001	0	0.001	0
diminuta_442416	0.002	0	0.002	0
Solirubrobacterales_256816	0.002	0	0.002	0
Bacteria_14708	0.001	0	0.001	0
Phyllobacteriaceae_12648	0.001	0	0.001	0
FBP_237453	0.001	0	0.001	0
Solibacterales_21712	0.001	0	0.001	0
Clostridiales_9975	0.001	0	0.001	0
Chitinophagaceae_15202	0.001	0	0.001	0
Sphingomonas_24304	0.001	0	0.001	0
Candidatus.Xiphinematobacter_440868	0.002	0	0.002	0
Verrucomicrobiaceae_18864	0.001	0	0.001	0
Pirellulaceae_4347	0.001	0	0.001	0
Lysobacter_9567	0.002	0	0.002	0
Comamonadaceae_4439	0.001	0	0.001	0
Anaerococcus_22527	0.001	0	0.001	0
Legionellales_6489	0.001	0	0.001	0
Cytophaga_439155	0.001	0	0.001	0
Planctomyces_7065	0.001	0	0.001	0
Saprospiraceae_4310	0.002	0	0.002	0
bacteriovorus_261804	0.001	0	0.001	0
Rhizobiaceae_11057	0.001	0	0.001	0
SJA.4_8597	0.001	0	0.001	0.007
Perlucidibaca_4372	0.005	0	0.005	0
starrii_12970	0.001	0	0.001	0
Devosia_13873	0.001	0	0.001	0
Sphingobacteriaceae_24395	0.001	0	0.001	0
Alteromonadaceae_250990	0.002	0	0.002	0
Bacteria_9688	0.001	0	0.001	0
Legionellales_265230	0.001	0	0.001	0
Ruminococcus_4391	0.001	0	0.001	0
Haliangiaceae_14394	0.001	0	0.001	0
Paenibacillus_9457	0.001	0	0.001	0
Myxococcales_440166	0.001	0	0.001	0
S24.7_16790	0.001	0	0.001	0
Blautia_12772	0.001	0	0.001	0
Sphingobacterium_11080	0.002	0	0.002	0.007
Mesorhizobium_262360	0.003	0	0.003	0
Microbacteriaceae_22704	0.001	0	0.001	0
Lachnospiraceae_8971	0.001	0	0.001	0
Sphingobacterium_8554	0.002	0	0.002	0
PBS.25_12827	0.001	0	0.001	0
Sphingomonadaceae_441734	0.004	0	0.004	0
iii1.15_4416	0.001	0	0.001	0
Oscillospira_22717	0.001	0	0.001	0
Proteobacteria_24055	0.001	0	0.001	0
Paracoccus_14504	0.001	0	0.001	0.007
Legionellales_442072	0.002	0	0.002	0
Sphingobacteriales_446467	0.002	0	0.002	0
OPB56_4498	0.001	0	0.001	0.007
Brucellaceae_269632	0.001	0	0.001	0
andropogonis_17530	0.002	0	0.002	0
Rikenellaceae_14815	0.001	0	0.001	0
mucosa_458537	0.005	0	0.005	0
Brevibacterium_6448	0.001	0	0.001	0.007
Sphingomonas_264746	0.001	0	0.001	0
Pedobacter_12954	0.002	0	0.002	0
Proteobacteria_23331	0.001	0	0.001	0
Sphingobacterium_11449	0.001	0	0.001	0
Microbacteriaceae_260756	0.002	0	0.002	0
Acidisoma_20808	0.001	0	0.001	0
Flavobacterium_253706	0.001	0	0.001	0
mb2424_17494	0.001	0	0.001	0
SJA.28_11543	0.001	0	0.001	0
Streptophyta_15360	0.001	0	0.001	0
Pirellulaceae_17075	0.002	0	0.002	0
BD7.3_241428	0.001	0	0.001	0
Rhizobiaceae_8122	0.001	0	0.001	0
A4b_23967	0.001	0	0.001	0
Candidatus.Solibacter_12737	0.001	0	0.001	0
Fluviicola_6307	0.002	0	0.002	0
Streptophyta_12217	0.001	0	0.001	0
X.Chromatiaceae._8370	0.001	0	0.001	0
Bacteria_11149	0.001	0	0.001	0
Pirellulaceae_24100	0.003	0	0.003	0
PRR.11_10185	0.001	0	0.001	0
Uliginosibacterium_15011	0.001	0	0.001	0
Legionellaceae_20997	0.001	0	0.001	0
Clostridiales_21498	0.001	0	0.001	0
Enterobacteriaceae_11648	0.001	0	0.001	0
Bacteria_11464	0.001	0	0.001	0
oc28_23658	0.001	0	0.001	0.007
Actinobacteria_8453	0.001	0	0.001	0.007
X.Chromatiaceae._24254	0.001	0	0.001	0
X.Bryobacteraceae._238566	0.001	0	0.001	0
Cytophagaceae_9214	0.002	0	0.002	0
Betaproteobacteria_19246	0.001	0	0.001	0
Gammaproteobacteria_21729	0.001	0	0.001	0
NB1.j_5395	0.001	0	0.001	0
X.Weeksellaceae._22110	0.001	0	0.001	0
Oscillospira_20091	0.001	0	0.001	0
Acetobacteraceae_19950	0.008	0	0.008	0
Pirellulaceae_240963	0.001	0	0.001	0
Candidatus.Xiphinematobacter_15049	0.001	0	0.001	0
Gammaproteobacteria_7126	0.001	0	0.001	0.007
Phenylobacterium_22296	0.002	0	0.002	0
mb2424_10440	0.001	0	0.001	0
Clostridiales_6940	0.001	0	0.001	0
Corynebacterium_4258	0.001	0	0.001	0.007
GMD14H09_439928	0.001	0	0.001	0.007
Clostridiales_6613	0.001	0	0.001	0
Aeromicrobium_447007	0.002	0	0.002	0
Fluviicola_237124	0.002	0	0.002	0
X.Weeksellaceae._8510	0.002	0	0.002	0
Agrobacterium_12177	0.001	0	0.001	0
Phytophthora_19175	0.007	0	0.007	0
X.Weeksellaceae._15816	0.002	0	0.002	0
Acetobacteraceae_15228	0.001	0	0.001	0
Chitinophagaceae_9329	0.001	0	0.001	0
Enterobacteriaceae_13252	0.001	0	0.001	0
Enterobacteriaceae_14569	0.02	0	0.02	0
Mycoplana_444013	0.001	0	0.001	0
Planctomyces_16239	0.001	0	0.001	0
Oxalobacteraceae_16535	0.001	0	0.001	0
Ellin6075_258106	0.001	0	0.001	0
Planctomyces_269612	0.001	0	0.001	0
Chloroplast_9617	0.001	0	0.001	0
Planctomyces_20950	0.001	0	0.001	0
Luteolibacter_17834	0.002	0	0.002	0
gelidilacus_16680	0.003	0	0.003	0
Dyella_10938	0.001	0	0.001	0
Sphingobacteriaceae_244972	0.001	0	0.001	0
Acinetobacter_262741	0.003	0	0.003	0
Leucobacter_445401	0.008	0	0.008	0
cryoconitis_252013	0.001	0	0.001	0
Acinetobacter_9543	0.002	0	0.002	0
Nitrospira_5270	0.001	0	0.001	0
Lachnospiraceae_6604	0.001	0	0.001	0
Haliangiaceae_443938	0.001	0	0.001	0
Fluviicola_6491	0.001	0	0.001	0.007
Pseudomonadaceae_19918	0.001	0	0.001	0.007
Ellin506_241328	0.001	0	0.001	0.007
Flavobacterium_17127	0.001	0	0.001	0
Pirellulaceae_6425	0.001	0	0.001	0
Bacteroidales_9676	0.001	0	0.001	0
genosp_262233	0.001	0	0.001	0
Aquicella_442283	0.001	0	0.001	0
Candidatus.Xiphinematobacter_18899	0.001	0	0.001	0
Myxococcales_11778	0.001	0	0.001	0
terrigena_14424	0.002	0	0.002	0
mitochondria_7708	0.001	0	0.001	0.007
Solibacterales_23338	0.002	0	0.002	0
frigidarium_16287	0.002	0	0.002	0
Gammaproteobacteria_14234	0.001	0	0.001	0
Microbacteriaceae_11697	0.002	0	0.002	0
Clostridiales_20788	0.001	0	0.001	0
Bacteroidetes_19589	0.001	0	0.001	0
S24.7_23061	0.001	0	0.001	0
Hydrogenophaga_456355	0.008	0	0.008	0
Oxalobacteraceae_19368	0.001	0	0.001	0
Paenibacillus_257513	0.001	0	0.001	0
rhizosphaerae_9097	0.001	0	0.001	0.007
Rhizobium_24737	0.001	0	0.001	0
Xanthomonadaceae_24624	0.001	0	0.001	0
Xanthomonadaceae_23610	0.002	0	0.002	0
MND1_16686	0.001	0	0.001	0
OM27_249380	0.001	0	0.001	0
RB40_8143	0.001	0	0.001	0
Sphingobacteriales_28099	0.001	0	0.001	0
Clostridiaceae_445998	0.001	0	0.001	0
WD2101_251564	0.002	0	0.002	0
Brevibacteriaceae_16522	0.001	0	0.001	0
Cytophagaceae_8435	0.001	0	0.001	0
Stenotrophomonas_5452	0.001	0	0.001	0
Planctomyces_18095	0.001	0	0.001	0.015
Mycoplasmataceae_20171	0.001	0	0.001	0
mucilaginosa_24852	0.002	0	0.002	0
Sphingomonas_257148	0.004	0	0.004	0
Sinobacteraceae_12752	0.002	0	0.002	0
iii1.15_17827	0.004	0	0.004	0
Pedobacter_242723	0.005	0	0.005	0
Xanthomonadaceae_237085	0.002	0	0.002	0
sakaeratensis_7996	0.024	0	0.024	0
Clostridiales_16927	0.004	0	0.004	0
Comamonadaceae_16691	0.001	0	0.001	0
Rickettsiella_257763	0.021	0	0.021	0
Phycisphaeraceae_15649	0.001	0	0.001	0.007
Holophagaceae_7125	0.001	0	0.001	0
Sva0725_21771	0.001	0	0.001	0
Sphingopyxis_18835	0.002	0	0.002	0
Leadbetterella_12864	0.002	0	0.002	0
X211ds20_23405	0.007	0	0.007	0
Bacteria_10111	0.001	0	0.001	0
Ruminococcaceae_14143	0.001	0	0.001	0
Gluconacetobacter_7568	0.003	0	0.003	0
Lachnospiraceae_9837	0.001	0	0.001	0
RB40_13345	0.001	0	0.001	0
Hymenobacter_17045	0.001	0	0.001	0
Microbacteriaceae_456488	0.009	0	0.009	0
mitochondria_264449	0.001	0	0.001	0
debontii_446493	0.001	0	0.001	0
Planctomyces_438187	0.001	0	0.001	0.007
Bacteria_10393	0.001	0	0.001	0
Aminobacter_256270	0.006	0	0.006	0
koll13_14675	0.001	0	0.001	0
Myxococcales_242403	0.001	0	0.001	0
Ellin517_237471	0.001	0	0.001	0
Spirosoma_4020	0.001	0	0.001	0
Deinococcus_9977	0.001	0	0.001	0
Acidimicrobiales_441788	0.003	0	0.003	0
xylanolyticum_10455	0.002	0	0.002	0
BD7.3_21434	0.001	0	0.001	0
iii1.15_22391	0.001	0	0.001	0
RB40_251087	0.002	0	0.002	0
iii1.15_244418	0.003	0	0.003	0
MIZ46_13672	0.001	0	0.001	0
Amycolatopsis_24123	0.001	0	0.001	0
Flavobacterium_4425	0.001	0	0.001	0
Niabella_22316	0.001	0	0.001	0
Oxalobacteraceae_268740	0.001	0	0.001	0.007
Prevotella_19398	0.001	0	0.001	0
Sphingobacterium_7647	0.002	0	0.002	0
WPS.2_460439	0.002	0	0.002	0
Phormidium_14823	0.002	0	0.002	0
Cytophagales_6119	0.001	0	0.001	0
Burkholderia_19504	0.001	0	0.001	0
Cellvibrio_11622	0.002	0	0.002	0
Planococcaceae_269729	0.002	0	0.002	0
Rickettsiales_6136	0.002	0	0.002	0
Rhizobiales_438320	0.003	0	0.003	0
Legionellaceae_13176	0.002	0	0.002	0
Dyadobacter_311073	0.002	0	0.002	0.007
Clostridiales_14524	0.001	0	0.001	0
multivorum_21921	0.001	0	0.001	0
Oxalobacteraceae_13074	0.003	0	0.003	0
Cyanobacteria_21918	0.001	0	0.001	0
iii1.15_9763	0.001	0	0.001	0.007
Leadbetterella_9541	0.001	0	0.001	0.007
Myxococcales_235409	0.001	0	0.001	0
Flavobacterium_237138	0.005	0	0.005	0
Haliangiaceae_438721	0.001	0	0.001	0
Nocardioidaceae_5135	0.001	0	0.001	0
Luteimonas_26576	0.003	0	0.003	0
C21_c20_24485	0.001	0	0.001	0
F16_16389	0.001	0	0.001	0
DA101_267516	0.001	0	0.001	0
Deltaproteobacteria_256299	0.001	0	0.001	0
Myxococcales_240774	0.001	0	0.001	0
undicola_17000	0.001	0	0.001	0
S24.7_22491	0.001	0	0.001	0
heteroC45_4W_21150	0.001	0	0.001	0
Phenylobacterium_440515	0.001	0	0.001	0
X211ds20_241012	0.001	0	0.001	0
Chryseobacterium_13220	0.001	0	0.001	0
Sphingobacterium_8690	0.001	0	0.001	0
Bacteria_16866	0.001	0	0.001	0
Cytophagaceae_18062	0.001	0	0.001	0.007
Saprospiraceae_263113	0.005	0	0.005	0
Bacteria_24680	0.009	0	0.009	0
Flavobacteriaceae_12325	0.001	0	0.001	0
Sinobacteraceae_267708	0.001	0	0.001	0.007
Dysgonomonas_4270	0.001	0	0.001	0
X3BR.5F_239649	0.001	0	0.001	0.007
Mycobacterium_262771	0.001	0	0.001	0
Gemmata_247967	0.001	0	0.001	0
Flavobacterium_4284	0.002	0	0.002	0
GCA004_17572	0.001	0	0.001	0
Sphingomonadaceae_247916	0.001	0	0.001	0
Chitinophagaceae_14392	0.001	0	0.001	0
S24.7_8178	0.002	0	0.002	0
Pirellulaceae_12754	0.001	0	0.001	0
Solirubrobacterales_244009	0.002	0	0.002	0
Bacteroidetes_254986	0.004	0	0.004	0
Acetobacteraceae_258956	0.001	0	0.001	0
Paenibacillus_257860	0.005	0	0.005	0
Oxalobacteraceae_4678	0.001	0	0.001	0
Phyllobacteriaceae_262642	0.006	0	0.006	0
Helicobacteraceae_22504	0.001	0	0.001	0
Terracoccus_14887	0.001	0	0.001	0
Pusillimonas_17493	0.001	0	0.001	0
PRR.11_23897	0.002	0	0.002	0
Flavobacterium_8874	0.001	0	0.001	0
schaedleri_11512	0.002	0	0.002	0
Xanthomonadaceae_9503	0.001	0	0.001	0
Saprospiraceae_13905	0.001	0	0.001	0
Cytophagaceae_10565	0.002	0	0.002	0
Chitinophagaceae_254858	0.001	0	0.001	0
Niabella_7543	0.001	0	0.001	0
Clostridiales_11588	0.001	0	0.001	0
X.Weeksellaceae._21425	0.001	0	0.001	0
Lysobacter_444140	0.001	0	0.001	0.007
X.Prevotella._8753	0.001	0	0.001	0
Myxococcales_15669	0.002	0	0.002	0
Saprospiraceae_247801	0.002	0	0.002	0.007
Devosia_19922	0.001	0	0.001	0
Arsenophonus_21176	0.001	0	0.001	0
Pirellulaceae_239162	0.003	0	0.003	0
Cytophagaceae_248999	0.002	0	0.002	0
Ellin6067_241730	0.003	0	0.003	0
Chitinophagaceae_23315	0.001	0	0.001	0
Flavobacterium_440331	0.001	0	0.001	0.007
Bacteroidales_21395	0.001	0	0.001	0
Agrobacterium_443229	0.002	0	0.002	0
massiliensis_244695	0.002	0	0.002	0
Ellin6075_24533	0.001	0	0.001	0
Flavobacterium_24868	0.002	0	0.002	0
Myxococcales_6887	0.001	0	0.001	0
Chryseobacterium_6868	0.002	0	0.002	0
Enterobacteriaceae_444564	0.001	0	0.001	0
Lachnospiraceae_13851	0.001	0	0.001	0
Chlorophyta_267400	0.001	0	0.001	0
Rhodothermaceae_15519	0.001	0	0.001	0
glaciei_236573	0.002	0	0.002	0
Alcaligenaceae_23221	0.001	0	0.001	0
S24.7_10744	0.001	0	0.001	0
Desulfovibrionaceae_20044	0.001	0	0.001	0
Flavobacterium_244012	0.001	0	0.001	0
Bacteria_441312	0.002	0	0.002	0
iii1.15_8629	0.001	0	0.001	0
Sphingobacteriaceae_20918	0.001	0	0.001	0
Thermomonas_254168	0.002	0	0.002	0
Sphingomonadaceae_255577	0.002	0	0.002	0
Luteolibacter_238676	0.002	0	0.002	0
Lysobacter_235183	0.002	0	0.002	0
PAUC37f_8744	0.001	0	0.001	0.007
luojiensis_438174	0.002	0	0.002	0
Bifidobacterium_22659	0.001	0	0.001	0
Phenylobacterium_445635	0.002	0	0.002	0
Bacteria_22453	0.001	0	0.001	0
Paenibacillus_24347	0.001	0	0.001	0
fusca_256677	0.001	0	0.001	0
Pedobacter_259448	0.003	0	0.003	0
Clostridiales_12767	0.001	0	0.001	0.007
Bacillaceae_4844	0.001	0	0.001	0
Pirellulaceae_18009	0.002	0	0.002	0
Stramenopiles_19858	0.001	0	0.001	0
iii1.15_16452	0.002	0	0.002	0
Chitinophagaceae_10357	0.001	0	0.001	0.007
Bacteroidetes_21667	0.001	0	0.001	0
Gammaproteobacteria_19109	0.001	0	0.001	0
Myxococcales_20499	0.001	0	0.001	0
Verrucomicrobiaceae_13091	0.002	0	0.002	0
Caulobacteraceae_238541	0.001	0	0.001	0
Spirosoma_16705	0.001	0	0.001	0
Novosphingobium_262295	0.002	0	0.002	0
Devosia_261620	0.005	0	0.005	0
Bacteroides_12552	0.001	0	0.001	0
Acinetobacter_18039	0.002	0	0.002	0
Acetobacteraceae_4960	0.002	0	0.002	0
Catonella_460248	0.005	0	0.005	0
Piscirickettsiaceae_14255	0.002	0	0.002	0
alcaligenes_6081	0.003	0	0.003	0
Chitinophaga_7822	0.001	0	0.001	0
Spirobacillales_15323	0.001	0	0.001	0
Thermobacillus_438916	0.001	0	0.001	0.007
Rhodobacteraceae_11569	0.005	0	0.005	0
Hymenobacter_242648	0.002	0	0.002	0
DA101_7310	0.004	0	0.004	0
Pseudomonadaceae_9573	0.001	0	0.001	0
acidaminiphila_18684	0.001	0	0.001	0
Prosthecobacter_13162	0.002	0	0.002	0
fasciculatus_259492	0.002	0	0.002	0
Chitinophaga_3923	0.001	0	0.001	0
massiliensis_441897	0.002	0	0.002	0
KD8.87_18318	0.001	0	0.001	0.007
Dyadobacter_15961	0.001	0	0.001	0
Corynebacterium_6755	0.001	0	0.001	0
iii1.15_19825	0.001	0	0.001	0
Arcobacter_4323	0.002	0	0.002	0
S24.7_18548	0.001	0	0.001	0
Bacteriovoracaceae_24896	0.002	0	0.002	0
multivorum_23560	0.001	0	0.001	0
Arthrobacter_265791	0.002	0	0.002	0
cryaerophilus_5970	0.001	0	0.001	0.007
Burkholderiales_4487	0.001	0	0.001	0
rigui_310718	0.001	0	0.001	0
granuli_443442	0.031	0	0.031	0
Rickettsiella_8715	0.001	0	0.001	0
Adhaeribacter_235480	0.001	0	0.001	0
Clostridiales_20234	0.001	0	0.001	0
Verrucomicrobiaceae_19282	0.002	0	0.002	0
Anaerolinea_22810	0.001	0	0.001	0
oeni_6810	0.001	0	0.001	0
Rubrobacter_11839	0.001	0	0.001	0
Gammaproteobacteria_19896	0.001	0	0.001	0
agg27_247491	0.001	0	0.001	0
Hyphomicrobiaceae_18919	0.001	0	0.001	0.007
Plesiocystis_235219	0.002	0	0.002	0
Erythrobacteraceae_254879	0.001	0	0.001	0
Mucilaginibacter_20600	0.001	0	0.001	0
Phytophthora_17320	0.001	0	0.001	0
RB40_244344	0.003	0	0.003	0
Leucobacter_9011	0.002	0	0.002	0
Planctomyces_13204	0.001	0	0.001	0
Devosia_441523	0.001	0	0.001	0.007
Dysgonomonas_10885	0.002	0	0.002	0
Wohlfahrtiimonas_22721	0.001	0	0.001	0
Lachnospiraceae_19954	0.001	0	0.001	0
Proteobacteria_441966	0.001	0	0.001	0
Bacteroides_8669	0.001	0	0.001	0
DH61_444787	0.004	0	0.004	0
Phenylobacterium_245895	0.001	0	0.001	0
Betaproteobacteria_21979	0.001	0	0.001	0
Comamonadaceae_263660	0.002	0	0.002	0
Veillonellaceae_457562	0.001	0	0.001	0.007
azotifigens_246368	0.002	0	0.002	0
Ellin506_255757	0.001	0	0.001	0
HTCC2089_7050	0.001	0	0.001	0
Ellin329_16011	0.001	0	0.001	0
Cytophagaceae_239809	0.002	0	0.002	0
Candidatus.Xiphinematobacter_16907	0.003	0	0.003	0
Myxococcales_20432	0.001	0	0.001	0
mb2424_6599	0.006	0	0.006	0
Acidimicrobiales_248969	0.001	0	0.001	0
C111_10842	0.001	0	0.001	0
Gemm.5_14428	0.001	0	0.001	0
Hyphomicrobiaceae_8245	0.002	0	0.002	0
C111_14355	0.001	0	0.001	0
Ruminococcus_12374	0.001	0	0.001	0
Gaiellaceae_258954	0.001	0	0.001	0
Cellvibrio_245562	0.002	0	0.002	0
DS.18_444521	0.001	0	0.001	0
ZB2_18230	0.001	0	0.001	0
Pseudomonadaceae_254266	0.001	0	0.001	0.007
Acetobacteraceae_24050	0.001	0	0.001	0.007
Bacteriovoracaceae_9038	0.001	0	0.001	0
Adhaeribacter_7287	0.002	0	0.002	0
Fluviicola_438443	0.001	0	0.001	0
Clostridiales_22722	0.001	0	0.001	0
Rhodobacteraceae_11605	0.001	0	0.001	0
Kiloniellales_21467	0.001	0	0.001	0.007
SJA.28_6666	0.006	0	0.006	0
Rikenella_19078	0.001	0	0.001	0
BD2.13_6555	0.002	0	0.002	0
Truepera_260701	0.001	0	0.001	0
Comamonadaceae_8154	0.001	0	0.001	0.007
Opitutus_17640	0.001	0	0.001	0
mitochondria_28083	0.001	0	0.001	0
Ruminococcaceae_12480	0.001	0	0.001	0.007
Rhizobiales_13056	0.001	0	0.001	0
Acetobacter_24246	0.001	0	0.001	0
Thermobifida_256724	0.006	0	0.006	0
Polyangiaceae_19923	0.001	0	0.001	0
Hymenobacter_10407	0.001	0	0.001	0
Candidatus.Xiphinematobacter_23749	0.001	0	0.001	0
Pirellulaceae_12189	0.002	0	0.002	0.007
Rhizobiales_16902	0.001	0	0.001	0
Cryocola_27490	0.002	0	0.002	0
Clostridiales_12027	0.002	0	0.002	0
Sphingobacteriaceae_18176	0.009	0	0.009	0
Alteromonadaceae_14689	0.002	0	0.002	0
Rhodobacteraceae_12108	0.001	0	0.001	0
Ellin329_439226	0.001	0	0.001	0
iii1.15_239546	0.001	0	0.001	0
Brevibacterium_16191	0.001	0	0.001	0
Pirellulaceae_445943	0.001	0	0.001	0
Rhodobacter_254617	0.002	0	0.002	0
Flavobacteriaceae_15261	0.001	0	0.001	0
Planctomyces_12585	0.001	0	0.001	0
Rhodoplanes_258071	0.001	0	0.001	0.007
Chryseobacterium_461280	0.004	0	0.004	0
Xanthomonadaceae_7913	0.001	0	0.001	0
Bacteria_16508	0.001	0	0.001	0.007
Nannocystis_23665	0.002	0	0.002	0
agg27_8347	0.005	0	0.005	0
Pirellulaceae_440121	0.001	0	0.001	0
Erythrobacteraceae_240329	0.001	0	0.001	0
Sinobacteraceae_257442	0.001	0	0.001	0.007
Ellin6075_442257	0.003	0	0.003	0
Spirosoma_22774	0.001	0	0.001	0
Sphingobacteriales_442209	0.001	0	0.001	0
Flavobacterium_11389	0.001	0	0.001	0
Chryseobacterium_21202	0.002	0	0.002	0
Myxococcales_16243	0.001	0	0.001	0
Proteobacteria_11831	0.001	0	0.001	0
Gemm.5_13707	0.001	0	0.001	0
andropogonis_15212	0.001	0	0.001	0
Sphingomonadaceae_23227	0.001	0	0.001	0
Enhydrobacter_17003	0.001	0	0.001	0
Gammaproteobacteria_9055	0.001	0	0.001	0
Dysgonomonas_24303	0.001	0	0.001	0
Myxococcales_5805	0.001	0	0.001	0.007
Terrimonas_268454	0.001	0	0.001	0.007
Paracoccus_14831	0.001	0	0.001	0
Ruminococcus_13907	0.001	0	0.001	0
Cytophagaceae_20959	0.001	0	0.001	0
X.Weeksellaceae._4949	0.001	0	0.001	0
Hyphomicrobium_249733	0.002	0	0.002	0
Devosia_8817	0.001	0	0.001	0
Gluconobacter_21805	0.01	0	0.01	0
Alphaproteobacteria_4522	0.001	0	0.001	0
Paenibacillus_22760	0.002	0	0.002	0
Hymenobacter_255378	0.001	0	0.001	0
Corynebacterium_21962	0.001	0	0.001	0
Sutterella_5666	0.001	0	0.001	0
Flexispira_24515	0.001	0	0.001	0
Rickettsia_20661	0.001	0	0.001	0
Myxococcales_249171	0.001	0	0.001	0
Alphaproteobacteria_16260	0.001	0	0.001	0
Desulfovibrionaceae_12935	0.001	0	0.001	0
pasteurianum_17424	0.002	0	0.002	0.007
Pirellulaceae_19993	0.001	0	0.001	0
Alcaligenaceae_3971	0.001	0	0.001	0.007
Opitutaceae_11319	0.001	0	0.001	0
Nocardioides_24739	0.001	0	0.001	0
Flavobacterium_442905	0.002	0	0.002	0
HTCC_6181	0.001	0	0.001	0
mitochondria_21502	0.001	0	0.001	0.007
Deinococcus_21641	0.001	0	0.001	0
Cellvibrio_17971	0.001	0	0.001	0
BD7.3_22770	0.001	0	0.001	0.007
Bacteria_12975	0.006	0	0.006	0
Pirellulaceae_244170	0.001	0	0.001	0
Methylocystaceae_17001	0.001	0	0.001	0
Caldilineaceae_445531	0.001	0	0.001	0
Rhodobacteraceae_22165	0.001	0	0.001	0
Parachlamydiaceae_17495	0.002	0	0.002	0
Bacteria_16391	0.001	0	0.001	0
ochracea_5681	0.001	0	0.001	0
Enterobacteriaceae_22936	0.001	0	0.001	0
Proteobacteria_19233	0.001	0	0.001	0.007
Comamonadaceae_438391	0.009	0	0.009	0
Mesorhizobium_445048	0.001	0	0.001	0
Pseudomonadaceae_12338	0.001	0	0.001	0.007
Helicobacter_8095	0.001	0	0.001	0
S24.7_4293	0.001	0	0.001	0
Sphingomonadaceae_11906	0.001	0	0.001	0
Sinobacteraceae_9040	0.002	0	0.002	0
Acetobacteraceae_12853	0.004	0	0.004	0
Solibacterales_250320	0.001	0	0.001	0
Pedobacter_22087	0.002	0	0.002	0
Brumimicrobium_14323	0.001	0	0.001	0
Pseudomonas_3906	0.001	0	0.001	0
OD1_20493	0.002	0	0.002	0
Ellin329_441318	0.002	0	0.002	0
Microbacteriaceae_237157	0.004	0	0.004	0
Enterobacteriaceae_12947	0.001	0	0.001	0
Sphingobacteriaceae_239363	0.001	0	0.001	0
mitochondria_5706	0.001	0	0.001	0
Rhodospirillaceae_446888	0.003	0	0.003	0
Ellin6075_238071	0.002	0	0.002	0
OD1_20630	0.001	0	0.001	0
Cytophagaceae_12012	0.003	0	0.003	0
Planctomyces_269528	0.002	0	0.002	0
Rickettsiales_7025	0.001	0	0.001	0
Caldilineaceae_12222	0.001	0	0.001	0
Chitinophagaceae_4474	0.001	0	0.001	0
Flavobacterium_8800	0.002	0	0.002	0
succinicans_238789	0.001	0	0.001	0.007
Algoriphagus_243405	0.002	0	0.002	0
BD7.3_21905	0.001	0	0.001	0
planctomycete_261232	0.009	0	0.009	0
Microbacteriaceae_257085	0.004	0	0.004	0
Spirosoma_23320	0.002	0	0.002	0
Alcaligenaceae_23550	0.001	0	0.001	0
X.Saprospirales._24079	0.001	0	0.001	0
Bacteria_19760	0.001	0	0.001	0
Enterobacteriaceae_7584	0.001	0	0.001	0
Paenibacillus_268152	0.002	0	0.002	0
Sphingomonadaceae_15554	0.001	0	0.001	0.007
Bacteria_18362	0.001	0	0.001	0
Bacteria_16755	0.001	0	0.001	0
Alcaligenaceae_11702	0.001	0	0.001	0
Xanthomonadaceae_236576	0.001	0	0.001	0
Clostridiales_13318	0.001	0	0.001	0
Rhizobiales_5636	0.001	0	0.001	0
Rheinheimera_14683	0.001	0	0.001	0
Luteolibacter_16991	0.001	0	0.001	0
rhizovicinus_264284	0.002	0	0.002	0
Agrobacterium_443355	0.002	0	0.002	0
Erysipelothrix_11631	0.002	0	0.002	0
MIZ46_4117	0.001	0	0.001	0.007
Flavobacteriaceae_9390	0.001	0	0.001	0
Dermacoccus_22239	0.001	0	0.001	0
X258ds10_237799	0.002	0	0.002	0
C111_16678	0.001	0	0.001	0
Aminobacter_239746	0.002	0	0.002	0
Staphylococcus_15844	0.001	0	0.001	0
Comamonadaceae_19897	0.001	0	0.001	0.007
mb2424_22224	0.001	0	0.001	0
Pedobacter_18826	0.001	0	0.001	0
Cytophagaceae_6216	0.005	0	0.005	0
Pirellulaceae_4783	0.001	0	0.001	0
Capnocytophaga_12415	0.001	0	0.001	0
Anaerococcus_458642	0.002	0	0.002	0
Candidatus.Cardinium_13772	0.001	0	0.001	0
Promicromonospora_4482	0.002	0	0.002	0
A4b_19328	0.001	0	0.001	0.007
Enterobacteriaceae_4950	0.004	0	0.004	0
Cellulomonadaceae_442602	0.004	0	0.004	0
lapsinanis_6703	0.001	0	0.001	0
Flavobacterium_239748	0.001	0	0.001	0.007
Sphingobium_444254	0.003	0	0.003	0
Pirellulaceae_445399	0.002	0	0.002	0
Chitinophagaceae_258426	0.002	0	0.002	0
Bacillus_443327	0.003	0	0.003	0
Sphingomonadaceae_21018	0.001	0	0.001	0.007
Ruminococcaceae_6746	0.001	0	0.001	0
Chromobacterium_438116	0.006	0	0.006	0
Arsenophonus_3908	0.007	0	0.007	0
Cytophagaceae_253799	0.001	0	0.001	0
Coprococcus_23679	0.002	0	0.002	0
Pseudoxanthomonas_440434	0.001	0	0.001	0
Bacteria_15093	0.001	0	0.001	0
subflava_459925	0.002	0	0.002	0
Comamonadaceae_18424	0.001	0	0.001	0
S085_24411	0.001	0	0.001	0
Chitinophagaceae_20939	0.001	0	0.001	0.007
Pirellulaceae_239639	0.001	0	0.001	0
Cytophaga_254270	0.002	0	0.002	0
gelidilacus_10298	0.001	0	0.001	0
Acidimicrobiales_19907	0.001	0	0.001	0
Bacteria_7424	0.001	0	0.001	0
A17_4773	0.001	0	0.001	0
A4b_21477	0.001	0	0.001	0
Microbacteriaceae_263609	0.001	0	0.001	0
Corynebacterium_11198	0.001	0	0.001	0
Rhizobiales_441736	0.001	0	0.001	0
lacunae_4316	0.001	0	0.001	0.007
Clostridiales_23285	0.001	0	0.001	0
aestuarii_238222	0.001	0	0.001	0
Fimbriimonas_10947	0.001	0	0.001	0.007
Sphingobacterium_20082	0.002	0	0.002	0
Bacteriovoracaceae_22571	0.001	0	0.001	0
Prevotella_15538	0.001	0	0.001	0
Clostridiales_20336	0.001	0	0.001	0
Comamonadaceae_265251	0.006	0	0.006	0
S0208_17391	0.001	0	0.001	0.007
Bacteria_14085	0.001	0	0.001	0.007
Pseudomonadaceae_20105	0.002	0	0.002	0
Deinococcus_31557	0.002	0	0.002	0
Alphaproteobacteria_443947	0.001	0	0.001	0
Ruminococcaceae_22930	0.001	0	0.001	0
mitochondria_24605	0.001	0	0.001	0
Novosphingobium_438853	0.001	0	0.001	0
Chryseobacterium_440376	0.006	0	0.006	0
Cytophagaceae_18829	0.001	0	0.001	0
Myxococcales_18369	0.001	0	0.001	0.007
Kaistobacter_23153	0.001	0	0.001	0.007
Methylophilaceae_21108	0.001	0	0.001	0
Acidimicrobiales_256129	0.002	0	0.002	0
Acinetobacter_13320	0.001	0	0.001	0.007
Chitinophagaceae_441214	0.001	0	0.001	0
Nitrospira_443866	0.002	0	0.002	0
Opitutus_14276	0.001	0	0.001	0.007
Lactobacillus_24950	0.001	0	0.001	0
Hyphomicrobiaceae_17613	0.001	0	0.001	0
Clostridiales_7950	0.001	0	0.001	0
Nocardiopsaceae_8908	0.001	0	0.001	0
Rhodospirillales_441965	0.001	0	0.001	0.007
Flavihumibacter_445614	0.002	0	0.002	0
Syntrophobacteraceae_18497	0.001	0	0.001	0
Myxococcales_18694	0.001	0	0.001	0
Rhodocyclaceae_441894	0.008	0	0.008	0
Verrucomicrobiaceae_14370	0.002	0	0.002	0
Acetobacteraceae_259459	0.001	0	0.001	0
X258ds10_244060	0.002	0	0.002	0
Acetobacter_23878	0.001	0	0.001	0
Devosia_20749	0.001	0	0.001	0
Spirobacillales_18008	0.001	0	0.001	0
Clostridiales_10002	0.001	0	0.001	0
Chryseobacterium_445083	0.001	0	0.001	0
Oscillospira_8836	0.001	0	0.001	0
gallinarii_12940	0.002	0	0.002	0
Bacteria_22321	0.001	0	0.001	0.007
Chelativorans_237526	0.001	0	0.001	0
Betaproteobacteria_15812	0.001	0	0.001	0
Bacteroides_21555	0.001	0	0.001	0
Rickettsiella_438757	0.001	0	0.001	0
Hydrogenophaga_446501	0.003	0	0.003	0
mitochondria_268635	0.002	0	0.002	0.007
Novosphingobium_262550	0.004	0	0.004	0
ansorpii_8811	0.001	0	0.001	0
Solirubrobacterales_24519	0.001	0	0.001	0
Peptoniphilus_14348	0.002	0	0.002	0
Bacteroidetes_236780	0.001	0	0.001	0
Arthrobacter_459035	0.002	0	0.002	0
Bacteria_20265	0.001	0	0.001	0.007
Gammaproteobacteria_5433	0.001	0	0.001	0.007
S24.7_22437	0.001	0	0.001	0
Rhodocytophaga_7395	0.001	0	0.001	0
mitochondria_16675	0.001	0	0.001	0
Methylophilaceae_249269	0.001	0	0.001	0
Fluviicola_442919	0.009	0	0.009	0
Actinomycetales_18098	0.001	0	0.001	0
Cytophaga_439591	0.001	0	0.001	0
Clostridiales_6415	0.001	0	0.001	0
BD7.3_23593	0.001	0	0.001	0
Pedobacter_446372	0.001	0	0.001	0
A4b_242353	0.002	0	0.002	0
gracilis_6247	0.001	0	0.001	0
Flavisolibacter_21953	0.001	0	0.001	0
Firmicutes_24118	0.001	0	0.001	0
Sphingobacteriales_239090	0.001	0	0.001	0
marina_10796	0.002	0	0.002	0
FBP_8703	0.001	0	0.001	0
Gaiellales_16687	0.001	0	0.001	0.007
acidaminiphila_257547	0.006	0	0.006	0
RB40_20828	0.001	0	0.001	0
Coxiellaceae_10483	0.001	0	0.001	0.007
Sinobacteraceae_7520	0.001	0	0.001	0
RB40_22831	0.003	0	0.003	0
Pseudoxanthomonas_241855	0.001	0	0.001	0.007
Lachnospiraceae_8748	0.001	0	0.001	0
Rhizobiaceae_249192	0.001	0	0.001	0
Sphingobacterium_17983	0.001	0	0.001	0
Sediminibacterium_460182	0.012	0	0.012	0
Clostridiales_5131	0.001	0	0.001	0
Alphaproteobacteria_19302	0.001	0	0.001	0
FBP_20656	0.001	0	0.001	0.007
Actinomyces_7754	0.001	0	0.001	0
gnavus_23045	0.002	0	0.002	0
Algoriphagus_20954	0.001	0	0.001	0
Aminobacter_446644	0.001	0	0.001	0
Alcanivorax_17713	0.001	0	0.001	0
Acetobacteraceae_8180	0.001	0	0.001	0.007
Novosphingobium_263367	0.002	0	0.002	0
iii1.15_241726	0.002	0	0.002	0
Helicobacter_11824	0.003	0	0.003	0
Thermoactinomycetaceae_262307	0.002	0	0.002	0
A17_442191	0.001	0	0.001	0
CL500.15_7573	0.002	0	0.002	0
Gammaproteobacteria_22400	0.002	0	0.002	0
Chitinophagaceae_9497	0.001	0	0.001	0
composti_444066	0.002	0	0.002	0
Hydrogenophaga_20611	0.001	0	0.001	0
Cytophagaceae_5911	0.002	0	0.002	0
Anaerococcus_460954	0.002	0	0.002	0.007
Mycoplasmataceae_11926	0.001	0	0.001	0
SJA.4_23052	0.001	0	0.001	0
mb2424_16538	0.001	0	0.001	0
Alphaproteobacteria_14215	0.001	0	0.001	0.007
Flavobacterium_269206	0.001	0	0.001	0
kuerlensis_9008	0.002	0	0.002	0
Candidatus.Xiphinematobacter_245957	0.001	0	0.001	0
Bacteria_20860	0.001	0	0.001	0
Rikenellaceae_16859	0.003	0	0.003	0
Flavobacterium_14674	0.001	0	0.001	0
Lutibacterium_444236	0.002	0	0.002	0
Betaproteobacteria_20212	0.001	0	0.001	0
Segetibacter_246170	0.001	0	0.001	0
Lachnospiraceae_7564	0.001	0	0.001	0
Alphaproteobacteria_444398	0.001	0	0.001	0
Legionellaceae_22031	0.001	0	0.001	0
Clostridiales_11190	0.001	0	0.001	0
Acetobacteraceae_7726	0.001	0	0.001	0.007
Stenotrophomonas_134943	0.001	0	0.001	0
A17_240107	0.001	0	0.001	0
Microbacteriaceae_314247	0.002	0	0.002	0
Cyclobacteriaceae_255860	0.001	0	0.001	0
Devosia_264293	0.006	0	0.006	0
Niabella_7313	0.001	0	0.001	0
Reichenbachiella_12200	0.002	0	0.002	0
SC.I.84_7449	0.001	0	0.001	0
BD7.3_18404	0.001	0	0.001	0
Dyadobacter_15965	0.001	0	0.001	0
Piscirickettsiaceae_21911	0.001	0	0.001	0
Stramenopiles_311737	0.001	0	0.001	0
Clostridiales_16882	0.001	0	0.001	0
Flavobacterium_442625	0.001	0	0.001	0
Dokdonella_250696	0.002	0	0.002	0
A4b_20142	0.001	0	0.001	0
Carnobacteriaceae_444075	0.001	0	0.001	0
Rhizobiaceae_309006	0.002	0	0.002	0
salaria_255251	0.001	0	0.001	0
Selenomonas_11640	0.001	0	0.001	0
iii1.15_21241	0.001	0	0.001	0
Paenibacillus_258555	0.002	0	0.002	0
Luteolibacter_22250	0.001	0	0.001	0.007
Euglenozoa_17958	0.002	0	0.002	0
mb2424_7165	0.004	0	0.004	0
Caulobacteraceae_440340	0.002	0	0.002	0
soli_8423	0.001	0	0.001	0
petrii_21990	0.001	0	0.001	0.007
Nesterenkonia_253848	0.001	0	0.001	0
Rickettsia_18887	0.001	0	0.001	0
Pseudanabaenaceae_22396	0.001	0	0.001	0
amylovorum_11038	0.001	0	0.001	0
Acetobacteraceae_6002	0.005	0	0.005	0
Ellin6075_9659	0.001	0	0.001	0
Wohlfahrtiimonas_6297	0.001	0	0.001	0
Bacteroidetes_21851	0.002	0	0.002	0.007
Opitutus_253679	0.001	0	0.001	0
Bacteria_9039	0.002	0	0.002	0
Flavobacterium_17974	0.002	0	0.002	0
lapsinanis_20395	0.001	0	0.001	0
bacteriovorus_13941	0.001	0	0.001	0
Intrasporangiaceae_247700	0.002	0	0.002	0.007
SC.I.84_263131	0.001	0	0.001	0
Verrucomicrobiaceae_444294	0.002	0	0.002	0
S24.7_19023	0.001	0	0.001	0
ML635J.21_5847	0.002	0	0.002	0
mitochondria_21130	0.002	0	0.002	0
S47_258568	0.001	0	0.001	0
Betaproteobacteria_11286	0.001	0	0.001	0
Clostridiales_4864	0.001	0	0.001	0
Comamonadaceae_15417	0.002	0	0.002	0
Rheinheimera_25829	0.004	0	0.004	0
S24.7_140121	0.003	0	0.003	0
Clostridiales_19902	0.001	0	0.001	0
Demequina_439125	0.002	0	0.002	0
Saprospiraceae_242287	0.001	0	0.001	0.007
Cytophagaceae_244572	0.001	0	0.001	0
Methylocaldum_4438	0.003	0	0.003	0
intermedius_7961	0.001	0	0.001	0
Rickettsiella_446883	0.002	0	0.002	0
Promicromonospora_243510	0.002	0	0.002	0
Phenylobacterium_14588	0.001	0	0.001	0
S24.7_17533	0.001	0	0.001	0
Phyllobacteriaceae_21665	0.001	0	0.001	0
Bacteroidetes_445021	0.006	0	0.006	0
Rhizobiales_263992	0.005	0	0.005	0
Bacteroidetes_12488	0.001	0	0.001	0
Sphingopyxis_13035	0.001	0	0.001	0
Luteolibacter_15680	0.001	0	0.001	0
X.Pedosphaerales._13119	0.001	0	0.001	0
GMD14H09_13321	0.001	0	0.001	0
Parachlamydiaceae_440781	0.001	0	0.001	0
acnes_459271	0.005	0	0.005	0
soli_20981	0.001	0	0.001	0
CL500.15_438172	0.002	0	0.002	0
Dysgonomonas_9463	0.001	0	0.001	0
acnes_9786	0.001	0	0.001	0.007
Cellvibrio_21945	0.001	0	0.001	0.007
X.Entotheonellaceae._8546	0.002	0	0.002	0
Sphingomonas_255958	0.002	0	0.002	0
succinicans_249274	0.002	0	0.002	0
Ellin6529_24989	0.002	0	0.002	0
Rhodobacter_12953	0.002	0	0.002	0.007
Devosia_4702	0.001	0	0.001	0.007
Thermoactinomycetaceae_7405	0.001	0	0.001	0.007
Fervidobacterium_20498	0.001	0	0.001	0
globerulus_256769	0.013	0	0.013	0
Flavobacterium_3935	0.001	0	0.001	0
Flavobacteriaceae_14593	0.001	0	0.001	0.007
Verrucomicrobiaceae_265986	0.001	0	0.001	0
Alphaproteobacteria_10636	0.001	0	0.001	0
Cellvibrio_16058	0.001	0	0.001	0
Chitinophagaceae_235418	0.001	0	0.001	0
Hyphomonas_460868	0.001	0	0.001	0
Pseudomonas_18279	0.001	0	0.001	0
Dyadobacter_21772	0.002	0	0.002	0
faecium_25008	0.004	0	0.004	0
Sinobacteraceae_441492	0.003	0	0.003	0
Beijerinckiaceae_12344	0.001	0	0.001	0
Bacteroidetes_9074	0.001	0	0.001	0
Halomonas_19812	0.002	0	0.002	0
Rhodothermaceae_9376	0.001	0	0.001	0
Balneimonas_261502	0.002	0	0.002	0
Novosphingobium_15068	0.002	0	0.002	0
Erythrobacteraceae_262565	0.003	0	0.003	0
Alteromonadales_12890	0.001	0	0.001	0
Bacteria_21653	0.001	0	0.001	0
Paenibacillus_440957	0.001	0	0.001	0
Pirellulaceae_18604	0.001	0	0.001	0.007
Roseococcus_24437	0.001	0	0.001	0
Cytophagales_257425	0.001	0	0.001	0
A4b_13553	0.001	0	0.001	0.007
Sphingomonas_257602	0.002	0	0.002	0
Rhodobacter_239364	0.002	0	0.002	0
Streptophyta_265781	0.002	0	0.002	0
Cytophagaceae_245977	0.001	0	0.001	0
Gemmata_253969	0.001	0	0.001	0
Anaerococcus_5672	0.001	0	0.001	0
Comamonadaceae_19399	0.001	0	0.001	0
B110_19157	0.003	0	0.003	0
Rickettsiaceae_19199	0.001	0	0.001	0
Chitinophagaceae_442205	0.005	0	0.005	0
Mycoplasmataceae_9182	0.002	0	0.002	0
Massilia_17687	0.001	0	0.001	0
Planctomyces_313593	0.001	0	0.001	0
humi_245738	0.002	0	0.002	0
Sva0725_17333	0.002	0	0.002	0
Luteolibacter_18324	0.001	0	0.001	0
Alcaligenaceae_251437	0.001	0	0.001	0
Cellvibrio_438940	0.001	0	0.001	0
Weeksella_15059	0.002	0	0.002	0
Sphingobacterium_16283	0.001	0	0.001	0
Planctomyces_18801	0.001	0	0.001	0
Phycisphaerales_23362	0.001	0	0.001	0
Flavobacteriaceae_20058	0.001	0	0.001	0
Caulobacteraceae_241664	0.001	0	0.001	0
Clostridiales_17755	0.001	0	0.001	0
Sutterella_9711	0.001	0	0.001	0
Legionellales_256726	0.001	0	0.001	0
S24.7_6855	0.001	0	0.001	0
WD2101_236616	0.001	0	0.001	0
Comamonadaceae_267125	0.002	0	0.002	0
Betaproteobacteria_14655	0.001	0	0.001	0.007
X.Chthoniobacteraceae._16322	0.001	0	0.001	0
mitochondria_7703	0.001	0	0.001	0
Pedobacter_15170	0.001	0	0.001	0
thermoamylovorans_21361	0.001	0	0.001	0
Planctomyces_13924	0.001	0	0.001	0
Clostridiales_8250	0.001	0	0.001	0.007
Planococcaceae_260484	0.005	0	0.005	0
Chitinophagaceae_254795	0.001	0	0.001	0
BD7.3_460265	0.002	0	0.002	0
Planifilum_267344	0.001	0	0.001	0
Betaproteobacteria_15884	0.001	0	0.001	0
Chryseobacterium_14459	0.001	0	0.001	0
agg27_15328	0.002	0	0.002	0
Bacteria_9847	0.001	0	0.001	0
Chitinophagaceae_248958	0.002	0	0.002	0
Candidatus.Xiphinematobacter_266560	0.002	0	0.002	0
Gammaproteobacteria_16180	0.001	0	0.001	0
Staphylococcus_460442	0.002	0	0.002	0
Microbacteriaceae_23664	0.001	0	0.001	0
Bdellovibrio_4736	0.001	0	0.001	0
Streptosporangiaceae_15181	0.001	0	0.001	0
Acetobacter_8815	0.002	0	0.002	0
Planctomyces_235844	0.001	0	0.001	0
Bacteroidetes_258165	0.001	0	0.001	0
Ochrobactrum_460359	0.067	0	0.067	0
succinicans_13490	0.013	0	0.013	0
mitochondria_266210	0.001	0	0.001	0
Oscillospira_16664	0.001	0	0.001	0
Edaphobacter_12626	0.001	0	0.001	0
Acholeplasma_13260	0.001	0	0.001	0
Myxococcales_21891	0.001	0	0.001	0.007
Methylophilaceae_12636	0.002	0	0.002	0
Isosphaeraceae_20851	0.001	0	0.001	0.007
Cellvibrio_237757	0.002	0	0.002	0
Sphingobium_440387	0.002	0	0.002	0
Bacillaceae_5662	0.001	0	0.001	0
Luteolibacter_6411	0.001	0	0.001	0
Bdellovibrio_24419	0.001	0	0.001	0
Parabacteroides_17743	0.002	0	0.002	0
Candidatus.Xiphinematobacter_442679	0.001	0	0.001	0
X.Chthoniobacteraceae._248489	0.001	0	0.001	0
Helicobacter_17769	0.001	0	0.001	0
S24.7_13867	0.001	0	0.001	0
Sphingobacteriaceae_22624	0.002	0	0.002	0
abiegnus_16444	0.001	0	0.001	0.007
Pseudomonadaceae_19029	0.002	0	0.002	0
Ruminococcaceae_14760	0.001	0	0.001	0.007
Proteobacteria_8760	0.001	0	0.001	0
Halomonas_263840	0.001	0	0.001	0
Myxococcales_22100	0.001	0	0.001	0
BD7.3_7889	0.001	0	0.001	0
Chitinophagaceae_241276	0.001	0	0.001	0
massiliensis_247507	0.001	0	0.001	0
Chloroplast_16123	0.001	0	0.001	0.007
S24.7_9034	0.001	0	0.001	0
Bacteria_23977	0.001	0	0.001	0
syringae_18913	0.001	0	0.001	0
S24.7_19994	0.001	0	0.001	0
Rhizobiaceae_267754	0.001	0	0.001	0
Actinomycetales_234834	0.001	0	0.001	0
Pirellulaceae_10645	0.005	0	0.005	0
Exiguobacterium_461260	0.002	0	0.002	0
Paludibacter_9769	0.002	0	0.002	0
Comamonadaceae_8075	0.001	0	0.001	0
X0319.6A21_440705	0.001	0	0.001	0
Ochrobactrum_442445	0.011	0	0.011	0
Deltaproteobacteria_14775	0.001	0	0.001	0
Sphingobacteriaceae_19473	0.003	0	0.003	0
Bacteria_21931	0.001	0	0.001	0
Terriglobus_267533	0.001	0	0.001	0
Flavobacterium_24124	0.001	0	0.001	0
mitochondria_17064	0.001	0	0.001	0
gnavus_23645	0.001	0	0.001	0
Nannocystis_20218	0.003	0	0.003	0
massiliensis_251762	0.002	0	0.002	0
Paenibacillus_23018	0.001	0	0.001	0
Bacteria_311095	0.001	0	0.001	0
Clostridiales_13981	0.001	0	0.001	0
Leptotrichia_11438	0.001	0	0.001	0.007
hitonicola_24457	0.004	0	0.004	0
Mesorhizobium_256957	0.005	0	0.005	0
Myroides_22272	0.001	0	0.001	0
pallens_460917	0.002	0	0.002	0
Lachnospiraceae_16997	0.001	0	0.001	0
phosphatis_23178	0.001	0	0.001	0
Kingella_17809	0.001	0	0.001	0
S24.7_9159	0.001	0	0.001	0.007
heteroC45_4W_3961	0.002	0	0.002	0
Flavobacteriaceae_11175	0.003	0	0.003	0
Chitinophagaceae_18298	0.001	0	0.001	0
Desulfovibrionaceae_13912	0.001	0	0.001	0
Comamonadaceae_10063	0.001	0	0.001	0
mb2424_439375	0.005	0	0.005	0
Sphingobacterium_15547	0.001	0	0.001	0
C111_20884	0.002	0	0.002	0
Sinobacteraceae_4693	0.001	0	0.001	0
Clostridiales_14366	0.001	0	0.001	0
Brevundimonas_460192	0.002	0	0.002	0
Planctomyces_19463	0.001	0	0.001	0
Dyadobacter_244667	0.002	0	0.002	0
Oscillospira_13254	0.001	0	0.001	0
S24.7_18145	0.001	0	0.001	0
xylosoxidans_262520	0.002	0	0.002	0
Spirobacillales_14658	0.002	0	0.002	0
Sphingomonadaceae_250866	0.001	0	0.001	0
Rhizobiales_238346	0.001	0	0.001	0
Acinetobacter_15474	0.001	0	0.001	0
Candidatus.Xiphinematobacter_14791	0.001	0	0.001	0
Chitinophagaceae_235821	0.003	0	0.003	0
Corynebacterium_263771	0.002	0	0.002	0
Sphingobacterium_8712	0.001	0	0.001	0
Ruminococcaceae_18193	0.001	0	0.001	0
terricola_252182	0.001	0	0.001	0
VC2_1_Bac22_239054	0.001	0	0.001	0
Paenibacillus_13085	0.001	0	0.001	0
X.Prevotella._19633	0.001	0	0.001	0
Geobacter_444514	0.001	0	0.001	0
Lachnospiraceae_8871	0.001	0	0.001	0
Allobaculum_25135	0.004	0	0.004	0
Clostridiales_7526	0.001	0	0.001	0.007
Hyphomonadaceae_444364	0.001	0	0.001	0.007
CCU21_24537	0.001	0	0.001	0
Sphingobium_444623	0.009	0	0.009	0
SJA.28_15933	0.001	0	0.001	0
PK29_24589	0.001	0	0.001	0
Microbacteriaceae_24785	0.002	0	0.002	0
pasteurianum_18572	0.001	0	0.001	0
Fluviicola_13989	0.005	0	0.005	0
JG30.KF.CM45_256990	0.001	0	0.001	0
wittichii_255088	0.002	0	0.002	0
Sinobacteraceae_441692	0.001	0	0.001	0
Sphingobacteriaceae_234950	0.002	0	0.002	0
succinicans_22653	0.008	0	0.008	0
Rikenellaceae_18103	0.001	0	0.001	0
ethanoligenes_262195	0.001	0	0.001	0
Proteobacteria_22122	0.001	0	0.001	0
Hyphomonadaceae_258179	0.001	0	0.001	0
Tatlockia_14411	0.001	0	0.001	0
aurimucosum_459763	0.006	0	0.006	0
ML635J.21_9270	0.002	0	0.002	0
Xanthomonadaceae_17794	0.001	0	0.001	0
Comamonadaceae_461664	0.001	0	0.001	0.007
Lachnospiraceae_17016	0.001	0	0.001	0
Luteolibacter_13700	0.001	0	0.001	0.007
Coxiellaceae_23426	0.001	0	0.001	0
Methylobacterium_24815	0.002	0	0.002	0
Bacteria_11318	0.001	0	0.001	0.007
Clostridiales_19047	0.001	0	0.001	0
GMD14H09_19238	0.001	0	0.001	0
S24.7_5994	0.001	0	0.001	0
Sphingobacteriaceae_23132	0.001	0	0.001	0
Niabella_18583	0.001	0	0.001	0
starrii_20406	0.001	0	0.001	0
genomospecies_7479	0.001	0	0.001	0
SHA.98_458577	0.001	0	0.001	0
Sphingobacterium_7331	0.001	0	0.001	0
Saprospiraceae_15737	0.001	0	0.001	0
Flavobacterium_242451	0.001	0	0.001	0
Rhodocytophaga_23627	0.001	0	0.001	0
Bacilli_14624	0.001	0	0.001	0
Verrucomicrobiaceae_438395	0.006	0	0.006	0
RB40_9907	0.001	0	0.001	0
X0319.6G20_17215	0.001	0	0.001	0
Myxococcales_21413	0.001	0	0.001	0
Lachnospiraceae_14266	0.001	0	0.001	0
Myxococcales_18068	0.001	0	0.001	0
A17_439610	0.002	0	0.002	0
Alteromonadaceae_438669	0.006	0	0.006	0
Pirellulaceae_239251	0.001	0	0.001	0
Sphingobium_4633	0.001	0	0.001	0
Planctomyces_6962	0.001	0	0.001	0
Chryseobacterium_461021	0.001	0	0.001	0
Edaphobacter_7203	0.001	0	0.001	0
intermedium_138535	0.002	0	0.002	0
BD7.3_16429	0.001	0	0.001	0
Deltaproteobacteria_254983	0.003	0	0.003	0
A17_240160	0.001	0	0.001	0
Novosphingobium_263715	0.001	0	0.001	0.007
Nocardiopsaceae_242629	0.002	0	0.002	0
Gemmataceae_439960	0.001	0	0.001	0
Bacteria_7510	0.001	0	0.001	0
Bacteroidetes_7195	0.002	0	0.002	0
Rhodocyclaceae_7677	0.001	0	0.001	0
Cytophagales_18831	0.001	0	0.001	0
Verrucomicrobiaceae_17738	0.001	0	0.001	0
mitochondria_266811	0.006	0	0.006	0
mitochondria_10105	0.001	0	0.001	0
RB41_14498	0.002	0	0.002	0.007
Planctomyces_13267	0.001	0	0.001	0
Proteobacteria_262343	0.002	0	0.002	0
Rhodospirillaceae_251567	0.002	0	0.002	0
Bacteria_11509	0.001	0	0.001	0
Xanthomonadaceae_22587	0.001	0	0.001	0.007
Cellvibrio_249502	0.002	0	0.002	0
Methylobacteriaceae_4915	0.001	0	0.001	0
starrii_9576	0.002	0	0.002	0.007
iii1.15_22642	0.001	0	0.001	0
OPB56_443874	0.007	0	0.007	0
Proteobacteria_19496	0.001	0	0.001	0
Ellin6075_263755	0.002	0	0.002	0
Pirellulaceae_445936	0.001	0	0.001	0
Cellvibrio_245326	0.006	0	0.006	0
Thermicanus_5052	0.001	0	0.001	0
multivorum_23439	0.001	0	0.001	0
Euglenozoa_9807	0.001	0	0.001	0
Caulobacteraceae_446275	0.001	0	0.001	0
Legionella_439094	0.002	0	0.002	0
Aeromicrobium_265075	0.002	0	0.002	0
Ureibacillus_260885	0.001	0	0.001	0
Pirellulaceae_10592	0.001	0	0.001	0
iii1.15_12175	0.001	0	0.001	0
Xanthomonadaceae_442588	0.001	0	0.001	0
Gammaproteobacteria_18361	0.002	0	0.002	0
Bacteroidetes_12684	0.001	0	0.001	0
wittichii_11713	0.002	0	0.002	0
Clostridiales_17511	0.002	0	0.002	0
iii1.15_257452	0.003	0	0.003	0
Rhizobiaceae_309767	0.002	0	0.002	0
Janthinobacterium_17125	0.001	0	0.001	0
Bacteroidetes_5878	0.001	0	0.001	0
Bacteriovoracaceae_6167	0.001	0	0.001	0.007
Bacteroidetes_17803	0.001	0	0.001	0
Nocardioides_259826	0.002	0	0.002	0
Comamonadaceae_17095	0.002	0	0.002	0.007
hirsuta_6867	0.001	0	0.001	0
Stenotrophomonas_7869	0.003	0	0.003	0
C111_14461	0.001	0	0.001	0
Pirellulaceae_23478	0.002	0	0.002	0
Flavobacterium_8657	0.002	0	0.002	0
Enterobacteriaceae_18388	0.001	0	0.001	0
x.domestica_24078	0.001	0	0.001	0.007
Comamonadaceae_8055	0.001	0	0.001	0
melaninogenica_460491	0.004	0	0.004	0
Sphingobacteriales_20148	0.001	0	0.001	0
Cytophagaceae_252609	0.001	0	0.001	0
Chitinophagaceae_8493	0.002	0	0.002	0
multivorans_252995	0.002	0	0.002	0
Cytophagaceae_9712	0.001	0	0.001	0
Bacteria_10491	0.001	0	0.001	0
Acetobacteraceae_9075	0.001	0	0.001	0.007
Bacteroides_9648	0.001	0	0.001	0
Perlucidibaca_21056	0.001	0	0.001	0
BD7.3_7172	0.001	0	0.001	0
RB40_15072	0.002	0	0.002	0
Flavihumibacter_16207	0.001	0	0.001	0
Enterobacteriaceae_22323	0.001	0	0.001	0.007
X.Weeksellaceae._15808	0.002	0	0.002	0
debontii_446165	0.002	0	0.002	0
Planctomyces_19359	0.001	0	0.001	0
Lachnospiraceae_5540	0.001	0	0.001	0
Gluconacetobacter_12202	0.007	0	0.007	0
Legionellaceae_21107	0.001	0	0.001	0
X.Saprospirales._440287	0.002	0	0.002	0
Bordetella_21458	0.001	0	0.001	0
Flavobacterium_17324	0.006	0	0.006	0
Bacteria_4440	0.001	0	0.001	0
Moraxellaceae_17455	0.001	0	0.001	0
Methylophaga_6177	0.001	0	0.001	0
iii1.15_7485	0.003	0	0.003	0
Bacteroidetes_5926	0.001	0	0.001	0
Steroidobacter_5102	0.003	0	0.003	0
iii1.15_8645	0.006	0	0.006	0
Alteromonadaceae_17515	0.007	0	0.007	0
mitochondria_264482	0.002	0	0.002	0
Myxococcales_6838	0.001	0	0.001	0.007
Bacteroidetes_443654	0.002	0	0.002	0
Dysgonomonas_244861	0.001	0	0.001	0
Clostridiales_23241	0.001	0	0.001	0
Dokdonella_235121	0.002	0	0.002	0
succinicans_22867	0.004	0	0.004	0
Lachnospiraceae_8241	0.001	0	0.001	0
Pirellulaceae_438569	0.001	0	0.001	0
Terriglobus_263149	0.001	0	0.001	0
Opitutae_19011	0.001	0	0.001	0
Streptophyta_461905	0.001	0	0.001	0.007
Lachnospiraceae_14135	0.001	0	0.001	0
Chitinophagaceae_441821	0.005	0	0.005	0
A17_14346	0.001	0	0.001	0
Rhizobiaceae_23353	0.001	0	0.001	0
Bacteria_13276	0.001	0	0.001	0
Actinomyces_24963	0.002	0	0.002	0.007
Flavobacterium_251253	0.004	0	0.004	0
Ellin517_12377	0.001	0	0.001	0
Sphingobacterium_9634	0.001	0	0.001	0
Bacteriovoracaceae_8520	0.001	0	0.001	0
Chitinophagaceae_266211	0.006	0	0.006	0
Agrobacterium_442412	0.001	0	0.001	0
diminuta_18716	0.001	0	0.001	0
Saprospiraceae_438100	0.002	0	0.002	0
Singulisphaera_237609	0.001	0	0.001	0
Agrobacterium_253511	0.001	0	0.001	0
Gemmata_438140	0.002	0	0.002	0
Bacteria_30761	0.002	0	0.002	0
parvula_261346	0.001	0	0.001	0
Flavobacterium_13975	0.001	0	0.001	0
Paracoccus_23654	0.001	0	0.001	0.007
Rhizobiaceae_13812	0.001	0	0.001	0
Acinetobacter_241535	0.001	0	0.001	0
Pseudoxanthomonas_23522	0.001	0	0.001	0
Syntrophobacteraceae_238565	0.001	0	0.001	0
Pseudomonas_11066	0.002	0	0.002	0.007
mitochondria_15438	0.001	0	0.001	0
Dyadobacter_16994	0.001	0	0.001	0
Sphingobacterium_8725	0.001	0	0.001	0
Dokdonella_12896	0.001	0	0.001	0
Cellvibrio_4544	0.002	0	0.002	0
vermiformis_443118	0.001	0	0.001	0
Chryseobacterium_23613	0.001	0	0.001	0
Lactobacillus_455460	0.003	0	0.003	0
Kingella_4899	0.001	0	0.001	0
GCA004_16667	0.001	0	0.001	0.007
Solibacterales_243370	0.002	0	0.002	0
Sinobacteraceae_460522	0.002	0	0.002	0
X.Weeksellaceae._24775	0.001	0	0.001	0
Pseudomonadaceae_17990	0.001	0	0.001	0
Caloramator_17636	0.001	0	0.001	0
Epulopiscium_248783	0.001	0	0.001	0
Xanthomonadaceae_440414	0.002	0	0.002	0
Bacteria_20474	0.001	0	0.001	0.007
Sphingobacteriaceae_8973	0.001	0	0.001	0
Oscillospira_14344	0.001	0	0.001	0
Spirobacillales_313450	0.001	0	0.001	0.007
Bacteroidales_21090	0.001	0	0.001	0
Pseudomonadaceae_17464	0.001	0	0.001	0
succinicans_442501	0.005	0	0.005	0
mitochondria_22493	0.002	0	0.002	0
Fimbriimonas_443446	0.002	0	0.002	0
Bacteria_27843	0.001	0	0.001	0
Flavobacterium_8421	0.002	0	0.002	0
Brevundimonas_19343	0.001	0	0.001	0
Rhodospirillales_20827	0.001	0	0.001	0
Bacteroidetes_4338	0.001	0	0.001	0
Legionellales_441974	0.001	0	0.001	0
OD1_27422	0.001	0	0.001	0
Rickettsiella_11304	0.02	0	0.02	0
Roseococcus_440361	0.004	0	0.004	0
Erythrobacteraceae_22418	0.001	0	0.001	0.007
X3BR.5F_9957	0.001	0	0.001	0
S24.7_11427	0.001	0	0.001	0
Sinobacteraceae_23427	0.003	0	0.003	0
Flexispira_19319	0.001	0	0.001	0
Comamonadaceae_6692	0.001	0	0.001	0
Luteolibacter_243148	0.001	0	0.001	0
caricis_257554	0.005	0	0.005	0
Helicobacter_6230	0.001	0	0.001	0
Myxococcales_260677	0.001	0	0.001	0
Comamonadaceae_17787	0.003	0	0.003	0
Dysgonomonas_11347	0.001	0	0.001	0
Bacteroidetes_12139	0.001	0	0.001	0
Streptococcus_459283	0.001	0	0.001	0
X.Prevotella._16430	0.001	0	0.001	0
Paenibacillus_12051	0.001	0	0.001	0
Rickettsiales_261740	0.001	0	0.001	0
Caldilineaceae_250383	0.001	0	0.001	0
Flexispira_20992	0.001	0	0.001	0
Sphingobacterium_17007	0.001	0	0.001	0
Acetobacter_31059	0.001	0	0.001	0
Erysipelotrichaceae_18870	0.002	0	0.002	0
lacus_262569	0.001	0	0.001	0
Ellin6529_30109	0.002	0	0.002	0
A17_9252	0.001	0	0.001	0
Gallicola_461748	0.002	0	0.002	0.007
Sphingomonas_24824	0.007	0	0.007	0
Bacillales_12362	0.001	0	0.001	0
Verrucomicrobiaceae_245381	0.001	0	0.001	0
Chitinophagaceae_252955	0.001	0	0.001	0
Alcaligenaceae_242663	0.001	0	0.001	0.007
mitochondria_260837	0.002	0	0.002	0
Devosia_19075	0.001	0	0.001	0
HA64_9630	0.001	0	0.001	0
Erythrobacteraceae_5110	0.001	0	0.001	0
Bacillales_9580	0.001	0	0.001	0
Aquicella_443528	0.001	0	0.001	0
cryoconitis_460562	0.004	0	0.004	0
Aquicella_23926	0.001	0	0.001	0
Nostocaceae_7777	0.001	0	0.001	0.007
A4b_24229	0.001	0	0.001	0
Legionellales_258193	0.001	0	0.001	0
Bacteria_8014	0.001	0	0.001	0
Rickettsiaceae_18178	0.001	0	0.001	0
Microbacteriaceae_440345	0.003	0	0.003	0
Crocinitomix_254437	0.001	0	0.001	0
A17_5760	0.001	0	0.001	0
Devosia_268360	0.002	0	0.002	0
Parachlamydiaceae_256927	0.003	0	0.003	0
X.Prevotella._11671	0.002	0	0.002	0
Chitinophagaceae_442741	0.002	0	0.002	0
Opitutaceae_441043	0.008	0	0.008	0
Pirellulaceae_22710	0.001	0	0.001	0
Paenibacillus_20488	0.006	0	0.006	0
Pirellulaceae_13512	0.001	0	0.001	0
X.Weeksellaceae._17984	0.001	0	0.001	0
Gracilibacteraceae_4212	0.001	0	0.001	0
Alteromonadaceae_247655	0.001	0	0.001	0
Thermomonas_11488	0.001	0	0.001	0
Bacteriovoracaceae_12209	0.001	0	0.001	0
Caulobacteraceae_23877	0.001	0	0.001	0
Pedobacter_446226	0.004	0	0.004	0
Clostridiales_22377	0.001	0	0.001	0
Pirellulaceae_264781	0.001	0	0.001	0
Cellvibrio_249975	0.003	0	0.003	0
Planctomyces_444485	0.001	0	0.001	0
Ruminococcaceae_18897	0.001	0	0.001	0
Sinobacteraceae_264495	0.001	0	0.001	0
Acidimicrobiales_22408	0.001	0	0.001	0
Bacteria_5467	0.001	0	0.001	0
Sphingobacteriaceae_18677	0.003	0	0.003	0
Rhodobacter_250108	0.001	0	0.001	0
Clostridiales_15204	0.001	0	0.001	0
starrii_457814	0.002	0	0.002	0
iii1.15_242280	0.001	0	0.001	0
iii1.15_21118	0.001	0	0.001	0
Acinetobacter_11411	0.001	0	0.001	0
Micromonosporaceae_254540	0.001	0	0.001	0
Perlucidibaca_4315	0.001	0	0.001	0
helveticus_20698	0.001	0	0.001	0
distasonis_15993	0.001	0	0.001	0
Hymenobacter_235251	0.001	0	0.001	0
Cytophagaceae_13624	0.002	0	0.002	0
Gluconobacter_21937	0.006	0	0.006	0
Alteromonadales_11740	0.002	0	0.002	0
intermedia_460264	0.004	0	0.004	0
HTCC_19962	0.002	0	0.002	0
Clostridiales_13554	0.001	0	0.001	0.007
Acetobacter_19927	0.007	0	0.007	0
Proteobacteria_11827	0.001	0	0.001	0
Pirellulaceae_442274	0.001	0	0.001	0
Clostridiales_21322	0.001	0	0.001	0
Parapedobacter_5343	0.002	0	0.002	0
FBP_243254	0.001	0	0.001	0.007
Streptophyta_460860	0.001	0	0.001	0
Clostridiales_22585	0.001	0	0.001	0
Piscirickettsiaceae_12926	0.002	0	0.002	0
Microbacteriaceae_19180	0.001	0	0.001	0
Flavobacterium_13493	0.006	0	0.006	0
Pirellulaceae_442612	0.001	0	0.001	0
Gammaproteobacteria_24146	0.001	0	0.001	0
Gammaproteobacteria_262152	0.001	0	0.001	0.007
starrii_442753	0.002	0	0.002	0
Alcaligenaceae_10114	0.001	0	0.001	0
Saprospiraceae_18535	0.001	0	0.001	0
maritima_441100	0.001	0	0.001	0
Sphingobium_240409	0.005	0	0.005	0
faecalis_244730	0.009	0	0.009	0
Bifidobacterium_8418	0.001	0	0.001	0
Alicyclobacillus_14895	0.001	0	0.001	0.007
Hyphomonadaceae_242556	0.002	0	0.002	0
Alphaproteobacteria_5954	0.001	0	0.001	0
Leadbetterella_6030	0.007	0	0.007	0
Acidimicrobiales_20329	0.001	0	0.001	0
intestini_249935	0.001	0	0.001	0
Phyllobacteriaceae_445843	0.001	0	0.001	0
Ellin6067_249252	0.001	0	0.001	0.007
X.Chromatiaceae._14908	0.001	0	0.001	0
Burkholderiales_16582	0.001	0	0.001	0
Pirellulaceae_24430	0.001	0	0.001	0.007
Sphingomonadaceae_18790	0.001	0	0.001	0
Devosia_249176	0.001	0	0.001	0
Caulobacteraceae_24713	0.001	0	0.001	0
acidifaciens_14629	0.001	0	0.001	0
Myxococcales_446774	0.002	0	0.002	0
Rhodobacteraceae_18795	0.002	0	0.002	0
Pedobacter_266630	0.031	0	0.031	0
Xanthomonadaceae_7031	0.009	0	0.009	0
Rhodobacter_257827	0.001	0	0.001	0
Pirellulaceae_440784	0.001	0	0.001	0.007
butyricum_446981	0.002	0	0.002	0
Gammaproteobacteria_6990	0.001	0	0.001	0
iii1.15_12393	0.001	0	0.001	0
succinicans_15361	0.001	0	0.001	0
Gammaproteobacteria_241268	0.001	0	0.001	0
Sphingobacteriaceae_8407	0.01	0	0.01	0
Rhodospirillaceae_10200	0.001	0	0.001	0
Rhizobiales_246279	0.002	0	0.002	0
Pedobacter_460320	0.002	0	0.002	0
Chitinophagaceae_22727	0.001	0	0.001	0.007
Clostridium_24454	0.001	0	0.001	0
Neisseriaceae_459317	0.004	0	0.004	0
Chitinophagaceae_21353	0.002	0	0.002	0
Chitinophagaceae_244287	0.002	0	0.002	0
Comamonadaceae_7348	0.001	0	0.001	0
Kaistobacter_21797	0.001	0	0.001	0
ultimum_12299	0.002	0	0.002	0
Rhodobacteraceae_19347	0.001	0	0.001	0
Legionella_447025	0.002	0	0.002	0
X258ds10_249197	0.002	0	0.002	0
Bacteroidetes_439458	0.007	0	0.007	0
Clostridiales_7742	0.001	0	0.001	0.007
Paenibacillus_14177	0.001	0	0.001	0
Acetobacteraceae_19831	0.013	0	0.013	0
Clostridiales_9855	0.001	0	0.001	0
Oscillospira_16416	0.001	0	0.001	0
Acetobacteraceae_14476	0.002	0	0.002	0
Methylobacterium_23795	0.001	0	0.001	0
BD7.3_5506	0.001	0	0.001	0
Cytophagaceae_20948	0.001	0	0.001	0
Sphingobacteriales_446704	0.002	0	0.002	0
Bacteria_17062	0.001	0	0.001	0
Chitinophagaceae_244984	0.001	0	0.001	0
Pirellulaceae_22978	0.001	0	0.001	0
Gammaproteobacteria_4157	0.001	0	0.001	0
Sphingopyxis_438101	0.001	0	0.001	0
Meiothermus_445600	0.016	0	0.016	0
Leadbetterella_16445	0.002	0	0.002	0
Burkholderiales_16864	0.001	0	0.001	0
Acholeplasmataceae_12761	0.001	0	0.001	0
Flavobacterium_8965	0.001	0	0.001	0
Alloiococcus_6389	0.001	0	0.001	0.007
Adhaeribacter_442342	0.001	0	0.001	0
Alcaligenaceae_20648	0.001	0	0.001	0
Patulibacteraceae_10937	0.001	0	0.001	0.007
Proteobacteria_21178	0.001	0	0.001	0
schaedleri_7881	0.018	0	0.018	0
GCA004_4211	0.001	0	0.001	0
Procabacteriaceae_21175	0.001	0	0.001	0
CL500.15_240273	0.001	0	0.001	0
Bacteroidetes_14853	0.001	0	0.001	0
Clostridiales_21907	0.001	0	0.001	0.007
Dysgonomonas_4587	0.001	0	0.001	0
Flavobacteriaceae_17850	0.001	0	0.001	0
Enterobacteriaceae_13095	0.001	0	0.001	0
Paracoccus_24623	0.002	0	0.002	0
volvocinopsis_10268	0.001	0	0.001	0
Stenotrophomonas_18135	0.001	0	0.001	0
FFCH7168_15046	0.001	0	0.001	0
Ellin6529_268833	0.001	0	0.001	0
Aurantimonadaceae_18450	0.001	0	0.001	0
Legionellaceae_18762	0.001	0	0.001	0
Flavobacteriaceae_8672	0.003	0	0.003	0
Listeria_9438	0.001	0	0.001	0
Rheinheimera_6683	0.001	0	0.001	0
Alcaligenaceae_265125	0.005	0	0.005	0
Sphingobacterium_18584	0.002	0	0.002	0
Clostridiales_11191	0.001	0	0.001	0
GMD14H09_4028	0.001	0	0.001	0
BD7.3_7590	0.001	0	0.001	0
Parachlamydiaceae_11956	0.001	0	0.001	0.007
Rhizobiales_441093	0.001	0	0.001	0
Enterobacteriaceae_312612	0.001	0	0.001	0
Leadbetterella_10757	0.005	0	0.005	0
Cytophagaceae_15294	0.002	0	0.002	0
Bacteria_23378	0.001	0	0.001	0
OM60_446429	0.001	0	0.001	0.007
Bacteria_21033	0.001	0	0.001	0
Chitinophagaceae_18165	0.001	0	0.001	0
Pedobacter_21046	0.002	0	0.002	0
Clostridiales_6707	0.001	0	0.001	0
Syntrophobacteraceae_9479	0.001	0	0.001	0
Sphingomonadales_444384	0.002	0	0.002	0
Gammaproteobacteria_12911	0.001	0	0.001	0
Verrucomicrobiaceae_241807	0.002	0	0.002	0
Pseudomonadaceae_22189	0.001	0	0.001	0
Rhodoplanes_15330	0.001	0	0.001	0
Betaproteobacteria_21886	0.002	0	0.002	0
Oscillospira_22432	0.001	0	0.001	0
Rickettsiaceae_11388	0.001	0	0.001	0
Comamonadaceae_249259	0.001	0	0.001	0.007
S24.7_138288	0.001	0	0.001	0
Alcaligenaceae_241482	0.001	0	0.001	0
multivorum_8428	0.001	0	0.001	0
WD2101_242436	0.001	0	0.001	0
Bacteria_5849	0.001	0	0.001	0.007
Pasteurellales_14924	0.001	0	0.001	0
MIZ46_15665	0.001	0	0.001	0
Sphingobacteriaceae_23724	0.002	0	0.002	0
Corynebacterium_22136	0.001	0	0.001	0
Pirellula_255586	0.001	0	0.001	0
Pirellulaceae_14251	0.001	0	0.001	0
Bacillaceae_443188	0.002	0	0.002	0
Pirellulaceae_4118	0.001	0	0.001	0
Vagococcus_12819	0.001	0	0.001	0.007
Rhodospirillaceae_446968	0.002	0	0.002	0
Chitinophagaceae_267145	0.005	0	0.005	0
Cellvibrio_243044	0.001	0	0.001	0
Legionella_8296	0.002	0	0.002	0
Rhodobacteraceae_262373	0.001	0	0.001	0
Proteobacteria_12794	0.002	0	0.002	0
starrii_21863	0.001	0	0.001	0.007
Pirellulaceae_7082	0.001	0	0.001	0
succinicans_269431	0.003	0	0.003	0
schaedleri_5863	0.001	0	0.001	0
bowmanii_442985	0.006	0	0.006	0
Sporomusa_11678	0.001	0	0.001	0.007
terricola_247379	0.002	0	0.002	0
RB40_11235	0.001	0	0.001	0.007
Chitinophagaceae_446107	0.002	0	0.002	0
Syntrophobacteraceae_446020	0.001	0	0.001	0
Gordonia_438680	0.002	0	0.002	0
Prosthecobacter_245489	0.002	0	0.002	0
Mesorhizobium_458129	0.002	0	0.002	0
PRR.11_16972	0.001	0	0.001	0
A4b_15366	0.001	0	0.001	0
mesenteroides_12817	0.001	0	0.001	0
Enterobacteriaceae_20511	0.002	0	0.002	0
ultimum_14951	0.002	0	0.002	0
Cellvibrio_259673	0.002	0	0.002	0
Dyadobacter_446027	0.001	0	0.001	0
Ellin6513_440571	0.001	0	0.001	0
mitochondria_258737	0.001	0	0.001	0.007
Ellin6067_22848	0.001	0	0.001	0
Chitinophagaceae_235401	0.001	0	0.001	0
Achromobacter_22235	0.001	0	0.001	0
Saprospiraceae_8998	0.002	0	0.002	0
Xanthomonadaceae_21734	0.003	0	0.003	0
Pirellulaceae_17904	0.001	0	0.001	0
Actinomycetospora_4380	0.001	0	0.001	0
Adhaeribacter_8288	0.001	0	0.001	0
Proteobacteria_8557	0.001	0	0.001	0
Sphingomonadaceae_267298	0.002	0	0.002	0
Pirellulaceae_9843	0.001	0	0.001	0
Methylocystaceae_11493	0.001	0	0.001	0
A17_16414	0.006	0	0.006	0
Agrobacterium_8926	0.002	0	0.002	0
Devosia_16554	0.001	0	0.001	0
Rickettsiales_22212	0.001	0	0.001	0
Clostridiales_12496	0.001	0	0.001	0
X.Weeksellaceae._10820	0.001	0	0.001	0
Deltaproteobacteria_10395	0.001	0	0.001	0.007
S24.7_6048	0.001	0	0.001	0
JG30.KF.CM45_15902	0.001	0	0.001	0.007
Bacteroidetes_14384	0.001	0	0.001	0
Bacteroidetes_10560	0.001	0	0.001	0
Bacteria_20137	0.001	0	0.001	0
stationis_461160	0.008	0	0.008	0
Syntrophobacteraceae_20025	0.004	0	0.004	0
Acholeplasma_19374	0.001	0	0.001	0
Sphingomonadales_21197	0.001	0	0.001	0
Caulobacteraceae_445235	0.005	0	0.005	0
OPB54_20615	0.002	0	0.002	0
Chlorophyta_260863	0.002	0	0.002	0.007
Planctomyces_266698	0.002	0	0.002	0
Sphingomonadaceae_6540	0.001	0	0.001	0
Clostridiales_10367	0.001	0	0.001	0
Rhodobacteraceae_13769	0.001	0	0.001	0
Bacteriovoracaceae_4036	0.001	0	0.001	0
OPB56_21834	0.001	0	0.001	0
Lachnospiraceae_19764	0.001	0	0.001	0.007
Truepera_15654	0.001	0	0.001	0
Rhizobiaceae_15758	0.001	0	0.001	0
Intrasporangiaceae_268916	0.002	0	0.002	0
Desulfovibrio_6469	0.001	0	0.001	0.007
Clostridiales_12284	0.001	0	0.001	0
Pirellula_23298	0.001	0	0.001	0.007
Corynebacterium_9484	0.001	0	0.001	0
X258ds10_249106	0.001	0	0.001	0
X.Saprospirales._267362	0.001	0	0.001	0
Granulicatella_461506	0.007	0	0.007	0
X.Saprospirales._6913	0.001	0	0.001	0.007
succinicans_18127	0.001	0	0.001	0.007
Roseomonas_237335	0.001	0	0.001	0
Oxalobacteraceae_4751	0.001	0	0.001	0
Paludibacter_9636	0.001	0	0.001	0
Spirobacillales_13248	0.001	0	0.001	0.007
Bacteroidetes_5574	0.003	0	0.003	0
Sphingobacteriaceae_237304	0.001	0	0.001	0
S24.7_18614	0.001	0	0.001	0
iii1.15_16345	0.001	0	0.001	0
Streptophyta_21526	0.001	0	0.001	0
X.Saprospirales._235846	0.006	0	0.006	0
Pedobacter_8635	0.001	0	0.001	0
Comamonadaceae_23850	0.001	0	0.001	0.007
Cytophagaceae_23631	0.002	0	0.002	0
Prevotella_457499	0.003	0	0.003	0
Flavobacterium_238377	0.001	0	0.001	0.007
Alphaproteobacteria_19431	0.001	0	0.001	0
Flexispira_8198	0.001	0	0.001	0
Sphingomonadales_442795	0.002	0	0.002	0
Lachnospiraceae_20953	0.001	0	0.001	0.007
Acetobacteraceae_7813	0.001	0	0.001	0
Sphingomonadaceae_249406	0.001	0	0.001	0.007
Bacteroidales_22286	0.001	0	0.001	0
Clostridiales_8477	0.001	0	0.001	0
Opitutus_21208	0.001	0	0.001	0
Flavobacterium_439259	0.002	0	0.002	0
Fluviicola_252112	0.001	0	0.001	0.007
Flavobacterium_11641	0.001	0	0.001	0
Beijerinckiaceae_267985	0.002	0	0.002	0
Planctomyces_249524	0.001	0	0.001	0
Chitinophagaceae_249100	0.002	0	0.002	0
mobilis_461646	0.001	0	0.001	0
Sutterella_12657	0.001	0	0.001	0
wittichii_18155	0.001	0	0.001	0.007
[truncated: 48,302 more rows]

## Sheet: TableS1E
Table S1E. The catalogues of species categories from comparing Insecta and Amphibia classes
Species	Former Specificity	Latter Specificity	Delta of Specificity	p-value
Unique Species in Former (Insecta)
OD1_73	0.001	0	0.001	0.035
Myroides_6	0.001	0	0.001	0.035
OD1_19	0.001	0	0.001	0.035
OD1_64	0.002	0	0.002	0.043
Comamonadaceae_70	0.001	0	0.001	0.035
Bacteria_80	0.001	0	0.001	0.035
Comamonadaceae_120	0.001	0	0.001	0.035
muralis_86	0.001	0	0.001	0.035
OD1_97	0.001	0	0.001	0.035
OD1_103	0.001	0	0.001	0.035
Paenibacillus_31	0.001	0	0.001	0.035
Flavobacterium_59	0.001	0	0.001	0.035
Legionellaceae_107	0.001	0	0.001	0.035
Rickettsia endosymbiont of Deronectes platynotus_94	0.001	0	0.001	0.035
Enterococcaceae_13	0.001	0	0.001	0.035
Ochrobactrum_58	0.001	0	0.001	0.035
Swaminathania_71	0.001	0	0.001	0.035
OD1_117	0.002	0	0.002	0.043
OD1_35	0.001	0	0.001	0.035
multivorans_98	0.001	0	0.001	0.035
Rickettsia endosymbiont of Deronectes platynotus_115	0.002	0	0.002	0.043
Bacillus_61	0.002	0	0.002	0.043
Planctomyces_4	0.001	0	0.001	0.035
OD1_15	0.001	0	0.001	0.035
meningoseptica_11	0.001	0	0.001	0.035
OD1_110	0.002	0	0.002	0.043
multivorum_14	0.001	0	0.001	0.035
Solibacillus_99	0.002	0	0.002	0.043
Wolbachia_21	0.001	0	0.001	0.035
Bacteria_9	0.001	0	0.001	0.035
Methylophilaceae_40	0.001	0	0.001	0.035
OD1_88	0.001	0	0.001	0.035
OD1_100	0.001	0	0.001	0.035
Achromobacter_1	0.001	0	0.001	0.035
Lactobacillales_114	0.001	0	0.001	0.035
OD1_65	0.001	0	0.001	0.035
Rhizobiaceae_18	0.001	0	0.001	0.035
OD1_109	0.001	0	0.001	0.035
Wolbachia_84	0.002	0	0.002	0.042
OD1_49	0.002	0	0.002	0.043
Methylophilaceae_91	0.001	0	0.001	0.035
Bacillus_93	0.001	0	0.001	0.035
OD1_53	0.001	0	0.001	0.035
Ralstonia_102	0.001	0	0.001	0.035
OD1_38	0.001	0	0.001	0.035
Entomoplasmatales_29	0.001	0	0.001	0.035
acidaminiphila_52	0.001	0	0.001	0.035
meningoseptica_81	0.002	0	0.002	0.046
OD1_76	0.001	0	0.001	0.035
Xanthobacter_7	0.001	0	0.001	0.035
OD1_89	0.002	0	0.002	0.043
Planococcaceae_3	0.001	0	0.001	0.035
faecium_51	0.001	0	0.001	0.035
Wautersiella_39	0.001	0	0.001	0.035
OD1_42	0.002	0	0.002	0.043
Wolbachia_78	0.001	0	0.001	0.035
OD1_108	0.001	0	0.001	0.035
Wolbachia_47	0.001	0	0.001	0.035
OD1_121	0.001	0	0.001	0.035
Rickettsia endosymbiont of Deronectes platynotus_57	0.001	0	0.001	0.035
Myroides_63	0.001	0	0.001	0.035
OD1_75	0.001	0	0.001	0.035
Bacteria_34	0.001	0	0.001	0.035
Entomoplasmatales_10	0.002	0	0.002	0.043
OD1_41	0.001	0	0.001	0.035
massiliensis_122	0.001	0	0.001	0.035
Wolbachia_96	0.001	0	0.001	0.035
Stenotrophomonas_55	0.001	0	0.001	0.035
OD1_23	0.001	0	0.001	0.035
OD1_22	0.001	0	0.001	0.035
Legionella_28	0.001	0	0.001	0.035
OD1_2	0.001	0	0.001	0.035
Leucobacter_68	0.001	0	0.001	0.035
Bacillus_30	0.002	0	0.002	0.043
Flavobacteriales_77	0.001	0	0.001	0.035
OD1_101	0.001	0	0.001	0.035
OD1_62	0.001	0	0.001	0.035
OD1_33	0.001	0	0.001	0.035
OD1_118	0.001	0	0.001	0.035
OD1_104	0.001	0	0.001	0.035
OD1_83	0.002	0	0.002	0.043
Bacteria_119	0.001	0	0.001	0.035
retroflexus_46	0.001	0	0.001	0.035
Bacteria_111	0.002	0	0.002	0.042
Entomoplasmatales_16	0.001	0	0.001	0.035
Bacteria_43	0.001	0	0.001	0.035
Bacillus_24	0.001	0	0.001	0.035
Entomoplasmatales_32	0.002	0	0.002	0.043
flexus_54	0.001	0	0.001	0.035
retroflexus_113	0.001	0	0.001	0.035
maltophilia_36	0.001	0	0.001	0.035
Wolbachia_95	0.002	0	0.002	0.043
Bacteria_66	0.001	0	0.001	0.035
Wolbachia_25	0.002	0	0.002	0.043
OD1_27	0.001	0	0.001	0.035
Chryseobacterium_5	0.001	0	0.001	0.035
Bacteria_17	0.001	0	0.001	0.035
OD1_90	0.001	0	0.001	0.035
OD1_112	0.001	0	0.001	0.035
Achromobacter_45	0.001	0	0.001	0.035
Swaminathania_26	0.001	0	0.001	0.035
Wolbachia_85	0.002	0	0.002	0.043
OD1_67	0.001	0	0.001	0.035
Bacteria_74	0.001	0	0.001	0.035
OD1_79	0.001	0	0.001	0.035
Bacteria_37	0.001	0	0.001	0.035
Delftia_12	0.001	0	0.001	0.035
Solibacillus_69	0.001	0	0.001	0.035
OD1_8	0.002	0	0.002	0.046
Microbacterium_72	0.001	0	0.001	0.035
OD1_106	0.001	0	0.001	0.035
OD1_105	0.001	0	0.001	0.035
Legionellaceae_50	0.001	0	0.001	0.035
OD1_20	0.001	0	0.001	0.035
Agrobacterium_60	0.001	0	0.001	0.035
OD1_44	0.001	0	0.001	0.035
Wolbachia_56	0.001	0	0.001	0.035
Rickettsia endosymbiont of Deronectes platynotus_48	0.001	0	0.001	0.035
OD1_92	0.001	0	0.001	0.035
OD1_82	0.002	0	0.002	0.043
Rickettsia_116	0.001	0	0.001	0.035
Isosphaeraceae_239579	0.001	0	0.001	0.035
Comamonadaceae_259873	0.001	0	0.001	0.035
Pirellulaceae_264590	0.001	0	0.001	0.035
Pirellulaceae_246482	0.001	0	0.001	0.035
Gemmataceae_441846	0.001	0	0.001	0.035
endodontalis_458824	0.001	0	0.001	0.035
Oxalobacteraceae_461759	0.001	0	0.001	0.035
Comamonadaceae_264791	0.002	0	0.002	0.048
Hymenobacter_252891	0.001	0	0.001	0.035
Alphaproteobacteria_262053	0.001	0	0.001	0.035
SCA1170_247879	0.001	0	0.001	0.035
Verrucomicrobiaceae_241133	0.001	0	0.001	0.035
A4b_443089	0.001	0	0.001	0.035
Sediminibacterium_252623	0.001	0	0.001	0.035
PHOS-HD29_247947	0.001	0	0.001	0.035
Iamia_248570	0.001	0	0.001	0.035
ximonensis_252212	0.001	0	0.001	0.035
[Saprospirales]_439753	0.001	0	0.001	0.038
Allobaculum_6931	0.001	0	0.001	0.035
Thermomonas_241295	0.001	0	0.001	0.035
Hyphomicrobiaceae_259899	0.001	0	0.001	0.035
volvocinopsis_253387	0.001	0	0.001	0.035
Brachybacterium_433712	0.001	0	0.001	0.035
Myxococcales_262075	0.001	0	0.001	0.035
0319-6G20_234938	0.001	0	0.001	0.035
Methylophaga_438095	0.001	0	0.001	0.035
Streptococcus_461475	0.002	0	0.002	0.035
Comamonadaceae_445009	0.001	0	0.001	0.035
Methylibium_247001	0.001	0	0.001	0.035
Pedobacter_249560	0.001	0	0.001	0.035
terrigena_246866	0.001	0	0.001	0.035
Myxococcales_258556	0.001	0	0.001	0.035
Sva0725_234909	0.001	0	0.001	0.035
Devosia_257437	0.002	0	0.002	0.049
[Prevotella]_457475	0.001	0	0.001	0.035
iii1-15_6073	0.001	0	0.001	0.035
Planctomyces_253257	0.001	0	0.001	0.035
Myxococcales_262487	0.002	0	0.002	0.047
Sinobacteraceae_250391	0.001	0	0.001	0.035
Ellin6075_263927	0.001	0	0.001	0.035
maritima_455332	0.001	0	0.001	0.035
Flexispira_140650	0.002	0	0.002	0.043
starrii_262288	0.001	0	0.001	0.035
Rhizobiales_438244	0.002	0	0.002	0.047
Ellin6529_255794	0.001	0	0.001	0.035
Desulfovibrionaceae_19240	0.001	0	0.001	0.035
Devosia_255532	0.001	0	0.001	0.035
Dokdonella_244559	0.001	0	0.001	0.035
Cytophaga_308370	0.001	0	0.001	0.035
Comamonadaceae_259281	0.001	0	0.001	0.035
Ureibacillus_257651	0.001	0	0.001	0.035
Roseomonas_262273	0.001	0	0.001	0.035
Roseomonas_246005	0.001	0	0.001	0.035
yabuuchiae_460217	0.001	0	0.001	0.035
Myxococcales_445587	0.001	0	0.001	0.035
Chryseobacterium_257304	0.001	0	0.001	0.035
Alteromonadaceae_446817	0.001	0	0.001	0.035
Pseudomonas_266997	0.001	0	0.001	0.035
Cytophagaceae_440074	0.001	0	0.001	0.035
S24-7_137047	0.001	0	0.001	0.035
Uliginosibacterium_253301	0.001	0	0.001	0.035
Halomonas_432154	0.001	0	0.001	0.035
meridiei_253721	0.001	0	0.001	0.035
Bacillus_288404	0.001	0	0.001	0.035
Comamonadaceae_443739	0.001	0	0.001	0.035
rosea_438837	0.001	0	0.001	0.035
Myxococcales_266745	0.001	0	0.001	0.036
Myxococcales_442211	0.001	0	0.001	0.035
Candidatus Xiphinematobacter_438877	0.001	0	0.001	0.035
Chitinophagaceae_261707	0.001	0	0.001	0.035
Phyllobacteriaceae_430522	0.001	0	0.001	0.035
Corynebacterium_259209	0.001	0	0.001	0.035
Xanthomonadaceae_431061	0.001	0	0.001	0.035
Nocardioidaceae_445868	0.001	0	0.001	0.035
Ellin6075_440910	0.001	0	0.001	0.035
Devosia_239605	0.001	0	0.001	0.035
Caulobacteraceae_246445	0.001	0	0.001	0.035
Acinetobacter_442897	0.001	0	0.001	0.035
Actinomycetales_241530	0.001	0	0.001	0.035
Pirellulaceae_446182	0.001	0	0.001	0.035
Pseudoxanthomonas_254957	0.002	0	0.002	0.047
Rhodoplanes_442249	0.001	0	0.001	0.035
Erythrobacteraceae_248240	0.001	0	0.001	0.035
Solirubrobacterales_256816	0.001	0	0.001	0.035
Luteolibacter_430592	0.001	0	0.001	0.035
FBP_237453	0.001	0	0.001	0.035
Streptococcus_459881	0.001	0	0.001	0.035
Candidatus Xiphinematobacter_440868	0.001	0	0.001	0.038
bacteriovorus_261804	0.001	0	0.001	0.036
Chryseobacterium_459262	0.001	0	0.001	0.035
Alteromonadaceae_250990	0.001	0	0.001	0.035
Legionellales_265230	0.001	0	0.001	0.035
saccharophila_440496	0.001	0	0.001	0.035
Myxococcales_440166	0.001	0	0.001	0.035
Brucellaceae_269632	0.001	0	0.001	0.035
mucosa_458537	0.002	0	0.002	0.047
Sphingomonas_264746	0.001	0	0.001	0.035
Microbacteriaceae_260756	0.001	0	0.001	0.035
Flavobacterium_253706	0.001	0	0.001	0.035
BD7-3_241428	0.001	0	0.001	0.035
schaedleri_140586	0.001	0	0.001	0.035
[Bryobacteraceae]_238566	0.001	0	0.001	0.035
Achromobacter_439628	0.002	0	0.002	0.046
Pirellulaceae_240963	0.001	0	0.001	0.035
GMD14H09_439928	0.001	0	0.001	0.035
Aeromicrobium_447007	0.001	0	0.001	0.035
Fluviicola_237124	0.001	0	0.001	0.035
Mycoplana_444013	0.001	0	0.001	0.035
Ellin6075_258106	0.001	0	0.001	0.035
Planctomyces_269612	0.001	0	0.001	0.035
Sphingobacteriaceae_244972	0.001	0	0.001	0.035
Haliangiaceae_443938	0.001	0	0.001	0.035
genosp_262233	0.001	0	0.001	0.035
Aquicella_442283	0.001	0	0.001	0.035
Paenibacillus_257513	0.001	0	0.001	0.035
OM27_249380	0.001	0	0.001	0.035
Clostridiaceae_445998	0.001	0	0.001	0.035
dispar_459592	0.001	0	0.001	0.035
Chitinophagaceae_265188	0.001	0	0.001	0.035
mitochondria_264449	0.001	0	0.001	0.035
debontii_446493	0.001	0	0.001	0.035
Planctomyces_438187	0.001	0	0.001	0.035
Myxococcales_242403	0.001	0	0.001	0.035
Ellin517_237471	0.001	0	0.001	0.035
Abiotrophia_461320	0.001	0	0.001	0.035
RB40_251087	0.001	0	0.001	0.035
Oxalobacteraceae_268740	0.001	0	0.001	0.035
WPS-2_460439	0.001	0	0.001	0.035
Planococcaceae_269729	0.002	0	0.002	0.047
Hydrogenophilus_438825	0.001	0	0.001	0.035
Lactobacillales_461394	0.001	0	0.001	0.035
Myxococcales_235409	0.001	0	0.001	0.035
Haliangiaceae_438721	0.001	0	0.001	0.035
DA101_267516	0.001	0	0.001	0.035
Deltaproteobacteria_256299	0.001	0	0.001	0.035
Myxococcales_240774	0.001	0	0.001	0.035
Phenylobacterium_440515	0.001	0	0.001	0.038
Anaerococcus_269562	0.002	0	0.002	0.046
211ds20_241012	0.001	0	0.001	0.035
Saprospiraceae_263113	0.001	0	0.001	0.036
Sinobacteraceae_267708	0.001	0	0.001	0.035
3BR-5F_239649	0.001	0	0.001	0.035
Mycobacterium_262771	0.001	0	0.001	0.035
Gemmata_247967	0.001	0	0.001	0.035
Sphingomonadaceae_247916	0.001	0	0.001	0.035
S24-7_8178	0.001	0	0.001	0.035
Acetobacteraceae_258956	0.001	0	0.001	0.035
Chitinophagaceae_254858	0.001	0	0.001	0.035
Lysobacter_444140	0.001	0	0.001	0.035
Pirellulaceae_239162	0.001	0	0.001	0.035
Ellin6067_241730	0.001	0	0.001	0.035
Flavobacterium_440331	0.001	0	0.001	0.035
Agrobacterium_443229	0.001	0	0.001	0.035
Uliginosibacterium_442414	0.002	0	0.002	0.047
massiliensis_244695	0.001	0	0.001	0.035
Enterobacteriaceae_444564	0.001	0	0.001	0.035
Chlorophyta_267400	0.001	0	0.001	0.035
glaciei_236573	0.002	0	0.002	0.046
Flavobacterium_244012	0.001	0	0.001	0.035
Bacteria_441312	0.001	0	0.001	0.035
Thermomonas_254168	0.001	0	0.001	0.035
Sphingomonadaceae_255577	0.002	0	0.002	0.042
Luteolibacter_238676	0.001	0	0.001	0.035
Lysobacter_235183	0.001	0	0.001	0.035
fusca_256677	0.001	0	0.001	0.035
Pedobacter_259448	0.001	0	0.001	0.035
mitochondria_461751	0.001	0	0.001	0.035
Caulobacteraceae_238541	0.001	0	0.001	0.035
Devosia_261620	0.001	0	0.001	0.035
Thermobacillus_438916	0.001	0	0.001	0.035
WD2101_257972	0.001	0	0.001	0.035
fasciculatus_259492	0.001	0	0.001	0.035
Luteolibacter_241723	0.001	0	0.001	0.035
Arthrobacter_265791	0.002	0	0.002	0.043
rigui_310718	0.001	0	0.001	0.035
Prevotella_460526	0.001	0	0.001	0.036
agg27_247491	0.001	0	0.001	0.035
RB40_244344	0.001	0	0.001	0.035
Devosia_441523	0.001	0	0.001	0.035
Proteobacteria_441966	0.001	0	0.001	0.035
Mucilaginibacter_241278	0.001	0	0.001	0.035
Phenylobacterium_245895	0.001	0	0.001	0.035
Ellin506_255757	0.001	0	0.001	0.035
Acidimicrobiales_248969	0.001	0	0.001	0.035
Gaiellaceae_258954	0.001	0	0.001	0.035
Cellvibrio_245562	0.001	0	0.001	0.035
DS-18_444521	0.001	0	0.001	0.035
Pseudomonadaceae_254266	0.001	0	0.001	0.035
Truepera_260701	0.001	0	0.001	0.035
Cellulomonas_243178	0.001	0	0.001	0.035
Photobacterium_444772	0.001	0	0.001	0.035
Pseudomonadaceae_430367	0.001	0	0.001	0.035
iii1-15_239546	0.001	0	0.001	0.035
Pirellulaceae_445943	0.001	0	0.001	0.035
Rhodobacter_254617	0.001	0	0.001	0.035
Rhodoplanes_258071	0.001	0	0.001	0.035
Chryseobacterium_461280	0.002	0	0.002	0.041
Pirellulaceae_440121	0.001	0	0.001	0.035
Erythrobacteraceae_240329	0.001	0	0.001	0.035
Sinobacteraceae_257442	0.001	0	0.001	0.035
Sphingobacteriales_442209	0.001	0	0.001	0.035
Terrimonas_268454	0.001	0	0.001	0.035
Hymenobacter_255378	0.001	0	0.001	0.035
Myxococcales_249171	0.001	0	0.001	0.035
Flavobacterium_442905	0.001	0	0.001	0.035
Pirellulaceae_244170	0.001	0	0.001	0.035
Caldilineaceae_445531	0.001	0	0.001	0.035
Solibacterales_250320	0.001	0	0.001	0.035
Ellin329_441318	0.001	0	0.001	0.035
Microbacteriaceae_237157	0.001	0	0.001	0.035
Sphingobacteriaceae_239363	0.001	0	0.001	0.035
Bacillus_285809	0.002	0	0.002	0.039
Planctomyces_269528	0.002	0	0.002	0.043
succinicans_238789	0.001	0	0.001	0.035
Algoriphagus_243405	0.001	0	0.001	0.035
durum_460989	0.002	0	0.002	0.045
Paenibacillus_268152	0.002	0	0.002	0.046
Xanthomonadaceae_236576	0.001	0	0.001	0.035
258ds10_237799	0.001	0	0.001	0.035
Acinetobacter_461317	0.001	0	0.001	0.035
Flavobacterium_239748	0.001	0	0.001	0.035
Pirellulaceae_445399	0.001	0	0.001	0.035
Cytophagaceae_253799	0.001	0	0.001	0.035
subflava_459925	0.001	0	0.001	0.035
Pirellulaceae_239639	0.001	0	0.001	0.035
Cytophaga_254270	0.001	0	0.001	0.035
Iamia_235394	0.001	0	0.001	0.035
Microbacteriaceae_263609	0.001	0	0.001	0.035
aestuarii_238222	0.001	0	0.001	0.035
Comamonadaceae_265251	0.002	0	0.002	0.048
Alphaproteobacteria_443947	0.001	0	0.001	0.035
Novosphingobium_438853	0.001	0	0.001	0.035
Chryseobacterium_440376	0.001	0	0.001	0.035
Chitinophagaceae_441214	0.001	0	0.001	0.035
Nitrospira_443866	0.001	0	0.001	0.035
Perlucidibaca_443752	0.001	0	0.001	0.035
Rhodospirillales_441965	0.001	0	0.001	0.035
Acetobacteraceae_259459	0.001	0	0.001	0.035
Acetobacter_23878	0.001	0	0.001	0.035
Chelativorans_237526	0.001	0	0.001	0.035
Rickettsiella_438757	0.001	0	0.001	0.035
mitochondria_268635	0.002	0	0.002	0.047
Bacteroidetes_236780	0.001	0	0.001	0.035
Methylophilaceae_249269	0.001	0	0.001	0.035
Cytophaga_439591	0.001	0	0.001	0.038
Pedobacter_446372	0.001	0	0.001	0.035
A4b_242353	0.001	0	0.001	0.035
Sphingobacteriales_239090	0.001	0	0.001	0.035
acidaminiphila_257547	0.001	0	0.001	0.035
Nocardioides_442640	0.001	0	0.001	0.035
vulcani_458678	0.001	0	0.001	0.035
Rickettsiaceae_439160	0.002	0	0.002	0.049
A17_442191	0.001	0	0.001	0.035
Chitinophagaceae_440755	0.001	0	0.001	0.035
composti_444066	0.001	0	0.001	0.035
Bacteroides_136891	0.001	0	0.001	0.035
Flavobacterium_269206	0.001	0	0.001	0.035
Candidatus Xiphinematobacter_245957	0.001	0	0.001	0.035
Lutibacterium_444236	0.001	0	0.001	0.035
Segetibacter_246170	0.001	0	0.001	0.035
A17_240107	0.001	0	0.001	0.035
Cyclobacteriaceae_255860	0.001	0	0.001	0.035
Stramenopiles_311737	0.001	0	0.001	0.035
Flavobacterium_442625	0.001	0	0.001	0.035
Dokdonella_250696	0.001	0	0.001	0.035
Carnobacteriaceae_444075	0.001	0	0.001	0.035
Rhizobiaceae_309006	0.002	0	0.002	0.041
salaria_255251	0.001	0	0.001	0.035
Paenibacillus_258555	0.002	0	0.002	0.047
[Mogibacteriaceae]_430921	0.001	0	0.001	0.035
Enterococcus_238477	0.001	0	0.001	0.035
Opitutus_253679	0.001	0	0.001	0.035
SC-I-84_263131	0.001	0	0.001	0.035
S47_258568	0.001	0	0.001	0.035
Saprospiraceae_242287	0.001	0	0.001	0.035
Cytophagaceae_244572	0.001	0	0.001	0.035
Rickettsiella_446883	0.002	0	0.002	0.049
Promicromonospora_243510	0.001	0	0.001	0.035
S24-7_17533	0.001	0	0.001	0.035
Parachlamydiaceae_440781	0.001	0	0.001	0.035
acnes_459271	0.001	0	0.001	0.035
Sphingomonas_255958	0.002	0	0.002	0.048
succinicans_249274	0.001	0	0.001	0.035
Verrucomicrobiaceae_265986	0.001	0	0.001	0.035
Alphaproteobacteria_10636	0.001	0	0.001	0.035
Chitinophagaceae_235418	0.001	0	0.001	0.035
Balneimonas_261502	0.001	0	0.001	0.035
Erythrobacteraceae_262565	0.001	0	0.001	0.035
Paenibacillus_440957	0.001	0	0.001	0.035
Cytophagales_257425	0.001	0	0.001	0.035
chrysanthemi_446566	0.001	0	0.001	0.035
Rhodobacter_239364	0.001	0	0.001	0.035
Cytophagaceae_245977	0.001	0	0.001	0.036
Gemmata_253969	0.001	0	0.001	0.035
Planctomyces_313593	0.001	0	0.001	0.035
Alcaligenaceae_251437	0.001	0	0.001	0.035
Cellvibrio_438940	0.001	0	0.001	0.035
oryzae_441129	0.001	0	0.001	0.035
Caulobacteraceae_241664	0.001	0	0.001	0.035
Mucilaginibacter_424735	0.001	0	0.001	0.035
Psychrobacter_440349	0.001	0	0.001	0.035
Legionellales_256726	0.001	0	0.001	0.035
WD2101_236616	0.001	0	0.001	0.035
Chitinophagaceae_254795	0.001	0	0.001	0.035
Planifilum_267344	0.001	0	0.001	0.035
Cellvibrio_444076	0.001	0	0.001	0.035
Chitinophagaceae_248958	0.001	0	0.001	0.035
Candidatus Xiphinematobacter_266560	0.002	0	0.002	0.042
Planctomyces_235844	0.001	0	0.001	0.035
Bacteroidetes_258165	0.001	0	0.001	0.035
mitochondria_266210	0.001	0	0.001	0.035
Sphingobium_440387	0.002	0	0.002	0.047
Parabacteroides_17743	0.002	0	0.002	0.043
Candidatus Xiphinematobacter_442679	0.001	0	0.001	0.035
[Chthoniobacteraceae]_248489	0.001	0	0.001	0.035
Halomonas_263840	0.001	0	0.001	0.036
Chitinophagaceae_241276	0.001	0	0.001	0.035
massiliensis_247507	0.001	0	0.001	0.035
Rhizobiaceae_267754	0.001	0	0.001	0.035
Actinomycetales_234834	0.001	0	0.001	0.035
Comamonadaceae_434717	0.001	0	0.001	0.035
Exiguobacterium_461260	0.001	0	0.001	0.035
0319-6A21_440705	0.001	0	0.001	0.035
Ochrobactrum_442445	0.001	0	0.001	0.035
Terriglobus_267533	0.001	0	0.001	0.036
Bacteria_311095	0.001	0	0.001	0.035
Brevundimonas_460192	0.001	0	0.001	0.035
Planctomyces_267164	0.001	0	0.001	0.035
bryophila_460818	0.002	0	0.002	0.046
xylosoxidans_262520	0.002	0	0.002	0.047
Sphingomonadaceae_250866	0.001	0	0.001	0.035
Rhizobiales_238346	0.001	0	0.001	0.035
Chitinophagaceae_235821	0.001	0	0.001	0.035
Coprococcus_286853	0.001	0	0.001	0.035
terricola_252182	0.001	0	0.001	0.035
VC2_1_Bac22_239054	0.001	0	0.001	0.035
Geobacter_444514	0.001	0	0.001	0.035
Allobaculum_25135	0.001	0	0.001	0.035
Hyphomonadaceae_444364	0.001	0	0.001	0.035
Phenylobacterium_429709	0.001	0	0.001	0.035
JG30-KF-CM45_256990	0.001	0	0.001	0.035
wittichii_255088	0.002	0	0.002	0.049
Sinobacteraceae_441692	0.001	0	0.001	0.038
Sphingobacteriaceae_234950	0.001	0	0.001	0.035
spinosum_442194	0.002	0	0.002	0.049
ethanoligenes_262195	0.001	0	0.001	0.035
Hyphomonadaceae_258179	0.001	0	0.001	0.035
amylolyticus_313016	0.001	0	0.001	0.035
Arthrobacter_442236	0.001	0	0.001	0.035
Flavobacterium_242451	0.001	0	0.001	0.035
Verrucomicrobiaceae_438395	0.001	0	0.001	0.035
A17_439610	0.001	0	0.001	0.035
Pirellulaceae_239251	0.001	0	0.001	0.035
A17_240160	0.001	0	0.001	0.035
Novosphingobium_263715	0.001	0	0.001	0.035
Gemmataceae_439960	0.001	0	0.001	0.035
Proteobacteria_262343	0.001	0	0.001	0.035
Rhodospirillaceae_251567	0.001	0	0.001	0.035
Ellin6075_263755	0.001	0	0.001	0.035
Pirellulaceae_445936	0.001	0	0.001	0.035
Cellvibrio_245326	0.001	0	0.001	0.035
Caulobacteraceae_446275	0.001	0	0.001	0.035
Aeromicrobium_265075	0.001	0	0.001	0.035
Lactobacillus_443077	0.001	0	0.001	0.035
Ureibacillus_260885	0.001	0	0.001	0.035
Xanthomonadaceae_442588	0.001	0	0.001	0.035
iii1-15_257452	0.001	0	0.001	0.035
Rhizobiaceae_309767	0.001	0	0.001	0.035
Nocardioides_259826	0.002	0	0.002	0.047
melaninogenica_460491	0.001	0	0.001	0.035
Cytophagaceae_252609	0.001	0	0.001	0.035
S24-7_141806	0.001	0	0.001	0.035
Vagococcus_429682	0.001	0	0.001	0.035
mitochondria_264482	0.001	0	0.001	0.035
Sutterella_138760	0.001	0	0.001	0.035
Dysgonomonas_244861	0.001	0	0.001	0.035
Dokdonella_235121	0.001	0	0.001	0.035
Pirellulaceae_438569	0.001	0	0.001	0.035
Terriglobus_263149	0.001	0	0.001	0.035
Chitinophagaceae_441821	0.001	0	0.001	0.035
Flavobacterium_251253	0.001	0	0.001	0.035
Agrobacterium_442412	0.001	0	0.001	0.035
Saprospiraceae_438100	0.002	0	0.002	0.048
Singulisphaera_237609	0.001	0	0.001	0.035
Gemmata_438140	0.001	0	0.001	0.035
parvula_261346	0.001	0	0.001	0.035
Acinetobacter_241535	0.001	0	0.001	0.035
Syntrophobacteraceae_238565	0.001	0	0.001	0.035
Corynebacterium_460512	0.001	0	0.001	0.035
Lactobacillus_455460	0.001	0	0.001	0.036
Solibacterales_243370	0.001	0	0.001	0.035
Sinobacteraceae_460522	0.002	0	0.002	0.04
Epulopiscium_248783	0.001	0	0.001	0.035
Pseudomonas_439209	0.001	0	0.001	0.035
henricii_248778	0.001	0	0.001	0.035
Streptophyta_435312	0.001	0	0.001	0.035
Spirobacillales_313450	0.001	0	0.001	0.035
succinicans_442501	0.001	0	0.001	0.035
Legionellales_441974	0.001	0	0.001	0.035
Comamonadaceae_441907	0.001	0	0.001	0.035
Luteolibacter_243148	0.001	0	0.001	0.035
caricis_257554	0.001	0	0.001	0.035
Myxococcales_260677	0.001	0	0.001	0.035
[Prevotella]_16430	0.001	0	0.001	0.035
Rickettsiales_261740	0.001	0	0.001	0.035
Caldilineaceae_250383	0.001	0	0.001	0.035
Erysipelotrichaceae_18870	0.001	0	0.001	0.035
lacus_262569	0.001	0	0.001	0.035
Verrucomicrobiaceae_245381	0.001	0	0.001	0.035
Chitinophagaceae_252955	0.001	0	0.001	0.035
Alcaligenaceae_242663	0.001	0	0.001	0.035
Bacillus_264588	0.002	0	0.002	0.045
Aquicella_443528	0.001	0	0.001	0.035
Legionellales_258193	0.001	0	0.001	0.035
Microbacteriaceae_440345	0.001	0	0.001	0.035
Crocinitomix_254437	0.001	0	0.001	0.035
Devosia_268360	0.002	0	0.002	0.043
Paenibacillus_20488	0.001	0	0.001	0.035
Pirellulaceae_264781	0.001	0	0.001	0.035
Deinococcus_444251	0.001	0	0.001	0.035
Planctomyces_444485	0.001	0	0.001	0.035
Sinobacteraceae_264495	0.001	0	0.001	0.035
Rhodobacter_250108	0.001	0	0.001	0.035
iii1-15_242280	0.001	0	0.001	0.035
Hymenobacter_235251	0.001	0	0.001	0.035
Pirellulaceae_442274	0.001	0	0.001	0.035
FBP_243254	0.001	0	0.001	0.035
Streptophyta_445539	0.001	0	0.001	0.035
Pirellulaceae_442612	0.001	0	0.001	0.035
Gammaproteobacteria_262152	0.001	0	0.001	0.035
starrii_442753	0.001	0	0.001	0.036
maritima_441100	0.001	0	0.001	0.035
Sphingobium_240409	0.001	0	0.001	0.035
Hyphomonadaceae_242556	0.001	0	0.001	0.035
intestini_249935	0.001	0	0.001	0.035
Phyllobacteriaceae_445843	0.001	0	0.001	0.035
Ellin6067_249252	0.001	0	0.001	0.035
AF12_141435	0.001	0	0.001	0.035
Devosia_249176	0.001	0	0.001	0.035
Pedobacter_266630	0.002	0	0.002	0.043
Rhodobacter_257827	0.001	0	0.001	0.035
Pirellulaceae_440784	0.001	0	0.001	0.035
Gammaproteobacteria_241268	0.001	0	0.001	0.035
Rhizobiales_246279	0.001	0	0.001	0.035
Neisseriaceae_459317	0.002	0	0.002	0.041
Fusobacterium_429750	0.002	0	0.002	0.037
Legionella_447025	0.001	0	0.001	0.035
258ds10_249197	0.001	0	0.001	0.035
viridiflava_444136	0.002	0	0.002	0.049
Chitinophagaceae_244984	0.001	0	0.001	0.035
Sphingopyxis_438101	0.001	0	0.001	0.035
Streptomyces_446422	0.001	0	0.001	0.038
Adhaeribacter_442342	0.001	0	0.001	0.035
Chryseobacterium_259995	0.001	0	0.001	0.035
CL500-15_240273	0.001	0	0.001	0.035
Ellin6529_268833	0.001	0	0.001	0.035
Alcaligenaceae_265125	0.001	0	0.001	0.035
Acinetobacter_260436	0.001	0	0.001	0.036
Rhizobiales_441093	0.001	0	0.001	0.035
Enterobacteriaceae_312612	0.001	0	0.001	0.035
OM60_446429	0.001	0	0.001	0.035
Sphingomonadales_444384	0.002	0	0.002	0.047
Verrucomicrobiaceae_241807	0.001	0	0.001	0.035
Comamonadaceae_249259	0.001	0	0.001	0.035
Alcaligenaceae_241482	0.001	0	0.001	0.035
Oscillospira_142029	0.002	0	0.002	0.043
Massilia_440546	0.001	0	0.001	0.035
Pirellula_255586	0.001	0	0.001	0.035
Rhodospirillaceae_446968	0.001	0	0.001	0.035
Chitinophagaceae_267145	0.002	0	0.002	0.043
Cellvibrio_243044	0.001	0	0.001	0.035
Rhodobacteraceae_262373	0.001	0	0.001	0.035
succinicans_269431	0.001	0	0.001	0.035
Adhaeribacter_259728	0.001	0	0.001	0.035
terricola_247379	0.001	0	0.001	0.035
Syntrophobacteraceae_446020	0.001	0	0.001	0.035
Gordonia_438680	0.001	0	0.001	0.035
Cellvibrio_259673	0.001	0	0.001	0.035
mitochondria_258737	0.001	0	0.001	0.035
Chitinophagaceae_235401	0.001	0	0.001	0.035
S24-7_135742	0.001	0	0.001	0.035
Staphylococcus_455110	0.003	0	0.003	0.047
dispar_458600	0.001	0	0.001	0.035
Planctomyces_266698	0.002	0	0.002	0.049
Comamonadaceae_440381	0.001	0	0.001	0.035
Methylobacteriaceae_459964	0.001	0	0.001	0.035
Intrasporangiaceae_268916	0.001	0	0.001	0.035
Sinobacteraceae_427730	0.001	0	0.001	0.035
258ds10_249106	0.001	0	0.001	0.035
[Saprospirales]_267362	0.001	0	0.001	0.035
Granulicatella_461506	0.002	0	0.002	0.043
Enterobacteriaceae_445552	0.141	0	0.141	0.047
Sphingobacteriaceae_237304	0.001	0	0.001	0.035
Prevotella_457499	0.001	0	0.001	0.035
Flavobacterium_238377	0.001	0	0.001	0.035
Lactobacillus_432696	0.001	0	0.001	0.035
Sphingomonadaceae_249406	0.001	0	0.001	0.035
Flavobacterium_439259	0.001	0	0.001	0.035
Fluviicola_252112	0.001	0	0.001	0.035
Planctomyces_249524	0.001	0	0.001	0.035
Chitinophagaceae_249100	0.001	0	0.001	0.035
Comamonadaceae_242978	0.001	0	0.001	0.035
Methylocystaceae_441193	0.001	0	0.001	0.035
Anaerolinea_445997	0.001	0	0.001	0.035
Hymenobacter_242508	0.001	0	0.001	0.035
Chitinophagaceae_242580	0.001	0	0.001	0.035
SJA-4_259402	0.001	0	0.001	0.035
Acidobacteria-6_240985	0.001	0	0.001	0.035
Aquicella_261395	0.001	0	0.001	0.035
Polyangiaceae_246098	0.001	0	0.001	0.035
Comamonadaceae_441697	0.001	0	0.001	0.035
diminuta_303524	0.001	0	0.001	0.035
Gluconobacter_5051	0.001	0	0.001	0.035
BD7-11_239408	0.001	0	0.001	0.035
Solirubrobacter_239032	0.001	0	0.001	0.035
HTCC_235434	0.001	0	0.001	0.035
Terriglobus_244685	0.001	0	0.001	0.035
organophilum_262257	0.001	0	0.001	0.036
Bacteria_261929	0.001	0	0.001	0.035
Chitinophagaceae_251713	0.001	0	0.001	0.035
Leuconostoc_255800	0.001	0	0.001	0.036
Ellin329_438225	0.001	0	0.001	0.035
Streptophyta_441488	0.001	0	0.001	0.035
Fluviicola_438844	0.001	0	0.001	0.035
Planococcaceae_259437	0.001	0	0.001	0.035
Hyphomicrobiaceae_267242	0.001	0	0.001	0.035
[Chthoniobacteraceae]_240488	0.001	0	0.001	0.035
Erythrobacteraceae_433116	0.001	0	0.001	0.035
Lutispora_443060	0.001	0	0.001	0.035
Saprospiraceae_245687	0.001	0	0.001	0.035
Isosphaeraceae_266539	0.001	0	0.001	0.035
Rhodocyclaceae_235025	0.001	0	0.001	0.035
Flavobacterium_253447	0.001	0	0.001	0.035
Streptomyces_259412	0.001	0	0.001	0.035
Ellin6075_250816	0.001	0	0.001	0.035
Chlamydiales_268977	0.001	0	0.001	0.035
Leadbetterella_236963	0.001	0	0.001	0.035
Aminobacter_246841	0.001	0	0.001	0.035
massiliensis_237262	0.001	0	0.001	0.035
PRR-11_258249	0.001	0	0.001	0.035
Hyphomicrobium_444791	0.001	0	0.001	0.035
vesicularis_459346	0.002	0	0.002	0.047
Rubricoccus_442033	0.001	0	0.001	0.035
Bdellovibrio_441623	0.001	0	0.001	0.035
Dyadobacter_245724	0.001	0	0.001	0.035
Chitinophagaceae_445058	0.001	0	0.001	0.035
Comamonadaceae_251092	0.001	0	0.001	0.035
Asticcacaulis_443126	0.001	0	0.001	0.035
Chitinophaga_257965	0.001	0	0.001	0.035
Rikenellaceae_12358	0.001	0	0.001	0.035
Cytophaga_263083	0.001	0	0.001	0.035
Bdellovibrio_249912	0.001	0	0.001	0.035
Cryomorphaceae_252880	0.001	0	0.001	0.035
Desulfovibrionaceae_137513	0.001	0	0.001	0.035
A17_442424	0.001	0	0.001	0.035
Candidatus Xiphinematobacter_445727	0.001	0	0.001	0.035
Saprospiraceae_240700	0.001	0	0.001	0.035
Gardnerella_439952	0.001	0	0.001	0.035
Xanthomonadaceae_441400	0.001	0	0.001	0.035
Pirellulaceae_251743	0.001	0	0.001	0.035
Dyadobacter_243973	0.001	0	0.001	0.035
Rhizobiaceae_252809	0.001	0	0.001	0.035
Rhodobacteraceae_442630	0.001	0	0.001	0.035
Rhodospirillaceae_441893	0.002	0	0.002	0.045
Providencia_313543	0.001	0	0.001	0.035
Oxalobacteraceae_430126	0.001	0	0.001	0.036
Cytophagaceae_252240	0.001	0	0.001	0.036
mobilis_250205	0.001	0	0.001	0.035
alaskensis_439632	0.001	0	0.001	0.035
Paenibacillus_268953	0.001	0	0.001	0.035
Mycoplana_440715	0.002	0	0.002	0.047
Hyphomonadaceae_243495	0.001	0	0.001	0.035
Gemmatimonas_246206	0.001	0	0.001	0.035
genosp_460430	0.001	0	0.001	0.035
Xanthomonadaceae_241281	0.001	0	0.001	0.035
Xanthomonadaceae_253879	0.001	0	0.001	0.035
Novosphingobium_253870	0.001	0	0.001	0.035
Planctomyces_459842	0.001	0	0.001	0.035
Gitt-GS-136_260737	0.001	0	0.001	0.035
Cellulomonas_306817	0.001	0	0.001	0.035
Pseudomonadaceae_11915	0.002	0	0.002	0.043
wittichii_268312	0.001	0	0.001	0.035
Staphylococcus_461315	0.002	0	0.002	0.043
[Chthoniobacteraceae]_235778	0.001	0	0.001	0.035
Gemmata_268674	0.001	0	0.001	0.035
Runella_239394	0.001	0	0.001	0.035
Haliangiaceae_445980	0.001	0	0.001	0.038
Microbacteriaceae_263820	0.002	0	0.002	0.047
Perlucidibaca_445875	0.001	0	0.001	0.035
Pseudomonadaceae_19891	0.001	0	0.001	0.035
mexicana_445895	0.001	0	0.001	0.035
211ds20_441080	0.002	0	0.002	0.047
Peptoniphilus_461818	0.001	0	0.001	0.035
Bacteroidetes_261465	0.001	0	0.001	0.035
Proteobacteria_256500	0.001	0	0.001	0.035
Acidimicrobiales_234728	0.001	0	0.001	0.035
Alcaligenaceae_263123	0.002	0	0.002	0.043
Aquicella_258281	0.001	0	0.001	0.035
Peptoniphilus_288213	0.001	0	0.001	0.036
viridiflava_430619	0.001	0	0.001	0.035
Paenibacillus_255626	0.001	0	0.001	0.035
Sphingomonadales_266410	0.001	0	0.001	0.035
Alcaligenaceae_267968	0.002	0	0.002	0.047
Sphingomonas_461145	0.001	0	0.001	0.035
Nitrosomonadaceae_235625	0.001	0	0.001	0.035
Xanthomonadaceae_250843	0.001	0	0.001	0.035
Rhizobiales_263497	0.001	0	0.001	0.035
thermoamylovorans_443754	0.001	0	0.001	0.035
Verrucomicrobium_260897	0.001	0	0.001	0.036
JTB38_439171	0.001	0	0.001	0.035
Phycisphaerales_248541	0.001	0	0.001	0.035
Geodermatophilaceae_443888	0.002	0	0.002	0.047
Facklamia_246121	0.002	0	0.002	0.04
Sphingomonadales_443088	0.001	0	0.001	0.035
Cytophagaceae_249253	0.001	0	0.001	0.035
Piscirickettsiaceae_240309	0.001	0	0.001	0.035
C111_257092	0.001	0	0.001	0.035
[Saprospirales]_440587	0.001	0	0.001	0.035
Flavobacterium_235658	0.001	0	0.001	0.035
Polyangiaceae_249966	0.001	0	0.001	0.035
Saprospiraceae_234934	0.001	0	0.001	0.035
Hyphomonadaceae_238554	0.001	0	0.001	0.035
Xanthomonadaceae_247549	0.001	0	0.001	0.035
Kocuria_460703	0.001	0	0.001	0.035
Sphingobacteriales_443182	0.001	0	0.001	0.035
Devosia_260559	0.002	0	0.002	0.043
Aeromicrobium_265308	0.001	0	0.001	0.035
[Weeksellaceae]_258012	0.001	0	0.001	0.035
Sphingobacterium_269097	0.001	0	0.001	0.035
Solirubrobacterales_441062	0.001	0	0.001	0.035
Phyllobacteriaceae_445432	0.001	0	0.001	0.035
Perlucidibaca_445739	0.001	0	0.001	0.035
RB40_250895	0.001	0	0.001	0.035
LD19_269730	0.001	0	0.001	0.035
[Saprospirales]_444474	0.002	0	0.002	0.041
Limnobacter_439113	0.001	0	0.001	0.038
mitochondria_461427	0.002	0	0.002	0.047
Rubricoccus_263966	0.001	0	0.001	0.035
Pirellulaceae_259171	0.001	0	0.001	0.035
Agrobacterium_269523	0.001	0	0.001	0.035
Xanthomonas_460616	0.001	0	0.001	0.036
Myxococcales_244940	0.001	0	0.001	0.035
Ellin6529_249839	0.001	0	0.001	0.035
Sphingobacteriales_441234	0.001	0	0.001	0.035
Betaproteobacteria_445225	0.001	0	0.001	0.035
Chitinophagaceae_242106	0.001	0	0.001	0.035
Arthrobacter_304505	0.002	0	0.002	0.046
stutzeri_238243	0.001	0	0.001	0.035
Stramenopiles_441326	0.001	0	0.001	0.035
Chryseobacterium_268545	0.001	0	0.001	0.035
Rhodoplanes_308492	0.001	0	0.001	0.035
Stenotrophomonas_459227	0.001	0	0.001	0.035
MIZ46_442521	0.001	0	0.001	0.035
succinicans_431227	0.001	0	0.001	0.035
Bacteroidetes_441609	0.001	0	0.001	0.035
Prosthecobacter_440369	0.002	0	0.002	0.046
Rhodoplanes_252675	0.001	0	0.001	0.035
Alteromonadaceae_268651	0.001	0	0.001	0.035
Sphingomonas_236321	0.001	0	0.001	0.035
JG30-KF-CM45_255737	0.001	0	0.001	0.035
Comamonadaceae_442771	0.001	0	0.001	0.035
CCU21_253356	0.001	0	0.001	0.035
Bacteriovoracaceae_445073	0.001	0	0.001	0.035
DA101_260827	0.001	0	0.001	0.036
PRR-11_241928	0.001	0	0.001	0.035
Cloacibacterium_443393	0.001	0	0.001	0.035
variabile_252027	0.001	0	0.001	0.035
Rhizobiaceae_442810	0.001	0	0.001	0.035
Perlucidibaca_441404	0.001	0	0.001	0.035
Sutterella_151293	0.001	0	0.001	0.035
Stramenopiles_441566	0.001	0	0.001	0.035
Ellin6529_248079	0.001	0	0.001	0.035
Opitutus_256907	0.001	0	0.001	0.035
daejeonensis_239330	0.001	0	0.001	0.035
Labrys_444052	0.001	0	0.001	0.035
Chitinophagaceae_237020	0.001	0	0.001	0.035
Truepera_251659	0.001	0	0.001	0.035
Verrucomicrobiaceae_249799	0.001	0	0.001	0.035
Myxococcales_266107	0.001	0	0.001	0.035
Oscillospira_14500	0.001	0	0.001	0.035
Myxococcales_234530	0.001	0	0.001	0.035
Rhodanobacter_442312	0.001	0	0.001	0.035
[Cerasicoccaceae]_246704	0.001	0	0.001	0.035
Comamonadaceae_261436	0.001	0	0.001	0.036
Cryomorpha_245536	0.001	0	0.001	0.035
Comamonadaceae_430902	0.001	0	0.001	0.035
Cytophagaceae_242853	0.001	0	0.001	0.035
Nonomuraea_269555	0.001	0	0.001	0.035
Patulibacter_264435	0.001	0	0.001	0.035
mobilis_248932	0.001	0	0.001	0.035
Comamonadaceae_442430	0.001	0	0.001	0.035
[Chthoniobacteraceae]_247788	0.001	0	0.001	0.035
Chitinophagaceae_253917	0.001	0	0.001	0.035
Sphingomonas_248238	0.001	0	0.001	0.035
Deefgea_446396	0.001	0	0.001	0.035
Gitt-GS-136_261840	0.001	0	0.001	0.035
Microbacteriaceae_266232	0.001	0	0.001	0.035
Rickettsiella_236669	0.001	0	0.001	0.035
Bacteria_269438	0.001	0	0.001	0.035
Cystobacterineae_235641	0.001	0	0.001	0.035
ochracea_459304	0.001	0	0.001	0.035
Clostridium_444983	0.001	0	0.001	0.035
Chitinophagaceae_242817	0.001	0	0.001	0.035
Nakamurellaceae_260950	0.001	0	0.001	0.035
Patulibacteraceae_440303	0.001	0	0.001	0.035
FBP_244537	0.001	0	0.001	0.035
Chitinophagaceae_252785	0.001	0	0.001	0.035
Myxococcales_243471	0.001	0	0.001	0.035
Paenibacillus_258307	0.001	0	0.001	0.035
H39_245653	0.001	0	0.001	0.035
Dyadobacter_237554	0.001	0	0.001	0.035
Bacteria_248931	0.001	0	0.001	0.035
Sphingobacteriales_252664	0.001	0	0.001	0.036
debontii_251780	0.001	0	0.001	0.035
Burkholderiaceae_266375	0.001	0	0.001	0.035
Saprospiraceae_254262	0.001	0	0.001	0.035
Azospira_444341	0.001	0	0.001	0.035
Pseudomonadaceae_24818	0.001	0	0.001	0.035
Methylocystaceae_138611	0.001	0	0.001	0.035
Sphingomonadaceae_251716	0.001	0	0.001	0.035
Phycisphaerae_266042	0.001	0	0.001	0.035
aquatica_446558	0.002	0	0.002	0.042
Opitutus_235190	0.001	0	0.001	0.035
Sphingobacteriales_238736	0.001	0	0.001	0.035
rhizophila_439006	0.001	0	0.001	0.035
Rickettsiales_236753	0.001	0	0.001	0.035
Turicibacter_289722	0.001	0	0.001	0.035
Arthrospira_446509	0.001	0	0.001	0.035
Sphingomonadaceae_12639	0.001	0	0.001	0.035
Gammaproteobacteria_257957	0.001	0	0.001	0.035
Phyllobacteriaceae_260980	0.001	0	0.001	0.035
Comamonadaceae_445040	0.001	0	0.001	0.035
Aurantimonadaceae_265132	0.002	0	0.002	0.046
FBP_241707	0.001	0	0.001	0.035
mitochondria_441491	0.001	0	0.001	0.035
Sphingobacteriales_256264	0.001	0	0.001	0.035
Hyphomicrobiaceae_247394	0.001	0	0.001	0.035
Balneimonas_257041	0.001	0	0.001	0.035
Myxococcales_246528	0.001	0	0.001	0.035
Pirellulaceae_447122	0.001	0	0.001	0.035
Alphaproteobacteria_245128	0.001	0	0.001	0.035
Planctomyces_268084	0.001	0	0.001	0.035
Corynebacterium_255221	0.001	0	0.001	0.036
Fimbriimonas_239029	0.001	0	0.001	0.035
Emticicia_440508	0.001	0	0.001	0.035
Myxococcales_252285	0.001	0	0.001	0.035
Saprospiraceae_442726	0.001	0	0.001	0.035
Cytophagaceae_249650	0.001	0	0.001	0.035
Bacteria_438991	0.001	0	0.001	0.035
Phenylobacterium_268772	0.001	0	0.001	0.035
Alcaligenaceae_261200	0.001	0	0.001	0.036
Massilia_443233	0.001	0	0.001	0.035
[Weeksellaceae]_253369	0.001	0	0.001	0.035
Myxococcales_235497	0.001	0	0.001	0.035
Pirellulaceae_441475	0.002	0	0.002	0.047
segnis_459890	0.001	0	0.001	0.035
Hydrogenophaga_252211	0.001	0	0.001	0.035
Gaiellaceae_438909	0.001	0	0.001	0.035
Pedobacter_441975	0.001	0	0.001	0.035
Chitinophagaceae_239704	0.001	0	0.001	0.035
Nitrosomonadaceae_236455	0.001	0	0.001	0.035
cellulosum_266894	0.001	0	0.001	0.035
Bacteria_440517	0.001	0	0.001	0.035
Comamonadaceae_438687	0.001	0	0.001	0.035
Pseudomonas_459229	0.001	0	0.001	0.035
Sphingomonadales_235864	0.001	0	0.001	0.035
venetianus_442539	0.001	0	0.001	0.035
Bacteria_257539	0.001	0	0.001	0.035
Kineosporiaceae_243010	0.001	0	0.001	0.035
Luteolibacter_253283	0.001	0	0.001	0.035
Rhodanobacter_267148	0.001	0	0.001	0.035
Methylobacterium_455945	0.001	0	0.001	0.035
Mucilaginibacter_269482	0.001	0	0.001	0.035
Corynebacterium_16319	0.001	0	0.001	0.035
Chitinophagaceae_239406	0.001	0	0.001	0.035
Chitinophagaceae_264315	0.001	0	0.001	0.035
Ellin517_443873	0.001	0	0.001	0.035
Sinobacteraceae_252250	0.001	0	0.001	0.035
Dysgonomonas_15357	0.002	0	0.002	0.048
Microbacteriaceae_260916	0.001	0	0.001	0.035
Salinibacterium_442373	0.001	0	0.001	0.036
Chitinophagaceae_253201	0.001	0	0.001	0.036
Pirellulaceae_237661	0.001	0	0.001	0.035
Hymenobacter_236853	0.001	0	0.001	0.036
ovatus_139265	0.001	0	0.001	0.035
lividum_432395	0.002	0	0.002	0.045
Pedobacter_247334	0.001	0	0.001	0.035
Saprospiraceae_258505	0.001	0	0.001	0.035
Aurantimonas_267067	0.001	0	0.001	0.035
Mycobacterium_258104	0.002	0	0.002	0.045
Verrucomicrobiaceae_249059	0.001	0	0.001	0.035
Sphingomonadales_240179	0.001	0	0.001	0.035
Haliangiaceae_440878	0.001	0	0.001	0.035
Hymenobacter_238333	0.001	0	0.001	0.035
Rickettsiales_258989	0.001	0	0.001	0.035
FAC87_252899	0.001	0	0.001	0.035
thermoruber_258601	0.001	0	0.001	0.035
Devosia_438564	0.001	0	0.001	0.035
Betaproteobacteria_269494	0.001	0	0.001	0.035
Comamonadaceae_434904	0.001	0	0.001	0.035
Sphingobacteriales_249099	0.001	0	0.001	0.035
Comamonadaceae_443991	0.001	0	0.001	0.035
rumoiensis_461784	0.001	0	0.001	0.035
Ralstonia_458941	0.001	0	0.001	0.035
Massilia_429863	0.001	0	0.001	0.035
Phyllobacteriaceae_254402	0.001	0	0.001	0.035
MIZ46_244284	0.001	0	0.001	0.035
Caulobacteraceae_261939	0.001	0	0.001	0.035
Rubrivivax_445295	0.001	0	0.001	0.035
Sphingobacteriales_442604	0.001	0	0.001	0.035
Ellin6075_267981	0.001	0	0.001	0.035
Fluviicola_443849	0.001	0	0.001	0.035
Chthoniobacter_253222	0.001	0	0.001	0.035
Ellin6067_238193	0.001	0	0.001	0.035
phosphatis_251613	0.001	0	0.001	0.035
Chryseobacterium_460520	0.001	0	0.001	0.035
aeria_456235	0.002	0	0.002	0.049
Pedobacter_439510	0.001	0	0.001	0.036
Cytophagaceae_252811	0.001	0	0.001	0.035
Flavobacterium_446152	0.001	0	0.001	0.035
Flavobacterium_442019	0.001	0	0.001	0.035
Fluviicola_447120	0.001	0	0.001	0.035
Mycoplana_269725	0.002	0	0.002	0.043
Ellin6075_268669	0.001	0	0.001	0.036
Clostridium_268290	0.001	0	0.001	0.035
Bdellovibrio_246673	0.001	0	0.001	0.035
MS3071_459086	0.001	0	0.001	0.035
Sphingobacteriales_434496	0.001	0	0.001	0.035
Rhizobiaceae_459037	0.001	0	0.001	0.035
Pirellulaceae_254000	0.001	0	0.001	0.035
Saprospiraceae_438994	0.001	0	0.001	0.035
Acidimicrobiales_253836	0.001	0	0.001	0.035
Sphingomonadales_261653	0.001	0	0.001	0.035
Corynebacterium_440771	0.001	0	0.001	0.035
Paracoccus_442091	0.001	0	0.001	0.035
Bdellovibrio_246895	0.001	0	0.001	0.035
andropogonis_267384	0.001	0	0.001	0.035
Pirellulaceae_253854	0.001	0	0.001	0.035
Pedobacter_445833	0.001	0	0.001	0.035
FBP_242585	0.001	0	0.001	0.035
Bradyrhizobiaceae_26598	0.001	0	0.001	0.035
Sphingobacteriales_434925	0.001	0	0.001	0.035
Bacteria_441924	0.001	0	0.001	0.035
Bacillales_256322	0.001	0	0.001	0.035
Anaerococcus_458845	0.001	0	0.001	0.035
vulcani_446778	0.001	0	0.001	0.035
Caulobacteraceae_443199	0.001	0	0.001	0.035
Ellin6075_246986	0.001	0	0.001	0.035
Burkholderia_445106	0.001	0	0.001	0.035
melaninogenica_458937	0.001	0	0.001	0.035
Bradyrhizobium_439108	0.002	0	0.002	0.036
Nocardioidaceae_264967	0.001	0	0.001	0.035
Paenibacillus_268747	0.001	0	0.001	0.035
AK1AB1_02E_243772	0.001	0	0.001	0.035
copri_458830	0.001	0	0.001	0.035
JG30-KF-CM45_258722	0.001	0	0.001	0.035
Rhodocyclus_24662	0.002	0	0.002	0.045
mobilis_445778	0.002	0	0.002	0.049
Intrasporangiaceae_444861	0.001	0	0.001	0.035
Corynebacterium_260411	0.001	0	0.001	0.035
Lautropia_459657	0.001	0	0.001	0.035
Nocardioidaceae_433265	0.001	0	0.001	0.035
Solirubrobacterales_249536	0.001	0	0.001	0.035
Nocardioidaceae_256552	0.001	0	0.001	0.036
MIZ46_267303	0.001	0	0.001	0.035
producta_442343	0.001	0	0.001	0.035
Rikenella_139332	0.001	0	0.001	0.035
Rhizobiales_265766	0.001	0	0.001	0.035
Bacillales_259844	0.001	0	0.001	0.035
methylpentosum_139349	0.001	0	0.001	0.035
Clostridiales_137203	0.001	0	0.001	0.035
[Tissierellaceae]_257595	0.001	0	0.001	0.035
Pirellulaceae_247179	0.001	0	0.001	0.035
Arthrobacter_246634	0.001	0	0.001	0.035
fragilis_303495	0.001	0	0.001	0.035
[Tissierellaceae]_260930	0.001	0	0.001	0.035
Ruminococcaceae_443036	0.001	0	0.001	0.035
Megasphaera_460852	0.001	0	0.001	0.035
plebeius_140466	0.001	0	0.001	0.035
Clostridiales_234621	0.001	0	0.001	0.035
Desulfovibrionaceae_250901	0.001	0	0.001	0.035
Clostridiales_295394	0.001	0	0.001	0.036
faecis_461410	0.001	0	0.001	0.038
Roseburia_295574	0.001	0	0.001	0.035
colicanis_284630	0.001	0	0.001	0.035
Lachnospiraceae_442322	0.001	0	0.001	0.035
schaedleri_141634	0.001	0	0.001	0.035
Streptococcus_303036	0.001	0	0.001	0.035
Ruminococcaceae_235120	0.001	0	0.001	0.035
Oscillospira_138565	0.001	0	0.001	0.035
Clostridiales_297394	0.001	0	0.001	0.035
bromii_306588	0.001	0	0.001	0.035
Bacteroides_444343	0.002	0	0.002	0.045
Beijerinckiaceae_442341	0.002	0	0.002	0.045
Peptostreptococcaceae_296695	0.001	0	0.001	0.036
Lactobacillus_433982	0.002	0	0.002	0.042
Lachnospiraceae_443609	0.001	0	0.001	0.035
Clostridiaceae_299601	0.001	0	0.001	0.035
Corynebacterium_442460	0.001	0	0.001	0.035
Conexibacter_264473	0.001	0	0.001	0.035
Ruminococcaceae_307556	0.001	0	0.001	0.035
Bacteroidales_152061	0.001	0	0.001	0.035
Bacteroidetes_286295	0.001	0	0.001	0.035
Ruminococcaceae_253825	0.001	0	0.001	0.035
RF39_304948	0.001	0	0.001	0.035
Rhodobacteraceae_265734	0.001	0	0.001	0.036
Bacillales_441767	0.002	0	0.002	0.04
Bacillus_286702	0.001	0	0.001	0.035
Phascolarctobacterium_285096	0.001	0	0.001	0.035
Lachnospiraceae_295419	0.001	0	0.001	0.035
Oscillospira_135450	0.001	0	0.001	0.035
Christensenellaceae_299691	0.001	0	0.001	0.035
wittichii_251845	0.001	0	0.001	0.035
Clostridiales_290131	0.001	0	0.001	0.035
producta_460536	0.001	0	0.001	0.035
somerae_430589	0.002	0	0.002	0.043
Clostridiales_262889	0.001	0	0.001	0.035
Ruminococcaceae_303344	0.001	0	0.001	0.035
Erythrobacteraceae_249946	0.001	0	0.001	0.035
Bacteroides_460019	0.001	0	0.001	0.035
Bacteroides_252830	0.001	0	0.001	0.035
hathewayi_296261	0.001	0	0.001	0.035
Facklamia_458849	0.001	0	0.001	0.035
Lactobacillus_285974	0.001	0	0.001	0.035
Bacillales_256722	0.001	0	0.001	0.035
Allobaculum_300688	0.001	0	0.001	0.035
prausnitzii_460213	0.001	0	0.001	0.035
Proteobacteria_250717	0.001	0	0.001	0.035
Bacteria_154312	0.001	0	0.001	0.035
OD1_153951	0.001	0	0.001	0.035
Bacteria_155148	0.001	0	0.001	0.035
Bacteria_154194	0.001	0	0.001	0.035
Bacteria_154245	0.001	0	0.001	0.035
Bacteria_154298	0.001	0	0.001	0.035
Bacteria_155337	0.001	0	0.001	0.035
Opitutus_158515	0.001	0	0.001	0.035
nitroreducens_156524	0.001	0	0.001	0.035
Burkholderiales_158275	0.001	0	0.001	0.035
Gammaproteobacteria_157812	0.001	0	0.001	0.035
Bartonellaceae_158147	0.001	0	0.001	0.035
Gammaproteobacteria_156291	0.001	0	0.001	0.035
Bartonellaceae_158770	0.001	0	0.001	0.035
Gammaproteobacteria_157410	0.001	0	0.001	0.035
Bartonellaceae_156462	0.001	0	0.001	0.035
Opitutus_157053	0.001	0	0.001	0.035
Comamonadaceae_157760	0.001	0	0.001	0.035
Gammaproteobacteria_158256	0.001	0	0.001	0.035
Gammaproteobacteria_156538	0.001	0	0.001	0.035
Alcaligenaceae_157225	0.001	0	0.001	0.035
Bacteroidales_156876	0.001	0	0.001	0.035
Alcaligenaceae_158519	0.001	0	0.001	0.035
Actinomycetales_156530	0.001	0	0.001	0.035
Comamonadaceae_157239	0.001	0	0.001	0.035
Flavobacteriales_158806	0.001	0	0.001	0.035
Gammaproteobacteria_156624	0.001	0	0.001	0.035
Gammaproteobacteria_156980	0.001	0	0.001	0.035
Bacteroidales_157594	0.001	0	0.001	0.035
Lactobacillus_157522	0.001	0	0.001	0.035
Alcaligenaceae_156444	0.001	0	0.001	0.035
Gammaproteobacteria_156239	0.001	0	0.001	0.035
Alcaligenaceae_156716	0.001	0	0.001	0.035
Alcaligenaceae_156463	0.001	0	0.001	0.035
Alphaproteobacteria_156417	0.001	0	0.001	0.035
Alcaligenaceae_158632	0.001	0	0.001	0.035
Alcaligenaceae_158375	0.001	0	0.001	0.035
Gammaproteobacteria_156303	0.001	0	0.001	0.035
Gammaproteobacteria_156424	0.001	0	0.001	0.035
Gammaproteobacteria_156396	0.001	0	0.001	0.035
Gammaproteobacteria_157260	0.001	0	0.001	0.035
Flavobacteriales_157332	0.001	0	0.001	0.035
Alcaligenaceae_158357	0.001	0	0.001	0.035
Alcaligenaceae_157700	0.001	0	0.001	0.035
Gammaproteobacteria_157118	0.001	0	0.001	0.035
Alcaligenaceae_156435	0.001	0	0.001	0.035
Alcaligenaceae_156832	0.001	0	0.001	0.035
Gammaproteobacteria_157922	0.001	0	0.001	0.035
Comamonadaceae_156208	0.001	0	0.001	0.035
Flavobacteriales_157462	0.001	0	0.001	0.035
Bartonellaceae_156231	0.001	0	0.001	0.035
acnes_156391	0.001	0	0.001	0.035
Gammaproteobacteria_156970	0.001	0	0.001	0.035
Gammaproteobacteria_156281	0.001	0	0.001	0.035
Opitutus_158032	0.001	0	0.001	0.035
nitroreducens_157487	0.001	0	0.001	0.035
Alcaligenaceae_156986	0.001	0	0.001	0.035
Alcaligenaceae_156236	0.001	0	0.001	0.035
Alcaligenaceae_157305	0.001	0	0.001	0.035
Opitutus_156489	0.001	0	0.001	0.035
Alcaligenaceae_158499	0.001	0	0.001	0.035
Alphaproteobacteria_158543	0.001	0	0.001	0.035
Alcaligenaceae_157538	0.001	0	0.001	0.035
Alcaligenaceae_156608	0.001	0	0.001	0.035
Proteobacteria_156523	0.001	0	0.001	0.035
Bartonellaceae_157846	0.001	0	0.001	0.035
Opitutus_157119	0.001	0	0.001	0.035
Bacteroidales_156715	0.001	0	0.001	0.035
petrii_157103	0.001	0	0.001	0.035
Alcaligenaceae_158369	0.001	0	0.001	0.035
Betaproteobacteria_158818	0.001	0	0.001	0.035
Alcaligenaceae_158754	0.001	0	0.001	0.035
cryaerophilus_158502	0.001	0	0.001	0.035
Lactobacillus_157461	0.001	0	0.001	0.035
Gammaproteobacteria_157240	0.001	0	0.001	0.035
Opitutus_156242	0.001	0	0.001	0.035
Bacteroidales_156334	0.001	0	0.001	0.035
Alcaligenaceae_156465	0.001	0	0.001	0.035
Opitutus_157283	0.001	0	0.001	0.035
Alcaligenaceae_156368	0.001	0	0.001	0.035
Alcaligenaceae_158583	0.001	0	0.001	0.035
Alcaligenaceae_156720	0.001	0	0.001	0.035
Gammaproteobacteria_157159	0.001	0	0.001	0.035
Opitutus_157836	0.001	0	0.001	0.035
Alcaligenaceae_156891	0.001	0	0.001	0.035
Alcaligenaceae_156409	0.001	0	0.001	0.035
Opitutus_157973	0.001	0	0.001	0.035
Opitutus_158029	0.001	0	0.001	0.035
Alcaligenaceae_156947	0.001	0	0.001	0.035
Gammaproteobacteria_158779	0.001	0	0.001	0.035
Alcaligenaceae_156244	0.001	0	0.001	0.035
Gammaproteobacteria_156471	0.001	0	0.001	0.035
Alcaligenaceae_156499	0.001	0	0.001	0.035
Gammaproteobacteria_157276	0.001	0	0.001	0.035
Bacteroidales_157329	0.001	0	0.001	0.035
Bacteroidales_156712	0.001	0	0.001	0.035
Comamonadaceae_157123	0.001	0	0.001	0.035
Alcaligenaceae_156328	0.001	0	0.001	0.035
Alcaligenaceae_157617	0.001	0	0.001	0.035
Opitutus_156249	0.001	0	0.001	0.035
Alcaligenaceae_157245	0.001	0	0.001	0.035
Alcaligenaceae_157610	0.001	0	0.001	0.035
Flavobacteriales_156991	0.001	0	0.001	0.035
Alcaligenaceae_157379	0.001	0	0.001	0.035
Alcaligenaceae_156637	0.001	0	0.001	0.035
Gammaproteobacteria_156320	0.001	0	0.001	0.035
cryaerophilus_157771	0.001	0	0.001	0.035
Opitutus_158575	0.001	0	0.001	0.035
epidermidis_158263	0.001	0	0.001	0.035
Gammaproteobacteria_156642	0.001	0	0.001	0.035
Bartonellaceae_158378	0.001	0	0.001	0.035
Opitutus_156500	0.001	0	0.001	0.035
Gammaproteobacteria_157525	0.001	0	0.001	0.035
Bartonellaceae_157324	0.001	0	0.001	0.035
Bacteroidales_156653	0.001	0	0.001	0.035
Gammaproteobacteria_156401	0.001	0	0.001	0.035
Alcaligenaceae_157176	0.001	0	0.001	0.035
Bacteroidetes_156495	0.001	0	0.001	0.035
Opitutus_157129	0.001	0	0.001	0.035
Gammaproteobacteria_156945	0.001	0	0.001	0.035
Gammaproteobacteria_157583	0.001	0	0.001	0.035
Opitutus_156692	0.001	0	0.001	0.035
nitroreducens_156539	0.001	0	0.001	0.035
Gammaproteobacteria_157609	0.001	0	0.001	0.035
Gammaproteobacteria_157043	0.001	0	0.001	0.035
Alcaligenaceae_156357	0.001	0	0.001	0.035
Gammaproteobacteria_157576	0.001	0	0.001	0.035
Alcaligenaceae_157961	0.001	0	0.001	0.035
Opitutus_157618	0.001	0	0.001	0.035
Opitutus_156185	0.001	0	0.001	0.035
Gammaproteobacteria_157750	0.001	0	0.001	0.035
Opitutus_156995	0.001	0	0.001	0.035
Gammaproteobacteria_156689	0.001	0	0.001	0.035
Opitutus_156612	0.001	0	0.001	0.035
Bacteroidetes_156522	0.001	0	0.001	0.035
Alcaligenaceae_158130	0.001	0	0.001	0.035
Opitutus_156441	0.001	0	0.001	0.035
Gammaproteobacteria_156771	0.001	0	0.001	0.035
Gammaproteobacteria_158601	0.001	0	0.001	0.035
Alcaligenaceae_156312	0.001	0	0.001	0.035
Alcaligenaceae_158217	0.001	0	0.001	0.035
Alcaligenaceae_157187	0.001	0	0.001	0.035
Alcaligenaceae_158209	0.001	0	0.001	0.035
Comamonadaceae_156648	0.001	0	0.001	0.035
Alcaligenaceae_156440	0.001	0	0.001	0.035
Bartonellaceae_157575	0.001	0	0.001	0.035
Alcaligenaceae_157259	0.001	0	0.001	0.035
Alcaligenaceae_157832	0.001	0	0.001	0.035
nitroreducens_157346	0.001	0	0.001	0.035
Alcaligenaceae_157446	0.001	0	0.001	0.035
Opitutus_156646	0.001	0	0.001	0.035
Gammaproteobacteria_156655	0.001	0	0.001	0.035
Gammaproteobacteria_156492	0.001	0	0.001	0.035
Opitutus_156292	0.001	0	0.001	0.035
Alcaligenaceae_158597	0.001	0	0.001	0.035
Gammaproteobacteria_158021	0.001	0	0.001	0.035
Alcaligenaceae_157421	0.001	0	0.001	0.035
Alphaproteobacteria_157205	0.001	0	0.001	0.035
Opitutus_156535	0.001	0	0.001	0.035
Alcaligenaceae_158613	0.001	0	0.001	0.035
Alcaligenaceae_158677	0.001	0	0.001	0.035
Gammaproteobacteria_156871	0.001	0	0.001	0.035
Alphaproteobacteria_158379	0.001	0	0.001	0.035
Bartonellaceae_156219	0.001	0	0.001	0.035
Gammaproteobacteria_158109	0.001	0	0.001	0.035
Alphaproteobacteria_157352	0.001	0	0.001	0.035
Gammaproteobacteria_157895	0.001	0	0.001	0.035
Gammaproteobacteria_156767	0.001	0	0.001	0.035
Opitutus_157193	0.001	0	0.001	0.035
Bacteroidales_158012	0.001	0	0.001	0.035
Alcaligenaceae_158158	0.001	0	0.001	0.035
Opitutus_157184	0.001	0	0.001	0.035
Gammaproteobacteria_157295	0.001	0	0.001	0.035
nitroreducens_158505	0.001	0	0.001	0.035
Alcaligenaceae_156827	0.001	0	0.001	0.035
Alcaligenaceae_157924	0.001	0	0.001	0.035
Opitutus_158724	0.001	0	0.001	0.035
Opitutus_156459	0.001	0	0.001	0.035
Alcaligenaceae_157557	0.001	0	0.001	0.035
Gammaproteobacteria_158701	0.001	0	0.001	0.035
Gammaproteobacteria_156268	0.001	0	0.001	0.035
Alcaligenaceae_156853	0.001	0	0.001	0.035
Alcaligenaceae_157147	0.001	0	0.001	0.035
Alcaligenaceae_156597	0.001	0	0.001	0.035
Alphaproteobacteria_157497	0.001	0	0.001	0.035
Betaproteobacteria_157686	0.001	0	0.001	0.035
Gammaproteobacteria_157473	0.001	0	0.001	0.035
Bartonellaceae_157758	0.001	0	0.001	0.035
Opitutus_157891	0.001	0	0.001	0.035
petrii_157291	0.001	0	0.001	0.035
Opitutus_157422	0.001	0	0.001	0.035
Comamonadaceae_156550	0.001	0	0.001	0.035
cryaerophilus_158420	0.001	0	0.001	0.035
Lactobacillus_157435	0.001	0	0.001	0.035
Opitutus_156785	0.001	0	0.001	0.035
Opitutus_156382	0.001	0	0.001	0.035
Gammaproteobacteria_158801	0.001	0	0.001	0.035
Gammaproteobacteria_156269	0.001	0	0.001	0.035
Alphaproteobacteria_158795	0.001	0	0.001	0.035
Gammaproteobacteria_158117	0.001	0	0.001	0.035
Comamonadaceae_156366	0.001	0	0.001	0.035
Bartonellaceae_157471	0.001	0	0.001	0.035
Bacteroidales_156985	0.001	0	0.001	0.035
Alcaligenaceae_157763	0.001	0	0.001	0.035
Rhizobiales_156708	0.001	0	0.001	0.035
Opitutus_156918	0.001	0	0.001	0.035
Alcaligenaceae_156451	0.001	0	0.001	0.035
Gammaproteobacteria_156516	0.001	0	0.001	0.035
Opitutus_158215	0.001	0	0.001	0.035
Alcaligenaceae_156854	0.001	0	0.001	0.035
Alcaligenaceae_156605	0.001	0	0.001	0.035
Alcaligenaceae_156863	0.001	0	0.001	0.035
Opitutus_156732	0.001	0	0.001	0.035
Staphylococcus_158221	0.001	0	0.001	0.035
Alcaligenaceae_158566	0.001	0	0.001	0.035
Alcaligenaceae_158763	0.001	0	0.001	0.035
Alcaligenaceae_157167	0.001	0	0.001	0.035
Xanthomonadaceae_158258	0.001	0	0.001	0.035
Alcaligenaceae_157702	0.001	0	0.001	0.035
Alcaligenaceae_156892	0.001	0	0.001	0.035
Bacteroidales_156552	0.001	0	0.001	0.035
Proteobacteria_157368	0.001	0	0.001	0.035
Comamonadaceae_157391	0.001	0	0.001	0.035
Alcaligenaceae_156823	0.001	0	0.001	0.035
Bartonellaceae_157804	0.001	0	0.001	0.035
Paracoccus_156356	0.001	0	0.001	0.035
Comamonadaceae_157063	0.001	0	0.001	0.035
nitroreducens_158663	0.001	0	0.001	0.035
cryaerophilus_156416	0.001	0	0.001	0.035
cryaerophilus_157781	0.001	0	0.001	0.035
Ralstonia_157106	0.001	0	0.001	0.035
Alcaligenaceae_157621	0.001	0	0.001	0.035
Gammaproteobacteria_156307	0.001	0	0.001	0.035
Bacteroidales_157402	0.001	0	0.001	0.035
Bartonellaceae_156748	0.001	0	0.001	0.035
Bacteroidales_157893	0.001	0	0.001	0.035
Alcaligenaceae_156778	0.001	0	0.001	0.035
cryaerophilus_156723	0.001	0	0.001	0.035
petrii_156536	0.001	0	0.001	0.035
Alcaligenaceae_158599	0.001	0	0.001	0.035
Alcaligenaceae_158073	0.001	0	0.001	0.035
cryaerophilus_157275	0.001	0	0.001	0.035
Flavobacteriales_157309	0.001	0	0.001	0.035
nitroreducens_157888	0.001	0	0.001	0.035
cryaerophilus_157663	0.001	0	0.001	0.035
Opitutus_157534	0.001	0	0.001	0.035
Stenotrophomonas_156709	0.001	0	0.001	0.035
Bartonellaceae_157757	0.001	0	0.001	0.035
Opitutus_158747	0.001	0	0.001	0.035
Opitutus_156276	0.001	0	0.001	0.035
Alcaligenaceae_156915	0.001	0	0.001	0.035
Opitutus_157495	0.001	0	0.001	0.035
Rhizobiales_157685	0.001	0	0.001	0.035
Gammaproteobacteria_156874	0.001	0	0.001	0.035
Opitutus_157441	0.001	0	0.001	0.035
Gammaproteobacteria_156387	0.001	0	0.001	0.035
Opitutus_158220	0.001	0	0.001	0.035
cryaerophilus_157001	0.001	0	0.001	0.035
Bartonellaceae_156710	0.001	0	0.001	0.035
Alcaligenaceae_156478	0.001	0	0.001	0.035
Bartonellaceae_156400	0.001	0	0.001	0.035
Alcaligenaceae_158676	0.001	0	0.001	0.035
Alcaligenaceae_157515	0.001	0	0.001	0.035
Bartonellaceae_158516	0.001	0	0.001	0.035
Bartonellaceae_157180	0.001	0	0.001	0.035
Alcaligenaceae_157145	0.001	0	0.001	0.035
Alcaligenaceae_157834	0.001	0	0.001	0.035
Opitutus_156905	0.001	0	0.001	0.035
Gammaproteobacteria_157135	0.001	0	0.001	0.035
Gammaproteobacteria_156938	0.001	0	0.001	0.035
Actinomycetales_156207	0.001	0	0.001	0.035
Alcaligenaceae_156453	0.001	0	0.001	0.035
Alcaligenaceae_158538	0.001	0	0.001	0.035
Opitutus_158558	0.001	0	0.001	0.035
Gammaproteobacteria_156695	0.001	0	0.001	0.035
Gammaproteobacteria_156824	0.001	0	0.001	0.035
Gammaproteobacteria_158327	0.001	0	0.001	0.035
Alcaligenaceae_157641	0.001	0	0.001	0.035
Alphaproteobacteria_157360	0.001	0	0.001	0.035
Opitutus_156894	0.001	0	0.001	0.035
Alcaligenaceae_157022	0.001	0	0.001	0.035
Bacteroidales_158598	0.001	0	0.001	0.035
Comamonadaceae_158377	0.001	0	0.001	0.035
Opitutus_156713	0.001	0	0.001	0.035
Bacteroidetes_157925	0.001	0	0.001	0.035
Alcaligenaceae_157406	0.001	0	0.001	0.035
nitroreducens_156448	0.001	0	0.001	0.035
Alcaligenaceae_156806	0.001	0	0.001	0.035
Gammaproteobacteria_156171	0.001	0	0.001	0.035
Alcaligenaceae_156195	0.001	0	0.001	0.035
Gammaproteobacteria_158741	0.001	0	0.001	0.035
Opitutus_157474	0.001	0	0.001	0.035
Gammaproteobacteria_156515	0.001	0	0.001	0.035
Alcaligenaceae_158784	0.001	0	0.001	0.035
Proteobacteria_158530	0.001	0	0.001	0.035
Opitutus_156844	0.001	0	0.001	0.035
Opitutus_156629	0.001	0	0.001	0.035
Gammaproteobacteria_157974	0.001	0	0.001	0.035
Gammaproteobacteria_157669	0.001	0	0.001	0.035
Comamonadaceae_157697	0.001	0	0.001	0.035
Opitutus_156245	0.001	0	0.001	0.035
Bartonellaceae_157350	0.001	0	0.001	0.035
Gammaproteobacteria_156638	0.001	0	0.001	0.035
Bartonellaceae_156776	0.001	0	0.001	0.035
Alcaligenaceae_156442	0.001	0	0.001	0.035
Gammaproteobacteria_158177	0.001	0	0.001	0.035
Opitutus_156799	0.001	0	0.001	0.035
Alcaligenaceae_157874	0.001	0	0.001	0.035
Gammaproteobacteria_158769	0.001	0	0.001	0.035
Alcaligenaceae_156594	0.001	0	0.001	0.035
Gammaproteobacteria_158302	0.001	0	0.001	0.035
Gammaproteobacteria_157363	0.001	0	0.001	0.035
Opitutus_157057	0.001	0	0.001	0.035
Gammaproteobacteria_157235	0.001	0	0.001	0.035
Gammaproteobacteria_158708	0.001	0	0.001	0.035
Bartonellaceae_157833	0.001	0	0.001	0.035
Opitutus_158387	0.001	0	0.001	0.035
Alcaligenaceae_156992	0.001	0	0.001	0.035
Alcaligenaceae_156635	0.001	0	0.001	0.035
Alcaligenaceae_158103	0.001	0	0.001	0.035
Alcaligenaceae_157115	0.001	0	0.001	0.035
Bartonellaceae_158351	0.001	0	0.001	0.035
Opitutus_158064	0.001	0	0.001	0.035
Alcaligenaceae_156616	0.001	0	0.001	0.035
Gammaproteobacteria_156572	0.001	0	0.001	0.035
cryaerophilus_158402	0.001	0	0.001	0.035
Flavobacteriales_156286	0.001	0	0.001	0.035
Flavobacteriales_157219	0.001	0	0.001	0.035
Alphaproteobacteria_157120	0.001	0	0.001	0.035
Alcaligenaceae_156958	0.001	0	0.001	0.035
Alcaligenaceae_156359	0.001	0	0.001	0.035
Bartonellaceae_156821	0.001	0	0.001	0.035
Opitutus_156563	0.001	0	0.001	0.035
Alcaligenaceae_156727	0.001	0	0.001	0.035
Alcaligenaceae_156336	0.001	0	0.001	0.035
Opitutus_157099	0.001	0	0.001	0.035
Opitutus_158081	0.001	0	0.001	0.035
Flavobacteriales_156836	0.001	0	0.001	0.035
Gammaproteobacteria_157097	0.001	0	0.001	0.035
Alcaligenaceae_157809	0.001	0	0.001	0.035
Alphaproteobacteria_158631	0.001	0	0.001	0.035
Opitutus_158537	0.001	0	0.001	0.035
Alcaligenaceae_157585	0.001	0	0.001	0.035
Bacteroidales_156270	0.001	0	0.001	0.035
Opitutus_157385	0.001	0	0.001	0.035
Alcaligenaceae_157052	0.001	0	0.001	0.035
Bartonellaceae_158264	0.001	0	0.001	0.035
Alcaligenaceae_158657	0.001	0	0.001	0.035
Gammaproteobacteria_156702	0.001	0	0.001	0.035
Opitutus_158175	0.001	0	0.001	0.035
Gammaproteobacteria_156704	0.001	0	0.001	0.035
Burkholderiales_156338	0.001	0	0.001	0.035
Alphaproteobacteria_157581	0.001	0	0.001	0.035
Opitutus_157334	0.001	0	0.001	0.035
Comamonadaceae_157124	0.001	0	0.001	0.035
Alcaligenaceae_156954	0.001	0	0.001	0.035
Alcaligenaceae_158535	0.001	0	0.001	0.035
Alcaligenaceae_157857	0.001	0	0.001	0.035
Opitutus_157469	0.001	0	0.001	0.035
Betaproteobacteria_156358	0.001	0	0.001	0.035
Gammaproteobacteria_156541	0.001	0	0.001	0.035
Gammaproteobacteria_157764	0.001	0	0.001	0.035
Alphaproteobacteria_156513	0.001	0	0.001	0.035
Opitutus_158437	0.001	0	0.001	0.035
Lactobacillus_156429	0.001	0	0.001	0.035
Alcaligenaceae_157648	0.001	0	0.001	0.035
Flavobacteriales_158350	0.001	0	0.001	0.035
Opitutus_156548	0.001	0	0.001	0.035
Bartonellaceae_156660	0.001	0	0.001	0.035
Alphaproteobacteria_157376	0.001	0	0.001	0.035
Gammaproteobacteria_157491	0.001	0	0.001	0.035
Comamonadaceae_158353	0.001	0	0.001	0.035
Alcaligenaceae_156826	0.001	0	0.001	0.035
Opitutus_156803	0.001	0	0.001	0.035
Opitutus_157264	0.001	0	0.001	0.035
Alcaligenaceae_158052	0.001	0	0.001	0.035
Bacteroidales_157759	0.001	0	0.001	0.035
Opitutus_156962	0.001	0	0.001	0.035
Alcaligenaceae_157828	0.001	0	0.001	0.035
Comamonadaceae_158548	0.001	0	0.001	0.035
Gammaproteobacteria_156672	0.001	0	0.001	0.035
Opitutus_157443	0.001	0	0.001	0.035
Flavobacteriales_156235	0.001	0	0.001	0.035
Planococcaceae_156728	0.001	0	0.001	0.035
Alcaligenaceae_157599	0.001	0	0.001	0.035
Comamonadaceae_157098	0.001	0	0.001	0.035
Flavobacteriales_156659	0.001	0	0.001	0.035
Opitutus_157341	0.001	0	0.001	0.035
Bartonellaceae_156520	0.001	0	0.001	0.035
Opitutus_158050	0.001	0	0.001	0.035
Alphaproteobacteria_156861	0.001	0	0.001	0.035
Bartonellaceae_157178	0.001	0	0.001	0.035
Opitutus_156613	0.001	0	0.001	0.035
Opitutus_158842	0.001	0	0.001	0.035
Alcaligenaceae_157020	0.001	0	0.001	0.035
Bartonellaceae_158771	0.001	0	0.001	0.035
Alcaligenaceae_157017	0.001	0	0.001	0.035
Opitutus_157348	0.001	0	0.001	0.035
Lactobacillus_157261	0.001	0	0.001	0.035
Opitutus_156979	0.001	0	0.001	0.035
Stenotrophomonas_156365	0.001	0	0.001	0.035
Alcaligenaceae_158777	0.001	0	0.001	0.035
Alcaligenaceae_158134	0.001	0	0.001	0.035
Gammaproteobacteria_157986	0.001	0	0.001	0.035
Opitutus_156794	0.001	0	0.001	0.035
Bartonellaceae_158673	0.001	0	0.001	0.035
Opitutus_157429	0.001	0	0.001	0.035
Opitutus_157080	0.001	0	0.001	0.035
Opitutus_157549	0.001	0	0.001	0.035
Opitutus_157947	0.001	0	0.001	0.035
Opitutus_158020	0.001	0	0.001	0.035
Alcaligenaceae_157191	0.001	0	0.001	0.035
Comamonadaceae_157338	0.001	0	0.001	0.035
Vibrio_156650	0.001	0	0.001	0.035
Gammaproteobacteria_158136	0.001	0	0.001	0.035
Comamonadaceae_158817	0.001	0	0.001	0.035
Gammaproteobacteria_158730	0.001	0	0.001	0.035
cryaerophilus_157447	0.001	0	0.001	0.035
Gammaproteobacteria_157915	0.001	0	0.001	0.035
nitroreducens_156663	0.001	0	0.001	0.035
Opitutus_156460	0.001	0	0.001	0.035
Gammaproteobacteria_158655	0.001	0	0.001	0.035
nitroreducens_158511	0.001	0	0.001	0.035
Alcaligenaceae_156734	0.001	0	0.001	0.035
Opitutus_157223	0.001	0	0.001	0.035
Alcaligenaceae_156755	0.001	0	0.001	0.035
Gammaproteobacteria_157827	0.001	0	0.001	0.035
Bartonellaceae_157006	0.001	0	0.001	0.035
Opitutus_157289	0.001	0	0.001	0.035
Opitutus_158728	0.001	0	0.001	0.035
Comamonadaceae_157589	0.001	0	0.001	0.035
Bartonellaceae_157061	0.001	0	0.001	0.035
Comamonadaceae_158265	0.001	0	0.001	0.035
Alcaligenaceae_156293	0.001	0	0.001	0.035
Opitutus_156189	0.001	0	0.001	0.035
nitroreducens_156494	0.001	0	0.001	0.035
Alcaligenaceae_156639	0.001	0	0.001	0.035
Opitutus_157693	0.001	0	0.001	0.035
Opitutus_158438	0.001	0	0.001	0.035
Alcaligenaceae_156226	0.001	0	0.001	0.035
Bartonellaceae_156831	0.001	0	0.001	0.035
Alcaligenaceae_156468	0.001	0	0.001	0.035
Alcaligenaceae_158086	0.001	0	0.001	0.035
Opitutus_156525	0.001	0	0.001	0.035
Alcaligenaceae_156371	0.001	0	0.001	0.035
Gammaproteobacteria_156783	0.001	0	0.001	0.035
Prevotella_156717	0.001	0	0.001	0.035
Opitutus_158523	0.001	0	0.001	0.035
Opitutus_157041	0.001	0	0.001	0.035
Gammaproteobacteria_156913	0.001	0	0.001	0.035
Gammaproteobacteria_156754	0.001	0	0.001	0.035
Opitutus_158619	0.001	0	0.001	0.035
Gammaproteobacteria_156449	0.001	0	0.001	0.035
Rhizobiales_157229	0.001	0	0.001	0.035
cryaerophilus_156254	0.001	0	0.001	0.035
Comamonadaceae_157300	0.001	0	0.001	0.035
Comamonadaceae_156943	0.001	0	0.001	0.035
Gammaproteobacteria_158734	0.001	0	0.001	0.035
Opitutus_157485	0.001	0	0.001	0.035
Alcaligenaceae_157396	0.001	0	0.001	0.035
Alcaligenaceae_156912	0.001	0	0.001	0.035
Comamonadaceae_158348	0.001	0	0.001	0.035
Bartonellaceae_157100	0.001	0	0.001	0.035
Alcaligenaceae_157244	0.001	0	0.001	0.035
Gammaproteobacteria_157168	0.001	0	0.001	0.035
Gammaproteobacteria_157220	0.001	0	0.001	0.035
Opitutus_156421	0.001	0	0.001	0.035
Bartonellaceae_157425	0.001	0	0.001	0.035
Lactobacillus_158400	0.001	0	0.001	0.035
Bartonellaceae_157437	0.001	0	0.001	0.035
Rhizobiales_158389	0.001	0	0.001	0.035
Alphaproteobacteria_158124	0.001	0	0.001	0.035
Lactococcus_157151	0.001	0	0.001	0.035
Gammaproteobacteria_156288	0.001	0	0.001	0.035
Alphaproteobacteria_157967	0.001	0	0.001	0.035
Opitutus_156206	0.001	0	0.001	0.035
Gammaproteobacteria_156685	0.001	0	0.001	0.035
Xanthomonadaceae_157703	0.001	0	0.001	0.035
Alcaligenaceae_157565	0.001	0	0.001	0.035
Alcaligenaceae_158481	0.001	0	0.001	0.035
petrii_158426	0.001	0	0.001	0.035
Comamonadaceae_157722	0.001	0	0.001	0.035
Alcaligenaceae_156804	0.001	0	0.001	0.035
Alcaligenaceae_157181	0.001	0	0.001	0.035
Bartonellaceae_158753	0.001	0	0.001	0.035
Opitutus_158253	0.001	0	0.001	0.035
Bartonellaceae_158539	0.001	0	0.001	0.035
Bacteria_157481	0.001	0	0.001	0.035
Flavobacteriales_156865	0.001	0	0.001	0.035
cryaerophilus_156851	0.001	0	0.001	0.035
Alcaligenaceae_157562	0.001	0	0.001	0.035
Alcaligenaceae_157935	0.001	0	0.001	0.035
Gammaproteobacteria_156780	0.001	0	0.001	0.035
Alcaligenaceae_157645	0.001	0	0.001	0.035
Opitutus_156428	0.001	0	0.001	0.035
Xanthomonadaceae_158233	0.001	0	0.001	0.035
Alphaproteobacteria_157055	0.001	0	0.001	0.035
Alcaligenaceae_156388	0.001	0	0.001	0.035
Alcaligenaceae_156379	0.001	0	0.001	0.035
Alcaligenaceae_157433	0.001	0	0.001	0.035
Gammaproteobacteria_157740	0.001	0	0.001	0.035
Alcaligenaceae_156470	0.001	0	0.001	0.035
Alcaligenaceae_156294	0.001	0	0.001	0.035
Opitutus_158055	0.001	0	0.001	0.035
Gammaproteobacteria_156180	0.001	0	0.001	0.035
Gammaproteobacteria_157179	0.001	0	0.001	0.035
Bartonellaceae_156843	0.001	0	0.001	0.035
Bartonellaceae_157029	0.001	0	0.001	0.035
Alcaligenaceae_156584	0.001	0	0.001	0.035
Bartonellaceae_157365	0.001	0	0.001	0.035
Gammaproteobacteria_156588	0.001	0	0.001	0.035
Bartonellaceae_157629	0.001	0	0.001	0.035
Alcaligenaceae_158493	0.001	0	0.001	0.035
Gammaproteobacteria_158054	0.001	0	0.001	0.035
Alcaligenaceae_158061	0.001	0	0.001	0.035
Gammaproteobacteria_156543	0.001	0	0.001	0.035
Gammaproteobacteria_156386	0.001	0	0.001	0.035
Opitutus_157728	0.001	0	0.001	0.035
Alcaligenaceae_157563	0.001	0	0.001	0.035
Opitutus_158809	0.001	0	0.001	0.035
petrii_156430	0.001	0	0.001	0.035
Gammaproteobacteria_157436	0.001	0	0.001	0.035
Gammaproteobacteria_156981	0.001	0	0.001	0.035
Alcaligenaceae_157258	0.001	0	0.001	0.035
Opitutus_156437	0.001	0	0.001	0.035
Alphaproteobacteria_158231	0.001	0	0.001	0.035
Alcaligenaceae_156545	0.001	0	0.001	0.035
Bartonellaceae_156721	0.001	0	0.001	0.035
Flavobacteriales_158289	0.001	0	0.001	0.035
Gammaproteobacteria_156252	0.001	0	0.001	0.035
acnes_158049	0.001	0	0.001	0.035
Opitutus_156889	0.001	0	0.001	0.035
Opitutus_156192	0.001	0	0.001	0.035
Bartonellaceae_157075	0.001	0	0.001	0.035
Opitutus_157173	0.001	0	0.001	0.035
Gammaproteobacteria_156768	0.001	0	0.001	0.035
Opitutus_157138	0.001	0	0.001	0.035
Gammaproteobacteria_157483	0.001	0	0.001	0.035
Alcaligenaceae_157411	0.001	0	0.001	0.035
Alcaligenaceae_156491	0.001	0	0.001	0.035
Opitutus_156301	0.001	0	0.001	0.035
Opitutus_157777	0.001	0	0.001	0.035
petrii_156587	0.001	0	0.001	0.035
Gammaproteobacteria_156942	0.001	0	0.001	0.035
Bartonellaceae_156571	0.001	0	0.001	0.035
Alcaligenaceae_158685	0.001	0	0.001	0.035
Bartonellaceae_157246	0.001	0	0.001	0.035
Rhizobiales_158451	0.001	0	0.001	0.035
Opitutus_157310	0.001	0	0.001	0.035
Rhizobiales_157247	0.001	0	0.001	0.035
Gammaproteobacteria_158748	0.001	0	0.001	0.035
Bartonellaceae_157049	0.001	0	0.001	0.035
Opitutus_157449	0.001	0	0.001	0.035
Proteobacteria_156801	0.001	0	0.001	0.035
Alcaligenaceae_156880	0.001	0	0.001	0.035
Comamonadaceae_157450	0.001	0	0.001	0.035
Gammaproteobacteria_158390	0.001	0	0.001	0.035
Comamonadaceae_157805	0.001	0	0.001	0.035
Alcaligenaceae_158449	0.001	0	0.001	0.035
Gammaproteobacteria_158620	0.001	0	0.001	0.035
nitroreducens_156946	0.001	0	0.001	0.035
Bartonellaceae_156169	0.001	0	0.001	0.035
Gammaproteobacteria_157077	0.001	0	0.001	0.035
cryaerophilus_156787	0.001	0	0.001	0.035
Gammaproteobacteria_157908	0.001	0	0.001	0.035
Gammaproteobacteria_157802	0.001	0	0.001	0.035
Alcaligenaceae_157389	0.001	0	0.001	0.035
Gammaproteobacteria_156309	0.001	0	0.001	0.035
Alphaproteobacteria_158250	0.001	0	0.001	0.035
Alphaproteobacteria_156906	0.001	0	0.001	0.035
Gammaproteobacteria_156564	0.001	0	0.001	0.035
Proteobacteria_158122	0.001	0	0.001	0.035
Opitutus_156591	0.001	0	0.001	0.035
Alcaligenaceae_158321	0.001	0	0.001	0.035
Gammaproteobacteria_157051	0.001	0	0.001	0.035
Opitutus_156210	0.001	0	0.001	0.035
Opitutus_156410	0.001	0	0.001	0.035
Comamonadaceae_156729	0.001	0	0.001	0.035
Bartonellaceae_158151	0.001	0	0.001	0.035
Lactobacillus_156374	0.001	0	0.001	0.035
Opitutus_156926	0.001	0	0.001	0.035
Gammaproteobacteria_158314	0.001	0	0.001	0.035
Gammaproteobacteria_156795	0.001	0	0.001	0.035
Gammaproteobacteria_156177	0.001	0	0.001	0.035
Alcaligenaceae_156317	0.001	0	0.001	0.035
Alcaligenaceae_156911	0.001	0	0.001	0.035
Alphaproteobacteria_156344	0.001	0	0.001	0.035
cryaerophilus_156736	0.001	0	0.001	0.035
Alcaligenaceae_158194	0.001	0	0.001	0.035
Gammaproteobacteria_156333	0.001	0	0.001	0.035
Alcaligenaceae_158282	0.001	0	0.001	0.035
Gammaproteobacteria_157021	0.001	0	0.001	0.035
Bartonellaceae_157977	0.001	0	0.001	0.035
Gammaproteobacteria_156928	0.001	0	0.001	0.035
Alcaligenaceae_157221	0.001	0	0.001	0.035
Rhizobiales_158767	0.001	0	0.001	0.035
Opitutus_156182	0.001	0	0.001	0.035
Opitutus_156602	0.001	0	0.001	0.035
Bartonellaceae_157498	0.001	0	0.001	0.035
cryaerophilus_156412	0.001	0	0.001	0.035
Opitutus_157631	0.001	0	0.001	0.035
Opitutus_157048	0.001	0	0.001	0.035
Opitutus_158053	0.001	0	0.001	0.035
Opitutus_157342	0.001	0	0.001	0.035
Opitutus_156467	0.001	0	0.001	0.035
Alcaligenaceae_157527	0.001	0	0.001	0.035
Gammaproteobacteria_156725	0.001	0	0.001	0.035
Alcaligenaceae_157158	0.001	0	0.001	0.035
Gammaproteobacteria_157588	0.001	0	0.001	0.035
Comamonadaceae_156490	0.001	0	0.001	0.035
veronii_157930	0.001	0	0.001	0.035
Opitutus_157978	0.001	0	0.001	0.035
Alcaligenaceae_157882	0.001	0	0.001	0.035
Stenotrophomonas_158234	0.001	0	0.001	0.035
Xanthomonadaceae_158482	0.001	0	0.001	0.035
Comamonadaceae_158016	0.001	0	0.001	0.036
Opitutus_158319	0.001	0	0.001	0.035
Opitutus_157587	0.001	0	0.001	0.035
Comamonadaceae_160430	0.001	0	0.001	0.035
Actinomycetales_158301	0.001	0	0.001	0.035
Alcaligenaceae_157529	0.001	0	0.001	0.035
Bacteria_157711	0.001	0	0.001	0.035
ovatus_158255	0.001	0	0.001	0.035
Alcaligenaceae_158343	0.001	0	0.001	0.035
Opitutus_158745	0.001	0	0.001	0.036
petrii_158544	0.001	0	0.001	0.035
Gammaproteobacteria_157614	0.001	0	0.001	0.035
parainfluenzae_158257	0.001	0	0.001	0.035
lividum_158485	0.001	0	0.001	0.035
Burkholderiales_157873	0.001	0	0.001	0.035
Opitutus_157656	0.001	0	0.001	0.035
Opitutus_158038	0.001	0	0.001	0.035
Opitutus_158341	0.001	0	0.001	0.035
Alcaligenaceae_157737	0.001	0	0.001	0.035
Bradyrhizobiaceae_157988	0.001	0	0.001	0.035
Alcaligenaceae_157675	0.001	0	0.001	0.035
Opitutus_160235	0.001	0	0.001	0.035
Actinomycetales_158339	0.001	0	0.001	0.035
Alcaligenaceae_157627	0.001	0	0.001	0.036
Opitutus_157707	0.001	0	0.001	0.035
[Pedosphaerales]_158722	0.001	0	0.001	0.035
nitroreducens_157598	0.001	0	0.001	0.035
Bartonellaceae_158101	0.001	0	0.001	0.035
petrii_158376	0.001	0	0.001	0.036
hydrocarbonoclasticus_158828	0.001	0	0.001	0.035
petrii_158150	0.001	0	0.001	0.035
Opitutus_158757	0.001	0	0.001	0.036
Xanthomonadaceae_159954	0.001	0	0.001	0.035
Wolbachia_158185	0.001	0	0.001	0.035
[Weeksellaceae]_158373	0.001	0	0.001	0.035
Opitutus_158260	0.001	0	0.001	0.035
Opitutus_158404	0.001	0	0.001	0.035
Gammaproteobacteria_158225	0.001	0	0.001	0.035
Bartonellaceae_158452	0.001	0	0.001	0.035
Methylobacterium_157665	0.001	0	0.001	0.035
Opitutus_157613	0.001	0	0.001	0.035
Wolbachia_158579	0.001	0	0.001	0.035
petrii_159300	0.001	0	0.001	0.035
Alcaligenaceae_158008	0.001	0	0.001	0.036
Betaproteobacteria_157723	0.001	0	0.001	0.035
Opitutus_158074	0.001	0	0.001	0.035
Bradyrhizobiaceae_158807	0.001	0	0.001	0.036
Burkholderiales_158699	0.001	0	0.001	0.035
Wolbachia_158281	0.001	0	0.001	0.035
Opitutus_157553	0.001	0	0.001	0.035
Opitutus_158239	0.001	0	0.001	0.035
nitroreducens_158687	0.001	0	0.001	0.035
Xanthomonadaceae_158855	0.001	0	0.001	0.035
Gammaproteobacteria_159911	0.001	0	0.001	0.035
Alcaligenaceae_157928	0.001	0	0.001	0.035
Betaproteobacteria_158099	0.001	0	0.001	0.035
Alcaligenaceae_158358	0.001	0	0.001	0.035
Alcaligenaceae_158142	0.001	0	0.001	0.039
Opitutus_157907	0.001	0	0.001	0.035
Opitutus_158161	0.001	0	0.001	0.035
Opitutus_157571	0.001	0	0.001	0.035
Ruminococcus_158659	0.001	0	0.001	0.036
cryaerophilus_157503	0.001	0	0.001	0.035
luteus_157843	0.001	0	0.001	0.036
Opitutus_157854	0.001	0	0.001	0.035
Gammaproteobacteria_158212	0.001	0	0.001	0.035
Opitutus_157659	0.001	0	0.001	0.036
Alcaligenaceae_158156	0.001	0	0.001	0.035
Alphaproteobacteria_158572	0.001	0	0.001	0.035
Alcaligenaceae_161068	0.001	0	0.001	0.035
cryaerophilus_159716	0.001	0	0.001	0.035
SHA-31_160969	0.001	0	0.001	0.035
Opitutus_158492	0.001	0	0.001	0.035
Alcaligenaceae_158751	0.001	0	0.001	0.035
Opitutus_157912	0.001	0	0.001	0.035
Xanthomonadaceae_157514	0.001	0	0.001	0.035
Comamonadaceae_160922	0.001	0	0.001	0.035
Alcaligenaceae_160852	0.001	0	0.001	0.035
Wolbachia_160819	0.001	0	0.001	0.036
Burkholderiales_158688	0.001	0	0.001	0.035
Alphaproteobacteria_159146	0.001	0	0.001	0.035
Gammaproteobacteria_158009	0.001	0	0.001	0.035
Opitutus_160198	0.001	0	0.001	0.035
Opitutus_158820	0.001	0	0.001	0.035
Comamonadaceae_158628	0.001	0	0.001	0.035
nitroreducens_160903	0.001	0	0.001	0.035
petrii_157859	0.001	0	0.001	0.035
Xanthomonadaceae_160446	0.001	0	0.001	0.035
Bacteroides_158715	0.001	0	0.001	0.035
Bartonellaceae_158621	0.001	0	0.001	0.035
Alphaproteobacteria_158606	0.001	0	0.001	0.035
Gammaproteobacteria_157637	0.001	0	0.001	0.035
Alcaligenaceae_157894	0.001	0	0.001	0.035
Alphaproteobacteria_157539	0.001	0	0.001	0.035
Opitutus_160203	0.001	0	0.001	0.035
Gammaproteobacteria_160366	0.001	0	0.001	0.035
Xanthomonadaceae_157644	0.001	0	0.001	0.035
Opitutus_157696	0.001	0	0.001	0.036
[Saprospirales]_159843	0.001	0	0.001	0.035
Alcaligenaceae_158242	0.001	0	0.001	0.035
Gammaproteobacteria_157795	0.001	0	0.001	0.035
Comamonadaceae_160178	0.001	0	0.001	0.035
Alcaligenaceae_158714	0.001	0	0.001	0.035
Bartonellaceae_158048	0.001	0	0.001	0.035
Bartonellaceae_157678	0.001	0	0.001	0.035
prausnitzii_160239	0.001	0	0.001	0.035
Betaproteobacteria_157662	0.001	0	0.001	0.035
Entomoplasmatales_157903	0.001	0	0.001	0.035
rhizophila_158201	0.001	0	0.001	0.035
Gammaproteobacteria_158486	0.001	0	0.001	0.035
Opitutus_158867	0.001	0	0.001	0.035
Betaproteobacteria_158760	0.001	0	0.001	0.035
Alcaligenaceae_157752	0.001	0	0.001	0.035
hydrocarbonoclasticus_159819	0.001	0	0.001	0.035
Opitutus_157998	0.001	0	0.001	0.035
Alcaligenaceae_158428	0.001	0	0.001	0.035
Alcaligenaceae_158349	0.001	0	0.001	0.035
Alcaligenaceae_158330	0.001	0	0.001	0.035
Alphaproteobacteria_158647	0.001	0	0.001	0.035
Comamonadaceae_158812	0.001	0	0.001	0.035
Alcaligenaceae_159661	0.001	0	0.001	0.035
Opitutus_158642	0.001	0	0.001	0.035
Bacteroidetes_158058	0.001	0	0.001	0.035
Hyphomicrobiaceae_161104	0.001	0	0.001	0.035
Gammaproteobacteria_158326	0.001	0	0.001	0.035
Gammaproteobacteria_157734	0.001	0	0.001	0.035
Alcaligenaceae_158645	0.001	0	0.001	0.035
Opitutus_158189	0.001	0	0.001	0.035
Burkholderiales_158610	0.001	0	0.001	0.035
petrii_158681	0.001	0	0.001	0.035
Opitutus_159763	0.001	0	0.001	0.035
Opitutus_158192	0.001	0	0.001	0.035
Bartonellaceae_157741	0.001	0	0.001	0.035
Burkholderiales_157720	0.001	0	0.001	0.035
Opitutus_158506	0.001	0	0.001	0.035
Entomoplasmatales_157952	0.001	0	0.001	0.035
Alcaligenaceae_158345	0.001	0	0.001	0.035
Xanthomonadaceae_160887	0.001	0	0.001	0.035
Alcaligenaceae_158836	0.001	0	0.001	0.035
Stenotrophomonas_158667	0.001	0	0.001	0.039
Betaproteobacteria_161280	0.001	0	0.001	0.035
Entomoplasmatales_158085	0.001	0	0.001	0.036
Shigella_158272	0.001	0	0.001	0.035
Alphaproteobacteria_157975	0.001	0	0.001	0.035
Xenococcaceae_160034	0.001	0	0.001	0.035
Wolbachia_158469	0.001	0	0.001	0.035
Bartonellaceae_160098	0.001	0	0.001	0.035
Xanthomonadaceae_158067	0.001	0	0.001	0.036
Opitutus_158261	0.001	0	0.001	0.035
Alcaligenaceae_157953	0.001	0	0.001	0.035
Xanthomonadaceae_158211	0.001	0	0.001	0.035
Betaproteobacteria_157572	0.001	0	0.001	0.035
tuberum_158787	0.001	0	0.001	0.035
Gammaproteobacteria_157717	0.001	0	0.001	0.035
Opitutus_158288	0.001	0	0.001	0.035
Bacteroidetes_157704	0.001	0	0.001	0.035
Opitutus_158755	0.001	0	0.001	0.035
Gammaproteobacteria_157916	0.001	0	0.001	0.035
Opitutus_158823	0.001	0	0.001	0.035
Betaproteobacteria_157980	0.001	0	0.001	0.035
Alcaligenaceae_159853	0.001	0	0.001	0.035
Pasteurellales_158518	0.001	0	0.001	0.035
Anaeromyxobacter_158077	0.001	0	0.001	0.035
Xanthomonadaceae_157798	0.001	0	0.001	0.035
Opitutus_159773	0.001	0	0.001	0.035
Opitutus_158429	0.001	0	0.001	0.035
Opitutus_157987	0.001	0	0.001	0.035
prausnitzii_158068	0.001	0	0.001	0.035
Alcaligenaceae_158517	0.001	0	0.001	0.035
Alphaproteobacteria_158027	0.001	0	0.001	0.035
Alcaligenaceae_160938	0.001	0	0.001	0.035
Opitutus_159847	0.001	0	0.001	0.035
prausnitzii_158121	0.001	0	0.001	0.035
Gammaproteobacteria_158372	0.001	0	0.001	0.035
Gammaproteobacteria_158296	0.001	0	0.001	0.035
Gammaproteobacteria_158775	0.001	0	0.001	0.035
Alcaligenaceae_158947	0.001	0	0.001	0.035
Gammaproteobacteria_158970	0.001	0	0.001	0.035
Gammaproteobacteria_158466	0.001	0	0.001	0.035
Gammaproteobacteria_160727	0.001	0	0.001	0.035
Opitutus_158017	0.001	0	0.001	0.035
Alcaligenaceae_160452	0.001	0	0.001	0.035
Alcaligenaceae_157839	0.001	0	0.001	0.035
Opitutus_158528	0.001	0	0.001	0.035
Gammaproteobacteria_158230	0.001	0	0.001	0.035
Alcaligenaceae_157826	0.001	0	0.001	0.035
Alcaligenaceae_158057	0.001	0	0.001	0.035
Gammaproteobacteria_158646	0.001	0	0.001	0.035
Gammaproteobacteria_158125	0.001	0	0.001	0.035
Opitutus_161415	0.001	0	0.001	0.035
Alcaligenaceae_158082	0.001	0	0.001	0.035
Comamonadaceae_158080	0.001	0	0.001	0.035
nitroreducens_157918	0.001	0	0.001	0.035
nitroreducens_158291	0.001	0	0.001	0.036
Alphaproteobacteria_158813	0.001	0	0.001	0.035
Gammaproteobacteria_158405	0.001	0	0.001	0.035
Bacteriovoracaceae_157552	0.001	0	0.001	0.035
gyiorum_158168	0.001	0	0.001	0.035
[Weeksellaceae]_158593	0.001	0	0.001	0.036
Alcaligenaceae_158658	0.001	0	0.001	0.035
prausnitzii_159438	0.001	0	0.001	0.035
Delftia_158409	0.001	0	0.001	0.035
Alphaproteobacteria_160414	0.001	0	0.001	0.035
Xanthomonadaceae_158832	0.001	0	0.001	0.035
variabile_158335	0.001	0	0.001	0.035
Opitutus_158435	0.001	0	0.001	0.035
Opitutus_157837	0.001	0	0.001	0.035
Opitutus_158686	0.001	0	0.001	0.035
Alphaproteobacteria_157954	0.001	0	0.001	0.035
Opitutus_158190	0.001	0	0.001	0.035
Opitutus_157942	0.001	0	0.001	0.035
Alcaligenaceae_157694	0.001	0	0.001	0.035
Alcaligenaceae_157541	0.001	0	0.001	0.035
Alcaligenaceae_158456	0.001	0	0.001	0.035
Xanthomonadaceae_157580	0.001	0	0.001	0.035
Opitutus_157543	0.001	0	0.001	0.035
BD1-5_158123	0.001	0	0.001	0.035
Clostridiales_157602	0.001	0	0.001	0.035
Alcaligenaceae_159114	0.001	0	0.001	0.035
Bartonellaceae_157768	0.001	0	0.001	0.035
Alcaligenaceae_158191	0.001	0	0.001	0.035
Gammaproteobacteria_159012	0.001	0	0.001	0.035
Opitutus_158401	0.001	0	0.001	0.036
Gammaproteobacteria_157823	0.001	0	0.001	0.035
Wolbachia_160846	0.001	0	0.001	0.035
Comamonadaceae_157674	0.001	0	0.001	0.035
Opitutus_158042	0.001	0	0.001	0.039
Burkholderiales_157573	0.001	0	0.001	0.035
Alcaligenaceae_157959	0.001	0	0.001	0.035
Opitutus_161498	0.001	0	0.001	0.035
[Weeksellaceae]_159187	0.001	0	0.001	0.035
Alcaligenaceae_160340	0.001	0	0.001	0.035
Opitutus_157739	0.001	0	0.001	0.035
Wolbachia_161016	0.001	0	0.001	0.035
Opitutus_161147	0.001	0	0.001	0.035
Opitutus_158141	0.001	0	0.001	0.035
Opitutus_157787	0.001	0	0.001	0.035
Gammaproteobacteria_157868	0.001	0	0.001	0.035
Actinomycetales_158076	0.001	0	0.001	0.036
Comamonadaceae_158026	0.001	0	0.001	0.036
Alcaligenaceae_158297	0.001	0	0.001	0.035
pyridinolyticus_158155	0.001	0	0.001	0.036
Opitutus_158071	0.001	0	0.001	0.035
Stenotrophomonas_158668	0.001	0	0.001	0.035
nitroreducens_157511	0.001	0	0.001	0.035
Microbacteriaceae_159268	0.001	0	0.001	0.035
Alcaligenaceae_157876	0.001	0	0.001	0.035
aureus_158406	0.001	0	0.001	0.035
Alcaligenaceae_157821	0.001	0	0.001	0.035
Flavobacterium_158491	0.001	0	0.001	0.035
Bartonellaceae_158114	0.001	0	0.001	0.035
Alcaligenaceae_158299	0.001	0	0.001	0.035
Entomoplasmatales_158618	0.001	0	0.001	0.035
Alphaproteobacteria_158171	0.001	0	0.001	0.035
Alcaligenaceae_160775	0.001	0	0.001	0.035
Opitutus_158415	0.001	0	0.001	0.035
Opitutus_157936	0.001	0	0.001	0.035
Opitutus_157566	0.001	0	0.001	0.035
Opitutus_159125	0.001	0	0.001	0.036
Opitutus_157730	0.001	0	0.001	0.035
Gammaproteobacteria_158750	0.001	0	0.001	0.035
Alcaligenaceae_157535	0.001	0	0.001	0.035
Gammaproteobacteria_160028	0.001	0	0.001	0.035
prausnitzii_158430	0.001	0	0.001	0.035
Flavobacteriales_157554	0.001	0	0.001	0.035
Bartonellaceae_157816	0.001	0	0.001	0.035
Alphaproteobacteria_157745	0.001	0	0.001	0.036
Gammaproteobacteria_157976	0.001	0	0.001	0.035
Alcaligenaceae_158564	0.001	0	0.001	0.035
variabile_158503	0.001	0	0.001	0.035
Bacteroidetes_158236	0.001	0	0.001	0.035
Alcaligenaceae_157969	0.001	0	0.001	0.036
Wolbachia_158607	0.001	0	0.001	0.035
Bartonellaceae_157906	0.001	0	0.001	0.035
Alcaligenaceae_157569	0.001	0	0.001	0.035
Alcaligenaceae_158007	0.001	0	0.001	0.035
Gammaproteobacteria_158188	0.001	0	0.001	0.035
Opitutus_160411	0.001	0	0.001	0.035
Betaproteobacteria_157595	0.001	0	0.001	0.035
Xenococcaceae_158953	0.001	0	0.001	0.035
Burkholderiales_157983	0.001	0	0.001	0.035
Opitutus_158473	0.001	0	0.001	0.035
Alcaligenaceae_157713	0.001	0	0.001	0.035
Opitutus_157991	0.001	0	0.001	0.035
Entomoplasmatales_157709	0.001	0	0.001	0.035
Gammaproteobacteria_157852	0.001	0	0.001	0.035
Comamonadaceae_158719	0.001	0	0.001	0.035
Opitutus_158421	0.001	0	0.001	0.035
Rhizobiales_158425	0.001	0	0.001	0.035
Xanthomonadaceae_158174	0.001	0	0.001	0.035
Opitutus_157822	0.001	0	0.001	0.035
Opitutus_158556	0.001	0	0.001	0.035
Bacteroidetes_158824	0.001	0	0.001	0.035
uniformis_158306	0.001	0	0.001	0.035
Alphaproteobacteria_158591	0.001	0	0.001	0.035
Opitutus_161062	0.001	0	0.001	0.035
Bacteroidetes_158183	0.001	0	0.001	0.035
Gammaproteobacteria_158165	0.001	0	0.001	0.035
Opitutus_157705	0.001	0	0.001	0.035
Opitutus_158725	0.001	0	0.001	0.035
Pelomonas_157718	0.001	0	0.001	0.035
Opitutus_159197	0.001	0	0.001	0.035
Oxalobacteraceae_158014	0.001	0	0.001	0.035
Alcaligenaceae_157808	0.001	0	0.001	0.035
Opitutus_157545	0.001	0	0.001	0.035
petrii_158705	0.001	0	0.001	0.035
Alcaligenaceae_158674	0.001	0	0.001	0.035
Alcaligenaceae_158910	0.001	0	0.001	0.035
Opitutus_158703	0.001	0	0.001	0.035
Gammaproteobacteria_158874	0.001	0	0.001	0.035
Opitutus_160389	0.001	0	0.001	0.035
Gammaproteobacteria_158580	0.001	0	0.001	0.035
Gammaproteobacteria_158210	0.001	0	0.001	0.036
nitroreducens_158669	0.001	0	0.001	0.035
Opitutus_157956	0.001	0	0.001	0.035
Alcaligenaceae_158467	0.001	0	0.001	0.035
Opitutus_157865	0.001	0	0.001	0.035
Alcaligenaceae_157642	0.001	0	0.001	0.036
Opitutus_158835	0.001	0	0.001	0.035
BD1-5_158692	0.001	0	0.001	0.035
Opitutus_157905	0.001	0	0.001	0.035
Bartonellaceae_157792	0.001	0	0.001	0.035
Alcaligenaceae_158648	0.001	0	0.001	0.035
Gammaproteobacteria_157963	0.001	0	0.001	0.035
Alcaligenaceae_157796	0.001	0	0.001	0.035
Lachnospiraceae_158010	0.001	0	0.001	0.035
Gammaproteobacteria_160261	0.001	0	0.001	0.035
Xanthomonadaceae_157660	0.001	0	0.001	0.035
Entomoplasmatales_158157	0.001	0	0.001	0.036
Alcaligenaceae_157501	0.001	0	0.001	0.036
Wolbachia_160454	0.001	0	0.001	0.035
Alcaligenaceae_157751	0.001	0	0.001	0.035
Opitutus_158393	0.001	0	0.001	0.035
[truncated: 32,146 more rows]

## Sheet: TableS1F
Table S1F. The Catalogues of Species Categories from comparing between Insecta and Mammalia Classes
Species	Former Specificity	Latter Specificity	Delta of Specificity	p-value
Unique Species in Insecta class
OD1_73	0.001	0	0.001	0
Myroides_6	0.001	0	0.001	0
OD1_19	0.001	0	0.001	0
OD1_64	0.002	0	0.002	0
Comamonadaceae_70	0.001	0	0.001	0
Bacteria_80	0.001	0	0.001	0
Comamonadaceae_120	0.001	0	0.001	0
muralis_86	0.001	0	0.001	0
OD1_97	0.001	0	0.001	0
OD1_103	0.001	0	0.001	0
Paenibacillus_31	0.001	0	0.001	0
Flavobacterium_59	0.001	0	0.001	0
Legionellaceae_107	0.001	0	0.001	0
Rickettsia endosymbiont of Deronectes platynotus_94	0.001	0	0.001	0
Enterococcaceae_13	0.001	0	0.001	0
Ochrobactrum_58	0.001	0	0.001	0
Swaminathania_71	0.001	0	0.001	0
OD1_117	0.002	0	0.002	0
OD1_35	0.001	0	0.001	0
multivorans_98	0.001	0	0.001	0
Rickettsia endosymbiont of Deronectes platynotus_115	0.002	0	0.002	0
Bacillus_61	0.002	0	0.002	0
Planctomyces_4	0.001	0	0.001	0
OD1_15	0.001	0	0.001	0
meningoseptica_11	0.001	0	0.001	0
OD1_110	0.002	0	0.002	0
multivorum_14	0.001	0	0.001	0
Solibacillus_99	0.002	0	0.002	0
Wolbachia_21	0.001	0	0.001	0
Bacteria_9	0.001	0	0.001	0
Methylophilaceae_40	0.001	0	0.001	0
OD1_88	0.001	0	0.001	0
OD1_100	0.001	0	0.001	0
Achromobacter_1	0.001	0	0.001	0
Lactobacillales_114	0.001	0	0.001	0
OD1_65	0.001	0	0.001	0
Rhizobiaceae_18	0.001	0	0.001	0
OD1_109	0.001	0	0.001	0
Wolbachia_84	0.002	0	0.002	0
OD1_49	0.002	0	0.002	0
Methylophilaceae_91	0.001	0	0.001	0
Bacillus_93	0.001	0	0.001	0
OD1_53	0.001	0	0.001	0
Ralstonia_102	0.001	0	0.001	0
OD1_38	0.001	0	0.001	0
Entomoplasmatales_29	0.001	0	0.001	0
acidaminiphila_52	0.001	0	0.001	0
meningoseptica_81	0.002	0	0.002	0
OD1_76	0.001	0	0.001	0
Xanthobacter_7	0.001	0	0.001	0
OD1_89	0.002	0	0.002	0
Planococcaceae_3	0.001	0	0.001	0
faecium_51	0.001	0	0.001	0
Wautersiella_39	0.001	0	0.001	0
OD1_42	0.002	0	0.002	0
Wolbachia_78	0.001	0	0.001	0
OD1_108	0.001	0	0.001	0
Wolbachia_47	0.001	0	0.001	0
OD1_121	0.001	0	0.001	0
Rickettsia endosymbiont of Deronectes platynotus_57	0.001	0	0.001	0
Myroides_63	0.001	0	0.001	0
OD1_75	0.001	0	0.001	0
Bacteria_34	0.001	0	0.001	0
Entomoplasmatales_10	0.002	0	0.002	0
OD1_41	0.001	0	0.001	0
massiliensis_122	0.001	0	0.001	0
Wolbachia_96	0.001	0	0.001	0
Stenotrophomonas_55	0.001	0	0.001	0
OD1_23	0.001	0	0.001	0
OD1_22	0.001	0	0.001	0
Legionella_28	0.001	0	0.001	0
OD1_2	0.001	0	0.001	0
Leucobacter_68	0.001	0	0.001	0
Bacillus_30	0.002	0	0.002	0
Flavobacteriales_77	0.001	0	0.001	0
OD1_101	0.001	0	0.001	0
OD1_62	0.001	0	0.001	0
OD1_33	0.001	0	0.001	0
OD1_118	0.001	0	0.001	0
OD1_104	0.001	0	0.001	0
OD1_83	0.002	0	0.002	0
Bacteria_119	0.001	0	0.001	0
retroflexus_46	0.001	0	0.001	0
Bacteria_111	0.002	0	0.002	0
Entomoplasmatales_16	0.001	0	0.001	0
Bacteria_43	0.001	0	0.001	0
Bacillus_24	0.001	0	0.001	0
Entomoplasmatales_32	0.002	0	0.002	0
flexus_54	0.001	0	0.001	0
retroflexus_113	0.001	0	0.001	0
maltophilia_36	0.001	0	0.001	0
Wolbachia_95	0.002	0	0.002	0
Bacteria_66	0.001	0	0.001	0
Wolbachia_25	0.002	0	0.002	0
OD1_27	0.001	0	0.001	0
Chryseobacterium_5	0.001	0	0.001	0
Bacteria_17	0.001	0	0.001	0
OD1_90	0.001	0	0.001	0
OD1_112	0.001	0	0.001	0
Achromobacter_45	0.001	0	0.001	0
Swaminathania_26	0.001	0	0.001	0
Wolbachia_85	0.002	0	0.002	0
OD1_67	0.001	0	0.001	0
Bacteria_74	0.001	0	0.001	0
OD1_79	0.001	0	0.001	0
Bacteria_37	0.001	0	0.001	0
Delftia_12	0.001	0	0.001	0
Solibacillus_69	0.001	0	0.001	0
OD1_8	0.002	0	0.002	0
Microbacterium_72	0.001	0	0.001	0
OD1_106	0.001	0	0.001	0
OD1_105	0.001	0	0.001	0
Legionellaceae_50	0.001	0	0.001	0
OD1_20	0.001	0	0.001	0
Agrobacterium_60	0.001	0	0.001	0
OD1_44	0.001	0	0.001	0
Wolbachia_56	0.001	0	0.001	0
Rickettsia endosymbiont of Deronectes platynotus_48	0.001	0	0.001	0
OD1_92	0.001	0	0.001	0
OD1_82	0.002	0	0.002	0
Rickettsia_116	0.001	0	0.001	0
Isosphaeraceae_239579	0.001	0	0.001	0
bryantii_313609	0.001	0	0.001	0
Comamonadaceae_259873	0.001	0	0.001	0
Leadbetterella_269218	0.009	0	0.009	0
Pirellulaceae_264590	0.001	0	0.001	0
Pirellulaceae_246482	0.001	0	0.001	0
Gemmataceae_441846	0.001	0	0.001	0
endodontalis_458824	0.001	0	0.001	0
JG30-KF-CM45_440636	0.002	0	0.002	0
Runella_440787	0.003	0	0.003	0
Oxalobacteraceae_461759	0.001	0	0.001	0
Acetobacter_13016	0.005	0	0.005	0
Comamonadaceae_264791	0.002	0	0.002	0
Cytophagaceae_243277	0.002	0	0.002	0
Hymenobacter_252891	0.001	0	0.001	0
Aquabacterium_441128	0.014	0	0.014	0
Alphaproteobacteria_262053	0.001	0	0.001	0
liquefaciens_443721	0.003	0	0.003	0
Rhodobacter_445275	0.002	0	0.002	0
SCA1170_247879	0.001	0	0.001	0
Verrucomicrobiaceae_241133	0.001	0	0.001	0
A4b_443089	0.001	0	0.001	0
Sediminibacterium_252623	0.001	0	0.001	0
PHOS-HD29_247947	0.001	0	0.001	0
Iamia_248570	0.001	0	0.001	0
ximonensis_252212	0.001	0	0.001	0
[Saprospirales]_439753	0.001	0	0.001	0
Allobaculum_6931	0.001	0	0.001	0
Thermomonas_241295	0.001	0	0.001	0
Hyphomicrobiaceae_259899	0.001	0	0.001	0
[Fimbriimonadaceae]_440835	0.002	0	0.002	0
volvocinopsis_253387	0.001	0	0.001	0
Brachybacterium_433712	0.001	0	0.001	0
Myxococcales_262075	0.001	0	0.001	0
0319-6G20_234938	0.001	0	0.001	0
Methylophaga_438095	0.001	0	0.001	0
Agrobacterium_455011	0.007	0	0.007	0
Sphingomonadaceae_236261	0.002	0	0.002	0
Streptococcus_461475	0.002	0	0.002	0
Comamonadaceae_445009	0.001	0	0.001	0
Methylibium_247001	0.001	0	0.001	0
Phyllobacterium_441305	0.004	0	0.004	0
Pedobacter_249560	0.001	0	0.001	0
Rhodococcus_438862	0.022	0	0.022	0
Sphingobacteriales_442008	0.017	0	0.017	0
Comamonadaceae_440039	0.003	0	0.003	0
terrigena_246866	0.001	0	0.001	0
Myxococcales_258556	0.001	0	0.001	0
fascians_446238	0.009	0	0.009	0
Sva0725_234909	0.001	0	0.001	0
Devosia_257437	0.002	0	0.002	0
[Prevotella]_457475	0.001	0	0.001	0
iii1-15_6073	0.001	0	0.001	0
Planctomyces_253257	0.001	0	0.001	0
Myxococcales_262487	0.002	0	0.002	0
massiliensis_444725	0.002	0	0.002	0
Sinobacteraceae_250391	0.001	0	0.001	0
Ellin6075_263927	0.001	0	0.001	0
Devosia_267020	0.002	0	0.002	0
maritima_455332	0.001	0	0.001	0
Micrococcus_459210	0.003	0	0.003	0
starrii_262288	0.001	0	0.001	0
Isosphaeraceae_444157	0.021	0	0.021	0
Pedobacter_258253	0.002	0	0.002	0
Rhizobiales_438244	0.002	0	0.002	0
Microbacteriaceae_239698	0.003	0	0.003	0
Ellin6529_255794	0.001	0	0.001	0
Desulfovibrionaceae_19240	0.001	0	0.001	0
Devosia_255532	0.001	0	0.001	0
Acinetobacter_459571	0.015	0	0.015	0
Pedobacter_446111	0.001	0	0.001	0
Dokdonella_244559	0.001	0	0.001	0
Cytophaga_308370	0.001	0	0.001	0
Comamonadaceae_259281	0.001	0	0.001	0
Ureibacillus_257651	0.001	0	0.001	0
Actinomyces_460515	0.002	0	0.002	0
Kaistobacter_423773	0.003	0	0.003	0
Roseomonas_262273	0.001	0	0.001	0
schindleri_461371	0.003	0	0.003	0
Roseomonas_246005	0.001	0	0.001	0
yabuuchiae_460217	0.001	0	0.001	0
Myxococcales_445587	0.001	0	0.001	0
Chryseobacterium_257304	0.001	0	0.001	0
intestinale_440658	0.002	0	0.002	0
Alteromonadaceae_446817	0.001	0	0.001	0
Sphingomonas_442735	0.004	0	0.004	0
Pseudomonas_266997	0.001	0	0.001	0
Cytophagaceae_440074	0.001	0	0.001	0
lacus_439548	0.005	0	0.005	0
Uliginosibacterium_253301	0.001	0	0.001	0
Halomonas_432154	0.001	0	0.001	0
meridiei_253721	0.001	0	0.001	0
Comamonadaceae_443739	0.001	0	0.001	0
phosphatis_311160	0.002	0	0.002	0
rosea_438837	0.001	0	0.001	0
Myxococcales_266745	0.001	0	0.001	0
Myxococcales_442211	0.001	0	0.001	0
Steroidobacter_235092	0.002	0	0.002	0
Candidatus Xiphinematobacter_438877	0.001	0	0.001	0
Kaistobacter_441989	0.002	0	0.002	0
Geodermatophilaceae_428229	0.003	0	0.003	0
Chitinophagaceae_261707	0.001	0	0.001	0
Dysgonomonas_441092	0.01	0	0.01	0
Hydrogenophaga_442022	0.012	0	0.012	0
Leadbetterella_443755	0.003	0	0.003	0
Phyllobacteriaceae_430522	0.001	0	0.001	0
Corynebacterium_259209	0.001	0	0.001	0
Xanthomonadaceae_431061	0.001	0	0.001	0
Nocardioidaceae_445868	0.001	0	0.001	0
microcystinivorans_446649	0.002	0	0.002	0
Ellin6075_440910	0.001	0	0.001	0
Novosphingobium_438088	0.008	0	0.008	0
Devosia_239605	0.001	0	0.001	0
[Bryobacteraceae]_440485	0.002	0	0.002	0
Caulobacteraceae_246445	0.001	0	0.001	0
Actinomycetales_241530	0.001	0	0.001	0
Bacillales_259659	0.003	0	0.003	0
Pirellulaceae_446182	0.001	0	0.001	0
Gracilibacteraceae_262869	0.002	0	0.002	0
Pseudoxanthomonas_254957	0.002	0	0.002	0
Rhodoplanes_442249	0.001	0	0.001	0
Erythrobacteraceae_248240	0.001	0	0.001	0
Solirubrobacterales_256816	0.001	0	0.001	0
Pirellula_440867	0.013	0	0.013	0
Luteolibacter_430592	0.001	0	0.001	0
FBP_237453	0.001	0	0.001	0
Streptococcus_459881	0.001	0	0.001	0
Candidatus Xiphinematobacter_440868	0.001	0	0.001	0
meningoseptica_445365	0.006	0	0.006	0
Pseudomonas_442781	0.003	0	0.003	0
bacteriovorus_261804	0.001	0	0.001	0
Devosia_444404	0.009	0	0.009	0
Chryseobacterium_459262	0.001	0	0.001	0
Alteromonadaceae_250990	0.001	0	0.001	0
Legionellales_265230	0.001	0	0.001	0
saccharophila_440496	0.001	0	0.001	0
Myxococcales_440166	0.001	0	0.001	0
Mesorhizobium_262360	0.004	0	0.004	0
Sphingomonadaceae_441734	0.004	0	0.004	0
Legionellales_442072	0.003	0	0.003	0
Sphingobacteriales_446467	0.002	0	0.002	0
Brucellaceae_269632	0.001	0	0.001	0
mucosa_458537	0.002	0	0.002	0
Sphingomonas_264746	0.001	0	0.001	0
Microbacteriaceae_260756	0.001	0	0.001	0
Flavobacterium_253706	0.001	0	0.001	0
BD7-3_241428	0.001	0	0.001	0
Sanguibacter_441598	0.002	0	0.002	0
schaedleri_140586	0.001	0	0.001	0
[Bryobacteraceae]_238566	0.001	0	0.001	0
Bacillales_260861	0.003	0	0.003	0
Pirellulaceae_240963	0.001	0	0.001	0
GMD14H09_439928	0.001	0	0.001	0
Aeromicrobium_447007	0.001	0	0.001	0
Fluviicola_237124	0.001	0	0.001	0
Sphingobium_246196	0.002	0	0.002	0
Finegoldia_459744	0.004	0	0.004	0
Mycoplana_444013	0.001	0	0.001	0
Ellin6075_258106	0.001	0	0.001	0
Planctomyces_269612	0.001	0	0.001	0
Sphingobacteriaceae_244972	0.001	0	0.001	0
Acinetobacter_262741	0.004	0	0.004	0
Leucobacter_445401	0.008	0	0.008	0
Haliangiaceae_443938	0.001	0	0.001	0
granuli_445786	0.012	0	0.012	0
genosp_262233	0.001	0	0.001	0
Aquicella_442283	0.001	0	0.001	0
Hydrogenophaga_456355	0.008	0	0.008	0
Paenibacillus_257513	0.001	0	0.001	0
Exiguobacterium_444353	0.006	0	0.006	0
OM27_249380	0.001	0	0.001	0
Clostridiaceae_445998	0.001	0	0.001	0
WD2101_251564	0.002	0	0.002	0
Novosphingobium_461620	0.008	0	0.008	0
Sphingomonas_257148	0.003	0	0.003	0
Lactococcus_435698	0.003	0	0.003	0
Pedobacter_242723	0.002	0	0.002	0
Xanthomonadaceae_237085	0.002	0	0.002	0
Rickettsiella_257763	0.025	0	0.025	0
mitochondria_264449	0.001	0	0.001	0
debontii_446493	0.001	0	0.001	0
Planctomyces_438187	0.001	0	0.001	0
Aminobacter_256270	0.007	0	0.007	0
Myxococcales_242403	0.001	0	0.001	0
Ellin517_237471	0.001	0	0.001	0
Acidimicrobiales_441788	0.002	0	0.002	0
xylanolyticum_10455	0.003	0	0.003	0
Abiotrophia_461320	0.001	0	0.001	0
RB40_251087	0.001	0	0.001	0
Oxalobacteraceae_268740	0.001	0	0.001	0
WPS-2_460439	0.001	0	0.001	0
Planococcaceae_269729	0.002	0	0.002	0
Hydrogenophilus_438825	0.001	0	0.001	0
Rhizobiales_438320	0.004	0	0.004	0
Dyadobacter_311073	0.002	0	0.002	0
yanoikuyae_461618	0.004	0	0.004	0
Lactobacillales_461394	0.001	0	0.001	0
Myxococcales_235409	0.001	0	0.001	0
Haliangiaceae_438721	0.001	0	0.001	0
Kaistobacter_445714	0.003	0	0.003	0
DA101_267516	0.001	0	0.001	0
Deltaproteobacteria_256299	0.001	0	0.001	0
Myxococcales_240774	0.001	0	0.001	0
Phenylobacterium_440515	0.001	0	0.001	0
henricii_445911	0.006	0	0.006	0
Anaerococcus_269562	0.002	0	0.002	0
211ds20_241012	0.001	0	0.001	0
Saprospiraceae_263113	0.001	0	0.001	0
Sinobacteraceae_267708	0.001	0	0.001	0
3BR-5F_239649	0.001	0	0.001	0
Mycobacterium_262771	0.001	0	0.001	0
Gemmata_247967	0.001	0	0.001	0
Sphingomonadaceae_247916	0.001	0	0.001	0
S24-7_8178	0.001	0	0.001	0
Bacteroidetes_254986	0.003	0	0.003	0
Acetobacteraceae_258956	0.001	0	0.001	0
thermotolerans_431497	0.003	0	0.003	0
Paenibacillus_257860	0.003	0	0.003	0
Phyllobacteriaceae_262642	0.007	0	0.007	0
Hyphomicrobium_257655	0.006	0	0.006	0
Chitinophagaceae_254858	0.001	0	0.001	0
Lysobacter_444140	0.001	0	0.001	0
Saprospiraceae_247801	0.002	0	0.002	0
Pirellulaceae_239162	0.001	0	0.001	0
Ellin6067_241730	0.001	0	0.001	0
Flavobacterium_440331	0.001	0	0.001	0
Agrobacterium_443229	0.001	0	0.001	0
Uliginosibacterium_442414	0.002	0	0.002	0
massiliensis_244695	0.001	0	0.001	0
Enterobacteriaceae_444564	0.001	0	0.001	0
Chlorophyta_267400	0.001	0	0.001	0
glaciei_236573	0.002	0	0.002	0
Flavobacterium_244012	0.001	0	0.001	0
Bacteria_441312	0.001	0	0.001	0
Anoxybacillus_444429	0.017	0	0.017	0
Thermomonas_254168	0.001	0	0.001	0
Sphingomonadaceae_255577	0.002	0	0.002	0
Luteolibacter_238676	0.001	0	0.001	0
Lysobacter_235183	0.001	0	0.001	0
luojiensis_438174	0.002	0	0.002	0
Phenylobacterium_445635	0.003	0	0.003	0
fusca_256677	0.001	0	0.001	0
Pedobacter_259448	0.001	0	0.001	0
mitochondria_461751	0.001	0	0.001	0
Caulobacteraceae_238541	0.001	0	0.001	0
Novosphingobium_262295	0.003	0	0.003	0
Devosia_261620	0.001	0	0.001	0
Thermobacillus_438916	0.001	0	0.001	0
Hymenobacter_242648	0.002	0	0.002	0
WD2101_257972	0.001	0	0.001	0
fasciculatus_259492	0.001	0	0.001	0
massiliensis_441897	0.002	0	0.002	0
Luteolibacter_241723	0.001	0	0.001	0
Arthrobacter_265791	0.002	0	0.002	0
rigui_310718	0.001	0	0.001	0
granuli_443442	0.036	0	0.036	0
adhaesivum_442702	0.008	0	0.008	0
Prevotella_460526	0.001	0	0.001	0
agg27_247491	0.001	0	0.001	0
Plesiocystis_235219	0.002	0	0.002	0
RB40_244344	0.001	0	0.001	0
Devosia_441523	0.001	0	0.001	0
Proteobacteria_441966	0.001	0	0.001	0
Pseudomonas_442208	0.004	0	0.004	0
DH61_444787	0.005	0	0.005	0
Phenylobacterium_245895	0.001	0	0.001	0
Comamonadaceae_263660	0.003	0	0.003	0
Ellin506_255757	0.001	0	0.001	0
Pasteurellaceae_461526	0.007	0	0.007	0
Cytophagaceae_239809	0.002	0	0.002	0
Acidimicrobiales_248969	0.001	0	0.001	0
Gaiellaceae_258954	0.001	0	0.001	0
Cellvibrio_245562	0.001	0	0.001	0
DS-18_444521	0.001	0	0.001	0
Pseudomonadaceae_254266	0.001	0	0.001	0
Truepera_260701	0.001	0	0.001	0
Thermobifida_256724	0.007	0	0.007	0
Pirellulaceae_445344	0.004	0	0.004	0
Photobacterium_444772	0.001	0	0.001	0
Pseudomonadaceae_430367	0.001	0	0.001	0
iii1-15_239546	0.001	0	0.001	0
Pirellulaceae_445943	0.001	0	0.001	0
Rhodobacter_254617	0.001	0	0.001	0
Rhodoplanes_258071	0.001	0	0.001	0
Chryseobacterium_461280	0.002	0	0.002	0
Pirellulaceae_440121	0.001	0	0.001	0
Erythrobacteraceae_240329	0.001	0	0.001	0
Sinobacteraceae_257442	0.001	0	0.001	0
Ellin6075_442257	0.004	0	0.004	0
Sphingobacteriales_442209	0.001	0	0.001	0
Terrimonas_268454	0.001	0	0.001	0
Hyphomicrobium_249733	0.002	0	0.002	0
Hymenobacter_255378	0.001	0	0.001	0
Myxococcales_249171	0.001	0	0.001	0
pasteurianum_17424	0.002	0	0.002	0
Brevundimonas_442266	0.003	0	0.003	0
Flavobacterium_442905	0.001	0	0.001	0
genosp_430054	0.007	0	0.007	0
Caulobacteraceae_441833	0.004	0	0.004	0
Pirellulaceae_244170	0.001	0	0.001	0
Caldilineaceae_445531	0.001	0	0.001	0
aminovorans_444929	0.01	0	0.01	0
Comamonadaceae_438391	0.011	0	0.011	0
Solibacterales_250320	0.001	0	0.001	0
aminovorans_259852	0.003	0	0.003	0
Ellin329_441318	0.001	0	0.001	0
Microbacteriaceae_237157	0.001	0	0.001	0
Sphingobacteriaceae_239363	0.001	0	0.001	0
Rhodospirillaceae_446888	0.004	0	0.004	0
Ellin6075_238071	0.002	0	0.002	0
Rhizobiales_446789	0.004	0	0.004	0
Planctomyces_269528	0.002	0	0.002	0
Brevibacillus_265506	0.003	0	0.003	0
succinicans_238789	0.001	0	0.001	0
Algoriphagus_243405	0.001	0	0.001	0
planctomycete_261232	0.011	0	0.011	0
Microbacteriaceae_257085	0.005	0	0.005	0
durum_460989	0.002	0	0.002	0
Paenibacillus_268152	0.002	0	0.002	0
Oxalobacteraceae_460542	0.003	0	0.003	0
Xanthomonadaceae_236576	0.001	0	0.001	0
rhizovicinus_264284	0.002	0	0.002	0
Agrobacterium_443355	0.002	0	0.002	0
258ds10_237799	0.001	0	0.001	0
Cellulomonadaceae_442602	0.004	0	0.004	0
Flavobacterium_239748	0.001	0	0.001	0
Sphingobium_444254	0.003	0	0.003	0
Pirellulaceae_445399	0.001	0	0.001	0
Chitinophagaceae_258426	0.002	0	0.002	0
Bacillus_443327	0.002	0	0.002	0
Chromobacterium_438116	0.008	0	0.008	0
Cytophagaceae_253799	0.001	0	0.001	0
subflava_459925	0.001	0	0.001	0
Pirellulaceae_239639	0.001	0	0.001	0
Cytophaga_254270	0.001	0	0.001	0
Iamia_235394	0.001	0	0.001	0
Microbacteriaceae_263609	0.001	0	0.001	0
Neisseriaceae_446971	0.003	0	0.003	0
aestuarii_238222	0.001	0	0.001	0
Comamonadaceae_265251	0.002	0	0.002	0
Alphaproteobacteria_443947	0.001	0	0.001	0
Novosphingobium_438853	0.001	0	0.001	0
Chryseobacterium_440376	0.001	0	0.001	0
Acidimicrobiales_256129	0.003	0	0.003	0
Chitinophagaceae_441214	0.001	0	0.001	0
Nitrospira_443866	0.001	0	0.001	0
Perlucidibaca_443752	0.001	0	0.001	0
Rhodospirillales_441965	0.001	0	0.001	0
Flavihumibacter_445614	0.002	0	0.002	0
Rhodocyclaceae_441894	0.01	0	0.01	0
Acetobacteraceae_259459	0.001	0	0.001	0
258ds10_244060	0.003	0	0.003	0
Acetobacter_23878	0.001	0	0.001	0
Chelativorans_237526	0.001	0	0.001	0
Rickettsiella_438757	0.001	0	0.001	0
Hydrogenophaga_446501	0.004	0	0.004	0
mitochondria_268635	0.002	0	0.002	0
Novosphingobium_262550	0.005	0	0.005	0
butyricum_441906	0.002	0	0.002	0
Bacteroidetes_236780	0.001	0	0.001	0
Comamonadaceae_443994	0.003	0	0.003	0
Methylophilaceae_249269	0.001	0	0.001	0
Fluviicola_442919	0.01	0	0.01	0
Cytophaga_439591	0.001	0	0.001	0
Pedobacter_446372	0.001	0	0.001	0
A4b_242353	0.001	0	0.001	0
Sphingobacteriales_239090	0.001	0	0.001	0
acidaminiphila_257547	0.001	0	0.001	0
Sediminibacterium_460182	0.012	0	0.012	0
vulcani_458678	0.001	0	0.001	0
Novosphingobium_263367	0.003	0	0.003	0
Rickettsiaceae_439160	0.002	0	0.002	0
Thermoactinomycetaceae_262307	0.003	0	0.003	0
A17_442191	0.001	0	0.001	0
Chitinophagaceae_440755	0.001	0	0.001	0
composti_444066	0.001	0	0.001	0
Flavobacterium_269206	0.001	0	0.001	0
Candidatus Xiphinematobacter_245957	0.001	0	0.001	0
Rikenellaceae_16859	0.003	0	0.003	0
Lutibacterium_444236	0.001	0	0.001	0
Segetibacter_246170	0.001	0	0.001	0
A17_240107	0.001	0	0.001	0
Microbacteriaceae_314247	0.002	0	0.002	0
Cyclobacteriaceae_255860	0.001	0	0.001	0
Devosia_264293	0.007	0	0.007	0
Stramenopiles_311737	0.001	0	0.001	0
Dietzia_441837	0.015	0	0.015	0
Flavobacterium_442625	0.001	0	0.001	0
Dokdonella_250696	0.001	0	0.001	0
Carnobacteriaceae_444075	0.001	0	0.001	0
Rhizobiaceae_309006	0.002	0	0.002	0
salaria_255251	0.001	0	0.001	0
Enterococcaceae_441554	0.03	0	0.03	0
Paenibacillus_258555	0.002	0	0.002	0
Caulobacteraceae_440340	0.003	0	0.003	0
[Mogibacteriaceae]_430921	0.001	0	0.001	0
Enterobacteriaceae_441534	0.002	0	0.002	0
Caulobacter_443081	0.013	0	0.013	0
Opitutus_253679	0.001	0	0.001	0
Comamonas_445915	0.015	0	0.015	0
Intrasporangiaceae_247700	0.002	0	0.002	0
SC-I-84_263131	0.001	0	0.001	0
Verrucomicrobiaceae_444294	0.003	0	0.003	0
S47_258568	0.001	0	0.001	0
S24-7_140121	0.003	0	0.003	0
Demequina_439125	0.003	0	0.003	0
Saprospiraceae_242287	0.001	0	0.001	0
Cytophagaceae_244572	0.001	0	0.001	0
Rickettsiella_446883	0.002	0	0.002	0
Comamonadaceae_439552	0.005	0	0.005	0
Promicromonospora_243510	0.001	0	0.001	0
S24-7_17533	0.001	0	0.001	0
Bacteroidetes_445021	0.007	0	0.007	0
Rhizobiales_263992	0.005	0	0.005	0
Parachlamydiaceae_440781	0.001	0	0.001	0
acnes_459271	0.001	0	0.001	0
CL500-15_438172	0.002	0	0.002	0
Sphingomonas_255958	0.002	0	0.002	0
succinicans_249274	0.001	0	0.001	0
globerulus_256769	0.004	0	0.004	0
Verrucomicrobiaceae_265986	0.001	0	0.001	0
Alphaproteobacteria_10636	0.001	0	0.001	0
Chitinophagaceae_235418	0.001	0	0.001	0
Balneimonas_261502	0.001	0	0.001	0
Erythrobacteraceae_262565	0.001	0	0.001	0
Acinetobacter_446147	0.007	0	0.007	0
Paenibacillus_440957	0.001	0	0.001	0
Cytophagales_257425	0.001	0	0.001	0
Sphingomonas_257602	0.003	0	0.003	0
Rhodobacter_239364	0.001	0	0.001	0
Streptophyta_265781	0.002	0	0.002	0
Cytophagaceae_245977	0.001	0	0.001	0
Gemmata_253969	0.001	0	0.001	0
Chitinophagaceae_442205	0.003	0	0.003	0
Planctomyces_313593	0.001	0	0.001	0
Alcaligenaceae_251437	0.001	0	0.001	0
Cellvibrio_438940	0.001	0	0.001	0
oryzae_441129	0.001	0	0.001	0
Caulobacteraceae_241664	0.001	0	0.001	0
Mucilaginibacter_424735	0.001	0	0.001	0
Legionellales_256726	0.001	0	0.001	0
WD2101_236616	0.001	0	0.001	0
Comamonadaceae_267125	0.002	0	0.002	0
Planococcaceae_260484	0.004	0	0.004	0
Chitinophagaceae_254795	0.001	0	0.001	0
Planifilum_267344	0.001	0	0.001	0
Cellvibrio_444076	0.001	0	0.001	0
Chitinophagaceae_248958	0.001	0	0.001	0
Candidatus Xiphinematobacter_266560	0.002	0	0.002	0
Novosphingobium_445882	0.002	0	0.002	0
Planctomyces_235844	0.001	0	0.001	0
Bacteroidetes_258165	0.001	0	0.001	0
Ochrobactrum_460359	0.005	0	0.005	0
mitochondria_266210	0.001	0	0.001	0
Cellvibrio_237757	0.002	0	0.002	0
Sphingobium_440387	0.002	0	0.002	0
Parabacteroides_17743	0.002	0	0.002	0
Candidatus Xiphinematobacter_442679	0.001	0	0.001	0
[Chthoniobacteraceae]_248489	0.001	0	0.001	0
Halomonas_263840	0.001	0	0.001	0
Chitinophagaceae_241276	0.001	0	0.001	0
massiliensis_247507	0.001	0	0.001	0
Rhizobiaceae_267754	0.001	0	0.001	0
Actinomycetales_234834	0.001	0	0.001	0
Comamonadaceae_434717	0.001	0	0.001	0
Exiguobacterium_461260	0.001	0	0.001	0
0319-6A21_440705	0.001	0	0.001	0
Ochrobactrum_442445	0.001	0	0.001	0
Terriglobus_267533	0.001	0	0.001	0
massiliensis_251762	0.002	0	0.002	0
Bacteria_311095	0.001	0	0.001	0
Mesorhizobium_256957	0.005	0	0.005	0
mb2424_439375	0.004	0	0.004	0
Brevundimonas_460192	0.001	0	0.001	0
Planctomyces_267164	0.001	0	0.001	0
bryophila_460818	0.002	0	0.002	0
xylosoxidans_262520	0.002	0	0.002	0
Sphingomonadaceae_250866	0.001	0	0.001	0
Rhizobiales_238346	0.001	0	0.001	0
Chitinophagaceae_235821	0.001	0	0.001	0
Corynebacterium_263771	0.002	0	0.002	0
terricola_252182	0.001	0	0.001	0
VC2_1_Bac22_239054	0.001	0	0.001	0
Geobacter_444514	0.001	0	0.001	0
Allobaculum_25135	0.001	0	0.001	0
Hyphomonadaceae_444364	0.001	0	0.001	0
Phenylobacterium_429709	0.001	0	0.001	0
Sphingobium_444623	0.011	0	0.011	0
Acinetobacter_459804	0.013	0	0.013	0
JG30-KF-CM45_256990	0.001	0	0.001	0
wittichii_255088	0.002	0	0.002	0
Sinobacteraceae_441692	0.001	0	0.001	0
Sphingobacteriaceae_234950	0.001	0	0.001	0
spinosum_442194	0.002	0	0.002	0
ethanoligenes_262195	0.001	0	0.001	0
Hyphomonadaceae_258179	0.001	0	0.001	0
amylolyticus_313016	0.001	0	0.001	0
aurimucosum_459763	0.004	0	0.004	0
mesenteroides_439599	0.005	0	0.005	0
Flavobacterium_242451	0.001	0	0.001	0
Verrucomicrobiaceae_438395	0.001	0	0.001	0
A17_439610	0.001	0	0.001	0
Alteromonadaceae_438669	0.007	0	0.007	0
Pirellulaceae_239251	0.001	0	0.001	0
Stenotrophomonas_309292	0.001	0	0.001	0
Legionellales_440359	0.002	0	0.002	0
Deltaproteobacteria_254983	0.003	0	0.003	0
A17_240160	0.001	0	0.001	0
Novosphingobium_263715	0.001	0	0.001	0
Nocardiopsaceae_242629	0.003	0	0.003	0
Gemmataceae_439960	0.001	0	0.001	0
mitochondria_266811	0.007	0	0.007	0
Proteobacteria_262343	0.001	0	0.001	0
Rhodospirillaceae_251567	0.001	0	0.001	0
Phenylobacterium_441034	0.004	0	0.004	0
OPB56_443874	0.009	0	0.009	0
Ellin6075_263755	0.001	0	0.001	0
Pirellulaceae_445936	0.001	0	0.001	0
Cellvibrio_245326	0.001	0	0.001	0
Caulobacteraceae_446275	0.001	0	0.001	0
Legionella_439094	0.003	0	0.003	0
Aeromicrobium_265075	0.001	0	0.001	0
Ureibacillus_260885	0.001	0	0.001	0
Xanthomonadaceae_442588	0.001	0	0.001	0
iii1-15_257452	0.001	0	0.001	0
Rhizobiaceae_309767	0.001	0	0.001	0
Microbacteriaceae_258738	0.011	0	0.011	0
Thermoactinomyces_262683	0.005	0	0.005	0
Nocardioides_259826	0.002	0	0.002	0
melaninogenica_460491	0.001	0	0.001	0
Cytophagaceae_252609	0.001	0	0.001	0
multivorans_252995	0.002	0	0.002	0
debontii_446165	0.002	0	0.002	0
[Saprospirales]_440287	0.003	0	0.003	0
Beijerinckiaceae_262768	0.004	0	0.004	0
Vagococcus_429682	0.001	0	0.001	0
Paracoccus_460677	0.007	0	0.007	0
mitochondria_264482	0.001	0	0.001	0
Sutterella_138760	0.001	0	0.001	0
Bacteroidetes_443654	0.002	0	0.002	0
Dysgonomonas_244861	0.001	0	0.001	0
Dokdonella_235121	0.001	0	0.001	0
Pirellulaceae_438569	0.001	0	0.001	0
Terriglobus_263149	0.001	0	0.001	0
Chitinophagaceae_441821	0.001	0	0.001	0
Flavobacterium_251253	0.001	0	0.001	0
Chitinophagaceae_266211	0.007	0	0.007	0
Agrobacterium_442412	0.001	0	0.001	0
Saprospiraceae_438100	0.002	0	0.002	0
Singulisphaera_237609	0.001	0	0.001	0
Gemmata_438140	0.001	0	0.001	0
parvula_261346	0.001	0	0.001	0
Acinetobacter_241535	0.001	0	0.001	0
Syntrophobacteraceae_238565	0.001	0	0.001	0
Corynebacterium_460512	0.001	0	0.001	0
Lactobacillus_455460	0.001	0	0.001	0
Solibacterales_243370	0.001	0	0.001	0
Sinobacteraceae_460522	0.002	0	0.002	0
Epulopiscium_248783	0.001	0	0.001	0
Xanthomonadaceae_440414	0.002	0	0.002	0
Pseudomonas_439209	0.001	0	0.001	0
Spirobacillales_313450	0.001	0	0.001	0
succinicans_442501	0.001	0	0.001	0
Fimbriimonas_443446	0.002	0	0.002	0
Legionellales_441974	0.001	0	0.001	0
Roseococcus_440361	0.005	0	0.005	0
Luteolibacter_243148	0.001	0	0.001	0
caricis_257554	0.001	0	0.001	0
Myxococcales_260677	0.001	0	0.001	0
adhaesivum_263151	0.025	0	0.025	0
[Prevotella]_16430	0.001	0	0.001	0
Rickettsiales_261740	0.001	0	0.001	0
Caldilineaceae_250383	0.001	0	0.001	0
Erysipelotrichaceae_18870	0.001	0	0.001	0
lacus_262569	0.001	0	0.001	0
Verrucomicrobiaceae_245381	0.001	0	0.001	0
Chitinophagaceae_252955	0.001	0	0.001	0
Alcaligenaceae_242663	0.001	0	0.001	0
mitochondria_260837	0.003	0	0.003	0
Aquicella_443528	0.001	0	0.001	0
Legionellales_258193	0.001	0	0.001	0
Sediminibacterium_459276	0.003	0	0.003	0
Microbacteriaceae_440345	0.001	0	0.001	0
Ochrobactrum_458409	0.002	0	0.002	0
Rhizobiales_440235	0.022	0	0.022	0
Crocinitomix_254437	0.001	0	0.001	0
Devosia_268360	0.002	0	0.002	0
Parachlamydiaceae_256927	0.004	0	0.004	0
Opitutaceae_441043	0.01	0	0.01	0
Paenibacillus_20488	0.001	0	0.001	0
Peptoniphilus_460538	0.01	0	0.01	0
Arthrobacter_431367	0.008	0	0.008	0
Pirellulaceae_264781	0.001	0	0.001	0
Deinococcus_444251	0.001	0	0.001	0
Planctomyces_444485	0.001	0	0.001	0
Sinobacteraceae_264495	0.001	0	0.001	0
Rhodobacter_250108	0.001	0	0.001	0
iii1-15_242280	0.001	0	0.001	0
Hymenobacter_235251	0.001	0	0.001	0
Corynebacterium_459242	0.004	0	0.004	0
Pirellulaceae_442274	0.001	0	0.001	0
FBP_243254	0.001	0	0.001	0
Streptophyta_445539	0.001	0	0.001	0
Pirellulaceae_442612	0.001	0	0.001	0
Gammaproteobacteria_262152	0.001	0	0.001	0
starrii_442753	0.001	0	0.001	0
maritima_441100	0.001	0	0.001	0
Sphingobium_240409	0.001	0	0.001	0
faecalis_244730	0.011	0	0.011	0
Hyphomonadaceae_242556	0.001	0	0.001	0
intestini_249935	0.001	0	0.001	0
Phyllobacteriaceae_445843	0.001	0	0.001	0
Ellin6067_249252	0.001	0	0.001	0
Devosia_249176	0.001	0	0.001	0
Myxococcales_446774	0.002	0	0.002	0
Pedobacter_266630	0.002	0	0.002	0
Rhodobacter_257827	0.001	0	0.001	0
Pirellulaceae_440784	0.001	0	0.001	0
Aquabacterium_442873	0.007	0	0.007	0
Gammaproteobacteria_241268	0.001	0	0.001	0
Gemellaceae_460073	0.004	0	0.004	0
Rhizobiales_246279	0.001	0	0.001	0
Cloacibacterium_461024	0.011	0	0.011	0
Pedobacter_460320	0.002	0	0.002	0
Neisseriaceae_459317	0.002	0	0.002	0
Fusobacterium_429750	0.002	0	0.002	0
Chitinophagaceae_244287	0.002	0	0.002	0
Acidovorax_460806	0.003	0	0.003	0
Legionella_447025	0.001	0	0.001	0
258ds10_249197	0.001	0	0.001	0
Bacteroidetes_439458	0.007	0	0.007	0
viridiflava_444136	0.002	0	0.002	0
Sphingobacteriales_446704	0.003	0	0.003	0
Chitinophagaceae_244984	0.001	0	0.001	0
Sphingopyxis_438101	0.001	0	0.001	0
Meiothermus_445600	0.02	0	0.02	0
Adhaeribacter_442342	0.001	0	0.001	0
Kaistobacter_435743	0.005	0	0.005	0
Novosphingobium_440292	0.002	0	0.002	0
Chryseobacterium_259995	0.001	0	0.001	0
CL500-15_240273	0.001	0	0.001	0
Comamonadaceae_439483	0.016	0	0.016	0
Ellin6529_268833	0.001	0	0.001	0
DA101_430338	0.001	0	0.001	0
Alcaligenaceae_265125	0.001	0	0.001	0
Caulobacteraceae_446322	0.001	0	0.001	0
viridiflava_461241	0.006	0	0.006	0
Sphingomonadaceae_257837	0.003	0	0.003	0
Rhizobiales_441093	0.001	0	0.001	0
Enterobacteriaceae_312612	0.001	0	0.001	0
OM60_446429	0.001	0	0.001	0
Sphingomonadales_444384	0.002	0	0.002	0
Verrucomicrobiaceae_241807	0.001	0	0.001	0
Rhodobacter_444832	0.002	0	0.002	0
Rhizobiaceae_461720	0.01	0	0.01	0
Comamonadaceae_249259	0.001	0	0.001	0
Alcaligenaceae_241482	0.001	0	0.001	0
Massilia_440546	0.001	0	0.001	0
Pirellula_255586	0.001	0	0.001	0
Alcaligenaceae_444269	0.003	0	0.003	0
Rhodospirillaceae_446968	0.001	0	0.001	0
Chitinophagaceae_267145	0.002	0	0.002	0
Cellvibrio_243044	0.001	0	0.001	0
Rhodobacteraceae_262373	0.001	0	0.001	0
succinicans_269431	0.001	0	0.001	0
bowmanii_442985	0.008	0	0.008	0
Adhaeribacter_259728	0.001	0	0.001	0
terricola_247379	0.001	0	0.001	0
Chitinophagaceae_446107	0.003	0	0.003	0
Cupriavidus_442320	0.002	0	0.002	0
Syntrophobacteraceae_446020	0.001	0	0.001	0
Gordonia_438680	0.001	0	0.001	0
Prosthecobacter_245489	0.002	0	0.002	0
Cellvibrio_259673	0.001	0	0.001	0
mitochondria_258737	0.001	0	0.001	0
Chitinophagaceae_235401	0.001	0	0.001	0
Sphingomonadaceae_267298	0.002	0	0.002	0
Sphingomonas_444467	0.005	0	0.005	0
S24-7_135742	0.001	0	0.001	0
Caulobacteraceae_445235	0.006	0	0.006	0
Chlorophyta_260863	0.002	0	0.002	0
Planctomyces_266698	0.002	0	0.002	0
Comamonadaceae_440381	0.001	0	0.001	0
Methylobacteriaceae_459964	0.001	0	0.001	0
Intrasporangiaceae_268916	0.001	0	0.001	0
Sinobacteraceae_427730	0.001	0	0.001	0
258ds10_249106	0.001	0	0.001	0
[Saprospirales]_267362	0.001	0	0.001	0
Allobaculum_439382	0.002	0	0.002	0
Granulicatella_461506	0.002	0	0.002	0
Sphingobacteriaceae_237304	0.001	0	0.001	0
Prevotella_457499	0.001	0	0.001	0
Flavobacterium_238377	0.001	0	0.001	0
Sphingomonadales_442795	0.002	0	0.002	0
Sphingomonadaceae_249406	0.001	0	0.001	0
Flavobacterium_439259	0.001	0	0.001	0
Fluviicola_252112	0.001	0	0.001	0
Beijerinckiaceae_267985	0.003	0	0.003	0
Planctomyces_249524	0.001	0	0.001	0
Chitinophagaceae_249100	0.001	0	0.001	0
Fluviicola_249608	0.002	0	0.002	0
Comamonadaceae_242978	0.001	0	0.001	0
Methylocystaceae_441193	0.001	0	0.001	0
Anaerolinea_445997	0.001	0	0.001	0
Hymenobacter_242508	0.001	0	0.001	0
Chitinophagaceae_242580	0.001	0	0.001	0
SJA-4_259402	0.001	0	0.001	0
Sphingomonas_459882	0.018	0	0.018	0
Acidobacteria-6_240985	0.001	0	0.001	0
Aquicella_261395	0.001	0	0.001	0
mb2424_249885	0.002	0	0.002	0
Comamonadaceae_431623	0.019	0	0.019	0
Polyangiaceae_246098	0.001	0	0.001	0
Comamonadaceae_441697	0.001	0	0.001	0
diminuta_303524	0.001	0	0.001	0
Gluconobacter_5051	0.001	0	0.001	0
Acetobacteraceae_6090	0.002	0	0.002	0
[Chthoniobacteraceae]_265931	0.002	0	0.002	0
BD7-11_239408	0.001	0	0.001	0
Hydrogenophaga_442425	0.002	0	0.002	0
Pseudomonadaceae_460609	0.007	0	0.007	0
Ochrobactrum_245208	0.002	0	0.002	0
Pseudomonas_443018	0.006	0	0.006	0
HTCC_235434	0.001	0	0.001	0
Terriglobus_244685	0.001	0	0.001	0
organophilum_262257	0.001	0	0.001	0
Bacteria_261929	0.001	0	0.001	0
Chitinophagaceae_251713	0.001	0	0.001	0
Leuconostoc_255800	0.001	0	0.001	0
Ellin329_438225	0.001	0	0.001	0
Deltaproteobacteria_443822	0.002	0	0.002	0
Steroidobacter_442653	0.002	0	0.002	0
Fluviicola_438844	0.001	0	0.001	0
Planococcaceae_259437	0.001	0	0.001	0
Hyphomicrobiaceae_267242	0.001	0	0.001	0
Microbacterium_443192	0.002	0	0.002	0
[Chthoniobacteraceae]_240488	0.001	0	0.001	0
Erythrobacteraceae_433116	0.001	0	0.001	0
Lutispora_443060	0.001	0	0.001	0
Rhodoferax_308735	0.001	0	0.001	0
Saprospiraceae_245687	0.001	0	0.001	0
Isosphaeraceae_266539	0.001	0	0.001	0
Rhodocyclaceae_235025	0.001	0	0.001	0
Flavobacterium_253447	0.001	0	0.001	0
Streptomyces_259412	0.001	0	0.001	0
Arthrobacter_444905	0.002	0	0.002	0
Ellin6075_250816	0.001	0	0.001	0
Chlamydiales_268977	0.001	0	0.001	0
Leadbetterella_236963	0.001	0	0.001	0
mexicana_442051	0.003	0	0.003	0
Phenylobacterium_441348	0.002	0	0.002	0
alcaligenes_457675	0.002	0	0.002	0
Aminobacter_246841	0.001	0	0.001	0
massiliensis_237262	0.001	0	0.001	0
PRR-11_258249	0.001	0	0.001	0
mitochondria_263557	0.007	0	0.007	0
Hyphomicrobium_444791	0.001	0	0.001	0
vesicularis_459346	0.002	0	0.002	0
Rubricoccus_442033	0.001	0	0.001	0
Bdellovibrio_441623	0.001	0	0.001	0
Dyadobacter_245724	0.001	0	0.001	0
Chitinophagaceae_445058	0.001	0	0.001	0
Hyphomonadaceae_440602	0.01	0	0.01	0
Caulobacter_441418	0.003	0	0.003	0
Myxococcales_254799	0.002	0	0.002	0
Comamonadaceae_251092	0.001	0	0.001	0
Asticcacaulis_443126	0.001	0	0.001	0
Chitinophaga_257965	0.001	0	0.001	0
Rikenellaceae_12358	0.001	0	0.001	0
Cytophaga_263083	0.001	0	0.001	0
Bdellovibrio_249912	0.001	0	0.001	0
Cryomorphaceae_252880	0.001	0	0.001	0
Alkanindiges_445692	0.005	0	0.005	0
A17_442424	0.001	0	0.001	0
Comamonadaceae_434654	0.004	0	0.004	0
Candidatus Xiphinematobacter_445727	0.001	0	0.001	0
Saprospiraceae_240700	0.001	0	0.001	0
Gardnerella_439952	0.001	0	0.001	0
Rhizobium_443052	0.004	0	0.004	0
Xanthomonadaceae_441400	0.001	0	0.001	0
Pirellulaceae_251743	0.001	0	0.001	0
Dyadobacter_243973	0.001	0	0.001	0
Rhizobiaceae_252809	0.001	0	0.001	0
Rhodobacteraceae_442630	0.001	0	0.001	0
Rhodospirillaceae_441893	0.002	0	0.002	0
Corynebacterium_461025	0.011	0	0.011	0
Providencia_313543	0.001	0	0.001	0
Williamsia_261295	0.002	0	0.002	0
Phyllobacteriaceae_440621	0.006	0	0.006	0
Oxalobacteraceae_430126	0.001	0	0.001	0
Cytophagaceae_252240	0.001	0	0.001	0
Demequina_267456	0.006	0	0.006	0
mobilis_250205	0.001	0	0.001	0
alaskensis_439632	0.001	0	0.001	0
Isosphaeraceae_262002	0.003	0	0.003	0
Paenibacillus_268953	0.001	0	0.001	0
Mycoplana_440715	0.002	0	0.002	0
Hyphomonadaceae_243495	0.001	0	0.001	0
Gemmatimonas_246206	0.001	0	0.001	0
genosp_460430	0.001	0	0.001	0
Streptophyta_256241	0.004	0	0.004	0
Xanthomonadaceae_241281	0.001	0	0.001	0
Xanthomonadaceae_253879	0.001	0	0.001	0
Novosphingobium_253870	0.001	0	0.001	0
Planctomyces_459842	0.001	0	0.001	0
Gitt-GS-136_260737	0.001	0	0.001	0
Acidimicrobiales_445491	0.002	0	0.002	0
Mycobacterium_265964	0.002	0	0.002	0
Pseudomonadaceae_11915	0.002	0	0.002	0
wittichii_268312	0.001	0	0.001	0
Veillonella_459867	0.006	0	0.006	0
Alloiococcus_458959	0.003	0	0.003	0
Staphylococcus_461315	0.002	0	0.002	0
[Chthoniobacteraceae]_235778	0.001	0	0.001	0
Gemmata_268674	0.001	0	0.001	0
Perlucidibaca_446302	0.01	0	0.01	0
Bacteria_266233	0.006	0	0.006	0
Chitinophagaceae_242734	0.002	0	0.002	0
Runella_239394	0.001	0	0.001	0
Haliangiaceae_445980	0.001	0	0.001	0
Mycobacterium_262281	0.007	0	0.007	0
Chitinophagaceae_253543	0.002	0	0.002	0
Microbacteriaceae_263820	0.002	0	0.002	0
Kineococcus_265098	0.003	0	0.003	0
Perlucidibaca_445875	0.001	0	0.001	0
Pseudomonadaceae_19891	0.001	0	0.001	0
Chryseobacterium_442841	0.003	0	0.003	0
mexicana_445895	0.001	0	0.001	0
brevis_250012	0.003	0	0.003	0
211ds20_441080	0.002	0	0.002	0
Bacteroidetes_261465	0.001	0	0.001	0
Proteobacteria_256500	0.001	0	0.001	0
Acidimicrobiales_234728	0.001	0	0.001	0
Solirubrobacterales_267893	0.002	0	0.002	0
Kaistia_261142	0.002	0	0.002	0
Alcaligenaceae_263123	0.002	0	0.002	0
Aquicella_258281	0.001	0	0.001	0
plantarum_444446	0.011	0	0.011	0
Peptoniphilus_288213	0.001	0	0.001	0
viridiflava_430619	0.001	0	0.001	0
Rhizobiaceae_444246	0.003	0	0.003	0
Paenibacillus_255626	0.001	0	0.001	0
Kaistia_440032	0.005	0	0.005	0
Sphingomonadales_266410	0.001	0	0.001	0
Rhodobacteraceae_265628	0.004	0	0.004	0
Alcaligenaceae_267968	0.002	0	0.002	0
Balneimonas_435758	0.007	0	0.007	0
JG30-KF-CM45_265005	0.006	0	0.006	0
Sphingomonas_461145	0.001	0	0.001	0
Nitrosomonadaceae_235625	0.001	0	0.001	0
Xanthomonadaceae_250843	0.001	0	0.001	0
Rhizobiales_263497	0.001	0	0.001	0
Cytophagaceae_240779	0.002	0	0.002	0
thermoamylovorans_443754	0.001	0	0.001	0
Verrucomicrobium_260897	0.001	0	0.001	0
[Weeksellaceae]_460708	0.012	0	0.012	0
Bdellovibrio_444551	0.002	0	0.002	0
JTB38_439171	0.001	0	0.001	0
palustris_460753	0.006	0	0.006	0
Phycisphaerales_248541	0.001	0	0.001	0
Comamonadaceae_441782	0.003	0	0.003	0
Devosia_441774	0.006	0	0.006	0
Novosphingobium_442827	0.002	0	0.002	0
Bacteroidetes_444950	0.016	0	0.016	0
Facklamia_246121	0.002	0	0.002	0
Ellin6075_236036	0.002	0	0.002	0
Sphingomonadales_443088	0.001	0	0.001	0
hispanicum_442466	0.002	0	0.002	0
Cytophagaceae_249253	0.001	0	0.001	0
Piscirickettsiaceae_240309	0.001	0	0.001	0
Rhizobiales_440178	0.003	0	0.003	0
C111_257092	0.001	0	0.001	0
[Saprospirales]_440587	0.001	0	0.001	0
Flavobacterium_235658	0.001	0	0.001	0
Polyangiaceae_249966	0.001	0	0.001	0
Saprospiraceae_234934	0.001	0	0.001	0
Hyphomonadaceae_238554	0.001	0	0.001	0
Xanthomonadaceae_247549	0.001	0	0.001	0
Hyphomicrobium_264101	0.003	0	0.003	0
Kocuria_460703	0.001	0	0.001	0
Sphingobacteriales_443182	0.001	0	0.001	0
Devosia_260559	0.002	0	0.002	0
Bdellovibrio_443202	0.002	0	0.002	0
Mycobacterium_445184	0.003	0	0.003	0
Arthrobacter_438828	0.004	0	0.004	0
Aeromicrobium_265308	0.001	0	0.001	0
Bradyrhizobiaceae_255844	0.011	0	0.011	0
[Weeksellaceae]_258012	0.001	0	0.001	0
Bacteroidetes_440708	0.004	0	0.004	0
Bacillus_438860	0.011	0	0.011	0
acidaminiphila_460531	0.011	0	0.011	0
Sphingobacterium_269097	0.001	0	0.001	0
Solirubrobacterales_441062	0.001	0	0.001	0
Phyllobacteriaceae_445432	0.001	0	0.001	0
Perlucidibaca_445739	0.001	0	0.001	0
RB40_250895	0.001	0	0.001	0
LD19_269730	0.001	0	0.001	0
[Saprospirales]_444474	0.002	0	0.002	0
Rubricoccus_263966	0.001	0	0.001	0
Rhizobiaceae_444887	0.003	0	0.003	0
Pirellulaceae_259171	0.001	0	0.001	0
Brachybacterium_261529	0.004	0	0.004	0
Xanthomonas_460616	0.001	0	0.001	0
Myxococcales_244940	0.001	0	0.001	0
Ellin6529_249839	0.001	0	0.001	0
Paracoccus_446207	0.005	0	0.005	0
Sphingobacteriales_441234	0.001	0	0.001	0
Betaproteobacteria_445225	0.001	0	0.001	0
Aurantimonadaceae_257787	0.002	0	0.002	0
Sphingobacteriaceae_430099	0.002	0	0.002	0
Chitinophagaceae_242106	0.001	0	0.001	0
Chlorophyta_260898	0.003	0	0.003	0
Methylobacterium_440536	0.004	0	0.004	0
Alicyclobacillus_258313	0.004	0	0.004	0
Stramenopiles_441326	0.001	0	0.001	0
Aurantimonadaceae_440899	0.004	0	0.004	0
Chryseobacterium_268545	0.001	0	0.001	0
Rhodoplanes_308492	0.001	0	0.001	0
Stenotrophomonas_459227	0.001	0	0.001	0
MIZ46_442521	0.001	0	0.001	0
Comamonadaceae_266120	0.003	0	0.003	0
Rhodoplanes_263782	0.003	0	0.003	0
succinicans_431227	0.001	0	0.001	0
Bacteroidetes_441609	0.001	0	0.001	0
Nakamurellaceae_269533	0.003	0	0.003	0
Prosthecobacter_440369	0.002	0	0.002	0
Leucobacter_264856	0.005	0	0.005	0
Rhodoplanes_252675	0.001	0	0.001	0
Alteromonadaceae_268651	0.001	0	0.001	0
Sphingomonas_236321	0.001	0	0.001	0
JG30-KF-CM45_255737	0.001	0	0.001	0
auto67_4W_440284	0.007	0	0.007	0
Comamonadaceae_442771	0.001	0	0.001	0
CCU21_253356	0.001	0	0.001	0
Bacteriovoracaceae_445073	0.001	0	0.001	0
Chryseobacterium_269417	0.008	0	0.008	0
DA101_260827	0.001	0	0.001	0
PRR-11_241928	0.001	0	0.001	0
Rhodobacter_444613	0.009	0	0.009	0
Cloacibacterium_443393	0.001	0	0.001	0
Myxococcales_261083	0.002	0	0.002	0
variabile_252027	0.001	0	0.001	0
Sinobacteraceae_250876	0.002	0	0.002	0
Sinobacteraceae_240996	0.002	0	0.002	0
Emticicia_442790	0.018	0	0.018	0
Rhizobiaceae_442810	0.001	0	0.001	0
Lactobacillus_12608	0.003	0	0.003	0
Perlucidibaca_441404	0.001	0	0.001	0
Comamonadaceae_445092	0.01	0	0.01	0
Dokdonella_254677	0.002	0	0.002	0
Dyadobacter_441359	0.004	0	0.004	0
Stramenopiles_441566	0.001	0	0.001	0
Ellin6529_248079	0.001	0	0.001	0
Opitutus_256907	0.001	0	0.001	0
daejeonensis_239330	0.001	0	0.001	0
Rhodobacteraceae_460581	0.002	0	0.002	0
Labrys_444052	0.001	0	0.001	0
Aurantimonadaceae_267942	0.002	0	0.002	0
Pedobacter_439266	0.004	0	0.004	0
Chitinophagaceae_237020	0.001	0	0.001	0
Sphingomonadaceae_443975	0.002	0	0.002	0
Truepera_251659	0.001	0	0.001	0
Flavobacterium_445153	0.011	0	0.011	0
Rhodococcus_441971	0.019	0	0.019	0
Verrucomicrobiaceae_249799	0.001	0	0.001	0
Myxococcales_266107	0.001	0	0.001	0
Oscillospira_14500	0.001	0	0.001	0
Myxococcales_441429	0.004	0	0.004	0
Kaistobacter_266469	0.002	0	0.002	0
Myxococcales_234530	0.001	0	0.001	0
Rhodanobacter_442312	0.001	0	0.001	0
Pedobacter_440833	0.014	0	0.014	0
[Cerasicoccaceae]_246704	0.001	0	0.001	0
Comamonadaceae_261436	0.001	0	0.001	0
Cryomorpha_245536	0.001	0	0.001	0
Microbacteriaceae_266223	0.012	0	0.012	0
Comamonadaceae_458922	0.01	0	0.01	0
Comamonadaceae_430902	0.001	0	0.001	0
Cytophagaceae_242853	0.001	0	0.001	0
Nonomuraea_269555	0.001	0	0.001	0
Patulibacter_264435	0.001	0	0.001	0
mobilis_248932	0.001	0	0.001	0
cauensis_446838	0.002	0	0.002	0
Comamonadaceae_442430	0.001	0	0.001	0
C111_260130	0.003	0	0.003	0
[Chthoniobacteraceae]_247788	0.001	0	0.001	0
Comamonadaceae_439629	0.002	0	0.002	0
Chitinophagaceae_253917	0.001	0	0.001	0
Planifilum_446332	0.003	0	0.003	0
Sphingomonas_248238	0.001	0	0.001	0
Deefgea_446396	0.001	0	0.001	0
Gitt-GS-136_261840	0.001	0	0.001	0
lacus_440522	0.012	0	0.012	0
Microbacteriaceae_266232	0.001	0	0.001	0
Nocardioidaceae_458804	0.003	0	0.003	0
Rickettsiella_236669	0.001	0	0.001	0
Bacteria_269438	0.001	0	0.001	0
Cystobacterineae_235641	0.001	0	0.001	0
ochracea_459304	0.001	0	0.001	0
Clostridium_444983	0.001	0	0.001	0
Bradyrhizobiaceae_460660	0.006	0	0.006	0
dentocariosa_458429	0.008	0	0.008	0
Chitinophagaceae_242817	0.001	0	0.001	0
Nakamurellaceae_260950	0.001	0	0.001	0
Patulibacteraceae_440303	0.001	0	0.001	0
Novosphingobium_443685	0.006	0	0.006	0
xylanilytica_434753	0.009	0	0.009	0
FBP_244537	0.001	0	0.001	0
Chitinophagaceae_252785	0.001	0	0.001	0
Myxococcales_243471	0.001	0	0.001	0
Paenibacillus_258307	0.001	0	0.001	0
H39_245653	0.001	0	0.001	0
Dyadobacter_237554	0.001	0	0.001	0
Methylibium_253403	0.003	0	0.003	0
Novosphingobium_443894	0.002	0	0.002	0
retroflexus_430038	0.001	0	0.001	0
Bacteria_248931	0.001	0	0.001	0
Sphingobacterium_310835	0.002	0	0.002	0
Sphingobacteriales_252664	0.001	0	0.001	0
debontii_251780	0.001	0	0.001	0
Burkholderiaceae_266375	0.001	0	0.001	0
Gemmataceae_438817	0.003	0	0.003	0
Saprospiraceae_254262	0.001	0	0.001	0
Azospira_444341	0.001	0	0.001	0
Brevibacterium_258800	0.013	0	0.013	0
Pseudomonadaceae_24818	0.001	0	0.001	0
Ralstonia_442499	0.003	0	0.003	0
Sphingomonadaceae_251716	0.001	0	0.001	0
Phycisphaerae_266042	0.001	0	0.001	0
aquatica_446558	0.002	0	0.002	0
Phyllobacteriaceae_445540	0.002	0	0.002	0
Opitutus_235190	0.001	0	0.001	0
Sphingobacteriales_238736	0.001	0	0.001	0
rhizophila_439006	0.001	0	0.001	0
Rickettsiales_236753	0.001	0	0.001	0
Arthrospira_446509	0.001	0	0.001	0
Sphingomonadaceae_12639	0.001	0	0.001	0
Gammaproteobacteria_257957	0.001	0	0.001	0
Steroidobacter_239248	0.002	0	0.002	0
Phyllobacteriaceae_260980	0.001	0	0.001	0
Comamonadaceae_445040	0.001	0	0.001	0
Actinomyces_459735	0.003	0	0.003	0
Aurantimonadaceae_265132	0.002	0	0.002	0
Sphingobacteriaceae_434361	0.003	0	0.003	0
FBP_241707	0.001	0	0.001	0
mitochondria_441491	0.001	0	0.001	0
Sphingobacteriales_256264	0.001	0	0.001	0
Hyphomicrobiaceae_247394	0.001	0	0.001	0
Balneimonas_257041	0.001	0	0.001	0
Ellin6075_445400	0.006	0	0.006	0
Myxococcales_246528	0.001	0	0.001	0
Pirellulaceae_447122	0.001	0	0.001	0
Streptophyta_314353	0.003	0	0.003	0
Agrobacterium_445319	0.005	0	0.005	0
Alphaproteobacteria_245128	0.001	0	0.001	0
Planctomyces_268084	0.001	0	0.001	0
Myxococcales_265582	0.002	0	0.002	0
Corynebacterium_255221	0.001	0	0.001	0
Fimbriimonas_239029	0.001	0	0.001	0
Streptophyta_261401	0.004	0	0.004	0
Emticicia_440508	0.001	0	0.001	0
Myxococcales_252285	0.001	0	0.001	0
Saprospiraceae_442726	0.001	0	0.001	0
Cytophagaceae_249650	0.001	0	0.001	0
Bacteria_438991	0.001	0	0.001	0
Phenylobacterium_268772	0.001	0	0.001	0
Alcaligenaceae_261200	0.001	0	0.001	0
Massilia_443233	0.001	0	0.001	0
Chryseobacterium_461247	0.003	0	0.003	0
[Weeksellaceae]_253369	0.001	0	0.001	0
Pedobacter_314259	0.001	0	0.001	0
Myxococcales_235497	0.001	0	0.001	0
wittichii_439640	0.005	0	0.005	0
Pirellulaceae_441475	0.002	0	0.002	0
segnis_459890	0.001	0	0.001	0
Hydrogenophaga_252211	0.001	0	0.001	0
Gaiellaceae_438909	0.001	0	0.001	0
sciuri_440346	0.002	0	0.002	0
Pedobacter_441975	0.001	0	0.001	0
Chitinophagaceae_239704	0.001	0	0.001	0
Sphingobium_443776	0.002	0	0.002	0
Nitrosomonadaceae_236455	0.001	0	0.001	0
cellulosum_266894	0.001	0	0.001	0
Comamonadaceae_438687	0.001	0	0.001	0
Pseudoxanthomonas_442127	0.003	0	0.003	0
mitochondria_269283	0.012	0	0.012	0
Pseudomonas_459229	0.001	0	0.001	0
Sphingomonadales_235864	0.001	0	0.001	0
Burkholderia_441963	0.002	0	0.002	0
Pseudomonadaceae_438743	0.002	0	0.002	0
venetianus_442539	0.001	0	0.001	0
Bacteria_257539	0.001	0	0.001	0
Alkanindiges_259551	0.002	0	0.002	0
Kineosporiaceae_243010	0.001	0	0.001	0
mitochondria_268665	0.007	0	0.007	0
Luteolibacter_253283	0.001	0	0.001	0
Rhodanobacter_267148	0.001	0	0.001	0
Cytophagaceae_258581	0.002	0	0.002	0
Methylobacterium_455945	0.001	0	0.001	0
Mucilaginibacter_269482	0.001	0	0.001	0
Corynebacterium_16319	0.001	0	0.001	0
Achromobacter_461106	0.05	0	0.05	0
Chitinophagaceae_239406	0.001	0	0.001	0
Chitinophagaceae_264315	0.001	0	0.001	0
Ellin517_443873	0.001	0	0.001	0
OM27_441081	0.004	0	0.004	0
Haliscomenobacter_440933	0.002	0	0.002	0
Sinobacteraceae_252250	0.001	0	0.001	0
Sinobacteraceae_441797	0.002	0	0.002	0
Dysgonomonas_15357	0.002	0	0.002	0
Chlorobi_446161	0.002	0	0.002	0
Microbacteriaceae_260916	0.001	0	0.001	0
Salinibacterium_442373	0.001	0	0.001	0
genosp_269127	0.003	0	0.003	0
Chitinophagaceae_253201	0.001	0	0.001	0
Pedobacter_430647	0.002	0	0.002	0
Pirellulaceae_237661	0.001	0	0.001	0
Hymenobacter_236853	0.001	0	0.001	0
palleronii_441952	0.016	0	0.016	0
ovatus_139265	0.001	0	0.001	0
Pedobacter_247334	0.001	0	0.001	0
Acidimicrobiales_441769	0.003	0	0.003	0
viridescens_263548	0.008	0	0.008	0
Saprospiraceae_258505	0.001	0	0.001	0
Aurantimonas_267067	0.001	0	0.001	0
Mycobacterium_258104	0.002	0	0.002	0
Verrucomicrobiaceae_249059	0.001	0	0.001	0
Neisseria_458773	0.013	0	0.013	0
Sphingomonadales_240179	0.001	0	0.001	0
Haliangiaceae_440878	0.001	0	0.001	0
Hymenobacter_238333	0.001	0	0.001	0
Rickettsiales_258989	0.001	0	0.001	0
FAC87_252899	0.001	0	0.001	0
thermoruber_258601	0.001	0	0.001	0
Devosia_438564	0.001	0	0.001	0
Brachybacterium_459582	0.005	0	0.005	0
Betaproteobacteria_269494	0.001	0	0.001	0
Comamonadaceae_434904	0.001	0	0.001	0
Comamonadaceae_444387	0.012	0	0.012	0
Sphingobacteriales_249099	0.001	0	0.001	0
Comamonadaceae_443991	0.001	0	0.001	0
rumoiensis_461784	0.001	0	0.001	0
Hymenobacter_244763	0.002	0	0.002	0
Hyphomonadaceae_443350	0.003	0	0.003	0
mexicana_447087	0.008	0	0.008	0
Ralstonia_458941	0.001	0	0.001	0
Massilia_429863	0.001	0	0.001	0
Erythrobacteraceae_240415	0.004	0	0.004	0
Phyllobacteriaceae_254402	0.001	0	0.001	0
MIZ46_244284	0.001	0	0.001	0
Caulobacteraceae_261939	0.001	0	0.001	0
Rubrivivax_445295	0.001	0	0.001	0
Sphingobacteriales_442604	0.001	0	0.001	0
Janthinobacterium_309053	0.003	0	0.003	0
iners_459253	0.003	0	0.003	0
Ellin6075_267981	0.001	0	0.001	0
Fluviicola_443849	0.001	0	0.001	0
Chthoniobacter_253222	0.001	0	0.001	0
Ellin6067_238193	0.001	0	0.001	0
phosphatis_251613	0.001	0	0.001	0
Chryseobacterium_460520	0.001	0	0.001	0
Pedomicrobium_258360	0.002	0	0.002	0
aeria_456235	0.002	0	0.002	0
Pedobacter_439510	0.001	0	0.001	0
Cytophagaceae_252811	0.001	0	0.001	0
Acidimicrobiales_442068	0.015	0	0.015	0
Gaiellaceae_435578	0.003	0	0.003	0
Flavobacterium_442019	0.001	0	0.001	0
Acinetobacter_440610	0.01	0	0.01	0
Fluviicola_447120	0.001	0	0.001	0
Mycoplana_269725	0.002	0	0.002	0
Ellin6075_268669	0.001	0	0.001	0
Clostridium_268290	0.001	0	0.001	0
Sphingobacterium_259622	0.002	0	0.002	0
Bdellovibrio_246673	0.001	0	0.001	0
MS3071_459086	0.001	0	0.001	0
Sphingobacteriales_434496	0.001	0	0.001	0
Arenimonas_239515	0.002	0	0.002	0
Rhizobiaceae_459037	0.001	0	0.001	0
Pirellulaceae_254000	0.001	0	0.001	0
Saprospiraceae_438994	0.001	0	0.001	0
Chryseobacterium_441397	0.003	0	0.003	0
Acidimicrobiales_253836	0.001	0	0.001	0
Sphingomonadales_261653	0.001	0	0.001	0
Streptococcus_460410	0.006	0	0.006	0
Stenotrophomonas_255368	0.003	0	0.003	0
Corynebacterium_440771	0.001	0	0.001	0
Micrococcaceae_260229	0.002	0	0.002	0
Laceyella_268160	0.003	0	0.003	0
mitochondria_267547	0.018	0	0.018	0
Bdellovibrio_246895	0.001	0	0.001	0
andropogonis_267384	0.001	0	0.001	0
Pirellulaceae_253854	0.001	0	0.001	0
Nocardioidaceae_241572	0.002	0	0.002	0
Pedobacter_445833	0.001	0	0.001	0
FBP_242585	0.001	0	0.001	0
Bradyrhizobiaceae_26598	0.001	0	0.001	0
Sphingobacteriales_434925	0.001	0	0.001	0
Bacteria_441924	0.001	0	0.001	0
Bacillales_256322	0.001	0	0.001	0
Leuconostoc_258559	0.006	0	0.006	0
[Prevotella]_458764	0.008	0	0.008	0
Anaerococcus_458845	0.001	0	0.001	0
vulcani_446778	0.001	0	0.001	0
Caulobacteraceae_443199	0.001	0	0.001	0
Ellin6075_246986	0.001	0	0.001	0
Burkholderia_445106	0.001	0	0.001	0
melaninogenica_458937	0.001	0	0.001	0
Bradyrhizobium_439108	0.002	0	0.002	0
Nocardioidaceae_264967	0.001	0	0.001	0
Anaerococcus_459437	0.005	0	0.005	0
Neisseria_461020	0.01	0	0.01	0
Chryseobacterium_444959	0.012	0	0.012	0
Paenibacillus_268747	0.001	0	0.001	0
AK1AB1_02E_243772	0.001	0	0.001	0
Kaistobacter_240573	0.002	0	0.002	0
Chloroplast_263997	0.023	0	0.023	0
JG30-KF-CM45_258722	0.001	0	0.001	0
Novosphingobium_440935	0.009	0	0.009	0
Schlegelella_445684	0.002	0	0.002	0
Solirubrobacterales_445305	0.006	0	0.006	0
Rhodocyclus_24662	0.002	0	0.002	0
mobilis_445778	0.002	0	0.002	0
Intrasporangiaceae_444861	0.001	0	0.001	0
Balneimonas_443540	0.002	0	0.002	0
garvieae_432648	0.014	0	0.014	0
Corynebacterium_260411	0.001	0	0.001	0
Lautropia_459657	0.001	0	0.001	0
Nocardioidaceae_433265	0.001	0	0.001	0
Solirubrobacterales_249536	0.001	0	0.001	0
Nocardioidaceae_256552	0.001	0	0.001	0
MIZ46_267303	0.001	0	0.001	0
Caulobacteraceae_441703	0.017	0	0.017	0
Rhizobiales_265766	0.001	0	0.001	0
Bacillales_259844	0.001	0	0.001	0
Ruminococcaceae_443036	0.001	0	0.001	0
plebeius_140466	0.001	0	0.001	0
Clostridiales_234621	0.001	0	0.001	0
Polynucleobacter_446613	0.027	0	0.027	0
Streptomycetaceae_260095	0.011	0	0.011	0
Rikenellaceae_234848	0.002	0	0.002	0
Ruminococcaceae_235120	0.001	0	0.001	0
sciuri_444966	0.002	0	0.002	0
Lactobacillus_433982	0.002	0	0.002	0
Corynebacterium_442460	0.001	0	0.001	0
Conexibacter_264473	0.001	0	0.001	0
Novosphingobium_445311	0.023	0	0.023	0
MLE1-12_262598	0.003	0	0.003	0
Corynebacterium_259131	0.004	0	0.004	0
Enterobacteriaceae_443662	0.002	0	0.002	0
Ruminococcaceae_253825	0.001	0	0.001	0
Christensenellaceae_299691	0.001	0	0.001	0
wittichii_251845	0.001	0	0.001	0
Clostridiales_262889	0.001	0	0.001	0
Bacteroides_252830	0.001	0	0.001	0
Planococcaceae_429920	0.007	0	0.007	0
Proteobacteria_250717	0.001	0	0.001	0
Bacteria_154312	0.001	0	0.001	0
OD1_153951	0.001	0	0.001	0
Bacteria_155148	0.001	0	0.001	0
Bacteria_154194	0.001	0	0.001	0
Bacteria_154245	0.001	0	0.001	0
Bacteria_154298	0.001	0	0.001	0
Bacteria_155337	0.001	0	0.001	0
Opitutus_158515	0.001	0	0.001	0
nitroreducens_156524	0.001	0	0.001	0
Burkholderiales_158275	0.001	0	0.001	0
Gammaproteobacteria_157812	0.001	0	0.001	0
Bartonellaceae_158147	0.001	0	0.001	0
Gammaproteobacteria_156291	0.001	0	0.001	0
Bartonellaceae_158770	0.001	0	0.001	0
Gammaproteobacteria_157410	0.001	0	0.001	0
Bartonellaceae_156462	0.001	0	0.001	0
Opitutus_157053	0.001	0	0.001	0
Comamonadaceae_157760	0.001	0	0.001	0
Gammaproteobacteria_158256	0.001	0	0.001	0
Gammaproteobacteria_156538	0.001	0	0.001	0
Alcaligenaceae_157225	0.001	0	0.001	0
Bacteroidales_156876	0.001	0	0.001	0
Alcaligenaceae_158519	0.001	0	0.001	0
Actinomycetales_156530	0.001	0	0.001	0
Comamonadaceae_157239	0.001	0	0.001	0
Flavobacteriales_158806	0.001	0	0.001	0
Gammaproteobacteria_156624	0.001	0	0.001	0
Gammaproteobacteria_156980	0.001	0	0.001	0
Bacteroidales_157594	0.001	0	0.001	0
Lactobacillus_157522	0.001	0	0.001	0
Alcaligenaceae_156444	0.001	0	0.001	0
Gammaproteobacteria_156239	0.001	0	0.001	0
Alcaligenaceae_156716	0.001	0	0.001	0
Alcaligenaceae_156463	0.001	0	0.001	0
Alphaproteobacteria_156417	0.001	0	0.001	0
Alcaligenaceae_158632	0.001	0	0.001	0
Alcaligenaceae_158375	0.001	0	0.001	0
Gammaproteobacteria_156303	0.001	0	0.001	0
Gammaproteobacteria_156424	0.001	0	0.001	0
Gammaproteobacteria_156396	0.001	0	0.001	0
Gammaproteobacteria_157260	0.001	0	0.001	0
Flavobacteriales_157332	0.001	0	0.001	0
Alcaligenaceae_158357	0.001	0	0.001	0
Alcaligenaceae_157700	0.001	0	0.001	0
Gammaproteobacteria_157118	0.001	0	0.001	0
Alcaligenaceae_156435	0.001	0	0.001	0
Alcaligenaceae_156832	0.001	0	0.001	0
Gammaproteobacteria_157922	0.001	0	0.001	0
Comamonadaceae_156208	0.001	0	0.001	0
Flavobacteriales_157462	0.001	0	0.001	0
Bartonellaceae_156231	0.001	0	0.001	0
acnes_156391	0.001	0	0.001	0
Gammaproteobacteria_156970	0.001	0	0.001	0
Gammaproteobacteria_156281	0.001	0	0.001	0
Opitutus_158032	0.001	0	0.001	0
nitroreducens_157487	0.001	0	0.001	0
Alcaligenaceae_156986	0.001	0	0.001	0
Alcaligenaceae_156236	0.001	0	0.001	0
Alcaligenaceae_157305	0.001	0	0.001	0
Opitutus_156489	0.001	0	0.001	0
Alcaligenaceae_158499	0.001	0	0.001	0
Alphaproteobacteria_158543	0.001	0	0.001	0
Alcaligenaceae_157538	0.001	0	0.001	0
Alcaligenaceae_156608	0.001	0	0.001	0
Proteobacteria_156523	0.001	0	0.001	0
Bartonellaceae_157846	0.001	0	0.001	0
Opitutus_157119	0.001	0	0.001	0
Bacteroidales_156715	0.001	0	0.001	0
petrii_157103	0.001	0	0.001	0
Alcaligenaceae_158369	0.001	0	0.001	0
Betaproteobacteria_158818	0.001	0	0.001	0
Alcaligenaceae_158754	0.001	0	0.001	0
cryaerophilus_158502	0.001	0	0.001	0
Lactobacillus_157461	0.001	0	0.001	0
Gammaproteobacteria_157240	0.001	0	0.001	0
Opitutus_156242	0.001	0	0.001	0
Bacteroidales_156334	0.001	0	0.001	0
Alcaligenaceae_156465	0.001	0	0.001	0
Opitutus_157283	0.001	0	0.001	0
Alcaligenaceae_156368	0.001	0	0.001	0
Alcaligenaceae_158583	0.001	0	0.001	0
Alcaligenaceae_156720	0.001	0	0.001	0
Gammaproteobacteria_157159	0.001	0	0.001	0
Opitutus_157836	0.001	0	0.001	0
Alcaligenaceae_156891	0.001	0	0.001	0
Alcaligenaceae_156409	0.001	0	0.001	0
Opitutus_157973	0.001	0	0.001	0
Opitutus_158029	0.001	0	0.001	0
Alcaligenaceae_156947	0.001	0	0.001	0
Gammaproteobacteria_158779	0.001	0	0.001	0
Alcaligenaceae_156244	0.001	0	0.001	0
Gammaproteobacteria_156471	0.001	0	0.001	0
Alcaligenaceae_156499	0.001	0	0.001	0
Gammaproteobacteria_157276	0.001	0	0.001	0
Bacteroidales_157329	0.001	0	0.001	0
Bacteroidales_156712	0.001	0	0.001	0
Comamonadaceae_157123	0.001	0	0.001	0
Alcaligenaceae_156328	0.001	0	0.001	0
Alcaligenaceae_157617	0.001	0	0.001	0
Opitutus_156249	0.001	0	0.001	0
Alcaligenaceae_157245	0.001	0	0.001	0
Alcaligenaceae_157610	0.001	0	0.001	0
Flavobacteriales_156991	0.001	0	0.001	0
Alcaligenaceae_157379	0.001	0	0.001	0
Alcaligenaceae_156637	0.001	0	0.001	0
Gammaproteobacteria_156320	0.001	0	0.001	0
cryaerophilus_157771	0.001	0	0.001	0
Opitutus_158575	0.001	0	0.001	0
epidermidis_158263	0.001	0	0.001	0
Gammaproteobacteria_156642	0.001	0	0.001	0
Bartonellaceae_158378	0.001	0	0.001	0
Opitutus_156500	0.001	0	0.001	0
Gammaproteobacteria_157525	0.001	0	0.001	0
Bartonellaceae_157324	0.001	0	0.001	0
Bacteroidales_156653	0.001	0	0.001	0
Gammaproteobacteria_156401	0.001	0	0.001	0
Alcaligenaceae_157176	0.001	0	0.001	0
Bacteroidetes_156495	0.001	0	0.001	0
Opitutus_157129	0.001	0	0.001	0
Gammaproteobacteria_156945	0.001	0	0.001	0
Gammaproteobacteria_157583	0.001	0	0.001	0
Opitutus_156692	0.001	0	0.001	0
nitroreducens_156539	0.001	0	0.001	0
Gammaproteobacteria_157609	0.001	0	0.001	0
Gammaproteobacteria_157043	0.001	0	0.001	0
Alcaligenaceae_156357	0.001	0	0.001	0
Gammaproteobacteria_157576	0.001	0	0.001	0
Alcaligenaceae_157961	0.001	0	0.001	0
Opitutus_157618	0.001	0	0.001	0
Opitutus_156185	0.001	0	0.001	0
Gammaproteobacteria_157750	0.001	0	0.001	0
Opitutus_156995	0.001	0	0.001	0
Gammaproteobacteria_156689	0.001	0	0.001	0
Opitutus_156612	0.001	0	0.001	0
Bacteroidetes_156522	0.001	0	0.001	0
Alcaligenaceae_158130	0.001	0	0.001	0
Opitutus_156441	0.001	0	0.001	0
Gammaproteobacteria_156771	0.001	0	0.001	0
Gammaproteobacteria_158601	0.001	0	0.001	0
Alcaligenaceae_156312	0.001	0	0.001	0
Alcaligenaceae_158217	0.001	0	0.001	0
Alcaligenaceae_157187	0.001	0	0.001	0
Alcaligenaceae_158209	0.001	0	0.001	0
Opitutus_156196	0.002	0	0.002	0
Comamonadaceae_156648	0.001	0	0.001	0
Alcaligenaceae_156440	0.001	0	0.001	0
Bartonellaceae_157575	0.001	0	0.001	0
Alcaligenaceae_157259	0.001	0	0.001	0
Alcaligenaceae_157832	0.001	0	0.001	0
nitroreducens_157346	0.001	0	0.001	0
Alcaligenaceae_157446	0.001	0	0.001	0
Opitutus_156646	0.001	0	0.001	0
Gammaproteobacteria_156655	0.001	0	0.001	0
Gammaproteobacteria_156492	0.001	0	0.001	0
Opitutus_156292	0.001	0	0.001	0
Alcaligenaceae_158597	0.001	0	0.001	0
Gammaproteobacteria_158021	0.001	0	0.001	0
Alcaligenaceae_157421	0.001	0	0.001	0
Alphaproteobacteria_157205	0.001	0	0.001	0
Opitutus_156535	0.001	0	0.001	0
Alcaligenaceae_158613	0.001	0	0.001	0
Alcaligenaceae_158677	0.001	0	0.001	0
Gammaproteobacteria_156871	0.001	0	0.001	0
Alphaproteobacteria_158379	0.001	0	0.001	0
Bartonellaceae_156219	0.001	0	0.001	0
Gammaproteobacteria_158109	0.001	0	0.001	0
Alphaproteobacteria_157352	0.001	0	0.001	0
Gammaproteobacteria_157895	0.001	0	0.001	0
Gammaproteobacteria_156767	0.001	0	0.001	0
Opitutus_157193	0.001	0	0.001	0
Bacteroidales_158012	0.001	0	0.001	0
Alcaligenaceae_158158	0.001	0	0.001	0
Opitutus_157184	0.001	0	0.001	0
Gammaproteobacteria_157295	0.001	0	0.001	0
nitroreducens_158505	0.001	0	0.001	0
Alcaligenaceae_156827	0.001	0	0.001	0
Alcaligenaceae_157924	0.001	0	0.001	0
Opitutus_158724	0.001	0	0.001	0
Opitutus_156459	0.001	0	0.001	0
Alcaligenaceae_157557	0.001	0	0.001	0
Gammaproteobacteria_158701	0.001	0	0.001	0
Gammaproteobacteria_156268	0.001	0	0.001	0
Alcaligenaceae_156853	0.001	0	0.001	0
Alcaligenaceae_157147	0.001	0	0.001	0
Alcaligenaceae_156597	0.001	0	0.001	0
Alphaproteobacteria_157497	0.001	0	0.001	0
Betaproteobacteria_157686	0.001	0	0.001	0
Gammaproteobacteria_157473	0.001	0	0.001	0
Bartonellaceae_157758	0.001	0	0.001	0
Opitutus_157891	0.001	0	0.001	0
petrii_157291	0.001	0	0.001	0
Opitutus_157422	0.001	0	0.001	0
Comamonadaceae_156550	0.001	0	0.001	0
cryaerophilus_158420	0.001	0	0.001	0
Lactobacillus_157435	0.001	0	0.001	0
Opitutus_156785	0.001	0	0.001	0
Opitutus_156382	0.001	0	0.001	0
Gammaproteobacteria_158801	0.001	0	0.001	0
Gammaproteobacteria_156269	0.001	0	0.001	0
Alphaproteobacteria_158795	0.001	0	0.001	0
Gammaproteobacteria_158117	0.001	0	0.001	0
Comamonadaceae_156366	0.001	0	0.001	0
Bartonellaceae_157471	0.001	0	0.001	0
Bacteroidales_156985	0.001	0	0.001	0
Alcaligenaceae_157763	0.001	0	0.001	0
Rhizobiales_156708	0.001	0	0.001	0
Opitutus_156918	0.001	0	0.001	0
Alcaligenaceae_156451	0.001	0	0.001	0
Gammaproteobacteria_156516	0.001	0	0.001	0
Opitutus_158215	0.001	0	0.001	0
Alcaligenaceae_156854	0.001	0	0.001	0
Alcaligenaceae_156605	0.001	0	0.001	0
Alcaligenaceae_156863	0.001	0	0.001	0
Opitutus_156732	0.001	0	0.001	0
Staphylococcus_158221	0.001	0	0.001	0
Alcaligenaceae_158566	0.001	0	0.001	0
Alcaligenaceae_158763	0.001	0	0.001	0
Alcaligenaceae_157167	0.001	0	0.001	0
Xanthomonadaceae_158258	0.001	0	0.001	0
Alcaligenaceae_157702	0.001	0	0.001	0
Alcaligenaceae_156892	0.001	0	0.001	0
Bacteroidales_156552	0.001	0	0.001	0
Proteobacteria_157368	0.001	0	0.001	0
Comamonadaceae_157391	0.001	0	0.001	0
Alcaligenaceae_156823	0.001	0	0.001	0
Bartonellaceae_157804	0.001	0	0.001	0
Paracoccus_156356	0.001	0	0.001	0
Comamonadaceae_157063	0.001	0	0.001	0
nitroreducens_158663	0.001	0	0.001	0
cryaerophilus_156416	0.001	0	0.001	0
cryaerophilus_157781	0.001	0	0.001	0
Ralstonia_157106	0.001	0	0.001	0
Alcaligenaceae_157621	0.001	0	0.001	0
Gammaproteobacteria_156307	0.001	0	0.001	0
Bacteroidales_157402	0.001	0	0.001	0
Bartonellaceae_156748	0.001	0	0.001	0
Bacteroidales_157893	0.001	0	0.001	0
Alcaligenaceae_156778	0.001	0	0.001	0
cryaerophilus_156723	0.001	0	0.001	0
petrii_156536	0.001	0	0.001	0
Alcaligenaceae_158599	0.001	0	0.001	0
Alcaligenaceae_158073	0.001	0	0.001	0
cryaerophilus_157275	0.001	0	0.001	0
Flavobacteriales_157309	0.001	0	0.001	0
nitroreducens_157888	0.001	0	0.001	0
cryaerophilus_157663	0.001	0	0.001	0
Opitutus_157534	0.001	0	0.001	0
Stenotrophomonas_156709	0.001	0	0.001	0
Bartonellaceae_157757	0.001	0	0.001	0
Opitutus_158747	0.001	0	0.001	0
Opitutus_156276	0.001	0	0.001	0
Alcaligenaceae_156915	0.001	0	0.001	0
Opitutus_157495	0.001	0	0.001	0
Rhizobiales_157685	0.001	0	0.001	0
Gammaproteobacteria_156874	0.001	0	0.001	0
Opitutus_157441	0.001	0	0.001	0
Gammaproteobacteria_156387	0.001	0	0.001	0
Opitutus_158220	0.001	0	0.001	0
cryaerophilus_157001	0.001	0	0.001	0
Bartonellaceae_156710	0.001	0	0.001	0
Alcaligenaceae_156478	0.001	0	0.001	0
Bartonellaceae_156400	0.001	0	0.001	0
Alcaligenaceae_158676	0.001	0	0.001	0
Alcaligenaceae_157515	0.001	0	0.001	0
Bartonellaceae_158516	0.001	0	0.001	0
Bartonellaceae_157180	0.001	0	0.001	0
Alcaligenaceae_157145	0.001	0	0.001	0
Alcaligenaceae_157834	0.001	0	0.001	0
Opitutus_156905	0.001	0	0.001	0
Gammaproteobacteria_157135	0.001	0	0.001	0
Gammaproteobacteria_156938	0.001	0	0.001	0
Actinomycetales_156207	0.001	0	0.001	0
Alcaligenaceae_156453	0.001	0	0.001	0
Alcaligenaceae_158538	0.001	0	0.001	0
Opitutus_158558	0.001	0	0.001	0
Gammaproteobacteria_156695	0.001	0	0.001	0
Gammaproteobacteria_156824	0.001	0	0.001	0
Gammaproteobacteria_158327	0.001	0	0.001	0
Alcaligenaceae_157641	0.001	0	0.001	0
Alphaproteobacteria_157360	0.001	0	0.001	0
Opitutus_156894	0.001	0	0.001	0
Alcaligenaceae_157022	0.001	0	0.001	0
Bacteroidales_158598	0.001	0	0.001	0
Comamonadaceae_158377	0.001	0	0.001	0
Opitutus_156713	0.001	0	0.001	0
Bacteroidetes_157925	0.001	0	0.001	0
Alcaligenaceae_157406	0.001	0	0.001	0
nitroreducens_156448	0.001	0	0.001	0
Alcaligenaceae_156806	0.001	0	0.001	0
Gammaproteobacteria_156171	0.001	0	0.001	0
Alcaligenaceae_156195	0.001	0	0.001	0
Gammaproteobacteria_158741	0.001	0	0.001	0
Opitutus_157474	0.001	0	0.001	0
Gammaproteobacteria_156515	0.001	0	0.001	0
Alcaligenaceae_158784	0.001	0	0.001	0
Proteobacteria_158530	0.001	0	0.001	0
Opitutus_156844	0.001	0	0.001	0
Opitutus_156629	0.001	0	0.001	0
Gammaproteobacteria_157974	0.001	0	0.001	0
Gammaproteobacteria_157669	0.001	0	0.001	0
Comamonadaceae_157697	0.001	0	0.001	0
Opitutus_156245	0.001	0	0.001	0
Bartonellaceae_157350	0.001	0	0.001	0
Gammaproteobacteria_156638	0.001	0	0.001	0
Bartonellaceae_156776	0.001	0	0.001	0
Alcaligenaceae_156442	0.001	0	0.001	0
Gammaproteobacteria_158177	0.001	0	0.001	0
Opitutus_156799	0.001	0	0.001	0
Alcaligenaceae_157874	0.001	0	0.001	0
Gammaproteobacteria_158769	0.001	0	0.001	0
Alcaligenaceae_156594	0.001	0	0.001	0
Gammaproteobacteria_158302	0.001	0	0.001	0
Gammaproteobacteria_157363	0.001	0	0.001	0
Opitutus_157057	0.001	0	0.001	0
Gammaproteobacteria_157235	0.001	0	0.001	0
Gammaproteobacteria_158708	0.001	0	0.001	0
Bartonellaceae_157833	0.001	0	0.001	0
Opitutus_158387	0.001	0	0.001	0
Alcaligenaceae_156992	0.001	0	0.001	0
Alcaligenaceae_156635	0.001	0	0.001	0
Alcaligenaceae_158103	0.001	0	0.001	0
Alcaligenaceae_157115	0.001	0	0.001	0
Bartonellaceae_158351	0.001	0	0.001	0
Opitutus_158064	0.001	0	0.001	0
Alcaligenaceae_156616	0.001	0	0.001	0
Gammaproteobacteria_156572	0.001	0	0.001	0
cryaerophilus_158402	0.001	0	0.001	0
Flavobacteriales_156286	0.001	0	0.001	0
Flavobacteriales_157219	0.001	0	0.001	0
Alphaproteobacteria_157120	0.001	0	0.001	0
Alcaligenaceae_156958	0.001	0	0.001	0
Alcaligenaceae_156359	0.001	0	0.001	0
Bartonellaceae_156821	0.001	0	0.001	0
Opitutus_156563	0.001	0	0.001	0
Alcaligenaceae_156727	0.001	0	0.001	0
Alcaligenaceae_156336	0.001	0	0.001	0
Opitutus_157099	0.001	0	0.001	0
Opitutus_158081	0.001	0	0.001	0
Flavobacteriales_156836	0.001	0	0.001	0
Gammaproteobacteria_157097	0.001	0	0.001	0
Alcaligenaceae_157809	0.001	0	0.001	0
Alphaproteobacteria_158631	0.001	0	0.001	0
Opitutus_158537	0.001	0	0.001	0
Alcaligenaceae_157585	0.001	0	0.001	0
Bacteroidales_156270	0.001	0	0.001	0
Opitutus_157385	0.001	0	0.001	0
Alcaligenaceae_157052	0.001	0	0.001	0
Bartonellaceae_158264	0.001	0	0.001	0
Alcaligenaceae_158657	0.001	0	0.001	0
Gammaproteobacteria_156702	0.001	0	0.001	0
Opitutus_158175	0.001	0	0.001	0
Gammaproteobacteria_156704	0.001	0	0.001	0
Burkholderiales_156338	0.001	0	0.001	0
Alphaproteobacteria_157581	0.001	0	0.001	0
Opitutus_157334	0.001	0	0.001	0
Comamonadaceae_157124	0.001	0	0.001	0
Alcaligenaceae_156954	0.001	0	0.001	0
Alcaligenaceae_158535	0.001	0	0.001	0
Alcaligenaceae_157857	0.001	0	0.001	0
Opitutus_157469	0.001	0	0.001	0
Betaproteobacteria_156358	0.001	0	0.001	0
Gammaproteobacteria_156541	0.001	0	0.001	0
Gammaproteobacteria_157764	0.001	0	0.001	0
Alphaproteobacteria_156513	0.001	0	0.001	0
Opitutus_158437	0.001	0	0.001	0
Lactobacillus_156429	0.001	0	0.001	0
Alcaligenaceae_157648	0.001	0	0.001	0
Flavobacteriales_158350	0.001	0	0.001	0
Opitutus_156548	0.001	0	0.001	0
Bartonellaceae_156660	0.001	0	0.001	0
Alphaproteobacteria_157376	0.001	0	0.001	0
Gammaproteobacteria_157491	0.001	0	0.001	0
Comamonadaceae_158353	0.001	0	0.001	0
Alcaligenaceae_156826	0.001	0	0.001	0
Opitutus_156803	0.001	0	0.001	0
Opitutus_157264	0.001	0	0.001	0
Alcaligenaceae_158052	0.001	0	0.001	0
Bacteroidales_157759	0.001	0	0.001	0
Opitutus_156962	0.001	0	0.001	0
Alcaligenaceae_157828	0.001	0	0.001	0
Comamonadaceae_158548	0.001	0	0.001	0
Gammaproteobacteria_156672	0.001	0	0.001	0
Opitutus_157443	0.001	0	0.001	0
Flavobacteriales_156235	0.001	0	0.001	0
Planococcaceae_156728	0.001	0	0.001	0
Alcaligenaceae_157599	0.001	0	0.001	0
Comamonadaceae_157098	0.001	0	0.001	0
Flavobacteriales_156659	0.001	0	0.001	0
Opitutus_157341	0.001	0	0.001	0
Bartonellaceae_156520	0.001	0	0.001	0
Opitutus_158050	0.001	0	0.001	0
Alphaproteobacteria_156861	0.001	0	0.001	0
Bartonellaceae_157178	0.001	0	0.001	0
Opitutus_156613	0.001	0	0.001	0
Opitutus_158842	0.001	0	0.001	0
Alcaligenaceae_157020	0.001	0	0.001	0
Bartonellaceae_158771	0.001	0	0.001	0
Alcaligenaceae_157017	0.001	0	0.001	0
Opitutus_157348	0.001	0	0.001	0
Lactobacillus_157261	0.001	0	0.001	0
Opitutus_156979	0.001	0	0.001	0
Stenotrophomonas_156365	0.001	0	0.001	0
Alcaligenaceae_158777	0.001	0	0.001	0
Alcaligenaceae_158134	0.001	0	0.001	0
Gammaproteobacteria_157986	0.001	0	0.001	0
Opitutus_156794	0.001	0	0.001	0
Bartonellaceae_158673	0.001	0	0.001	0
Opitutus_157429	0.001	0	0.001	0
Opitutus_157080	0.001	0	0.001	0
Opitutus_157549	0.001	0	0.001	0
Opitutus_157947	0.001	0	0.001	0
Opitutus_158020	0.001	0	0.001	0
Alcaligenaceae_157191	0.001	0	0.001	0
Comamonadaceae_157338	0.001	0	0.001	0
Vibrio_156650	0.001	0	0.001	0
Gammaproteobacteria_158136	0.001	0	0.001	0
Comamonadaceae_158817	0.001	0	0.001	0
Gammaproteobacteria_158730	0.001	0	0.001	0
cryaerophilus_157447	0.001	0	0.001	0
Gammaproteobacteria_157915	0.001	0	0.001	0
nitroreducens_156663	0.001	0	0.001	0
Opitutus_156460	0.001	0	0.001	0
Gammaproteobacteria_158655	0.001	0	0.001	0
nitroreducens_158511	0.001	0	0.001	0
Alcaligenaceae_156734	0.001	0	0.001	0
Opitutus_157223	0.001	0	0.001	0
Alcaligenaceae_156755	0.001	0	0.001	0
Gammaproteobacteria_157827	0.001	0	0.001	0
Bartonellaceae_157006	0.001	0	0.001	0
Opitutus_157289	0.001	0	0.001	0
Opitutus_158728	0.001	0	0.001	0
Comamonadaceae_157589	0.001	0	0.001	0
Bartonellaceae_157061	0.001	0	0.001	0
Comamonadaceae_158265	0.001	0	0.001	0
Alcaligenaceae_156293	0.001	0	0.001	0
Opitutus_156189	0.001	0	0.001	0
nitroreducens_156494	0.001	0	0.001	0
Alcaligenaceae_156639	0.001	0	0.001	0
Opitutus_157693	0.001	0	0.001	0
Opitutus_158438	0.001	0	0.001	0
Alcaligenaceae_156226	0.001	0	0.001	0
Bartonellaceae_156831	0.001	0	0.001	0
Alcaligenaceae_156468	0.001	0	0.001	0
Alcaligenaceae_158086	0.001	0	0.001	0
Opitutus_156525	0.001	0	0.001	0
Alcaligenaceae_156371	0.001	0	0.001	0
Gammaproteobacteria_156783	0.001	0	0.001	0
Prevotella_156717	0.001	0	0.001	0
Opitutus_158523	0.001	0	0.001	0
Opitutus_157041	0.001	0	0.001	0
Gammaproteobacteria_156913	0.001	0	0.001	0
Gammaproteobacteria_156754	0.001	0	0.001	0
Opitutus_158619	0.001	0	0.001	0
Gammaproteobacteria_156449	0.001	0	0.001	0
Rhizobiales_157229	0.001	0	0.001	0
cryaerophilus_156254	0.001	0	0.001	0
Comamonadaceae_157300	0.001	0	0.001	0
Comamonadaceae_156943	0.001	0	0.001	0
Gammaproteobacteria_158734	0.001	0	0.001	0
Opitutus_157485	0.001	0	0.001	0
Alcaligenaceae_157396	0.001	0	0.001	0
Alcaligenaceae_156912	0.001	0	0.001	0
Comamonadaceae_158348	0.001	0	0.001	0
Bartonellaceae_157100	0.001	0	0.001	0
Alcaligenaceae_157244	0.001	0	0.001	0
Gammaproteobacteria_157168	0.001	0	0.001	0
Gammaproteobacteria_157220	0.001	0	0.001	0
Opitutus_156421	0.001	0	0.001	0
Bartonellaceae_157425	0.001	0	0.001	0
Lactobacillus_158400	0.001	0	0.001	0
Bartonellaceae_157437	0.001	0	0.001	0
Rhizobiales_158389	0.001	0	0.001	0
Alphaproteobacteria_158124	0.001	0	0.001	0
Lactococcus_157151	0.001	0	0.001	0
Gammaproteobacteria_156288	0.001	0	0.001	0
Alphaproteobacteria_157967	0.001	0	0.001	0
Opitutus_156206	0.001	0	0.001	0
Gammaproteobacteria_156685	0.001	0	0.001	0
Xanthomonadaceae_157703	0.001	0	0.001	0
Alcaligenaceae_157565	0.001	0	0.001	0
Alcaligenaceae_158481	0.001	0	0.001	0
petrii_158426	0.001	0	0.001	0
Comamonadaceae_157722	0.001	0	0.001	0
Alcaligenaceae_156804	0.001	0	0.001	0
Alcaligenaceae_157181	0.001	0	0.001	0
Bartonellaceae_158753	0.001	0	0.001	0
Opitutus_158253	0.001	0	0.001	0
Bartonellaceae_158539	0.001	0	0.001	0
Bacteria_157481	0.001	0	0.001	0
Flavobacteriales_156865	0.001	0	0.001	0
cryaerophilus_156851	0.001	0	0.001	0
Alcaligenaceae_157562	0.001	0	0.001	0
Alcaligenaceae_157935	0.001	0	0.001	0
Gammaproteobacteria_156780	0.001	0	0.001	0
Alcaligenaceae_157645	0.001	0	0.001	0
Opitutus_156428	0.001	0	0.001	0
Xanthomonadaceae_158233	0.001	0	0.001	0
Alphaproteobacteria_157055	0.001	0	0.001	0
Alcaligenaceae_156388	0.001	0	0.001	0
Alcaligenaceae_156379	0.001	0	0.001	0
Alcaligenaceae_157433	0.001	0	0.001	0
Gammaproteobacteria_157740	0.001	0	0.001	0
Alcaligenaceae_156470	0.001	0	0.001	0
Alcaligenaceae_156294	0.001	0	0.001	0
Opitutus_158055	0.001	0	0.001	0
Gammaproteobacteria_156180	0.001	0	0.001	0
Gammaproteobacteria_157179	0.001	0	0.001	0
Bartonellaceae_156843	0.001	0	0.001	0
Bartonellaceae_157029	0.001	0	0.001	0
Alcaligenaceae_156584	0.001	0	0.001	0
Bartonellaceae_157365	0.001	0	0.001	0
Gammaproteobacteria_156588	0.001	0	0.001	0
Bartonellaceae_157629	0.001	0	0.001	0
Alcaligenaceae_158493	0.001	0	0.001	0
Gammaproteobacteria_158054	0.001	0	0.001	0
Alcaligenaceae_158061	0.001	0	0.001	0
Gammaproteobacteria_156543	0.001	0	0.001	0
Gammaproteobacteria_156386	0.001	0	0.001	0
Opitutus_157728	0.001	0	0.001	0
Alcaligenaceae_157563	0.001	0	0.001	0
Opitutus_158809	0.001	0	0.001	0
petrii_156430	0.001	0	0.001	0
Gammaproteobacteria_157436	0.001	0	0.001	0
Gammaproteobacteria_156981	0.001	0	0.001	0
Alcaligenaceae_157258	0.001	0	0.001	0
Opitutus_156437	0.001	0	0.001	0
Alphaproteobacteria_158231	0.001	0	0.001	0
Alcaligenaceae_156545	0.001	0	0.001	0
Bartonellaceae_156721	0.001	0	0.001	0
Flavobacteriales_158289	0.001	0	0.001	0
Gammaproteobacteria_156252	0.001	0	0.001	0
acnes_158049	0.001	0	0.001	0
Opitutus_156889	0.001	0	0.001	0
Opitutus_156192	0.001	0	0.001	0
Bartonellaceae_157075	0.001	0	0.001	0
Opitutus_157173	0.001	0	0.001	0
Gammaproteobacteria_156768	0.001	0	0.001	0
Opitutus_157138	0.001	0	0.001	0
Gammaproteobacteria_157483	0.001	0	0.001	0
Alcaligenaceae_157411	0.001	0	0.001	0
Alcaligenaceae_156491	0.001	0	0.001	0
Opitutus_156301	0.001	0	0.001	0
Opitutus_157777	0.001	0	0.001	0
petrii_156587	0.001	0	0.001	0
Gammaproteobacteria_156942	0.001	0	0.001	0
Bartonellaceae_156571	0.001	0	0.001	0
Alcaligenaceae_158685	0.001	0	0.001	0
Bartonellaceae_157246	0.001	0	0.001	0
Rhizobiales_158451	0.001	0	0.001	0
Opitutus_157310	0.001	0	0.001	0
Rhizobiales_157247	0.001	0	0.001	0
Gammaproteobacteria_158748	0.001	0	0.001	0
Bartonellaceae_157049	0.001	0	0.001	0
Opitutus_157449	0.001	0	0.001	0
Proteobacteria_156801	0.001	0	0.001	0
Alcaligenaceae_156880	0.001	0	0.001	0
Comamonadaceae_157450	0.001	0	0.001	0
Gammaproteobacteria_158390	0.001	0	0.001	0
Comamonadaceae_157805	0.001	0	0.001	0
Alcaligenaceae_158449	0.001	0	0.001	0
Gammaproteobacteria_158620	0.001	0	0.001	0
nitroreducens_156946	0.001	0	0.001	0
Bartonellaceae_156169	0.001	0	0.001	0
Gammaproteobacteria_157077	0.001	0	0.001	0
cryaerophilus_156787	0.001	0	0.001	0
Gammaproteobacteria_157908	0.001	0	0.001	0
Gammaproteobacteria_157802	0.001	0	0.001	0
Alcaligenaceae_157389	0.001	0	0.001	0
Gammaproteobacteria_156309	0.001	0	0.001	0
Alphaproteobacteria_158250	0.001	0	0.001	0
Alphaproteobacteria_156906	0.001	0	0.001	0
Gammaproteobacteria_156564	0.001	0	0.001	0
Proteobacteria_158122	0.001	0	0.001	0
Opitutus_156591	0.001	0	0.001	0
Alcaligenaceae_158321	0.001	0	0.001	0
Gammaproteobacteria_157051	0.001	0	0.001	0
Opitutus_156210	0.001	0	0.001	0
Opitutus_156410	0.001	0	0.001	0
Comamonadaceae_156729	0.001	0	0.001	0
Bartonellaceae_158151	0.001	0	0.001	0
Lactobacillus_156374	0.001	0	0.001	0
Opitutus_156926	0.001	0	0.001	0
Gammaproteobacteria_158314	0.001	0	0.001	0
Gammaproteobacteria_156795	0.001	0	0.001	0
Gammaproteobacteria_156177	0.001	0	0.001	0
Alcaligenaceae_156317	0.001	0	0.001	0
Alcaligenaceae_156911	0.001	0	0.001	0
Alphaproteobacteria_156344	0.001	0	0.001	0
cryaerophilus_156736	0.001	0	0.001	0
Alcaligenaceae_158194	0.001	0	0.001	0
Gammaproteobacteria_156333	0.001	0	0.001	0
Alcaligenaceae_158282	0.001	0	0.001	0
Gammaproteobacteria_157021	0.001	0	0.001	0
Bartonellaceae_157977	0.001	0	0.001	0
Gammaproteobacteria_156928	0.001	0	0.001	0
Alcaligenaceae_157221	0.001	0	0.001	0
Rhizobiales_158767	0.001	0	0.001	0
Opitutus_156182	0.001	0	0.001	0
Opitutus_156602	0.001	0	0.001	0
Bartonellaceae_157498	0.001	0	0.001	0
cryaerophilus_156412	0.001	0	0.001	0
Opitutus_157631	0.001	0	0.001	0
Opitutus_157048	0.001	0	0.001	0
Opitutus_158053	0.001	0	0.001	0
Opitutus_157342	0.001	0	0.001	0
Opitutus_156467	0.001	0	0.001	0
Alcaligenaceae_157527	0.001	0	0.001	0
Gammaproteobacteria_156725	0.001	0	0.001	0
Alcaligenaceae_157158	0.001	0	0.001	0
Gammaproteobacteria_157588	0.001	0	0.001	0
Comamonadaceae_156490	0.001	0	0.001	0
veronii_157930	0.001	0	0.001	0
Opitutus_157978	0.001	0	0.001	0
Alcaligenaceae_157882	0.001	0	0.001	0
Stenotrophomonas_158234	0.001	0	0.001	0
Xanthomonadaceae_158482	0.001	0	0.001	0
Comamonadaceae_158016	0.001	0	0.001	0
Opitutus_158319	0.001	0	0.001	0
Opitutus_157587	0.001	0	0.001	0
[truncated: 37,253 more rows]

## Sheet: TableS1G
Table S1G. The Catalogues of Species Categories from comparing between Amphibia and Mammalia
Species	Former Specificity	Latter Specificity	Delta of Specificity	p-value
Unique Species in Former (Amphibia)
Pseudomonas_442208	0.19	0	0.19	0
genosp_430054	0.095	0	0.095	0
Enterococcaceae_441554	0.095	0	0.095	0
Pedobacter_311236	0.238	0	0.238	0
Ochrobactrum_458409	0.19	0	0.19	0
succinicans_310934	0.143	0	0.143	0
Acidimicrobiales_445491	0.095	0	0.095	0
[Saprospirales]_442976	0.143	0	0.143	0
Myroides_313761	0.095	0	0.095	0
Herbaspirillum_442296	0.095	0	0.095	0
retroflexus_430038	0.095	0	0.095	0
Chryseobacterium_441397	0.095	0	0.095	0
Chryseobacterium_311474	0.095	0	0.095	0
Chryseobacterium_444959	0.143	0	0.143	0
Polynucleobacter_446613	0.095	0	0.095	0
Dysgonomonas_445842	0.143	0	0.143	0
aureum_311731	0.095	0	0.095	0
Clostridiales_312577	0.095	0	0.095	0
Bacteria_309994	0.333	0	0.333	0
Gemmataceae_309273	0.095	0	0.095	0
Stramenopiles_307971	0.19	0	0.19	0
Bacillales_313567	0.095	0	0.095	0
Polyangiaceae_308109	0.095	0	0.095	0
Flavobacteriaceae_309193	0.095	0	0.095	0
PW3_307950	0.19	0	0.19	0
methylpentosum_309319	0.095	0	0.095	0
Isosphaeraceae_308336	0.095	0	0.095	0
PW3_312189	0.095	0	0.095	0
Desulfovibrionaceae_310135	0.19	0	0.19	0
RF39_312961	0.143	0	0.143	0
Ruminococcaceae_310775	0.333	0	0.333	0
Acinetobacter_309403	0.143	0	0.143	0
Streptophyta_313261	0.095	0	0.095	0
Deltaproteobacteria_312810	0.333	0	0.333	0
bacteriovorus_308382	0.095	0	0.095	0
Chitinophagaceae_307989	0.143	0	0.143	0
Beijerinckiaceae_307944	0.143	0	0.143	0
Alphaproteobacteria_308765	0.143	0	0.143	0
Enterobacteriaceae_314025	0.19	0	0.19	0
Gemmata_314152	0.095	0	0.095	0
PeHg47_313940	0.333	0	0.333	0
Desulfovibrionaceae_309723	0.333	0	0.333	0
Methylocystaceae_314192	0.143	0	0.143	0
Pirellulaceae_307929	0.333	0	0.333	0
Sediminibacterium_310677	0.238	0	0.238	0
Ellin329_310041	0.095	0	0.095	0
mitochondria_309305	0.19	0	0.19	0
Clostridiales_312470	0.143	0	0.143	0
Ruminococcaceae_311289	0.143	0	0.143	0
Desulfovibrionaceae_308277	0.333	0	0.333	0
Ruminococcaceae_314318	0.333	0	0.333	0
Coxiellaceae_313164	0.19	0	0.19	0
Clostridiales_311985	0.333	0	0.333	0
Gemmataceae_311619	0.095	0	0.095	0
Dethiosulfovibrionaceae_309283	0.095	0	0.095	0
Myxococcales_311765	0.095	0	0.095	0
Bacteria_309497	0.333	0	0.333	0
Pseudomonas_312599	0.19	0	0.19	0
Veillonellaceae_311693	0.238	0	0.238	0
Clostridiales_310520	0.238	0	0.238	0
Candidatus Xiphinematobacter_309927	0.095	0	0.095	0
Enterobacteriaceae_308545	0.333	0	0.333	0
Desulfovibrionaceae_309841	0.333	0	0.333	0
Ruminococcaceae_313052	0.333	0	0.333	0
Legionellaceae_312685	0.286	0	0.286	0
Comamonadaceae_309478	0.095	0	0.095	0
Stramenopiles_310154	0.333	0	0.333	0
ovatus_311639	0.286	0	0.286	0
Oscillospira_310596	0.238	0	0.238	0
Rikenellaceae_310804	0.095	0	0.095	0
Verrucomicrobiaceae_308757	0.333	0	0.333	0
[Tissierellaceae]_309155	0.095	0	0.095	0
Rhizobiales_312831	0.238	0	0.238	0
Ruminococcaceae_313239	0.286	0	0.286	0
difficilis_313179	0.19	0	0.19	0
Clostridiales_309703	0.095	0	0.095	0
Bacteria_313121	0.19	0	0.19	0
Pseudomonas_311980	0.238	0	0.238	0
Legionellaceae_312002	0.143	0	0.143	0
DH61_309882	0.095	0	0.095	0
Chlorophyta_308619	0.286	0	0.286	0
Comamonadaceae_314124	0.143	0	0.143	0
Legionellales_307886	0.095	0	0.095	0
mizutaii_312461	0.095	0	0.095	0
Ruminococcaceae_308696	0.095	0	0.095	0
Desulfovibrio_312794	0.19	0	0.19	0
Pseudomonas_312922	0.286	0	0.286	0
EB1017_314344	0.095	0	0.095	0
Acetobacteraceae_314248	0.095	0	0.095	0
Chloroplast_308303	0.238	0	0.238	0
BD1-5_309542	0.333	0	0.333	0
Christensenellaceae_308539	0.143	0	0.143	0
Caulobacteraceae_310122	0.095	0	0.095	0
Ruminococcaceae_314219	0.333	0	0.333	0
Desulfovibrio_308290	0.333	0	0.333	0
Comamonadaceae_308098	0.238	0	0.238	0
Clostridiales_312050	0.095	0	0.095	0
Emticicia_309562	0.095	0	0.095	0
Ruminococcaceae_311255	0.333	0	0.333	0
PSB-M-3_311097	0.19	0	0.19	0
Desulfovibrionaceae_312669	0.333	0	0.333	0
RF39_309097	0.143	0	0.143	0
Pirellulaceae_308635	0.095	0	0.095	0
Desulfobacteraceae_308510	0.333	0	0.333	0
Stramenopiles_314110	0.333	0	0.333	0
Clostridiales_310327	0.286	0	0.286	0
Clostridium_307885	0.095	0	0.095	0
Mesorhizobium_310339	0.19	0	0.19	0
mitochondria_313089	0.143	0	0.143	0
auto67_4W_311555	0.095	0	0.095	0
Clostridiales_310005	0.095	0	0.095	0
Desulfovibrionaceae_308544	0.19	0	0.19	0
Clostridium_311784	0.143	0	0.143	0
guillouiae_313381	0.143	0	0.143	0
Bacteroides_308852	0.143	0	0.143	0
Desulfovibrionaceae_312452	0.143	0	0.143	0
Legionellales_314241	0.095	0	0.095	0
Methylocystaceae_309436	0.19	0	0.19	0
Paenibacillus_310425	0.095	0	0.095	0
Acinetobacter_313844	0.333	0	0.333	0
Enterobacteriaceae_309673	0.19	0	0.19	0
Clostridiales_311047	0.095	0	0.095	0
Erysipelotrichaceae_309592	0.19	0	0.19	0
mitochondria_312714	0.095	0	0.095	0
Comamonadaceae_313987	0.143	0	0.143	0
Peptostreptococcaceae_308019	0.19	0	0.19	0
Clostridiales_311538	0.19	0	0.19	0
Pirellulaceae_314049	0.095	0	0.095	0
Wautersiella_313173	0.333	0	0.333	0
Sphingobacteriaceae_308727	0.19	0	0.19	0
Desulfovibrionaceae_309565	0.333	0	0.333	0
Ruminococcaceae_313634	0.095	0	0.095	0
Wautersiella_313577	0.095	0	0.095	0
[Saprospirales]_309101	0.143	0	0.143	0
methylpentosum_308004	0.238	0	0.238	0
Clostridia_310103	0.19	0	0.19	0
Betaproteobacteria_308208	0.238	0	0.238	0
Desulfovibrionaceae_314057	0.19	0	0.19	0
Ruminococcaceae_311459	0.333	0	0.333	0
Clostridiales_308943	0.095	0	0.095	0
Methylosinus_309651	0.19	0	0.19	0
Sphingomonas_308723	0.333	0	0.333	0
Ruminococcaceae_311552	0.19	0	0.19	0
Chryseobacterium_309071	0.143	0	0.143	0
meningoseptica_309879	0.095	0	0.095	0
Rickettsiella_309778	0.333	0	0.333	0
Anaerovorax_308851	0.143	0	0.143	0
RF39_311615	0.095	0	0.095	0
Stramenopiles_308813	0.095	0	0.095	0
Enterobacteriaceae_308680	0.238	0	0.238	0
Chryseobacterium_309571	0.19	0	0.19	0
Clostridium_313984	0.143	0	0.143	0
mitochondria_311946	0.095	0	0.095	0
Neisseriaceae_313724	0.19	0	0.19	0
Ruminococcaceae_313621	0.095	0	0.095	0
Aeromonas_313067	0.19	0	0.19	0
Paenibacillus_312999	0.143	0	0.143	0
Methylobacteriaceae_309137	0.143	0	0.143	0
Rikenellaceae_311795	0.143	0	0.143	0
meningoseptica_310866	0.095	0	0.095	0
furcosa_308398	0.095	0	0.095	0
Rhodospirillaceae_309535	0.143	0	0.143	0
SJA-4_314289	0.143	0	0.143	0
mitochondria_308217	0.095	0	0.095	0
Comamonadaceae_309598	0.095	0	0.095	0
Chitinophagaceae_308614	0.095	0	0.095	0
PW3_308037	0.095	0	0.095	0
Sphingomonas_312864	0.19	0	0.19	0
Actinomycetales_313895	0.095	0	0.095	0
Ruminococcaceae_308485	0.095	0	0.095	0
Ruminococcaceae_313269	0.238	0	0.238	0
PeHg47_310538	0.19	0	0.19	0
Dyadobacter_313290	0.095	0	0.095	0
rhizosphaerae_309812	0.095	0	0.095	0
Pandoraea_313360	0.333	0	0.333	0
Verrucomicrobiaceae_309298	0.095	0	0.095	0
Enterobacteriaceae_310863	0.143	0	0.143	0
Rikenellaceae_314304	0.238	0	0.238	0
baratii_312570	0.143	0	0.143	0
Oxalobacteraceae_310078	0.333	0	0.333	0
Myxococcales_313417	0.095	0	0.095	0
RF39_310201	0.095	0	0.095	0
Dysgonomonas_308496	0.143	0	0.143	0
Bacillaceae_314326	0.095	0	0.095	0
Porphyromonadaceae_312941	0.143	0	0.143	0
yabuuchiae_310129	0.19	0	0.19	0
Methylocaldum_307968	0.095	0	0.095	0
Flavobacteriaceae_308397	0.095	0	0.095	0
Bacteria_308045	0.286	0	0.286	0
Bacteroidales_310371	0.286	0	0.286	0
Clostridia_313679	0.333	0	0.333	0
Bacteroides_312702	0.143	0	0.143	0
Gaiellales_310660	0.095	0	0.095	0
Clostridiales_311325	0.095	0	0.095	0
Mucispirillum_311170	0.333	0	0.333	0
Deltaproteobacteria_307844	0.286	0	0.286	0
Anaerofustis_309693	0.238	0	0.238	0
Brucellaceae_311337	0.143	0	0.143	0
Chlamydiaceae_308578	0.095	0	0.095	0
Desulfovibrionaceae_313373	0.095	0	0.095	0
Ktedonobacteraceae_309579	0.095	0	0.095	0
Clostridiales_311196	0.143	0	0.143	0
Clostridiales_311753	0.19	0	0.19	0
succinicans_308366	0.238	0	0.238	0
Ruminococcaceae_313540	0.19	0	0.19	0
Rhizobiales_309241	0.286	0	0.286	0
Desulfovibrio_309089	0.286	0	0.286	0
Rikenella_311032	0.095	0	0.095	0
Clostridiales_313429	0.143	0	0.143	0
Clostridiales_310932	0.333	0	0.333	0
Ruminococcaceae_311360	0.333	0	0.333	0
Anaerovorax_311471	0.333	0	0.333	0
Methanomicrobiales_312870	0.19	0	0.19	0
Clostridiales_309459	0.143	0	0.143	0
mitochondria_308675	0.143	0	0.143	0
Rhizobiales_308767	0.333	0	0.333	0
Ruminococcaceae_308310	0.19	0	0.19	0
Dechloromonas_309047	0.095	0	0.095	0
Lachnospiraceae_312300	0.19	0	0.19	0
Rhizobiales_311034	0.238	0	0.238	0
Desulfovibrionaceae_313680	0.238	0	0.238	0
Clostridiales_308279	0.143	0	0.143	0
Bacteria_314021	0.19	0	0.19	0
Pirellulaceae_309576	0.143	0	0.143	0
grignonense_308512	0.19	0	0.19	0
Dysgonomonas_312200	0.333	0	0.333	0
Acetobacteraceae_314348	0.143	0	0.143	0
Deltaproteobacteria_314235	0.286	0	0.286	0
Rikenellaceae_308480	0.333	0	0.333	0
Desulfovibrionaceae_312525	0.333	0	0.333	0
Xanthomonadaceae_307801	0.238	0	0.238	0
Bacteroidetes_307866	0.095	0	0.095	0
Legionella_307967	0.143	0	0.143	0
Verrucomicrobiaceae_308034	0.095	0	0.095	0
Bacteria_311066	0.095	0	0.095	0
Lachnospiraceae_312369	0.095	0	0.095	0
Geobacter_310935	0.143	0	0.143	0
Oscillospira_308016	0.095	0	0.095	0
Mucispirillum_308345	0.19	0	0.19	0
Comamonadaceae_308903	0.095	0	0.095	0
Prosthecobacter_309522	0.19	0	0.19	0
Erysipelotrichaceae_308721	0.238	0	0.238	0
Pirellulaceae_311167	0.143	0	0.143	0
Ruminococcaceae_312811	0.19	0	0.19	0
Christensenellaceae_311508	0.333	0	0.333	0
Enterobacteriaceae_314042	0.143	0	0.143	0
Clostridiales_311488	0.095	0	0.095	0
Bacteroidales_311513	0.095	0	0.095	0
Acetobacteraceae_312005	0.19	0	0.19	0
Acinetobacter_312331	0.333	0	0.333	0
Streptophyta_310529	0.143	0	0.143	0
Wohlfahrtiimonas_309448	0.286	0	0.286	0
Veillonellaceae_312932	0.143	0	0.143	0
mitochondria_312846	0.143	0	0.143	0
Wautersiella_312377	0.143	0	0.143	0
Rikenellaceae_313505	0.19	0	0.19	0
Ruminococcaceae_310836	0.333	0	0.333	0
Parabacteroides_308462	0.143	0	0.143	0
Rhizobiales_308585	0.19	0	0.19	0
Sphingobacteriales_313978	0.238	0	0.238	0
Corynebacterium_313628	0.095	0	0.095	0
Ruminococcaceae_308058	0.095	0	0.095	0
Clostridiales_312796	0.238	0	0.238	0
Ruminococcaceae_314401	0.333	0	0.333	0
Streptophyta_314240	0.238	0	0.238	0
Chryseobacterium_308188	0.095	0	0.095	0
Methanosarcina_313548	0.095	0	0.095	0
Dethiosulfovibrionaceae_312938	0.333	0	0.333	0
bryantii_308042	0.19	0	0.19	0
Bacillales_312995	0.19	0	0.19	0
paludicola_310403	0.095	0	0.095	0
Christensenellaceae_310055	0.19	0	0.19	0
garvieae_308221	0.333	0	0.333	0
Desulfovibrio_309930	0.333	0	0.333	0
Planctomyces_309028	0.095	0	0.095	0
Erysipelotrichaceae_314291	0.095	0	0.095	0
methylpentosum_311329	0.19	0	0.19	0
Dysgonomonas_308859	0.143	0	0.143	0
Bacteria_312744	0.333	0	0.333	0
Rikenellaceae_313487	0.286	0	0.286	0
Bacteroides_309172	0.095	0	0.095	0
Pseudonocardia_313329	0.095	0	0.095	0
Ruminococcaceae_310999	0.333	0	0.333	0
Oxalobacteraceae_310598	0.333	0	0.333	0
Ruminococcaceae_311483	0.238	0	0.238	0
Stramenopiles_312976	0.143	0	0.143	0
Burkholderiales_313326	0.095	0	0.095	0
Clostridia_309358	0.143	0	0.143	0
Clostridiales_313226	0.143	0	0.143	0
PW3_310084	0.143	0	0.143	0
Christensenellaceae_310966	0.238	0	0.238	0
OPB54_309335	0.095	0	0.095	0
Bacteroidales_312979	0.333	0	0.333	0
Stramenopiles_312625	0.238	0	0.238	0
Methylocaldum_310625	0.333	0	0.333	0
Pseudoramibacter_Eubacterium_311644	0.095	0	0.095	0
Gammaproteobacteria_310150	0.143	0	0.143	0
Erysipelotrichaceae_314103	0.095	0	0.095	0
Ruminococcaceae_311469	0.238	0	0.238	0
Clostridiales_312916	0.095	0	0.095	0
Chryseobacterium_310252	0.333	0	0.333	0
Deltaproteobacteria_313457	0.333	0	0.333	0
Ruminococcaceae_310184	0.095	0	0.095	0
Clostridiales_312314	0.19	0	0.19	0
Polynucleobacter_310151	0.286	0	0.286	0
Entomoplasmatales_312862	0.286	0	0.286	0
Clostridiales_311563	0.143	0	0.143	0
Clostridiales_312163	0.095	0	0.095	0
Ruminococcaceae_312484	0.143	0	0.143	0
Cellvibrio_308448	0.19	0	0.19	0
Comamonadaceae_313757	0.095	0	0.095	0
Clostridiales_312488	0.19	0	0.19	0
vannielii_309000	0.19	0	0.19	0
Pirellulaceae_308877	0.238	0	0.238	0
Ruminococcaceae_308835	0.19	0	0.19	0
Bacteria_312530	0.238	0	0.238	0
Pseudomonas_308326	0.095	0	0.095	0
Bacteria_308314	0.333	0	0.333	0
pycnocarpon_312822	0.143	0	0.143	0
Chthoniobacter_312462	0.19	0	0.19	0
Desulfovibrionaceae_313766	0.19	0	0.19	0
Ruminococcaceae_310014	0.095	0	0.095	0
Euglenozoa_308759	0.238	0	0.238	0
DA101_314183	0.238	0	0.238	0
Pirellulaceae_308882	0.19	0	0.19	0
Ruminococcaceae_314366	0.19	0	0.19	0
Coriobacteriaceae_314146	0.333	0	0.333	0
Myxococcales_308193	0.095	0	0.095	0
Dysgonomonas_314000	0.238	0	0.238	0
Ruminococcaceae_310994	0.238	0	0.238	0
Terriglobus_312116	0.095	0	0.095	0
Xanthobacteraceae_313719	0.19	0	0.19	0
Ruminococcaceae_308933	0.333	0	0.333	0
Clostridiales_313162	0.095	0	0.095	0
Desulfovibrionaceae_309124	0.143	0	0.143	0
Bacteroides_313905	0.095	0	0.095	0
Ruminococcaceae_311620	0.143	0	0.143	0
Clostridiales_310500	0.095	0	0.095	0
Ruminococcaceae_310152	0.095	0	0.095	0
Stramenopiles_312061	0.095	0	0.095	0
[Cerasicoccaceae]_310482	0.143	0	0.143	0
Dysgonomonas_308439	0.19	0	0.19	0
Anaerovorax_312823	0.095	0	0.095	0
Clostridiales_310629	0.095	0	0.095	0
wittichii_308085	0.143	0	0.143	0
Clostridiales_309548	0.333	0	0.333	0
[Mogibacteriaceae]_313957	0.143	0	0.143	0
Christensenellaceae_310545	0.19	0	0.19	0
Oxalobacter_308249	0.286	0	0.286	0
Rhodoplanes_309191	0.095	0	0.095	0
Bacteria_312725	0.143	0	0.143	0
mitochondria_309325	0.095	0	0.095	0
Alphaproteobacteria_313866	0.333	0	0.333	0
Rikenellaceae_311824	0.095	0	0.095	0
Desulfovibrionaceae_312920	0.333	0	0.333	0
Arsenophonus_310901	0.095	0	0.095	0
ximonensis_312307	0.095	0	0.095	0
Ruminococcaceae_308904	0.238	0	0.238	0
jinjuensis_309363	0.143	0	0.143	0
Dysgonomonas_310464	0.095	0	0.095	0
Stramenopiles_312658	0.19	0	0.19	0
Sphingobacteriaceae_313918	0.095	0	0.095	0
Comamonadaceae_311389	0.238	0	0.238	0
Ruminococcaceae_309728	0.095	0	0.095	0
thermoamylovorans_311836	0.095	0	0.095	0
Kineosporiaceae_311365	0.143	0	0.143	0
jinjuensis_312291	0.095	0	0.095	0
Rhizobiales_313794	0.095	0	0.095	0
viridiflava_311298	0.143	0	0.143	0
muciniphila_308263	0.095	0	0.095	0
Bacteria_309763	0.333	0	0.333	0
mitochondria_307905	0.286	0	0.286	0
Hyphomicrobium_311107	0.095	0	0.095	0
Desulfovibrionaceae_312446	0.143	0	0.143	0
Rhodocyclaceae_308495	0.333	0	0.333	0
Christensenellaceae_309707	0.143	0	0.143	0
Ruminococcaceae_311973	0.143	0	0.143	0
Xanthobacteraceae_307782	0.095	0	0.095	0
Enterobacteriaceae_309055	0.333	0	0.333	0
flexus_308845	0.095	0	0.095	0
Bacteroidales_311769	0.333	0	0.333	0
Methylosinus_310826	0.238	0	0.238	0
Christensenellaceae_310502	0.095	0	0.095	0
Bacteria_310931	0.143	0	0.143	0
Desulfovibrio_310521	0.286	0	0.286	0
Clostridiales_310396	0.143	0	0.143	0
Dethiosulfovibrionaceae_311603	0.333	0	0.333	0
Bacteria_311747	0.095	0	0.095	0
Bacteroidales_311921	0.333	0	0.333	0
Dorea_313252	0.333	0	0.333	0
Ruminococcaceae_313612	0.19	0	0.19	0
Rhizobium_308695	0.143	0	0.143	0
Dysgonomonas_311061	0.333	0	0.333	0
Lachnospiraceae_308786	0.095	0	0.095	0
Desulfovibrionaceae_311545	0.286	0	0.286	0
Comamonas_308930	0.286	0	0.286	0
Ruminococcaceae_314019	0.095	0	0.095	0
Parabacteroides_313847	0.238	0	0.238	0
acetobutylicum_310600	0.095	0	0.095	0
Deltaproteobacteria_309845	0.143	0	0.143	0
Edwardsiella_309951	0.095	0	0.095	0
Rikenellaceae_312054	0.286	0	0.286	0
pasteurianum_313498	0.095	0	0.095	0
Enterobacteriaceae_314121	0.238	0	0.238	0
Erysipelotrichaceae_310517	0.143	0	0.143	0
Oxalobacteraceae_314280	0.333	0	0.333	0
Clostridiales_311532	0.19	0	0.19	0
Acinetobacter_313557	0.19	0	0.19	0
Oxalobacteraceae_310991	0.143	0	0.143	0
Clostridiales_313041	0.143	0	0.143	0
Clostridiales_310023	0.095	0	0.095	0
[Mogibacteriaceae]_311591	0.19	0	0.19	0
Clostridiales_312080	0.095	0	0.095	0
Chryseobacterium_313174	0.238	0	0.238	0
Verrucomicrobiaceae_313558	0.143	0	0.143	0
Stenotrophomonas_311556	0.095	0	0.095	0
Dehalobacterium_307798	0.19	0	0.19	0
Microbacteriaceae_312293	0.143	0	0.143	0
Peptostreptococcaceae_310415	0.095	0	0.095	0
Ruminococcaceae_313992	0.095	0	0.095	0
Ruminococcaceae_312550	0.095	0	0.095	0
Ruminococcaceae_312203	0.095	0	0.095	0
Clostridiales_313137	0.143	0	0.143	0
Clostridia_308297	0.143	0	0.143	0
Ruminococcaceae_309800	0.095	0	0.095	0
Bacteroidetes_312041	0.095	0	0.095	0
Ruminococcaceae_310380	0.143	0	0.143	0
Blastochloris_308805	0.095	0	0.095	0
Desulfovibrionaceae_311499	0.095	0	0.095	0
Ruminococcaceae_313490	0.095	0	0.095	0
Methanobacterium_440304	0.095	0	0.095	0
Stramenopiles_431638	0.143	0	0.143	0
Dysgonomonas_309348	0.095	0	0.095	0
Erysipelotrichaceae_309971	0.095	0	0.095	0
Mollicutes_310159	0.095	0	0.095	0
Christensenellaceae_313415	0.143	0	0.143	0
Ruminococcaceae_312267	0.095	0	0.095	0
Dysgonomonas_310251	0.095	0	0.095	0
Dysgonomonas_314054	0.19	0	0.19	0
Porphyromonadaceae_311194	0.095	0	0.095	0
Ruminococcaceae_312392	0.095	0	0.095	0
RB046_313237	0.095	0	0.095	0
Desulfovibrionaceae_314076	0.095	0	0.095	0
Clostridiales_308173	0.095	0	0.095	0
Betaproteobacteria_313817	0.095	0	0.095	0
Desulfovibrio_311832	0.095	0	0.095	0
Christensenellaceae_308741	0.143	0	0.143	0
PW3_308893	0.095	0	0.095	0
meningoseptica_443063	0.095	0	0.095	0
Stramenopiles_311280	0.095	0	0.095	0
Actinomycetales_309588	0.095	0	0.095	0
Pirellulaceae_311412	0.095	0	0.095	0
Betaproteobacteria_309477	0.19	0	0.19	0
Pirellulaceae_308343	0.095	0	0.095	0
Desulfovibrionaceae_309258	0.095	0	0.095	0
Ruminococcaceae_312661	0.19	0	0.19	0
Clostridiales_307926	0.095	0	0.095	0
Bacteria_310689	0.19	0	0.19	0
Chryseobacterium_308562	0.238	0	0.238	0
Comamonadaceae_313170	0.095	0	0.095	0
Neisseriaceae_313453	0.095	0	0.095	0
Stramenopiles_441512	0.095	0	0.095	0
Anaerofustis_311031	0.095	0	0.095	0
Desulfovibrio_310119	0.095	0	0.095	0
Dysgonomonas_313539	0.095	0	0.095	0
Clostridiales_309973	0.19	0	0.19	0
Anaerovorax_308466	0.143	0	0.143	0
Rhodoblastus_313941	0.095	0	0.095	0
meningoseptica_311319	0.333	0	0.333	0
Desulfovibrio_308907	0.143	0	0.143	0
Dysgonomonas_311901	0.095	0	0.095	0
Aurantimonadaceae_311822	0.143	0	0.143	0
Caldilinea_308065	0.095	0	0.095	0
Polyangiaceae_308708	0.095	0	0.095	0
methylpentosum_312636	0.095	0	0.095	0
Rikenellaceae_313981	0.095	0	0.095	0
Dysgonomonas_313320	0.095	0	0.095	0
Novosphingobium_445007	0.095	0	0.095	0
Lachnospiraceae_313791	0.095	0	0.095	0
Burkholderiales_308746	0.095	0	0.095	0
Candidatus Xiphinematobacter_440009	0.095	0	0.095	0
Burkholderiales_310909	0.143	0	0.143	0
Veillonellaceae_313361	0.143	0	0.143	0
Christensenellaceae_311658	0.095	0	0.095	0
Rickettsiaceae_307814	0.095	0	0.095	0
Euglenozoa_308021	0.095	0	0.095	0
Erysipelotrichaceae_308888	0.095	0	0.095	0
Christensenellaceae_313231	0.095	0	0.095	0
Deltaproteobacteria_310141	0.19	0	0.19	0
Enriched Species in Former (Amphibia)
Methylobacterium_459444	0.048	0	0.048	0
Aeromonas_459354	0.095	0	0.095	0
Enterobacteriaceae_445366	0.177	0.001	0.176	0
Pseudomonas_442907	0.047	0	0.047	0
Staphylococcus_461856	0.048	0	0.048	0
Pseudomonas_440564	0.095	0	0.095	0
Wautersiella_311080	0.048	0	0.048	0
geniculata_461847	0.095	0	0.095	0
Enterococcus_311512	0.295	0.001	0.294	0
Salinibacterium_309024	0.114	0.003	0.111	0
Planococcaceae_309372	0.094	0	0.094	0
Bacillales_311616	0.285	0	0.285	0
Comamonadaceae_314357	0.234	0	0.234	0
Phyllobacteriaceae_313777	0.19	0	0.19	0
Comamonadaceae_311653	0.14	0	0.14	0
Proteus_311275	0.286	0	0.286	0
Pedobacter_311622	0.081	0	0.081	0
Novosphingobium_308678	0.094	0	0.094	0
Kaistia_313125	0.177	0.001	0.177	0
Sphingomonas_313304	0.047	0	0.047	0
Paracoccus_311009	0.143	0	0.143	0
Chryseobacterium_308760	0.333	0	0.333	0
Rhodococcus_308823	0.089	0	0.089	0
Methylobacterium_310651	0.333	0	0.333	0
Ochrobactrum_309185	0.333	0	0.333	0
Pseudomonas_312701	0.279	0	0.279	0
Chryseobacterium_313695	0.092	0	0.092	0
rigui_313582	0.238	0	0.238	0
Chryseobacterium_307821	0.325	0	0.325	0
Bacillus_308800	0.095	0	0.094	0
Actinomycetales_311342	0.095	0	0.095	0
lividum_312693	0.148	0.004	0.144	0
Clostridiaceae_310233	0.047	0	0.047	0
Comamonadaceae_308038	0.142	0	0.142	0
bryophila_312945	0.094	0	0.094	0
Pseudomonas_311340	0.263	0	0.262	0
Burkholderia_312001	0.333	0	0.333	0
Bradyrhizobiaceae_312604	0.332	0	0.332	0
Comamonadaceae_310687	0.221	0	0.221	0
Bacillales_313611	0.19	0	0.19	0
Kaistobacter_311305	0.143	0	0.143	0
Achromobacter_308555	0.328	0	0.328	0
genosp_314010	0.094	0	0.094	0
Enterobacteriaceae_312562	0.329	0	0.329	0
Janthinobacterium_309044	0.233	0	0.233	0
retroflexus_310423	0.333	0	0.333	0

## Sheet: TableS1H
Table S1H. The Catalogues of Species Categories from comparing between Carnivore and Herbivore
Species	Former Specificity	Latter Specificity	Delta of Specificity	p-value
Unique Species in Former (Carnovores)
Bacteria_556	0.001	0	0.001	0
Ruminococcaceae_128	0.001	0	0.001	0
OD1_318	0.001	0	0.001	0
Bacteria_179	0.001	0	0.001	0
Bacteria_379	0.001	0	0.001	0
OD1_519	0.003	0	0.003	0
OD1_333	0.002	0	0.002	0
Peptostreptococcaceae_475	0.001	0	0.001	0
Bacteria_364	0.001	0	0.001	0
Pseudomonas_267	0.001	0	0.001	0
Bacteria_614	0.001	0	0.001	0
Cyanobacteria_497	0.001	0	0.001	0
Bacteria_192	0.005	0	0.005	0
Bacteria_124	0.002	0	0.002	0
Erysipelotrichaceae_338	0.002	0	0.002	0
Phaeobacter_212	0.001	0	0.001	0
OD1_488	0.001	0	0.001	0
Bacteria_545	0.001	0	0.001	0
hiranonis_198	0.003	0	0.003	0
Bacteria_417	0.005	0	0.005	0
biforme_220	0.001	0	0.001	0
OD1_259	0.001	0	0.001	0
Bacteria_604	0.001	0	0.001	0
plebeius_123	0.001	0	0.001	0
[Prevotella]_202	0.001	0	0.001	0
Bacteria_154	0.001	0	0.001	0
Ruminococcaceae_486	0.001	0	0.001	0
Erysipelotrichaceae_419	0.001	0	0.001	0
baratii_415	0.001	0	0.001	0
Bacteria_275	0.001	0	0.001	0
Bacteria_185	0.001	0	0.001	0
Oscillospira_489	0.001	0	0.001	0
Bacteria_190	0.001	0	0.001	0
Coriobacteriaceae_175	0.001	0	0.001	0
Bacteria_335	0.001	0	0.001	0
Ruminococcus_429	0.001	0	0.001	0
OD1_613	0.001	0	0.001	0
colicanis_276	0.001	0	0.001	0
Oscillospira_596	0.001	0	0.001	0
[Prevotella]_615	0.001	0	0.001	0
schaedleri_393	0.001	0	0.001	0
Sutterella_178	0.001	0	0.001	0
OD1_360	0.001	0	0.001	0
Bacteria_215	0.005	0	0.005	0
OD1_485	0.001	0	0.001	0
Rubrobacter_372	0.001	0	0.001	0
plebeius_436	0.001	0	0.001	0
Cetobacterium_522	0.001	0	0.001	0
Bacteria_232	0.001	0	0.001	0
Kineosporiaceae_256	0.001	0	0.001	0
OD1_297	0.001	0	0.001	0
Fusobacteriaceae_322	0.001	0	0.001	0
Bacteria_549	0.002	0	0.002	0
OD1_578	0.001	0	0.001	0
Bacteria_562	0.001	0	0.001	0
Bacteroides_268	0.001	0	0.001	0
Ruminococcaceae_403	0.001	0	0.001	0
Ruminococcaceae_472	0.001	0	0.001	0
Bacteria_573	0.003	0	0.003	0
OD1_278	0.002	0	0.002	0
Bacteria_174	0.001	0	0.001	0
Rikenellaceae_530	0.001	0	0.001	0
Fusobacterium_426	0.001	0	0.001	0
Ruminococcaceae_323	0.001	0	0.001	0
Bacteroides_341	0.003	0	0.003	0
Bacteria_292	0.003	0	0.003	0
plebeius_543	0.004	0	0.004	0
Rhodobacteraceae_380	0.001	0	0.001	0
Ruminococcus_611	0.001	0	0.001	0
Ruminococcaceae_353	0.001	0	0.001	0
Bacteria_298	0.001	0	0.001	0
[Clostridium]_369	0.001	0	0.001	0
Bacteria_127	0.001	0	0.001	0
Bacteria_552	0.001	0	0.001	0
OD1_525	0.001	0	0.001	0
Ruminococcaceae_339	0.001	0	0.001	0
Bacteria_241	0.001	0	0.001	0
Morganella_283	0.001	0	0.001	0
Ruminococcaceae_579	0.001	0	0.001	0
Bacteria_428	0.003	0	0.003	0
Bacteria_627	0.007	0	0.007	0
Ruminococcaceae_332	0.001	0	0.001	0
OD1_448	0.004	0	0.004	0
Ruminococcaceae_301	0.001	0	0.001	0
Synechococcus_618	0.001	0	0.001	0
Oscillospira_367	0.001	0	0.001	0
Bacteria_518	0.001	0	0.001	0
Peptococcus_189	0.001	0	0.001	0
Bacteria_572	0.001	0	0.001	0
[Eubacterium]_337	0.001	0	0.001	0
Bacteroides_221	0.003	0	0.003	0
Acaryochloris_414	0.001	0	0.001	0
Bacteria_390	0.001	0	0.001	0
Bacteroides_342	0.003	0	0.003	0
OD1_490	0.001	0	0.001	0
Bacteria_569	0.001	0	0.001	0
Bacteria_610	0.001	0	0.001	0
Bacteria_624	0.001	0	0.001	0
damselae_421	0.001	0	0.001	0
Pasteurellaceae_245	0.001	0	0.001	0
OD1_397	0.001	0	0.001	0
Bacteria_626	0.001	0	0.001	0
Enterobacteriaceae_213	0.001	0	0.001	0
Bacteria_384	0.001	0	0.001	0
Fusobacteriaceae_508	0.001	0	0.001	0
Bacteria_399	0.001	0	0.001	0
Bacteria_412	0.001	0	0.001	0
Ruminococcaceae_310	0.001	0	0.001	0
pullicaecorum_160	0.001	0	0.001	0
Bacteria_492	0.001	0	0.001	0
Fusobacterium_155	0.003	0	0.003	0
Bacteria_131	0.003	0	0.003	0
Phyllobacteriaceae_474	0.001	0	0.001	0
OD1_623	0.001	0	0.001	0
Helicobacter_354	0.001	0	0.001	0
Blautia_576	0.001	0	0.001	0
OD1_396	0.001	0	0.001	0
OD1_243	0.001	0	0.001	0
Cetobacterium_526	0.002	0	0.002	0
Erysipelotrichaceae_326	0.003	0	0.003	0
OD1_386	0.001	0	0.001	0
OD1_299	0.001	0	0.001	0
OD1_168	0.001	0	0.001	0
OD1_226	0.004	0	0.004	0
OD1_296	0.001	0	0.001	0
Sutterella_324	0.001	0	0.001	0
Edwardsiella_413	0.001	0	0.001	0
Peptococcus_452	0.001	0	0.001	0
Enterobacteriaceae_503	0.001	0	0.001	0
OD1_537	0.001	0	0.001	0
Phyllobacteriaceae_479	0.001	0	0.001	0
plebeius_441	0.007	0	0.007	0
Bacteria_149	0.001	0	0.001	0
Desulfovibrionaceae_148	0.001	0	0.001	0
Bacteria_445	0.001	0	0.001	0
Ruminococcaceae_315	0.006	0	0.006	0
Bacteria_608	0.001	0	0.001	0
Slackia_563	0.001	0	0.001	0
Bacteria_194	0.001	0	0.001	0
thomasii_191	0.001	0	0.001	0
Bacteria_554	0.001	0	0.001	0
Cetobacterium_406	0.003	0	0.003	0
thomasii_164	0.001	0	0.001	0
Oscillospira_462	0.001	0	0.001	0
Ruminococcaceae_583	0.001	0	0.001	0
Bacteria_181	0.001	0	0.001	0
Comamonadaceae_319	0.001	0	0.001	0
Anaerobiospirillum_377	0.001	0	0.001	0
Campylobacter_424	0.001	0	0.001	0
Bacteria_443	0.001	0	0.001	0
Bacteria_468	0.001	0	0.001	0
Clostridiales_325	0.001	0	0.001	0
Oscillospira_263	0.001	0	0.001	0
Pseudomonas_146	0.001	0	0.001	0
Cyanobacteria_438	0.001	0	0.001	0
Bacteria_162	0.001	0	0.001	0
Bacteria_302	0.001	0	0.001	0
OD1_143	0.001	0	0.001	0
OD1_170	0.002	0	0.002	0
Bacteria_574	0.001	0	0.001	0
Ruminococcaceae_229	0.007	0	0.007	0
Ruminococcaceae_184	0.001	0	0.001	0
Oscillospira_159	0.001	0	0.001	0
Bacteroides_348	0.003	0	0.003	0
Ruminococcaceae_359	0.003	0	0.003	0
Ruminococcaceae_307	0.001	0	0.001	0
Bacteroides_622	0.001	0	0.001	0
Bacteria_378	0.001	0	0.001	0
OD1_507	0.001	0	0.001	0
Bacteria_484	0.003	0	0.003	0
Lachnospiraceae_329	0.001	0	0.001	0
Bacteria_228	0.003	0	0.003	0
Fusobacteriaceae_548	0.001	0	0.001	0
Bacteria_606	0.001	0	0.001	0
Bacteria_602	0.001	0	0.001	0
OD1_599	0.001	0	0.001	0
Bacteria_435	0.001	0	0.001	0
Blautia_411	0.006	0	0.006	0
OD1_165	0.003	0	0.003	0
lwoffii_481	0.001	0	0.001	0
OD1_250	0.001	0	0.001	0
thomasii_188	0.001	0	0.001	0
Helicobacter_593	0.001	0	0.001	0
Dorea_246	0.001	0	0.001	0
Fusobacteriaceae_294	0.001	0	0.001	0
Rhodobacteraceae_568	0.001	0	0.001	0
Bacteria_330	0.001	0	0.001	0
Bacteria_344	0.005	0	0.005	0
hiranonis_466	0.001	0	0.001	0
Fusobacteriaceae_533	0.004	0	0.004	0
Bacteria_612	0.001	0	0.001	0
Ruminococcaceae_207	0.001	0	0.001	0
formicilis_177	0.001	0	0.001	0
Ruminococcaceae_281	0.001	0	0.001	0
Rikenellaceae_514	0.003	0	0.003	0
Ruminococcaceae_431	0.001	0	0.001	0
Bacteria_147	0.001	0	0.001	0
Bacteria_161	0.001	0	0.001	0
Bacteroides_555	0.001	0	0.001	0
Ruminococcaceae_542	0.004	0	0.004	0
Ruminococcaceae_398	0.007	0	0.007	0
Bacteria_515	0.001	0	0.001	0
Bacteria_284	0.001	0	0.001	0
Bacteria_150	0.001	0	0.001	0
Hydrogenophilus_347	0.001	0	0.001	0
hiranonis_239	0.001	0	0.001	0
Slackia_264	0.001	0	0.001	0
Fusobacteriaceae_621	0.001	0	0.001	0
Bacteria_280	0.004	0	0.004	0
schaedleri_532	0.002	0	0.002	0
Corynebacterium_463	0.001	0	0.001	0
Bacteria_404	0.001	0	0.001	0
Helicobacter_506	0.001	0	0.001	0
Parabacteroides_585	0.001	0	0.001	0
Enterobacteriaceae_580	0.002	0	0.002	0
Bacteria_487	0.001	0	0.001	0
Bacteria_349	0.001	0	0.001	0
Ruminococcaceae_564	0.002	0	0.002	0
Clostridiales_351	0.001	0	0.001	0
Bacteria_588	0.001	0	0.001	0
Bacteria_334	0.001	0	0.001	0
Pseudomonas_362	0.001	0	0.001	0
Bacteria_513	0.007	0	0.007	0
Streptococcus_167	0.001	0	0.001	0
Campylobacter_402	0.001	0	0.001	0
Phascolarctobacterium_605	0.001	0	0.001	0
stercoris_210	0.001	0	0.001	0
Sphingobium_516	0.001	0	0.001	0
Lachnospiraceae_129	0.001	0	0.001	0
Ruminococcaceae_451	0.003	0	0.003	0
Peptostreptococcaceae_135	0.002	0	0.002	0
distasonis_134	0.001	0	0.001	0
Ruminococcaceae_616	0.001	0	0.001	0
Ruminococcaceae_541	0.001	0	0.001	0
hiranonis_495	0.002	0	0.002	0
Bacteria_233	0.001	0	0.001	0
Clostridiales_401	0.001	0	0.001	0
Bacteria_449	0.002	0	0.002	0
Bacteria_316	0.001	0	0.001	0
Blautia_499	0.001	0	0.001	0
damselae_566	0.001	0	0.001	0
Oscillospira_437	0.001	0	0.001	0
Bacteria_203	0.001	0	0.001	0
Bacteria_358	0.001	0	0.001	0
Arcanobacterium_368	0.001	0	0.001	0
Bacteria_467	0.001	0	0.001	0
Ruminococcaceae_126	0.002	0	0.002	0
Lachnospiraceae_214	0.001	0	0.001	0
Ruminococcaceae_331	0.001	0	0.001	0
OD1_157	0.001	0	0.001	0
Rhodoplanes_343	0.001	0	0.001	0
Bacteria_477	0.001	0	0.001	0
OD1_559	0.005	0	0.005	0
Bacteria_539	0.001	0	0.001	0
Ruminococcaceae_234	0.001	0	0.001	0
Fusobacterium_493	0.001	0	0.001	0
Bacteroides_625	0.002	0	0.002	0
Ruminococcaceae_524	0.004	0	0.004	0
celatum_173	0.001	0	0.001	0
Bacteria_251	0.001	0	0.001	0
Moritella_553	0.001	0	0.001	0
OD1_176	0.001	0	0.001	0
Bacteria_457	0.001	0	0.001	0
Clostridiales_230	0.001	0	0.001	0
Bacteria_550	0.001	0	0.001	0
Bacteria_595	0.005	0	0.005	0
Ruminococcaceae_459	0.001	0	0.001	0
plebeius_551	0.006	0	0.006	0
animaloris_363	0.001	0	0.001	0
Bacteria_204	0.001	0	0.001	0
Ruminococcaceae_432	0.001	0	0.001	0
perfringens_520	0.001	0	0.001	0
Lachnospiraceae_460	0.001	0	0.001	0
Bacteria_145	0.001	0	0.001	0
Lachnospiraceae_327	0.001	0	0.001	0
Ruminococcaceae_371	0.001	0	0.001	0
Clostridium_423	0.001	0	0.001	0
Rikenellaceae_240	0.001	0	0.001	0
prausnitzii_205	0.001	0	0.001	0
stercoris_422	0.002	0	0.002	0
Ruminococcus_219	0.001	0	0.001	0
Bacteria_416	0.001	0	0.001	0
plebeius_375	0.005	0	0.005	0
Bacteria_540	0.005	0	0.005	0
Bacteria_156	0.002	0	0.002	0
Bacteria_395	0.001	0	0.001	0
Ruminococcaceae_394	0.001	0	0.001	0
Peptostreptococcus_271	0.001	0	0.001	0
Rikenellaceae_446	0.001	0	0.001	0
Fusobacteriaceae_321	0.001	0	0.001	0
[Mogibacteriaceae]_389	0.002	0	0.002	0
Lachnospiraceae_223	0.001	0	0.001	0
Odoribacter_265	0.001	0	0.001	0
Aeromonas_478	0.001	0	0.001	0
Ruminococcaceae_269	0.001	0	0.001	0
Ruminococcaceae_570	0.001	0	0.001	0
OD1_565	0.001	0	0.001	0
Parvimonas_209	0.001	0	0.001	0
Bacteria_376	0.001	0	0.001	0
Ruminococcaceae_400	0.003	0	0.003	0
Bacteria_357	0.001	0	0.001	0
Ruminococcaceae_476	0.001	0	0.001	0
perfringens_388	0.001	0	0.001	0
OD1_285	0.001	0	0.001	0
metagenome_456	0.001	0	0.001	0
Bacteria_311	0.003	0	0.003	0
Bacteria_141	0.001	0	0.001	0
Bacteria_272	0.001	0	0.001	0
Dorea_186	0.001	0	0.001	0
Bacteria_571	0.001	0	0.001	0
stercoris_261	0.001	0	0.001	0
Desulfovibrionaceae_248	0.001	0	0.001	0
_237	0.001	0	0.001	0
prausnitzii_534	0.003	0	0.003	0
dolichum_425	0.001	0	0.001	0
Campylobacter_197	0.001	0	0.001	0
Anaerobiospirillum_590	0.001	0	0.001	0
Lachnospiraceae_383	0.003	0	0.003	0
Bacteria_133	0.001	0	0.001	0
OD1_270	0.003	0	0.003	0
OD1_575	0.001	0	0.001	0
bifermentans_328	0.001	0	0.001	0
Ruminococcus_193	0.001	0	0.001	0
Bacteria_387	0.005	0	0.005	0
Bacteria_200	0.003	0	0.003	0
Bacteria_287	0.001	0	0.001	0
Bacteria_306	0.005	0	0.005	0
Oscillospira_222	0.001	0	0.001	0
Bacteria_206	0.001	0	0.001	0
Ruminococcaceae_504	0.003	0	0.003	0
OD1_340	0.001	0	0.001	0
paraputrificum_427	0.001	0	0.001	0
Candidatus Arthromitus_169	0.001	0	0.001	0
Bacteroides_444	0.001	0	0.001	0
Bacteria_257	0.001	0	0.001	0
Bacteria_461	0.005	0	0.005	0
Bacteria_171	0.001	0	0.001	0
Lachnospiraceae_314	0.001	0	0.001	0
Enterococcus_592	0.001	0	0.001	0
OD1_617	0.001	0	0.001	0
OD1_454	0.001	0	0.001	0
Bacteria_151	0.001	0	0.001	0
Bacteria_236	0.003	0	0.003	0
Peptostreptococcaceae_582	0.001	0	0.001	0
SMB53_130	0.001	0	0.001	0
Desulfovibrionaceae_529	0.001	0	0.001	0
Ruminococcaceae_591	0.001	0	0.001	0
Bacteria_538	0.001	0	0.001	0
Streptococcus_352	0.001	0	0.001	0
Bacteria_440	0.001	0	0.001	0
Ruminococcaceae_312	0.003	0	0.003	0
Desulfovibrionaceae_136	0.001	0	0.001	0
Bacteria_166	0.001	0	0.001	0
Bacteria_496	0.001	0	0.001	0
Erysipelotrichaceae_274	0.003	0	0.003	0
Lachnospiraceae_558	0.003	0	0.003	0
Bacteroides_195	0.001	0	0.001	0
Bacteria_137	0.004	0	0.004	0
Cetobacterium_336	0.001	0	0.001	0
perfringens_227	0.005	0	0.005	0
OD1_407	0.001	0	0.001	0
Bacteria_273	0.001	0	0.001	0
OD1_609	0.001	0	0.001	0
formicigenerans_498	0.001	0	0.001	0
Erysipelotrichaceae_238	0.001	0	0.001	0
Anaerobiospirillum_464	0.001	0	0.001	0
Bacteria_465	0.001	0	0.001	0
Bacteria_252	0.002	0	0.002	0
mitochondria_158	0.001	0	0.001	0
Streptococcus_291	0.001	0	0.001	0
Lachnospiraceae_442	0.001	0	0.001	0
pulmonis_536	0.001	0	0.001	0
Bacteroides_439	0.002	0	0.002	0
Bacteria_594	0.001	0	0.001	0
Bacteria_584	0.001	0	0.001	0
Ruminococcaceae_217	0.003	0	0.003	0
Bacteria_561	0.001	0	0.001	0
stercoris_469	0.005	0	0.005	0
Campylobacter_433	0.001	0	0.001	0
[Mogibacteriaceae]_196	0.004	0	0.004	0
Ruminococcaceae_471	0.001	0	0.001	0
Enterococcus_544	0.001	0	0.001	0
Clostridiaceae_211	0.001	0	0.001	0
Ruminococcaceae_470	0.001	0	0.001	0
mitochondria_560	0.001	0	0.001	0
Lachnospiraceae_138	0.001	0	0.001	0
Bacteria_547	0.001	0	0.001	0
Bacteria_511	0.001	0	0.001	0
Ruminococcus_385	0.001	0	0.001	0
Bacteria_266	0.006	0	0.006	0
Cetobacterium_450	0.005	0	0.005	0
dolichum_546	0.005	0	0.005	0
Lachnospiraceae_607	0.001	0	0.001	0
Chlamydiaceae_182	0.001	0	0.001	0
Bacteria_249	0.002	0	0.002	0
Phascolarctobacterium_408	0.002	0	0.002	0
Bacteria_510	0.006	0	0.006	0
Bacteria_420	0.001	0	0.001	0
perfringens_183	0.001	0	0.001	0
_409	0.003	0	0.003	0
Ruminococcaceae_201	0.001	0	0.001	0
Bacteria_501	0.003	0	0.003	0
Ruminococcaceae_231	0.001	0	0.001	0
Bacteria_140	0.001	0	0.001	0
thermoamylovorans_279	0.001	0	0.001	0
Bacteroides_345	0.001	0	0.001	0
Bacteria_491	0.001	0	0.001	0
Bacteria_277	0.003	0	0.003	0
Bacteria_517	0.001	0	0.001	0
Bacteria_405	0.002	0	0.002	0
OD1_374	0.001	0	0.001	0
Bacteria_500	0.001	0	0.001	0
dolichum_247	0.001	0	0.001	0
Ruminococcaceae_502	0.001	0	0.001	0
OD1_258	0.001	0	0.001	0
Bacteria_216	0.001	0	0.001	0
Bacteria_288	0.001	0	0.001	0
OD1_597	0.001	0	0.001	0
Ruminococcaceae_350	0.001	0	0.001	0
Bacteria_366	0.001	0	0.001	0
Ruminococcaceae_163	0.001	0	0.001	0
OD1_447	0.001	0	0.001	0
Lachnospiraceae_253	0.004	0	0.004	0
Bacteria_320	0.001	0	0.001	0
Phyllobacteriaceae_373	0.001	0	0.001	0
[Weeksellaceae]_262	0.001	0	0.001	0
perfringens_293	0.003	0	0.003	0
Bacteria_453	0.006	0	0.006	0
Roseburia_208	0.001	0	0.001	0
Bacteria_589	0.001	0	0.001	0
Ruminococcaceae_586	0.001	0	0.001	0
Bacteria_494	0.003	0	0.003	0
Clostridiales_483	0.001	0	0.001	0
damselae_153	0.001	0	0.001	0
Ruminococcaceae_619	0.004	0	0.004	0
Lactococcus_620	0.001	0	0.001	0
schaedleri_295	0.001	0	0.001	0
Ruminococcaceae_282	0.001	0	0.001	0
Peptostreptococcaceae_152	0.002	0	0.002	0
Clostridiales_289	0.001	0	0.001	0
Ruminococcaceae_512	0.001	0	0.001	0
Dorea_144	0.001	0	0.001	0
Bacteria_255	0.001	0	0.001	0
Bacteria_346	0.004	0	0.004	0
Fusobacterium_309	0.001	0	0.001	0
Bacteria_356	0.001	0	0.001	0
perfringens_577	0.002	0	0.002	0
Bacteria_317	0.001	0	0.001	0
hiranonis_521	0.006	0	0.006	0
Bacteria_286	0.001	0	0.001	0
Bacteria_392	0.001	0	0.001	0
OD1_218	0.001	0	0.001	0
Bacteria_531	0.001	0	0.001	0
OD1_603	0.001	0	0.001	0
producta_528	0.006	0	0.006	0
Bacteria_581	0.001	0	0.001	0
Bacteria_300	0.001	0	0.001	0
thomasii_430	0.001	0	0.001	0
Enterobacteriaceae_410	0.003	0	0.003	0
formicilis_254	0.001	0	0.001	0
Bacteria_290	0.003	0	0.003	0
OD1_418	0.001	0	0.001	0
OD1_303	0.005	0	0.005	0
Bacteria_244	0.001	0	0.001	0
Roseburia_458	0.001	0	0.001	0
stercoris_557	0.001	0	0.001	0
ramosum_313	0.001	0	0.001	0
Ruminococcaceae_535	0.001	0	0.001	0
stercoris_509	0.003	0	0.003	0
Bacteroides_455	0.001	0	0.001	0
OD1_365	0.001	0	0.001	0
Bacteria_527	0.001	0	0.001	0
Bacteria_172	0.005	0	0.005	0
Ruminococcaceae_601	0.001	0	0.001	0
Bacteria_434	0.001	0	0.001	0
Ruminococcaceae_180	0.001	0	0.001	0
Lachnospiraceae_199	0.001	0	0.001	0
Clostridium_142	0.001	0	0.001	0
Fusobacteriaceae_381	0.005	0	0.005	0
mitochondria_480	0.001	0	0.001	0
somerae_600	0.001	0	0.001	0
Helicobacter_482	0.001	0	0.001	0
OD1_224	0.001	0	0.001	0
Lachnospiraceae_523	0.007	0	0.007	0
Campylobacter_370	0.001	0	0.001	0
Clostridiaceae_225	0.001	0	0.001	0
Erysipelotrichaceae_187	0.001	0	0.001	0
Bacteria_382	0.001	0	0.001	0
Bacteria_391	0.001	0	0.001	0
hiranonis_361	0.001	0	0.001	0
OD1_235	0.001	0	0.001	0
Bacteria_355	0.001	0	0.001	0
Ruminococcaceae_260	0.002	0	0.002	0
Slackia_473	0.005	0	0.005	0
Fusobacterium_242	0.001	0	0.001	0
Bacteria_305	0.006	0	0.006	0
Phascolarctobacterium_587	0.001	0	0.001	0
Pseudoalteromonas_505	0.001	0	0.001	0
Rubrobacter_125	0.001	0	0.001	0
Helicobacter_567	0.001	0	0.001	0
stercoris_304	0.001	0	0.001	0
Coprococcus_308	0.001	0	0.001	0
OD1_598	0.007	0	0.007	0
Enterobacteriaceae_132	0.001	0	0.001	0
bryantii_313609	0.001	0	0.001	0
Opitutus_252488	0.001	0	0.001	0
Iamia_248570	0.001	0	0.001	0
Brachybacterium_433712	0.001	0	0.001	0
Comamonadaceae_445009	0.005	0	0.005	0.034
Bacteria_95191	0.001	0	0.001	0
Rhizobiales_314346	0.001	0	0.001	0
Opitutus_435241	0.001	0	0.001	0
Psychrobacter_145135	0.001	0	0.001	0
Flavobacterium_313098	0.001	0	0.001	0
S24-7_142472	0.001	0	0.001	0
Lachnospiraceae_138239	0.001	0	0.001	0
Pseudomonas_430267	0.002	0	0.002	0
Skermanella_441729	0.007	0	0.007	0
Actinomycetaceae_443542	0.001	0	0.001	0
Halomonas_432154	0.001	0	0.001	0
Chitinophagaceae_238953	0.005	0	0.005	0
phosphatis_311160	0.001	0	0.001	0
Xanthomonadaceae_431061	0.001	0	0.001	0
Comamonas_430145	0.001	0	0.001	0
Massilia_434091	0.001	0	0.001	0
Rhodoplanes_433786	0.001	0	0.001	0
Corynebacterium_435093	0.003	0	0.003	0
Erythrobacteraceae_248240	0.009	0	0.009	0
Luteolibacter_430592	0.001	0	0.001	0
Flavobacterium_141944	0.001	0	0.001	0
Micromonosporaceae_429960	0.001	0	0.001	0
Dyadobacter_251304	0.001	0	0.001	0
Bacteria_429915	0.001	0	0.001	0
diminuta_443763	0.001	0	0.001	0
Candidatus Xiphinematobacter_430412	0.001	0	0.001	0
Sphingobacteriaceae_434845	0.001	0	0.001	0
Rhodobacter_433454	0.001	0	0.001	0
Anaerococcus_460970	0.002	0	0.002	0
Novosphingobium_440328	0.005	0	0.005	0
Opitutaceae_434767	0.001	0	0.001	0
Gardnerella_442478	0.001	0	0.001	0
iii1-15_435166	0.001	0	0.001	0
Helicobacter_135834	0.003	0	0.003	0
wittichii_440802	0.001	0	0.001	0
Mycobacterium_429521	0.001	0	0.001	0
Sphingobacteriales_435796	0.001	0	0.001	0
Hydrogenophilus_438825	0.011	0	0.011	0
Chryseobacterium_429766	0.004	0	0.004	0
Flavobacteriales_434359	0.001	0	0.001	0
succinicans_432280	0.001	0	0.001	0
Thermomonas_439515	0.001	0	0.001	0
Rhizobiaceae_429672	0.001	0	0.001	0
Clostridiaceae_429240	0.001	0	0.001	0
Parvibaculum_430383	0.002	0	0.002	0
Pseudomonadaceae_430367	0.001	0	0.001	0
Flavisolibacter_433040	0.001	0	0.001	0
Comamonadaceae_430653	0.001	0	0.001	0
Sphingopyxis_140718	0.001	0	0.001	0
Pseudomonadaceae_432908	0.001	0	0.001	0
Pseudomonas_429985	0.001	0	0.001	0
thermopalmarium_434773	0.001	0	0.001	0
Luteolibacter_430363	0.001	0	0.001	0
Sva0725_432236	0.001	0	0.001	0
Enterobacteriaceae_441581	0.008	0	0.008	0
Pirellulaceae_144683	0.001	0	0.001	0
Sediminibacterium_429702	0.001	0	0.001	0
oryziterrae_430414	0.001	0	0.001	0
BD7-3_434913	0.001	0	0.001	0
kristinae_429991	0.001	0	0.001	0
Fluviicola_445730	0.001	0	0.001	0
Sphingomonadales_242644	0.001	0	0.001	0
WPS-2_431536	0.001	0	0.001	0
Chitinophagaceae_440755	0.001	0	0.001	0
Sinobacteraceae_424567	0.001	0	0.001	0
Chryseobacterium_254699	0.001	0	0.001	0
Sphingobacteriales_430129	0.001	0	0.001	0
Enterobacteriaceae_441534	0.004	0	0.004	0.029
Chitinophagaceae_310785	0.001	0	0.001	0
Chitinophagaceae_430927	0.001	0	0.001	0
Phyllobacteriaceae_135866	0.001	0	0.001	0
Sphingobacteriales_428230	0.001	0	0.001	0
Pseudomonas_442907	0.011	0	0.011	0
Syntrophobacteraceae_430319	0.001	0	0.001	0
iii1-15_435355	0.001	0	0.001	0
Alcaligenaceae_433797	0.001	0	0.001	0
Brevibacillus_429654	0.007	0	0.007	0
Mucilaginibacter_424735	0.001	0	0.001	0
Pseudoxanthomonas_248459	0.001	0	0.001	0
Sphingobacterium_144033	0.001	0	0.001	0
Phenylobacterium_235300	0.001	0	0.001	0
Sphingobium_446506	0.001	0	0.001	0
Cellvibrio_444076	0.001	0	0.001	0
Comamonadaceae_434717	0.001	0	0.001	0
cryoconitis_138994	0.001	0	0.001	0
Chitinophagaceae_429898	0.001	0	0.001	0
Sva0725_433099	0.001	0	0.001	0
Pseudomonas_442115	0.009	0	0.009	0
Rhodobacteraceae_431253	0.001	0	0.001	0
[Chthoniobacteraceae]_139253	0.001	0	0.001	0
Nocardioides_435044	0.001	0	0.001	0
Phenylobacterium_429709	0.001	0	0.001	0
Sphingobacteriales_433322	0.002	0	0.002	0
Gammaproteobacteria_430090	0.001	0	0.001	0
Planctomyces_312919	0.001	0	0.001	0
Chitinophagaceae_430035	0.001	0	0.001	0
Stenotrophomonas_309292	0.001	0	0.001	0
Rhodobacter_438959	0.01	0	0.01	0
Bacillales_435965	0.001	0	0.001	0
marincola_252919	0.001	0	0.001	0
Phenylobacterium_441034	0.006	0	0.006	0
Lautropia_429988	0.001	0	0.001	0
Rubellimicrobium_434322	0.001	0	0.001	0
Dokdonella_152212	0.001	0	0.001	0
terricola_139453	0.001	0	0.001	0
Dysgonomonas_430181	0.001	0	0.001	0
Vagococcus_429682	0.001	0	0.001	0
Legionellales_429761	0.001	0	0.001	0
C111_254302	0.005	0	0.005	0
Ellin6075_430419	0.001	0	0.001	0
Bacteria_435226	0.001	0	0.001	0
Comamonadaceae_441907	0.006	0	0.006	0.005
composti_429765	0.001	0	0.001	0
Acinetobacter_430323	0.001	0	0.001	0
auto67_4W_431956	0.001	0	0.001	0
Actinomyces_430340	0.001	0	0.001	0
Nakamurellaceae_444043	0.001	0	0.001	0
Fusobacterium_430238	0.001	0	0.001	0
Oxalobacteraceae_430147	0.001	0	0.001	0
Myroides_136079	0.001	0	0.001	0
mitochondria_311903	0.001	0	0.001	0
RB41_241202	0.001	0	0.001	0
Acinetobacter_430454	0.001	0	0.001	0
Lachnospiraceae_235314	0.001	0	0.001	0
ochraceum_265166	0.001	0	0.001	0
Comamonadaceae_266847	0.001	0	0.001	0
Solibacterales_242088	0.006	0	0.006	0
Lachnospiraceae_285664	0.001	0	0.001	0
Caulobacteraceae_446322	0.001	0	0.001	0
Chryseobacterium_430687	0.001	0	0.001	0
diminuta_152350	0.001	0	0.001	0
Bacillales_459680	0.001	0	0.001	0
Burkholderiales_433373	0.001	0	0.001	0
Flavobacterium_434336	0.001	0	0.001	0
Chryseobacterium_235533	0.001	0	0.001	0
volvocinopsis_135275	0.001	0	0.001	0
Flavobacterium_432331	0.001	0	0.001	0
Comamonadaceae_440381	0.003	0	0.003	0
Rhizobiales_430247	0.001	0	0.001	0
Pirellulaceae_308784	0.001	0	0.001	0
Planococcaceae_431982	0.003	0	0.003	0
Hydrogenophaga_442425	0.01	0	0.01	0
Opitutaceae_141280	0.001	0	0.001	0
Leuconostoc_461171	0.025	0	0.025	0
Deinococcus_432491	0.001	0	0.001	0
Steroidobacter_442653	0.001	0	0.001	0
rhizovicinus_258677	0.001	0	0.001	0
[Chthoniobacteraceae]_240488	0.001	0	0.001	0
Erythrobacteraceae_433116	0.001	0	0.001	0
Rhodoferax_308735	0.001	0	0.001	0
Cystobacteraceae_247888	0.002	0	0.002	0
Ellin5290_434310	0.001	0	0.001	0
vaginae_435078	0.001	0	0.001	0
Leptotrichia_459850	0.005	0	0.005	0
iii1-15_430118	0.001	0	0.001	0
Ellin6075_247250	0.004	0	0.004	0
Adhaeribacter_252469	0.007	0	0.007	0
Sphingobium_244419	0.003	0	0.003	0
Janthinobacterium_424979	0.001	0	0.001	0
iii1-15_427545	0.001	0	0.001	0
Chryseobacterium_240981	0.006	0	0.006	0.005
Shewanella_459352	0.012	0	0.012	0
Gammaproteobacteria_252614	0.001	0	0.001	0
Dyadobacter_236035	0.007	0	0.007	0
Hymenobacter_238214	0.008	0	0.008	0
Sphingobacterium_143951	0.001	0	0.001	0
Gaiellaceae_433667	0.001	0	0.001	0
Flavobacteriaceae_141533	0.001	0	0.001	0
Microbacteriaceae_430502	0.001	0	0.001	0
Sphingobacteriales_439795	0.001	0	0.001	0
Bacteria_435423	0.005	0	0.005	0
Sphingomonadales_443088	0.001	0	0.001	0
Peptostreptococcaceae_435492	0.001	0	0.001	0
Sphingomonas_251347	0.006	0	0.006	0
Rhodoplanes_435010	0.001	0	0.001	0
Solirubrobacterales_441062	0.004	0	0.004	0.019
Comamonadaceae_435381	0.001	0	0.001	0
reticuliscabiei_254032	0.004	0	0.004	0
CCU21_429902	0.001	0	0.001	0
Campylobacter_460431	0.001	0	0.001	0
Paenibacillus_265397	0.001	0	0.001	0
Cystobacter_430276	0.001	0	0.001	0
Sphingobacteriaceae_430099	0.001	0	0.001	0
Sphingobacteriales_432392	0.001	0	0.001	0
Bacillaceae_430216	0.001	0	0.001	0
Syntrophobacteraceae_435169	0.001	0	0.001	0
succinicans_236151	0.001	0	0.001	0
Pseudanabaenaceae_435777	0.001	0	0.001	0
maritima_430334	0.001	0	0.001	0
Comamonadaceae_424690	0.001	0	0.001	0
Stramenopiles_434311	0.001	0	0.001	0
Comamonadaceae_261436	0.001	0	0.001	0
Providencia_430325	0.001	0	0.001	0
Comamonadaceae_430902	0.001	0	0.001	0
tropica_432781	0.001	0	0.001	0
Shinella_427530	0.001	0	0.001	0
Comamonadaceae_442430	0.001	0	0.001	0
Pedobacter_237147	0.004	0	0.004	0
Geobacteraceae_433525	0.001	0	0.001	0
Fimbriimonas_249312	0.001	0	0.001	0
lacus_429655	0.001	0	0.001	0
Alteromonadaceae_434848	0.001	0	0.001	0
Sphingomonas_242122	0.001	0	0.001	0
Planococcaceae_250523	0.001	0	0.001	0
Comamonadaceae_429917	0.001	0	0.001	0
Comamonadaceae_445040	0.011	0	0.011	0
Sphingobacteriaceae_434361	0.001	0	0.001	0
Pseudomonas_430290	0.001	0	0.001	0
Sphingobacteriales_434483	0.001	0	0.001	0
Mycoplana_241761	0.003	0	0.003	0
Vagococcus_443663	0.001	0	0.001	0
iii1-15_432675	0.001	0	0.001	0
Dysgonomonas_261361	0.005	0	0.005	0
mobilis_438638	0.005	0	0.005	0
S24-7_235785	0.003	0	0.003	0
Kaistobacter_435062	0.002	0	0.002	0
Phenylobacterium_438159	0.001	0	0.001	0
Pedobacter_314259	0.001	0	0.001	0
Ellin6075_442392	0.001	0	0.001	0
guillouiae_445380	0.015	0	0.015	0
amarae_455454	0.001	0	0.001	0
Flavobacterium_137486	0.001	0	0.001	0
Bacteria_434957	0.001	0	0.001	0
OM60_430464	0.001	0	0.001	0
Alphaproteobacteria_434786	0.001	0	0.001	0
lividum_432395	0.002	0	0.002	0
bacteriovorus_429873	0.001	0	0.001	0
Devosia_438564	0.014	0	0.014	0
Comamonadaceae_434904	0.005	0	0.005	0
Alphaproteobacteria_429872	0.001	0	0.001	0
Cystobacter_430725	0.002	0	0.002	0
mitochondria_438512	0.001	0	0.001	0
Pseudomonas_307978	0.001	0	0.001	0
Flavobacterium_431081	0.001	0	0.001	0
Comamonadaceae_444003	0.003	0	0.003	0
Ellin329_431250	0.001	0	0.001	0
Piscirickettsiaceae_431978	0.001	0	0.001	0
Paracoccus_442091	0.006	0	0.006	0.005
wittichii_432890	0.001	0	0.001	0
Chryseobacterium_311474	0.001	0	0.001	0
MLE1-12_426938	0.001	0	0.001	0
Hyphomicrobium_435721	0.001	0	0.001	0
Phyllobacteriaceae_433426	0.001	0	0.001	0
Arthrobacter_433414	0.001	0	0.001	0
Balneimonas_435948	0.001	0	0.001	0
Actinomycetospora_429953	0.001	0	0.001	0
Nocardioidaceae_433265	0.001	0	0.001	0
Methylobacterium_432858	0.001	0	0.001	0
Methylobacteriaceae_440197	0.001	0	0.001	0
Bacteria_53836	0.001	0	0.001	0
Alphaproteobacteria_36686	0.001	0	0.001	0
Flavisolibacter_48745	0.006	0	0.006	0.005
Phyllobacteriaceae_126168	0.001	0	0.001	0
Sphingobacteriaceae_56317	0.001	0	0.001	0
_36247	0.001	0	0.001	0
iii1-15_44043	0.001	0	0.001	0
Methylibium_46916	0.001	0	0.001	0
[Cerasicoccaceae]_42498	0.001	0	0.001	0
Patulibacteraceae_35195	0.001	0	0.001	0
Coriobacteriaceae_126167	0.001	0	0.001	0
Deinococcus_52921	0.001	0	0.001	0
Nocardioidaceae_56422	0.001	0	0.001	0
Clostridiales_64048	0.001	0	0.001	0
eggerthii_53865	0.001	0	0.001	0
Rhizobiales_46339	0.001	0	0.001	0
Bacteria_57616	0.001	0	0.001	0
biprosthecium_36243	0.001	0	0.001	0
Hymenobacter_52319	0.002	0	0.002	0
geniculata_58968	0.001	0	0.001	0
Nocardioidaceae_39391	0.001	0	0.001	0
dispar_58287	0.001	0	0.001	0
Planococcaceae_52431	0.001	0	0.001	0
Brevibacillus_56914	0.001	0	0.001	0
Bacteroidales_42240	0.001	0	0.001	0
Pseudomonadaceae_59831	0.009	0	0.009	0
wittichii_129641	0.001	0	0.001	0
Clostridiales_131285	0.001	0	0.001	0
Ruminococcaceae_59638	0.001	0	0.001	0
Pseudomonas_32873	0.009	0	0.009	0
Sphingobacteriaceae_42278	0.001	0	0.001	0
Rhizobiales_127281	0.001	0	0.001	0
Nitrospiraceae_50956	0.001	0	0.001	0
Bacteria_37217	0.009	0	0.009	0
Bacteria_45677	0.001	0	0.001	0
Propionibacteriaceae_43955	0.001	0	0.001	0
Bacteria_35753	0.001	0	0.001	0
_41977	0.001	0	0.001	0
Bacteria_34823	0.006	0	0.006	0
Bacteria_55893	0.001	0	0.001	0
Rhodobacteraceae_38373	0.001	0	0.001	0
acidaminiphila_64115	0.001	0	0.001	0
Bacteria_48775	0.001	0	0.001	0
Bacteria_40720	0.001	0	0.001	0
Gemm-1_128258	0.001	0	0.001	0
Sphingobacteriaceae_58071	0.001	0	0.001	0
Sphingobacteriales_54629	0.001	0	0.001	0
Porphyromonadaceae_39513	0.003	0	0.003	0
Intrasporangiaceae_51970	0.001	0	0.001	0
Bacteriovoracaceae_39002	0.001	0	0.001	0
Campylobacter_34777	0.001	0	0.001	0
Bacteria_63695	0.01	0	0.01	0
S24-7_47443	0.001	0	0.001	0
Bacteroidetes_49977	0.001	0	0.001	0
Clostridiales_47799	0.001	0	0.001	0
mitochondria_47134	0.001	0	0.001	0
pulmonis_54140	0.009	0	0.009	0
Ruminococcaceae_56173	0.001	0	0.001	0
Burkholderiaceae_50766	0.004	0	0.004	0
mitochondria_48834	0.001	0	0.001	0
Bacteria_64049	0.005	0	0.005	0
Bacillaceae_39925	0.001	0	0.001	0
0319-7L14_51794	0.001	0	0.001	0
Gitt-GS-136_63446	0.001	0	0.001	0
Cytophagales_57258	0.001	0	0.001	0
Clostridium_37423	0.002	0	0.002	0
Lachnospiraceae_46449	0.001	0	0.001	0
heteroC45_4W_128528	0.001	0	0.001	0
SJA-101_43650	0.002	0	0.002	0
Bacteria_57942	0.001	0	0.001	0
Enterobacteriaceae_50612	0.003	0	0.003	0
Bacillaceae_50899	0.001	0	0.001	0
Methylobacteriaceae_44737	0.001	0	0.001	0
Bacillaceae_43589	0.001	0	0.001	0
mitochondria_44244	0.001	0	0.001	0
mitochondria_53623	0.001	0	0.001	0
Deinococcus_50540	0.001	0	0.001	0
Hymenobacter_38707	0.001	0	0.001	0
Bacteria_53949	0.002	0	0.002	0
Micrococcaceae_48196	0.001	0	0.001	0
[Pedosphaerales]_56062	0.001	0	0.001	0
symbiosum_43410	0.001	0	0.001	0
Bacteria_41662	0.001	0	0.001	0
Erythrobacteraceae_52255	0.001	0	0.001	0
Streptococcus_36789	0.001	0	0.001	0
Lachnospiraceae_42624	0.001	0	0.001	0
Chitinophagaceae_45019	0.001	0	0.001	0
Opitutae_57048	0.001	0	0.001	0
Skermanella_55161	0.003	0	0.003	0
Bacteria_42288	0.001	0	0.001	0
OPB50_41509	0.001	0	0.001	0
Bacteria_63045	0.001	0	0.001	0
Nocardioides_48776	0.003	0	0.003	0
Lachnospiraceae_134188	0.001	0	0.001	0
Lachnospiraceae_43540	0.004	0	0.004	0.038
MND1_34679	0.001	0	0.001	0
Coriobacteriaceae_38181	0.001	0	0.001	0
Burkholderiales_129960	0.001	0	0.001	0
Gemm-3_41630	0.004	0	0.004	0.029
Enterobacteriaceae_39911	0.003	0	0.003	0.029
Deinococcus_38424	0.001	0	0.001	0
Clostridiales_42236	0.001	0	0.001	0
Ardenscatena_54926	0.001	0	0.001	0
Bacteria_41701	0.001	0	0.001	0
Actinomyces_132233	0.001	0	0.001	0
Clostridia_43187	0.001	0	0.001	0
Pirellulaceae_57383	0.001	0	0.001	0
polyphaga_51479	0.001	0	0.001	0
Rhodobacteraceae_62711	0.001	0	0.001	0
Microbacteriaceae_45309	0.001	0	0.001	0
FBP_34331	0.001	0	0.001	0
Halomonas_47430	0.001	0	0.001	0
Conexibacter_127452	0.001	0	0.001	0
Actinomycetales_34579	0.001	0	0.001	0
Marinobacter_50594	0.001	0	0.001	0
Bacteria_51563	0.001	0	0.001	0
Myxococcales_61469	0.001	0	0.001	0
Cytophagaceae_59610	0.001	0	0.001	0
anaerobius_34459	0.001	0	0.001	0
peoriensis_54888	0.003	0	0.003	0
Acinetobacter_49679	0.001	0	0.001	0
Actinomycetales_59523	0.002	0	0.002	0
AKIW781_62778	0.001	0	0.001	0
Gaiellaceae_40916	0.001	0	0.001	0
Pseudomonadaceae_57074	0.001	0	0.001	0
Lysobacter_46400	0.001	0	0.001	0
Deinococcus_46963	0.001	0	0.001	0
Capnocytophaga_39917	0.005	0	0.005	0
mb2424_37221	0.001	0	0.001	0
Bacteria_57113	0.001	0	0.001	0
Gemmataceae_38561	0.001	0	0.001	0
Ardenscatena_56224	0.001	0	0.001	0
Steroidobacter_56566	0.001	0	0.001	0
Rhodospirillaceae_63405	0.001	0	0.001	0
Mycoplasma_38003	0.006	0	0.006	0
Myxococcales_50880	0.001	0	0.001	0
Candidatus Nitrososphaera_33169	0.001	0	0.001	0
Swaminathania_38060	0.001	0	0.001	0
Bacteroides_61855	0.001	0	0.001	0
Rickettsiella_33625	0.001	0	0.001	0
Epulopiscium_131326	0.002	0	0.002	0
Halomonas_45266	0.001	0	0.001	0
Patulibacteraceae_59425	0.001	0	0.001	0
Bacteria_59382	0.003	0	0.003	0
Rathayibacter_48017	0.001	0	0.001	0
Sphingobium_50363	0.001	0	0.001	0
Chitinophagaceae_42884	0.001	0	0.001	0
Deinococcus_56963	0.001	0	0.001	0
Intrasporangiaceae_57196	0.001	0	0.001	0
Coprococcus_51755	0.001	0	0.001	0
Comamonadaceae_44053	0.001	0	0.001	0
VC2_1_Bac22_48708	0.001	0	0.001	0
Rhizobiales_43742	0.001	0	0.001	0
Gaiellaceae_46740	0.001	0	0.001	0
_41966	0.001	0	0.001	0
Planococcaceae_49389	0.006	0	0.006	0
Sphingobacteriaceae_60349	0.001	0	0.001	0
Kaistobacter_46306	0.001	0	0.001	0
Cryomorphaceae_51729	0.001	0	0.001	0
Xanthomonadaceae_35570	0.001	0	0.001	0
Solirubrobacterales_61463	0.001	0	0.001	0
Clostridiaceae_47364	0.002	0	0.002	0
Flavobacterium_47945	0.001	0	0.001	0
Corynebacterium_34215	0.001	0	0.001	0
Actinomycetales_60234	0.001	0	0.001	0
Corynebacterium_51996	0.001	0	0.001	0
Flavobacterium_48817	0.001	0	0.001	0
_48406	0.013	0	0.013	0
mitochondria_39390	0.001	0	0.001	0
_55536	0.001	0	0.001	0
[Pedosphaerales]_54453	0.001	0	0.001	0
Chitinophagaceae_63154	0.001	0	0.001	0
WD2101_58617	0.001	0	0.001	0
_39630	0.001	0	0.001	0
KSA1_49464	0.001	0	0.001	0
Ruminococcaceae_53627	0.001	0	0.001	0
Nocardioides_54900	0.002	0	0.002	0
Kaistobacter_59569	0.001	0	0.001	0
acidurici_51369	0.001	0	0.001	0
siamensis_47871	0.014	0	0.014	0
Phenylobacterium_49024	0.001	0	0.001	0
hongkongensis_58909	0.001	0	0.001	0
TK10_59375	0.001	0	0.001	0
Balneimonas_37261	0.001	0	0.001	0
Erysipelotrichaceae_36479	0.001	0	0.001	0
Adhaeribacter_60907	0.001	0	0.001	0
OD1_52960	0.003	0	0.003	0.034
Opitutae_55284	0.001	0	0.001	0
Oligella_37490	0.001	0	0.001	0
Bacillaceae_55600	0.003	0	0.003	0
Bacillaceae_32600	0.001	0	0.001	0
Clostridiales_128673	0.001	0	0.001	0
Devosia_126369	0.001	0	0.001	0
massiliensis_125866	0.001	0	0.001	0
mb2424_63012	0.003	0	0.003	0
Bacteria_60181	0.001	0	0.001	0
Gammaproteobacteria_43324	0.001	0	0.001	0
Myxococcales_50247	0.001	0	0.001	0
MLE1-12_46161	0.001	0	0.001	0
Bacillales_49753	0.001	0	0.001	0
Clostridium_60009	0.001	0	0.001	0
Gemmatimonas_62885	0.001	0	0.001	0
Mycoplasma_51857	0.001	0	0.001	0
Bacteria_54874	0.001	0	0.001	0
Enterobacteriaceae_58956	0.001	0	0.001	0
Paracoccus_46272	0.001	0	0.001	0
Bacteria_42559	0.001	0	0.001	0
Lachnospiraceae_62452	0.001	0	0.001	0
Deinococcus_37475	0.001	0	0.001	0
Enterobacteriaceae_61436	0.005	0	0.005	0.005
Ellin6075_64161	0.001	0	0.001	0
Bacillaceae_47881	0.001	0	0.001	0
mitochondria_61521	0.001	0	0.001	0
Bacteria_34722	0.001	0	0.001	0
agalactiae_61821	0.012	0	0.012	0
_36176	0.001	0	0.001	0
Bacteria_61025	0.001	0	0.001	0
Methanobrevibacter_40104	0.001	0	0.001	0
Bacteria_33593	0.001	0	0.001	0
Bacteria_49305	0.001	0	0.001	0
Sphingomonas_51365	0.001	0	0.001	0
Clostridiaceae_35347	0.001	0	0.001	0
Rhodospirillales_58404	0.001	0	0.001	0
[Mogibacteriaceae]_33055	0.001	0	0.001	0
Chitinophagaceae_47755	0.001	0	0.001	0
Rhizobiales_52591	0.001	0	0.001	0
Paracoccus_36605	0.003	0	0.003	0.043
Lachnospiraceae_37114	0.001	0	0.001	0
Pontibacter_48201	0.008	0	0.008	0
Alicyclobacillus_47518	0.001	0	0.001	0
Erythromicrobium_43441	0.001	0	0.001	0
Bacteria_71961	0.001	0	0.001	0
Flavisolibacter_46625	0.002	0	0.002	0
_46632	0.004	0	0.004	0
Arsenicicoccus_38363	0.001	0	0.001	0
OD1_56538	0.001	0	0.001	0
Bacteria_45626	0.001	0	0.001	0
Rhodospirillaceae_39255	0.001	0	0.001	0
Clostridiales_41365	0.001	0	0.001	0
iii1-15_43134	0.001	0	0.001	0
Bacteroidetes_55395	0.006	0	0.006	0.005
ZB2_54109	0.001	0	0.001	0
Pontibacter_44732	0.001	0	0.001	0
Sphingomonas_32808	0.001	0	0.001	0
Bacteria_33534	0.001	0	0.001	0
[Pedosphaerales]_50712	0.001	0	0.001	0
Bacteria_40377	0.001	0	0.001	0
mizutaii_60242	0.001	0	0.001	0
baratii_128602	0.004	0	0.004	0.038
iii1-15_36087	0.001	0	0.001	0
Arthrobacter_46560	0.001	0	0.001	0
Ruminococcaceae_34894	0.001	0	0.001	0
Bacteria_56908	0.001	0	0.001	0
MIZ46_41818	0.001	0	0.001	0
Bacteria_41974	0.001	0	0.001	0
Acidimicrobiales_41772	0.001	0	0.001	0
starrii_40480	0.001	0	0.001	0
Proteobacteria_60662	0.001	0	0.001	0
Solirubrobacterales_127376	0.001	0	0.001	0
Clostridium_42937	0.001	0	0.001	0
Chroococcales_56709	0.001	0	0.001	0
Deinococcus_132622	0.001	0	0.001	0
_61184	0.001	0	0.001	0
Roseomonas_37161	0.001	0	0.001	0
Erythrobacteraceae_42537	0.001	0	0.001	0
iii1-15_130664	0.001	0	0.001	0
vinacea_39307	0.001	0	0.001	0
Intrasporangiaceae_61290	0.012	0	0.012	0
Bacteria_44031	0.001	0	0.001	0
mitochondria_37284	0.001	0	0.001	0
Oscillospira_56872	0.001	0	0.001	0
Anaerotruncus_38384	0.001	0	0.001	0
YLA114_37420	0.001	0	0.001	0
Cytophagales_42262	0.001	0	0.001	0
JG30-KF-CM45_63876	0.007	0	0.007	0
Rhodobacteraceae_58686	0.001	0	0.001	0
Betaproteobacteria_52624	0.001	0	0.001	0
Bacteria_33035	0.001	0	0.001	0
Sphingomonadaceae_64331	0.001	0	0.001	0
Gitt-GS-136_52222	0.001	0	0.001	0
Blautia_53169	0.001	0	0.001	0
B-42_58703	0.002	0	0.002	0
Sphingobium_34106	0.001	0	0.001	0
DRC31_35559	0.001	0	0.001	0
Capnocytophaga_46312	0.003	0	0.003	0
Bacteria_60317	0.001	0	0.001	0
ginsengihumi_36152	0.001	0	0.001	0
_42150	0.001	0	0.001	0
Comamonadaceae_36507	0.001	0	0.001	0
Rhodospirillaceae_55057	0.005	0	0.005	0
Burkholderiales_33641	0.001	0	0.001	0
Bacteria_52735	0.001	0	0.001	0
Gammaproteobacteria_32604	0.001	0	0.001	0
Bacteroides_35463	0.001	0	0.001	0
Frankiaceae_51224	0.001	0	0.001	0
Bacteria_37458	0.001	0	0.001	0
Flavobacteriaceae_33799	0.001	0	0.001	0
Lachnospiraceae_45056	0.002	0	0.002	0
Lactococcus_42076	0.001	0	0.001	0
Sphingomonadaceae_133800	0.001	0	0.001	0
Chitinophagaceae_39789	0.001	0	0.001	0
Bacillales_61135	0.001	0	0.001	0
pulmonis_33323	0.001	0	0.001	0
mitochondria_41763	0.001	0	0.001	0
Rhodospirillales_33983	0.001	0	0.001	0
Bacteroidetes_36354	0.001	0	0.001	0
Proteiniclasticum_32932	0.001	0	0.001	0
0319-6A21_32592	0.001	0	0.001	0
Bacteroidetes_56533	0.001	0	0.001	0
Acidobacteriaceae_127715	0.001	0	0.001	0
pekingense_41991	0.001	0	0.001	0
Solirubrobacterales_41980	0.001	0	0.001	0
Ruminococcaceae_33234	0.001	0	0.001	0
Bacteria_59353	0.001	0	0.001	0
Gammaproteobacteria_51093	0.001	0	0.001	0
Cytophaga_43232	0.001	0	0.001	0
Rhizobiaceae_41244	0.001	0	0.001	0
Kaistobacter_40334	0.001	0	0.001	0
Microbacteriaceae_58659	0.003	0	0.003	0
Hyphomicrobiaceae_43466	0.001	0	0.001	0
Prosthecobacter_41541	0.001	0	0.001	0
Bacillales_46124	0.001	0	0.001	0
Pasteurellaceae_36257	0.001	0	0.001	0
Verrucomicrobiaceae_41724	0.001	0	0.001	0
Sphaerisporangium_49258	0.001	0	0.001	0
Erythrobacteraceae_63611	0.001	0	0.001	0
Solirubrobacterales_45167	0.001	0	0.001	0
Helcococcus_46149	0.001	0	0.001	0
Pirellula_42781	0.001	0	0.001	0
mitochondria_62140	0.001	0	0.001	0
CPla-3_36517	0.001	0	0.001	0
Stramenopiles_54993	0.002	0	0.002	0
Streptophyta_58007	0.001	0	0.001	0
Chitinophagaceae_54857	0.001	0	0.001	0
Bacteria_52353	0.001	0	0.001	0
adhaesivum_37408	0.001	0	0.001	0
Actinomycetales_44133	0.001	0	0.001	0
acidurici_53941	0.001	0	0.001	0
Arthrobacter_34019	0.001	0	0.001	0
Flavisolibacter_134681	0.001	0	0.001	0
Odoribacter_58569	0.004	0	0.004	0.019
Gammaproteobacteria_42928	0.001	0	0.001	0
Bacteria_36671	0.001	0	0.001	0
Lysobacter_49286	0.001	0	0.001	0
mitochondria_46633	0.001	0	0.001	0
Rhizobiales_39365	0.001	0	0.001	0
Oscillospira_38318	0.009	0	0.009	0
Coprobacillus_37882	0.001	0	0.001	0
Bacillales_37577	0.001	0	0.001	0
Saccharopolyspora_53403	0.001	0	0.001	0
Spirosoma_50567	0.001	0	0.001	0
Clostridium_34957	0.001	0	0.001	0
Bacillus_126145	0.001	0	0.001	0
Flavobacteriaceae_52630	0.002	0	0.002	0
Bacteroides_44516	0.001	0	0.001	0
mitochondria_46858	0.001	0	0.001	0
Saccharopolyspora_129950	0.001	0	0.001	0
Syntrophobacteraceae_45098	0.001	0	0.001	0
Bacteria_49659	0.001	0	0.001	0
Alicyclobacillus_131774	0.001	0	0.001	0
Flavisolibacter_63869	0.002	0	0.002	0
_53049	0.001	0	0.001	0
Thermoactinomycetaceae_47486	0.001	0	0.001	0
Bacteria_38705	0.001	0	0.001	0
Bacteria_58829	0.001	0	0.001	0
Clostridiales_38022	0.001	0	0.001	0
Rhizobiales_60192	0.001	0	0.001	0
Lachnospiraceae_55233	0.006	0	0.006	0
Clostridia_49442	0.001	0	0.001	0
iii1-15_57640	0.001	0	0.001	0
Capnocytophaga_41837	0.001	0	0.001	0
Bacteria_45400	0.001	0	0.001	0
reuteri_55721	0.001	0	0.001	0
Xanthomonadaceae_37213	0.003	0	0.003	0
Chitinophagaceae_34329	0.001	0	0.001	0
massiliensis_42267	0.001	0	0.001	0
MIZ46_43795	0.001	0	0.001	0
Actinomycetales_42600	0.001	0	0.001	0
ximonensis_57135	0.001	0	0.001	0
Flavobacteriaceae_63492	0.001	0	0.001	0
Bacteria_48892	0.001	0	0.001	0
Oxalobacteraceae_49996	0.001	0	0.001	0
Sphingomonas_134400	0.001	0	0.001	0
Capnocytophaga_63010	0.001	0	0.001	0
Lachnospiraceae_128378	0.001	0	0.001	0
Caulobacteraceae_61657	0.001	0	0.001	0
Bacteroidetes_45116	0.001	0	0.001	0
alvi_47000	0.001	0	0.001	0
terrae_41897	0.001	0	0.001	0
Fluviicola_35661	0.001	0	0.001	0
Gemm-3_33121	0.003	0	0.003	0.043
aeriphila_128040	0.001	0	0.001	0
Bacteria_61825	0.001	0	0.001	0
Corynebacterium_63642	0.001	0	0.001	0
mitochondria_32701	0.001	0	0.001	0
ochraceum_35479	0.001	0	0.001	0
Rhizobiales_52375	0.001	0	0.001	0
Flammeovirgaceae_56688	0.004	0	0.004	0.01
umsongensis_60948	0.001	0	0.001	0
Sva0725_51982	0.001	0	0.001	0
Bacteria_34216	0.001	0	0.001	0
Chitinophagaceae_33341	0.005	0	0.005	0
Myxococcales_49734	0.001	0	0.001	0
Bacillales_126143	0.001	0	0.001	0
Bacteria_56514	0.001	0	0.001	0
Bacteria_47397	0.001	0	0.001	0
Bacteria_33346	0.001	0	0.001	0
Hymenobacter_46424	0.001	0	0.001	0
Bacillaceae_60853	0.005	0	0.005	0.043
Bacteria_37922	0.001	0	0.001	0
Pseudomonas_59101	0.001	0	0.001	0
Bacteria_57558	0.002	0	0.002	0
Bacteria_49198	0.001	0	0.001	0
Kaistobacter_63686	0.001	0	0.001	0
mitochondria_42126	0.001	0	0.001	0
Sphingomonadales_58457	0.002	0	0.002	0
Bacteria_43952	0.001	0	0.001	0
Geodermatophilaceae_42465	0.001	0	0.001	0
Afipia_33134	0.001	0	0.001	0
Deinococcus_36168	0.001	0	0.001	0
Ruminococcaceae_34245	0.001	0	0.001	0
Deinococcus_51333	0.001	0	0.001	0
Nakamurellaceae_61547	0.001	0	0.001	0
somerae_134046	0.014	0	0.014	0
mb2424_45828	0.001	0	0.001	0
Flavobacteriaceae_46553	0.001	0	0.001	0
Allobaculum_53051	0.001	0	0.001	0
Rikenellaceae_43282	0.001	0	0.001	0
AKIW874_56034	0.001	0	0.001	0
Bacteria_41481	0.001	0	0.001	0
Cystobacteraceae_37712	0.001	0	0.001	0
Planococcaceae_63500	0.001	0	0.001	0
Bacteria_130786	0.001	0	0.001	0
Kocuria_49098	0.006	0	0.006	0
Myxococcales_53159	0.001	0	0.001	0
Sphingomonadaceae_54078	0.001	0	0.001	0
Ruminococcaceae_57489	0.001	0	0.001	0
Actinomycetales_36349	0.001	0	0.001	0
Chitinophagaceae_57696	0.001	0	0.001	0
Bdellovibrio_62054	0.001	0	0.001	0
somerae_129519	0.015	0	0.015	0
mitochondria_62789	0.001	0	0.001	0
FBP_49522	0.001	0	0.001	0
Ruminococcaceae_38641	0.001	0	0.001	0
MS3071_131048	0.001	0	0.001	0
Sphingobacteriaceae_45428	0.001	0	0.001	0
Bacteria_36822	0.001	0	0.001	0
[Tissierellaceae]_40735	0.001	0	0.001	0
Clostridiales_34059	0.001	0	0.001	0
Solibacterales_127570	0.001	0	0.001	0
Arthrobacter_35292	0.001	0	0.001	0
gargensis_66488	0.001	0	0.001	0
producta_50883	0.01	0	0.01	0
Citricoccus_45165	0.001	0	0.001	0
Bacteria_37550	0.005	0	0.005	0.01
Pseudochrobactrum_46213	0.001	0	0.001	0
Devosia_39018	0.001	0	0.001	0
Bacteria_41612	0.001	0	0.001	0
Parabacteroides_127304	0.006	0	0.006	0
Bacteria_46576	0.001	0	0.001	0
Clostridium_49213	0.001	0	0.001	0
Devosia_125756	0.001	0	0.001	0
PRR-11_51923	0.001	0	0.001	0
_60328	0.008	0	0.008	0
Bacteria_56806	0.001	0	0.001	0
viridiflava_47286	0.012	0	0.012	0
Deinococcus_47475	0.001	0	0.001	0
Ellin6075_50850	0.001	0	0.001	0
Asticcacaulis_36564	0.001	0	0.001	0
Deltaproteobacteria_45157	0.001	0	0.001	0
Actinomycetales_62424	0.001	0	0.001	0
Campylobacter_52673	0.001	0	0.001	0
Paracoccus_35385	0.001	0	0.001	0
Rhodocyclaceae_58552	0.001	0	0.001	0
Bacteria_46917	0.001	0	0.001	0
Gammaproteobacteria_49963	0.001	0	0.001	0
Clostridium_37025	0.005	0	0.005	0.005
Chitinophagaceae_126715	0.001	0	0.001	0
Balneimonas_58826	0.001	0	0.001	0
ML635J-21_46094	0.001	0	0.001	0
Sphingomonadaceae_35297	0.001	0	0.001	0
Caulobacteraceae_127718	0.001	0	0.001	0
Erysipelotrichaceae_50531	0.001	0	0.001	0
Bacillales_61056	0.001	0	0.001	0
guillouiae_47191	0.001	0	0.001	0
CCU21_40529	0.001	0	0.001	0
Actinoplanes_131570	0.001	0	0.001	0
Bacteria_44345	0.001	0	0.001	0
Arthrobacter_33779	0.005	0	0.005	0.019
Xanthomonadaceae_63862	0.001	0	0.001	0
RB41_49556	0.001	0	0.001	0
Balneimonas_52720	0.003	0	0.003	0
Lachnospiraceae_42146	0.001	0	0.001	0
Bacteria_62541	0.001	0	0.001	0
Comamonadaceae_53453	0.001	0	0.001	0
Bacteria_44329	0.001	0	0.001	0
Rhizobiales_52478	0.001	0	0.001	0
Staphylococcaceae_46356	0.001	0	0.001	0
Bacteria_43786	0.001	0	0.001	0
Larkinella_47594	0.001	0	0.001	0
Rhodanobacter_35548	0.001	0	0.001	0
Chitinophagaceae_46950	0.001	0	0.001	0
Trueperaceae_39485	0.001	0	0.001	0
Nocardioides_45643	0.001	0	0.001	0
perfringens_54748	0.001	0	0.001	0
Comamonadaceae_44183	0.001	0	0.001	0
Ruminococcaceae_46136	0.001	0	0.001	0
Bacteria_37891	0.001	0	0.001	0
Ellin6075_34237	0.001	0	0.001	0
Bacteria_41532	0.001	0	0.001	0
Micromonosporaceae_33713	0.001	0	0.001	0
Flavobacterium_44356	0.001	0	0.001	0
Bacteria_41442	0.002	0	0.002	0
Ruminococcaceae_42753	0.007	0	0.007	0
limicola III_45743	0.001	0	0.001	0
lanatus_129068	0.001	0	0.001	0
Lachnospiraceae_33858	0.001	0	0.001	0
Flavobacteriaceae_55848	0.001	0	0.001	0
Lactobacillaceae_127502	0.001	0	0.001	0
Candidatus Solibacter_55841	0.001	0	0.001	0
Ellin6075_38324	0.001	0	0.001	0
Parabacteroides_39861	0.003	0	0.003	0
Chryseobacterium_56878	0.001	0	0.001	0
Paracoccus_41420	0.004	0	0.004	0
Cytophagales_56162	0.002	0	0.002	0
[Chthoniobacteraceae]_41923	0.001	0	0.001	0
Sphingomonadaceae_39822	0.001	0	0.001	0
Adlercreutzia_50515	0.001	0	0.001	0
_42020	0.001	0	0.001	0
Bacteria_52114	0.001	0	0.001	0
pyridinolyticus_134308	0.001	0	0.001	0
Bacteria_32794	0.001	0	0.001	0
Proteobacteria_51438	0.001	0	0.001	0
Proteobacteria_63091	0.001	0	0.001	0
polytropa_46406	0.001	0	0.001	0
S24-7_40759	0.001	0	0.001	0
Geodermatophilaceae_126124	0.001	0	0.001	0
Gemellaceae_61968	0.003	0	0.003	0
Rhodothermaceae_61205	0.006	0	0.006	0.005
Bacteria_44234	0.001	0	0.001	0
Bacteria_38311	0.001	0	0.001	0
Proteobacteria_46729	0.001	0	0.001	0
Legionellaceae_36002	0.001	0	0.001	0
Ruminococcaceae_40938	0.001	0	0.001	0
perfringens_46320	0.003	0	0.003	0.019
Gemm-3_62231	0.001	0	0.001	0
Stenotrophomonas_55730	0.001	0	0.001	0
Bacteria_37633	0.001	0	0.001	0
Bacteroides_32966	0.001	0	0.001	0
[Tissierellaceae]_39201	0.001	0	0.001	0
Blautia_48257	0.001	0	0.001	0
Oscillospira_49342	0.001	0	0.001	0
mitochondria_41104	0.001	0	0.001	0
Lachnospiraceae_126896	0.001	0	0.001	0
Chryseobacterium_50271	0.001	0	0.001	0
mitochondria_51182	0.001	0	0.001	0
stutzeri_34538	0.001	0	0.001	0
Methanobrevibacter_43434	0.001	0	0.001	0
Intrasporangiaceae_59902	0.008	0	0.008	0
Capnocytophaga_58990	0.005	0	0.005	0
Deinococcus_48205	0.001	0	0.001	0
Rhodospirillales_42349	0.001	0	0.001	0
Acidimicrobiales_33899	0.001	0	0.001	0
Paracoccus_56448	0.007	0	0.007	0
Aeromicrobium_37557	0.002	0	0.002	0
Bacteria_57981	0.002	0	0.002	0
mitochondria_38131	0.001	0	0.001	0
JG30-KF-CM45_42130	0.001	0	0.001	0
Deinococcus_51377	0.004	0	0.004	0.005
Skermanella_36854	0.001	0	0.001	0
Chitinophagaceae_38946	0.001	0	0.001	0
Bacteria_61252	0.001	0	0.001	0
Clostridium_62037	0.001	0	0.001	0
Bacillales_44563	0.001	0	0.001	0
Segetibacter_133973	0.001	0	0.001	0
Gaiellaceae_62946	0.001	0	0.001	0
Proteobacteria_39889	0.001	0	0.001	0
Brevibacillus_54083	0.001	0	0.001	0
starrii_56587	0.001	0	0.001	0
Bacteria_43335	0.001	0	0.001	0
Bacteroidales_51673	0.002	0	0.002	0
Parapedobacter_52522	0.001	0	0.001	0
pulmonis_50229	0.005	0	0.005	0.01
Aeromonas_130091	0.007	0	0.007	0
Halobacterium_59699	0.001	0	0.001	0
_40622	0.007	0	0.007	0.01
Bacteroidetes_40470	0.001	0	0.001	0
YS2_38365	0.001	0	0.001	0
Flavobacteriaceae_48889	0.001	0	0.001	0
Geodermatophilus_127770	0.001	0	0.001	0
psychrophilus_36542	0.001	0	0.001	0
Coprococcus_59451	0.001	0	0.001	0
Fimbriimonas_61920	0.001	0	0.001	0
Paenibacillus_38151	0.001	0	0.001	0
Agrobacterium_42179	0.001	0	0.001	0
Bacteria_54607	0.001	0	0.001	0
Hyphomicrobium_47271	0.001	0	0.001	0
Bacteria_39894	0.001	0	0.001	0
Actinomycetales_52325	0.001	0	0.001	0
Skermanella_60380	0.001	0	0.001	0
Clostridiaceae_56211	0.001	0	0.001	0
Novosphingobium_36575	0.001	0	0.001	0
Nocardiopsaceae_62539	0.001	0	0.001	0
Enterobacteriaceae_129436	0.001	0	0.001	0
Bacteria_63011	0.001	0	0.001	0
Cytophagales_48666	0.001	0	0.001	0
Mycoplasma_45456	0.001	0	0.001	0
Cytophagaceae_51651	0.001	0	0.001	0
Asticcacaulis_48563	0.001	0	0.001	0
Bacteroides_32803	0.001	0	0.001	0
Sphingomonadaceae_40540	0.003	0	0.003	0
Staphylococcus_59155	0.001	0	0.001	0
Ellin6075_45383	0.001	0	0.001	0
Bacteria_59657	0.001	0	0.001	0
Pontibacter_58847	0.001	0	0.001	0
Halococcus_35778	0.002	0	0.002	0
Sphingomonas_37785	0.001	0	0.001	0
Bacteroides_128113	0.001	0	0.001	0
Leptotrichia_56602	0.009	0	0.009	0
mitochondria_60347	0.001	0	0.001	0
Gemmatimonadetes_61999	0.001	0	0.001	0
Bacteria_37416	0.001	0	0.001	0
Gammaproteobacteria_57788	0.001	0	0.001	0
Comamonadaceae_61598	0.001	0	0.001	0
Bacteria_50276	0.001	0	0.001	0
Enterobacteriaceae_127719	0.014	0	0.014	0
mitochondria_39088	0.003	0	0.003	0
Paenibacillaceae_52873	0.001	0	0.001	0
Bacillaceae_33466	0.001	0	0.001	0
AKIW874_48214	0.001	0	0.001	0
Solibacterales_50525	0.001	0	0.001	0
Bacteria_50635	0.001	0	0.001	0
Streptococcus_38465	0.011	0	0.011	0
Porphyromonadaceae_36400	0.001	0	0.001	0
Cytophagales_48496	0.001	0	0.001	0
Alicyclobacillus_130803	0.001	0	0.001	0
Bacteria_48208	0.001	0	0.001	0
[Tissierellaceae]_52637	0.001	0	0.001	0
Gammaproteobacteria_41236	0.001	0	0.001	0
Lachnospiraceae_45299	0.001	0	0.001	0
Bacillales_45705	0.005	0	0.005	0
Rhodospirillaceae_34001	0.001	0	0.001	0
Acidimicrobiales_51901	0.001	0	0.001	0
Oligella_32815	0.001	0	0.001	0
Sphingobacterium_35210	0.001	0	0.001	0
Bacteria_42195	0.002	0	0.002	0
Sphingomonas_46719	0.001	0	0.001	0
Bacteroides_48648	0.001	0	0.001	0
TM7-1_62700	0.001	0	0.001	0
Adhaeribacter_129287	0.001	0	0.001	0
Actinomycetales_45669	0.001	0	0.001	0
Hyphomicrobiaceae_45860	0.002	0	0.002	0
mitochondria_50156	0.001	0	0.001	0
Pirellulaceae_129677	0.001	0	0.001	0
Bacteria_39549	0.001	0	0.001	0
Adlercreutzia_63101	0.001	0	0.001	0
Kutzneria_126824	0.001	0	0.001	0
Coriobacteriaceae_35085	0.001	0	0.001	0
Flavisolibacter_60080	0.001	0	0.001	0
Spirosoma_48394	0.001	0	0.001	0
mitochondria_44897	0.001	0	0.001	0
Microbacteriaceae_134116	0.001	0	0.001	0
fascians_57225	0.001	0	0.001	0
Bacteroidetes_58732	0.001	0	0.001	0
Bacteria_44420	0.001	0	0.001	0
Enterobacteriaceae_37928	0.001	0	0.001	0
Lachnospiraceae_128245	0.001	0	0.001	0
Bacteria_41231	0.001	0	0.001	0
bryophila_51332	0.001	0	0.001	0
Bradyrhizobiaceae_46538	0.001	0	0.001	0
Alicyclobacillus_60250	0.001	0	0.001	0
starrii_60379	0.001	0	0.001	0
Bacteroidetes_38704	0.001	0	0.001	0
stationis_130884	0.001	0	0.001	0
Ruminococcaceae_130745	0.001	0	0.001	0
MND1_55609	0.001	0	0.001	0
mitochondria_47314	0.001	0	0.001	0
Micrococcaceae_39005	0.008	0	0.008	0
Lactobacillaceae_54108	0.001	0	0.001	0
mitochondria_33165	0.001	0	0.001	0
Enterobacteriaceae_54333	0.001	0	0.001	0
Streptomycetaceae_42991	0.001	0	0.001	0
fragilis_45120	0.001	0	0.001	0
Bacteria_61465	0.001	0	0.001	0
Bacteria_47957	0.001	0	0.001	0
Bacteria_33990	0.001	0	0.001	0
Pirellulaceae_49076	0.001	0	0.001	0
Bacillaceae_54537	0.004	0	0.004	0
Bacillaceae_44059	0.003	0	0.003	0
Rhodobacteraceae_56042	0.002	0	0.002	0
Lysobacter_40234	0.001	0	0.001	0
Rhizobiales_49855	0.001	0	0.001	0
Actinomycetales_36304	0.001	0	0.001	0
Lentzea_54360	0.001	0	0.001	0
Rhizobiales_60735	0.001	0	0.001	0
Lysobacter_56354	0.001	0	0.001	0
Corynebacterium_130527	0.001	0	0.001	0
Pelosinus_62730	0.001	0	0.001	0
Bacillus_49204	0.003	0	0.003	0
Bdellovibrio_45411	0.001	0	0.001	0
Bacteria_58759	0.001	0	0.001	0
Alphaproteobacteria_43660	0.001	0	0.001	0
Bacteria_58725	0.001	0	0.001	0
_53454	0.001	0	0.001	0
mitochondria_34170	0.001	0	0.001	0
Rhodospirillaceae_60280	0.001	0	0.001	0
Solirubrobacterales_54529	0.002	0	0.002	0
Intrasporangiaceae_48947	0.002	0	0.002	0
Bacteroidetes_47436	0.001	0	0.001	0
CFB-26_54597	0.001	0	0.001	0
Fusobacteriaceae_127436	0.008	0	0.008	0
Cytophagales_35401	0.001	0	0.001	0
Luteimonas_45050	0.005	0	0.005	0
Bacteria_42015	0.001	0	0.001	0
Pseudomonadaceae_55766	0.002	0	0.002	0
Phascolarctobacterium_129535	0.002	0	0.002	0
Proteobacteria_39515	0.004	0	0.004	0
Corynebacterium_34408	0.001	0	0.001	0
Gallicola_37695	0.001	0	0.001	0
Bacteria_56527	0.001	0	0.001	0
11-24_35569	0.001	0	0.001	0
Bacteria_35346	0.001	0	0.001	0
Bacillales_48243	0.001	0	0.001	0
Bacteria_60832	0.001	0	0.001	0
Segetibacter_60961	0.001	0	0.001	0
Jiangella_44675	0.001	0	0.001	0
Catellatospora_63970	0.001	0	0.001	0
Bacteria_55419	0.001	0	0.001	0
Chthoniobacter_58531	0.001	0	0.001	0
Ellin517_125479	0.001	0	0.001	0
Intrasporangiaceae_47686	0.001	0	0.001	0
halotolerans_54222	0.001	0	0.001	0
Lactobacillus_48079	0.001	0	0.001	0
Syntrophobacteraceae_37164	0.001	0	0.001	0
Burkholderiales_52030	0.001	0	0.001	0
mexicana_53973	0.001	0	0.001	0
Actinomycetales_63179	0.001	0	0.001	0
Solirubrobacterales_62755	0.001	0	0.001	0
Bradyrhizobiaceae_63761	0.001	0	0.001	0
OD1_54351	0.001	0	0.001	0
OD1_47979	0.001	0	0.001	0
_64008	0.001	0	0.001	0
Epulopiscium_132188	0.001	0	0.001	0
Streptophyta_40578	0.012	0	0.012	0
simulans_56339	0.001	0	0.001	0
Intrasporangiaceae_46454	0.003	0	0.003	0
Coprococcus_134832	0.001	0	0.001	0
Flavobacterium_34126	0.004	0	0.004	0.029
Bacteria_39640	0.001	0	0.001	0
Bacteria_34633	0.001	0	0.001	0
pigmenti_61922	0.001	0	0.001	0
dolichum_33277	0.001	0	0.001	0
Solirubrobacterales_58506	0.001	0	0.001	0
Rhodobacteraceae_38758	0.004	0	0.004	0
Ruminococcaceae_34670	0.001	0	0.001	0
Sphingomonadaceae_58970	0.001	0	0.001	0
[Weeksellaceae]_60693	0.001	0	0.001	0
Rhodothermaceae_36220	0.001	0	0.001	0
Lactobacillus_129909	0.004	0	0.004	0
Arthrobacter_34104	0.001	0	0.001	0
Luteococcus_46583	0.001	0	0.001	0
Rhodothermaceae_59326	0.001	0	0.001	0
Pedobacter_40348	0.001	0	0.001	0
S24-7_33835	0.001	0	0.001	0
citroniae_41846	0.001	0	0.001	0
Clostridiales_49382	0.001	0	0.001	0
Gammaproteobacteria_38461	0.001	0	0.001	0
Zoogloea_56789	0.001	0	0.001	0
Deinococcus_53772	0.003	0	0.003	0
SC3_59558	0.001	0	0.001	0
Sedimentibacter_127396	0.001	0	0.001	0
Geodermatophilus_45848	0.001	0	0.001	0
Halorhodospira_63732	0.001	0	0.001	0
Corynebacterium_52361	0.006	0	0.006	0
SJA-4_38869	0.001	0	0.001	0
Bacteria_60389	0.001	0	0.001	0
Bacillales_51493	0.001	0	0.001	0
Chryseobacterium_51916	0.004	0	0.004	0
Bacteroidales_33209	0.015	0	0.015	0
Bacteria_52357	0.001	0	0.001	0
Bacteria_64270	0.001	0	0.001	0
[Weeksellaceae]_62782	0.003	0	0.003	0
phosphatis_33319	0.001	0	0.001	0
Cystobacteraceae_43936	0.001	0	0.001	0
Intrasporangiaceae_36972	0.001	0	0.001	0
Paenibacillus_39666	0.001	0	0.001	0
Gammaproteobacteria_34502	0.001	0	0.001	0
_62033	0.002	0	0.002	0
multocida_50017	0.007	0	0.007	0
Saprospiraceae_54569	0.001	0	0.001	0
Enterobacteriaceae_45288	0.001	0	0.001	0
resinovorum_131806	0.004	0	0.004	0.015
Bacteria_53091	0.001	0	0.001	0
Sphingomonadaceae_50780	0.001	0	0.001	0
distasonis_54257	0.005	0	0.005	0.015
_43184	0.001	0	0.001	0
Microbacteriaceae_47383	0.001	0	0.001	0
dubius_50130	0.001	0	0.001	0
Paenibacillus_128238	0.001	0	0.001	0
Clostridiales_38376	0.001	0	0.001	0
Pseudomonadaceae_58057	0.001	0	0.001	0
siamensis_56139	0.005	0	0.005	0
Ruminococcaceae_38754	0.001	0	0.001	0
phosphatis_34514	0.001	0	0.001	0
Chlorophyta_59897	0.001	0	0.001	0
OPB41_64178	0.001	0	0.001	0
Gammaproteobacteria_35289	0.001	0	0.001	0
Rhodospirillaceae_42338	0.001	0	0.001	0
Bacteria_39130	0.001	0	0.001	0
Cupriavidus_126498	0.001	0	0.001	0
Rhizobiales_34505	0.001	0	0.001	0
Proteobacteria_52760	0.001	0	0.001	0
Polyangiaceae_37090	0.001	0	0.001	0
_56720	0.003	0	0.003	0.034
producta_127312	0.001	0	0.001	0
Bacteroidetes_46730	0.001	0	0.001	0
Sphingobacteriaceae_42738	0.001	0	0.001	0
Rhodoplanes_45715	0.003	0	0.003	0
Xanthomonadaceae_43362	0.003	0	0.003	0
S24-7_36753	0.001	0	0.001	0
_59181	0.01	0	0.01	0
Bacteria_46973	0.001	0	0.001	0
Pseudonocardia_131596	0.008	0	0.008	0
Ralstonia_37080	0.001	0	0.001	0
Geodermatophilaceae_129881	0.001	0	0.001	0
rosea_47568	0.001	0	0.001	0
Odoribacter_43547	0.001	0	0.001	0
Chryseobacterium_129255	0.001	0	0.001	0
Bacteria_55990	0.001	0	0.001	0
Microbacteriaceae_61621	0.001	0	0.001	0
S24-7_49424	0.001	0	0.001	0
Pontibacter_32956	0.001	0	0.001	0
Pseudonocardia_47519	0.001	0	0.001	0
Butyricimonas_62926	0.001	0	0.001	0
Cryocola_127398	0.001	0	0.001	0
Deinococcus_37312	0.001	0	0.001	0
Erythrobacteraceae_129202	0.001	0	0.001	0
Planococcaceae_130012	0.001	0	0.001	0
Sporolactobacillaceae_37952	0.011	0	0.011	0
_45317	0.003	0	0.003	0
Kaistobacter_34323	0.005	0	0.005	0
Enterobacteriaceae_33482	0.001	0	0.001	0
Dermabacteraceae_41077	0.001	0	0.001	0
Segetibacter_51339	0.001	0	0.001	0
Kaistobacter_61029	0.001	0	0.001	0
Rhodospirillales_50781	0.002	0	0.002	0
Acidimicrobiales_50571	0.005	0	0.005	0
meridiei_37652	0.001	0	0.001	0
Bacteria_42520	0.002	0	0.002	0
Bacteria_43458	0.001	0	0.001	0
Neisseriaceae_39149	0.003	0	0.003	0
Ruminococcaceae_38265	0.001	0	0.001	0
Bacteriovoracaceae_44337	0.001	0	0.001	0
Bacteria_55041	0.001	0	0.001	0
Nocardioidaceae_52613	0.002	0	0.002	0
mitochondria_57703	0.001	0	0.001	0
_54710	0.001	0	0.001	0
Planctomyces_53671	0.001	0	0.001	0
Kaistobacter_51411	0.001	0	0.001	0
Acetobacteraceae_41160	0.001	0	0.001	0
_60760	0.002	0	0.002	0
perfringens_36537	0.001	0	0.001	0
mitochondria_41460	0.001	0	0.001	0
symbiosum_61097	0.001	0	0.001	0
Chthoniobacter_42182	0.001	0	0.001	0
Microbacteriaceae_33434	0.001	0	0.001	0
Lachnospiraceae_36292	0.002	0	0.002	0
mobilis_61950	0.002	0	0.002	0
Sporomusa_53408	0.001	0	0.001	0
Bacteria_39137	0.001	0	0.001	0
dolichum_129565	0.002	0	0.002	0
Nocardioidaceae_37443	0.001	0	0.001	0
Bacillales_50309	0.013	0	0.013	0
Flavobacteriaceae_49115	0.001	0	0.001	0
Sphingomonadaceae_55936	0.001	0	0.001	0
Solirubrobacterales_48476	0.003	0	0.003	0.01
Novosphingobium_55785	0.001	0	0.001	0
Armatimonadaceae_67869	0.001	0	0.001	0
Actinomycetales_55488	0.001	0	0.001	0
Bacteria_41358	0.001	0	0.001	0
Abiotrophia_38910	0.006	0	0.006	0.005
Fimbriimonas_52987	0.001	0	0.001	0
Solibacterales_60825	0.001	0	0.001	0
Cohnella_33878	0.001	0	0.001	0
Nocardioides_51643	0.001	0	0.001	0
Rubellimicrobium_42933	0.001	0	0.001	0
Armatimonadaceae_42231	0.001	0	0.001	0
Patulibacteraceae_46675	0.001	0	0.001	0
Rhodobacteraceae_57324	0.001	0	0.001	0
Bacteroidetes_59901	0.001	0	0.001	0
Sediminibacterium_59768	0.001	0	0.001	0
Clostridiales_34841	0.001	0	0.001	0
mitochondria_61297	0.005	0	0.005	0
Bacteroidaceae_45644	0.001	0	0.001	0
Hydrogenophaga_59058	0.001	0	0.001	0
Gemmatimonadetes_52855	0.001	0	0.001	0
Stramenopiles_38096	0.001	0	0.001	0
Bacteria_49624	0.001	0	0.001	0
_57377	0.015	0	0.015	0
Clostridium_127155	0.001	0	0.001	0
bigeumensis_130444	0.001	0	0.001	0
intermedium_63469	0.001	0	0.001	0
DS-100_62298	0.001	0	0.001	0
Kocuria_51038	0.008	0	0.008	0
Clostridiales_61516	0.001	0	0.001	0
Lachnospiraceae_48602	0.008	0	0.008	0
Streptophyta_35793	0.001	0	0.001	0
Corynebacterium_35508	0.001	0	0.001	0
Streptomyces_57916	0.001	0	0.001	0
Bacteria_47069	0.001	0	0.001	0
Bacteria_58500	0.001	0	0.001	0
Lachnospiraceae_43837	0.001	0	0.001	0
Gaiellaceae_39579	0.001	0	0.001	0
Hymenobacter_53833	0.001	0	0.001	0
mitochondria_55522	0.001	0	0.001	0
Lachnospiraceae_53779	0.001	0	0.001	0
Modestobacter_35091	0.001	0	0.001	0
Microbacteriaceae_47146	0.001	0	0.001	0
Flavobacterium_46026	0.001	0	0.001	0
Bacillales_128150	0.001	0	0.001	0
JG30-KF-CM45_53419	0.001	0	0.001	0
Acetobacteraceae_48764	0.002	0	0.002	0
Nocardiaceae_51655	0.001	0	0.001	0
Pirellulaceae_59242	0.001	0	0.001	0
Paenibacillaceae_55190	0.001	0	0.001	0
Fimbriimonas_46774	0.001	0	0.001	0
Pseudomonas_33787	0.001	0	0.001	0
Kytococcus_46360	0.003	0	0.003	0
Rhizobiaceae_131654	0.001	0	0.001	0
puraquae_61008	0.001	0	0.001	0
Flavisolibacter_54337	0.001	0	0.001	0
DRC31_54913	0.001	0	0.001	0
Nocardia_52623	0.001	0	0.001	0
Actinosynnemataceae_45478	0.001	0	0.001	0
Clostridiales_38673	0.001	0	0.001	0
Caulobacteraceae_129121	0.001	0	0.001	0
FBP_59172	0.001	0	0.001	0
Bacteria_48211	0.001	0	0.001	0
mitochondria_40573	0.002	0	0.002	0
Bacteria_34540	0.001	0	0.001	0
Bacillales_39792	0.004	0	0.004	0
Bacteria_35178	0.001	0	0.001	0
0319-7L14_63188	0.001	0	0.001	0
Erythrobacteraceae_55328	0.001	0	0.001	0
Fimbriimonas_132425	0.001	0	0.001	0
granulorum_41784	0.001	0	0.001	0
Methylobacteriaceae_63262	0.001	0	0.001	0
Bradyrhizobiaceae_43034	0.001	0	0.001	0
Pontibacter_47698	0.001	0	0.001	0
Oxalobacteraceae_48983	0.001	0	0.001	0
Lachnospiraceae_53365	0.001	0	0.001	0
Staphylococcus_59480	0.001	0	0.001	0
Chlamydiales_40630	0.001	0	0.001	0
Enterobacteriaceae_53034	0.001	0	0.001	0
Geodermatophilaceae_33369	0.001	0	0.001	0
Paracoccus_57952	0.001	0	0.001	0
Truepera_42583	0.001	0	0.001	0
MND1_43125	0.001	0	0.001	0
mitochondria_47583	0.001	0	0.001	0
Acetobacteraceae_35521	0.001	0	0.001	0
Hymenobacter_57150	0.001	0	0.001	0
Aeromicrobium_130693	0.001	0	0.001	0
mobilis_43631	0.001	0	0.001	0
mitochondria_34073	0.001	0	0.001	0
symbiosum_33795	0.001	0	0.001	0
Bacteroidales_54565	0.001	0	0.001	0
mitochondria_39954	0.001	0	0.001	0
Paracoccus_38794	0.003	0	0.003	0
Chitinophagaceae_54558	0.002	0	0.002	0
Clostridia_44299	0.001	0	0.001	0
SJA-101_46977	0.001	0	0.001	0
Bacteria_70381	0.001	0	0.001	0
Nocardioidaceae_54072	0.001	0	0.001	0
Erythrobacteraceae_56858	0.001	0	0.001	0
mitochondria_61862	0.001	0	0.001	0
Fimbriimonas_47944	0.001	0	0.001	0
Cytophagales_36308	0.001	0	0.001	0
Paenibacillus_58094	0.001	0	0.001	0
mitochondria_37612	0.001	0	0.001	0
Hymenobacter_38136	0.001	0	0.001	0
Flavobacteriales_51149	0.001	0	0.001	0
Modestobacter_62538	0.003	0	0.003	0
colinum_61684	0.003	0	0.003	0
_40632	0.001	0	0.001	0
Proteobacteria_46954	0.001	0	0.001	0
Gammaproteobacteria_42303	0.001	0	0.001	0
Cytophagales_48541	0.001	0	0.001	0
Enterobacteriaceae_45310	0.007	0	0.007	0
N1423WL_66517	0.001	0	0.001	0
Micrococcaceae_57152	0.001	0	0.001	0
SC3_37036	0.001	0	0.001	0
Microbacteriaceae_128284	0.001	0	0.001	0
Bacteria_44802	0.003	0	0.003	0.015
Bacteria_64179	0.001	0	0.001	0
Bacteria_61579	0.001	0	0.001	0
Ruminococcaceae_57337	0.008	0	0.008	0
Sphingomonadaceae_129498	0.001	0	0.001	0
Bacteria_49275	0.001	0	0.001	0
Bacteria_62000	0.001	0	0.001	0
Bacteroidetes_41049	0.002	0	0.002	0
Bacteria_61396	0.001	0	0.001	0
Bacteria_35221	0.001	0	0.001	0
Myxococcales_53924	0.001	0	0.001	0
Rhizobiales_50814	0.001	0	0.001	0
Massilia_128903	0.001	0	0.001	0
Enterobacteriaceae_54825	0.001	0	0.001	0
hartmannellae_32685	0.001	0	0.001	0
[Saprospirales]_59302	0.001	0	0.001	0
Pontibacter_33455	0.001	0	0.001	0
Bacteroides_129764	0.008	0	0.008	0
Sphingobacteriaceae_34557	0.001	0	0.001	0
Cytophagaceae_32560	0.001	0	0.001	0
perfringens_34263	0.001	0	0.001	0
Acinetobacter_57390	0.001	0	0.001	0
Gammaproteobacteria_47179	0.001	0	0.001	0
Nitrosomonadaceae_52309	0.001	0	0.001	0
mitochondria_53667	0.001	0	0.001	0
JG30-KF-CM45_32916	0.001	0	0.001	0
WD2101_56437	0.001	0	0.001	0
Clostridium_45522	0.001	0	0.001	0
Dietziaceae_41262	0.003	0	0.003	0
Pseudomonadaceae_36046	0.001	0	0.001	0
[Pedosphaerales]_34302	0.001	0	0.001	0
lanatus_37980	0.001	0	0.001	0
Bacteria_60975	0.001	0	0.001	0
Clostridiales_48482	0.001	0	0.001	0
Acidobacteriaceae_47067	0.001	0	0.001	0
Sporosarcina_130008	0.001	0	0.001	0
Ruminococcaceae_52323	0.001	0	0.001	0
Asticcacaulis_34919	0.001	0	0.001	0
Flavisolibacter_48659	0.001	0	0.001	0
Chthoniobacter_63203	0.001	0	0.001	0
Emticicia_53815	0.001	0	0.001	0
Segetibacter_57129	0.001	0	0.001	0
TM7-3_47539	0.001	0	0.001	0
Lysobacter_55345	0.005	0	0.005	0
Bacteria_44485	0.001	0	0.001	0
Ruminococcus_53250	0.001	0	0.001	0
Cytophagales_43064	0.001	0	0.001	0
Bilophila_51385	0.001	0	0.001	0
Pseudomonas_33261	0.001	0	0.001	0
Bacteria_47503	0.001	0	0.001	0
Bacteria_42500	0.001	0	0.001	0
Rhizobiales_63817	0.001	0	0.001	0
Chlorobi_38042	0.001	0	0.001	0
Roseomonas_51994	0.001	0	0.001	0
Trueperaceae_57534	0.001	0	0.001	0
Providencia_128003	0.007	0	0.007	0.047
agalactiae_59442	0.001	0	0.001	0
Nesterenkonia_57286	0.001	0	0.001	0
Fimbriimonas_127869	0.001	0	0.001	0
Actinomycetales_61487	0.001	0	0.001	0
hongkongensis_40195	0.001	0	0.001	0
Oxalobacteraceae_45420	0.001	0	0.001	0
Clostridiales_52978	0.001	0	0.001	0
Streptomycetaceae_46276	0.001	0	0.001	0
C111_131426	0.001	0	0.001	0
_61702	0.001	0	0.001	0
Enterobacteriaceae_34389	0.003	0	0.003	0
Burkholderia_131859	0.001	0	0.001	0
SR1_35623	0.001	0	0.001	0
Patulibacteraceae_38295	0.001	0	0.001	0
Actinomycetospora_56110	0.003	0	0.003	0
Sva0725_59805	0.001	0	0.001	0
Porphyromonadaceae_51014	0.001	0	0.001	0
Caulobacter_45930	0.003	0	0.003	0
prausnitzii_53467	0.001	0	0.001	0
Cytophagales_63429	0.001	0	0.001	0
fragilis_59434	0.001	0	0.001	0
Epulopiscium_59204	0.001	0	0.001	0
Pseudomonadaceae_40931	0.001	0	0.001	0
Micrococcaceae_128514	0.001	0	0.001	0
Gemm-5_53712	0.001	0	0.001	0
Bacillaceae_42055	0.001	0	0.001	0
Clostridium_55765	0.001	0	0.001	0
Ruminococcus_126490	0.001	0	0.001	0
Alphaproteobacteria_43200	0.001	0	0.001	0
Flavobacteriaceae_36484	0.001	0	0.001	0
FBP_39087	0.001	0	0.001	0
wittichii_53509	0.001	0	0.001	0
Dermabacteraceae_55568	0.001	0	0.001	0
Cytophagaceae_33860	0.001	0	0.001	0
Gammaproteobacteria_51174	0.001	0	0.001	0
Sphingomonadales_46308	0.013	0	0.013	0
Allobaculum_55846	0.001	0	0.001	0
FBP_50079	0.001	0	0.001	0
DA101_50549	0.001	0	0.001	0
DS-100_34209	0.001	0	0.001	0
_50342	0.011	0	0.011	0
Planctomyces_59255	0.001	0	0.001	0
Deinococcus_45506	0.008	0	0.008	0
Sphingomonadaceae_34849	0.001	0	0.001	0
Deinococcus_41255	0.002	0	0.002	0
Solirubrobacterales_128306	0.001	0	0.001	0
OD1_91295	0.001	0	0.001	0
OD1_90901	0.001	0	0.001	0
OD1_109686	0.001	0	0.001	0
Bacteria_99610	0.001	0	0.001	0
Bacteria_98302	0.001	0	0.001	0
OD1_83396	0.001	0	0.001	0
Bacteria_83218	0.001	0	0.001	0
Bacteria_83743	0.001	0	0.001	0
Bacteria_83666	0.001	0	0.001	0
Bacteria_83187	0.001	0	0.001	0
OD1_83634	0.001	0	0.001	0
OD1_85350	0.001	0	0.001	0
mitochondria_99015	0.001	0	0.001	0
Bacteria_104514	0.015	0	0.015	0
OD1_104050	0.001	0	0.001	0
OD1_83267	0.001	0	0.001	0
OD1_83864	0.001	0	0.001	0
Bacteria_89207	0.001	0	0.001	0
OD1_83869	0.001	0	0.001	0
Bacteria_83986	0.001	0	0.001	0
OD1_83251	0.001	0	0.001	0
Bacteria_83924	0.001	0	0.001	0
Bacteria_83535	0.001	0	0.001	0
OD1_83914	0.001	0	0.001	0
Bacteria_83861	0.001	0	0.001	0
Bacteria_83848	0.001	0	0.001	0
Bacteria_83847	0.001	0	0.001	0
Bacteria_85977	0.001	0	0.001	0
Bacteria_90783	0.001	0	0.001	0
Bacteria_107716	0.001	0	0.001	0
OD1_100407	0.001	0	0.001	0
Bacteria_83685	0.001	0	0.001	0
Bacteria_83557	0.001	0	0.001	0
Bacteria_83693	0.001	0	0.001	0
OD1_83288	0.012	0	0.012	0
OD1_86952	0.001	0	0.001	0
Bacteria_103319	0.001	0	0.001	0
Bacteria_105060	0.001	0	0.001	0
OD1_83929	0.001	0	0.001	0
OD1_83484	0.001	0	0.001	0
Bacteria_99957	0.001	0	0.001	0
Bacteria_83829	0.001	0	0.001	0
Bacteria_104844	0.001	0	0.001	0
Bacteria_83444	0.001	0	0.001	0
OD1_83541	0.001	0	0.001	0
Bacteria_83751	0.001	0	0.001	0
OD1_89812	0.001	0	0.001	0
mitochondria_83909	0.001	0	0.001	0
Bacteria_101794	0.015	0	0.015	0
Bacteria_83840	0.001	0	0.001	0
Bacteria_94580	0.015	0	0.015	0
Bacteria_98394	0.001	0	0.001	0
Bacteria_83644	0.001	0	0.001	0
Bacteria_83465	0.001	0	0.001	0
Bacteria_83618	0.002	0	0.002	0
Bacteria_83836	0.001	0	0.001	0
Bacteria_83296	0.015	0	0.015	0
Bacteria_83497	0.001	0	0.001	0
Bacteria_107027	0.015	0	0.015	0
OD1_83354	0.001	0	0.001	0
mitochondria_100563	0.001	0	0.001	0
Bacteria_83478	0.001	0	0.001	0
OD1_83469	0.001	0	0.001	0
Bacteria_83708	0.001	0	0.001	0
Bacteria_94902	0.015	0	0.015	0
Bacteria_83193	0.001	0	0.001	0
Bacteria_97918	0.001	0	0.001	0
Bacteria_83556	0.001	0	0.001	0
Bacteria_83589	0.015	0	0.015	0
Bacteria_83534	0.001	0	0.001	0
Bacteria_93783	0.001	0	0.001	0
Bacteria_83815	0.001	0	0.001	0
OD1_98774	0.001	0	0.001	0
Bacteria_96500	0.001	0	0.001	0
mitochondria_83920	0.001	0	0.001	0
OD1_83939	0.001	0	0.001	0
Bacteria_90512	0.001	0	0.001	0
Bacteria_83203	0.001	0	0.001	0
Bacteria_83821	0.001	0	0.001	0
Bacteria_83849	0.001	0	0.001	0
Bacteria_83635	0.001	0	0.001	0
_107572	0.001	0	0.001	0
OD1_83813	0.001	0	0.001	0
Bacteria_94271	0.001	0	0.001	0
OD1_83696	0.001	0	0.001	0
Bacteria_84388	0.001	0	0.001	0
Bacteria_83446	0.001	0	0.001	0
Bacteria_83842	0.001	0	0.001	0
Bacteria_83186	0.001	0	0.001	0
OD1_103966	0.001	0	0.001	0
Bacteria_83540	0.001	0	0.001	0
Bacteria_83610	0.001	0	0.001	0
Bacteria_83368	0.001	0	0.001	0
Bacteria_92270	0.001	0	0.001	0
Bacteria_83985	0.001	0	0.001	0
Bacteria_83588	0.015	0	0.015	0
Bacteria_83825	0.001	0	0.001	0
Bacteria_108630	0.001	0	0.001	0
mitochondria_95248	0.001	0	0.001	0
Bacteria_109735	0.001	0	0.001	0
OD1_83606	0.001	0	0.001	0
OD1_104265	0.001	0	0.001	0
Bacteria_83228	0.001	0	0.001	0
Bacteria_83695	0.001	0	0.001	0
OD1_86415	0.001	0	0.001	0
OD1_83183	0.001	0	0.001	0
OD1_88605	0.001	0	0.001	0
OD1_83583	0.001	0	0.001	0
Bacteria_83886	0.001	0	0.001	0
OD1_83522	0.001	0	0.001	0
Bacteria_83683	0.001	0	0.001	0
Bacteria_83293	0.015	0	0.015	0
Bacteria_83638	0.001	0	0.001	0
Bacteria_83515	0.015	0	0.015	0
Bacteria_83516	0.001	0	0.001	0
Bacteria_83278	0.001	0	0.001	0
Bacteria_83804	0.002	0	0.002	0
Bacteria_83779	0.001	0	0.001	0
OD1_83488	0.001	0	0.001	0
Bacteria_83671	0.014	0	0.014	0
OD1_83956	0.001	0	0.001	0
OD1_92257	0.001	0	0.001	0
OD1_83239	0.001	0	0.001	0
Bacteria_83220	0.001	0	0.001	0
OD1_88316	0.001	0	0.001	0
OD1_100985	0.001	0	0.001	0
OD1_97778	0.001	0	0.001	0
Bacteria_92941	0.001	0	0.001	0
Bacteria_83605	0.001	0	0.001	0
OD1_83838	0.001	0	0.001	0
Bacteria_83811	0.001	0	0.001	0
Bacteria_83529	0.001	0	0.001	0
Bacteria_83379	0.015	0	0.015	0
Bacteria_83426	0.001	0	0.001	0
OD1_83980	0.001	0	0.001	0
OD1_83888	0.002	0	0.002	0
Bacteria_83313	0.001	0	0.001	0
Bacteria_83684	0.001	0	0.001	0
Bacteria_84484	0.001	0	0.001	0
OD1_83487	0.001	0	0.001	0
Bacteria_105642	0.001	0	0.001	0
Bacteria_100442	0.001	0	0.001	0
Bacteria_83721	0.001	0	0.001	0
Bacteria_86004	0.001	0	0.001	0
Bacteria_90065	0.001	0	0.001	0
[truncated: 63,536 more rows]

## Sheet: TableS1I
Table S1I. The Catalogues of Species Categories from comparing between Carnivore and Omnivore
Species	Former Specificity	Latter Specificity	Delta of Specificity	p-value
Unique Species in Former (Carnivore)
Bacteria_556	0.001	0	0.001	0
Ruminococcaceae_128	0.001	0	0.001	0
OD1_318	0.001	0	0.001	0
Bacteria_179	0.001	0	0.001	0
Bacteria_379	0.001	0	0.001	0
OD1_519	0.003	0	0.003	0
OD1_333	0.002	0	0.002	0
Peptostreptococcaceae_475	0.001	0	0.001	0
Bacteria_364	0.001	0	0.001	0
Pseudomonas_267	0.001	0	0.001	0
Bacteria_614	0.001	0	0.001	0
Cyanobacteria_497	0.001	0	0.001	0
Bacteria_192	0.005	0	0.005	0
Bacteria_124	0.002	0	0.002	0
Erysipelotrichaceae_338	0.002	0	0.002	0
Phaeobacter_212	0.001	0	0.001	0
OD1_488	0.001	0	0.001	0
Bacteria_545	0.001	0	0.001	0
hiranonis_198	0.003	0	0.003	0
Bacteria_417	0.005	0	0.005	0
biforme_220	0.001	0	0.001	0
OD1_259	0.001	0	0.001	0
Bacteria_604	0.001	0	0.001	0
plebeius_123	0.001	0	0.001	0
[Prevotella]_202	0.001	0	0.001	0
Bacteria_154	0.001	0	0.001	0
Ruminococcaceae_486	0.001	0	0.001	0
Erysipelotrichaceae_419	0.001	0	0.001	0
baratii_415	0.001	0	0.001	0
Bacteria_275	0.001	0	0.001	0
Bacteria_185	0.001	0	0.001	0
Oscillospira_489	0.001	0	0.001	0
Bacteria_190	0.001	0	0.001	0
Coriobacteriaceae_175	0.001	0	0.001	0
Bacteria_335	0.001	0	0.001	0
Ruminococcus_429	0.001	0	0.001	0
OD1_613	0.001	0	0.001	0
colicanis_276	0.001	0	0.001	0
Oscillospira_596	0.001	0	0.001	0
[Prevotella]_615	0.001	0	0.001	0
schaedleri_393	0.001	0	0.001	0
Sutterella_178	0.001	0	0.001	0
OD1_360	0.001	0	0.001	0
Bacteria_215	0.005	0	0.005	0
OD1_485	0.001	0	0.001	0
Rubrobacter_372	0.001	0	0.001	0
plebeius_436	0.001	0	0.001	0
Cetobacterium_522	0.001	0	0.001	0
Bacteria_232	0.001	0	0.001	0
Kineosporiaceae_256	0.001	0	0.001	0
OD1_297	0.001	0	0.001	0
Fusobacteriaceae_322	0.001	0	0.001	0
Bacteria_549	0.002	0	0.002	0
OD1_578	0.001	0	0.001	0
Bacteria_562	0.001	0	0.001	0
Bacteroides_268	0.001	0	0.001	0
Ruminococcaceae_403	0.001	0	0.001	0
Ruminococcaceae_472	0.001	0	0.001	0
Bacteria_573	0.003	0	0.003	0
OD1_278	0.002	0	0.002	0
Bacteria_174	0.001	0	0.001	0
Rikenellaceae_530	0.001	0	0.001	0
Fusobacterium_426	0.001	0	0.001	0
Ruminococcaceae_323	0.001	0	0.001	0
Bacteroides_341	0.003	0	0.003	0
Bacteria_292	0.003	0	0.003	0
plebeius_543	0.004	0	0.004	0
Rhodobacteraceae_380	0.001	0	0.001	0
Ruminococcus_611	0.001	0	0.001	0
Ruminococcaceae_353	0.001	0	0.001	0
Bacteria_298	0.001	0	0.001	0
[Clostridium]_369	0.001	0	0.001	0
Bacteria_127	0.001	0	0.001	0
Bacteria_552	0.001	0	0.001	0
OD1_525	0.001	0	0.001	0
Ruminococcaceae_339	0.001	0	0.001	0
Bacteria_241	0.001	0	0.001	0
Morganella_283	0.001	0	0.001	0
Ruminococcaceae_579	0.001	0	0.001	0
Bacteria_428	0.003	0	0.003	0
Bacteria_627	0.007	0	0.007	0
Ruminococcaceae_332	0.001	0	0.001	0
OD1_448	0.004	0	0.004	0
Ruminococcaceae_301	0.001	0	0.001	0
Synechococcus_618	0.001	0	0.001	0
Oscillospira_367	0.001	0	0.001	0
Bacteria_518	0.001	0	0.001	0
Peptococcus_189	0.001	0	0.001	0
Bacteria_572	0.001	0	0.001	0
[Eubacterium]_337	0.001	0	0.001	0
Bacteroides_221	0.003	0	0.003	0
Acaryochloris_414	0.001	0	0.001	0
Bacteria_390	0.001	0	0.001	0
Bacteroides_342	0.003	0	0.003	0
OD1_490	0.001	0	0.001	0
Bacteria_569	0.001	0	0.001	0
Bacteria_610	0.001	0	0.001	0
Bacteria_624	0.001	0	0.001	0
damselae_421	0.001	0	0.001	0
Pasteurellaceae_245	0.001	0	0.001	0
OD1_397	0.001	0	0.001	0
Bacteria_626	0.001	0	0.001	0
Enterobacteriaceae_213	0.001	0	0.001	0
Bacteria_384	0.001	0	0.001	0
Fusobacteriaceae_508	0.001	0	0.001	0
Bacteria_399	0.001	0	0.001	0
Bacteria_412	0.001	0	0.001	0
Ruminococcaceae_310	0.001	0	0.001	0
pullicaecorum_160	0.001	0	0.001	0
Bacteria_492	0.001	0	0.001	0
Fusobacterium_155	0.003	0	0.003	0
Bacteria_131	0.003	0	0.003	0
Phyllobacteriaceae_474	0.001	0	0.001	0
OD1_623	0.001	0	0.001	0
Helicobacter_354	0.001	0	0.001	0
Blautia_576	0.001	0	0.001	0
OD1_396	0.001	0	0.001	0
OD1_243	0.001	0	0.001	0
Cetobacterium_526	0.002	0	0.002	0
Erysipelotrichaceae_326	0.003	0	0.003	0
OD1_386	0.001	0	0.001	0
OD1_299	0.001	0	0.001	0
OD1_168	0.001	0	0.001	0
OD1_226	0.004	0	0.004	0
OD1_296	0.001	0	0.001	0
Sutterella_324	0.001	0	0.001	0
Edwardsiella_413	0.001	0	0.001	0
Peptococcus_452	0.001	0	0.001	0
Enterobacteriaceae_503	0.001	0	0.001	0
OD1_537	0.001	0	0.001	0
Phyllobacteriaceae_479	0.001	0	0.001	0
plebeius_441	0.007	0	0.007	0
Bacteria_149	0.001	0	0.001	0
Desulfovibrionaceae_148	0.001	0	0.001	0
Bacteria_445	0.001	0	0.001	0
Ruminococcaceae_315	0.006	0	0.006	0
Bacteria_608	0.001	0	0.001	0
Slackia_563	0.001	0	0.001	0
Bacteria_194	0.001	0	0.001	0
thomasii_191	0.001	0	0.001	0
Bacteria_554	0.001	0	0.001	0
Cetobacterium_406	0.003	0	0.003	0
thomasii_164	0.001	0	0.001	0
Oscillospira_462	0.001	0	0.001	0
Ruminococcaceae_583	0.001	0	0.001	0
Bacteria_181	0.001	0	0.001	0
Comamonadaceae_319	0.001	0	0.001	0
Anaerobiospirillum_377	0.001	0	0.001	0
Campylobacter_424	0.001	0	0.001	0
Bacteria_443	0.001	0	0.001	0
Bacteria_468	0.001	0	0.001	0
Clostridiales_325	0.001	0	0.001	0
Oscillospira_263	0.001	0	0.001	0
Pseudomonas_146	0.001	0	0.001	0
Cyanobacteria_438	0.001	0	0.001	0
Bacteria_162	0.001	0	0.001	0
Bacteria_302	0.001	0	0.001	0
OD1_143	0.001	0	0.001	0
OD1_170	0.002	0	0.002	0
Bacteria_574	0.001	0	0.001	0
Ruminococcaceae_229	0.007	0	0.007	0
Ruminococcaceae_184	0.001	0	0.001	0
Oscillospira_159	0.001	0	0.001	0
Bacteroides_348	0.003	0	0.003	0
Ruminococcaceae_359	0.003	0	0.003	0
Ruminococcaceae_307	0.001	0	0.001	0
Bacteroides_622	0.001	0	0.001	0
Bacteria_378	0.001	0	0.001	0
OD1_507	0.001	0	0.001	0
Bacteria_484	0.003	0	0.003	0
Lachnospiraceae_329	0.001	0	0.001	0
Bacteria_228	0.003	0	0.003	0
Fusobacteriaceae_548	0.001	0	0.001	0
Bacteria_606	0.001	0	0.001	0
Bacteria_602	0.001	0	0.001	0
OD1_599	0.001	0	0.001	0
Bacteria_435	0.001	0	0.001	0
Blautia_411	0.006	0	0.006	0
OD1_165	0.003	0	0.003	0
lwoffii_481	0.001	0	0.001	0
OD1_250	0.001	0	0.001	0
thomasii_188	0.001	0	0.001	0
Helicobacter_593	0.001	0	0.001	0
Dorea_246	0.001	0	0.001	0
Fusobacteriaceae_294	0.001	0	0.001	0
Rhodobacteraceae_568	0.001	0	0.001	0
Bacteria_330	0.001	0	0.001	0
Bacteria_344	0.005	0	0.005	0
hiranonis_466	0.001	0	0.001	0
Fusobacteriaceae_533	0.004	0	0.004	0
Bacteria_612	0.001	0	0.001	0
Ruminococcaceae_207	0.001	0	0.001	0
formicilis_177	0.001	0	0.001	0
Ruminococcaceae_281	0.001	0	0.001	0
Rikenellaceae_514	0.003	0	0.003	0
Ruminococcaceae_431	0.001	0	0.001	0
Bacteria_147	0.001	0	0.001	0
Bacteria_161	0.001	0	0.001	0
Bacteroides_555	0.001	0	0.001	0
Ruminococcaceae_542	0.004	0	0.004	0
Ruminococcaceae_398	0.007	0	0.007	0
Bacteria_515	0.001	0	0.001	0
Bacteria_284	0.001	0	0.001	0
Bacteria_150	0.001	0	0.001	0
Hydrogenophilus_347	0.001	0	0.001	0
hiranonis_239	0.001	0	0.001	0
Slackia_264	0.001	0	0.001	0
Fusobacteriaceae_621	0.001	0	0.001	0
Bacteria_280	0.004	0	0.004	0
schaedleri_532	0.002	0	0.002	0
Corynebacterium_463	0.001	0	0.001	0
Bacteria_404	0.001	0	0.001	0
Helicobacter_506	0.001	0	0.001	0
Parabacteroides_585	0.001	0	0.001	0
Enterobacteriaceae_580	0.002	0	0.002	0
Bacteria_487	0.001	0	0.001	0
Bacteria_349	0.001	0	0.001	0
Ruminococcaceae_564	0.002	0	0.002	0
Clostridiales_351	0.001	0	0.001	0
Bacteria_588	0.001	0	0.001	0
Bacteria_334	0.001	0	0.001	0
Pseudomonas_362	0.001	0	0.001	0
Bacteria_513	0.007	0	0.007	0
Streptococcus_167	0.001	0	0.001	0
Campylobacter_402	0.001	0	0.001	0
Phascolarctobacterium_605	0.001	0	0.001	0
stercoris_210	0.001	0	0.001	0
Sphingobium_516	0.001	0	0.001	0
Lachnospiraceae_129	0.001	0	0.001	0
Ruminococcaceae_451	0.003	0	0.003	0
Peptostreptococcaceae_135	0.002	0	0.002	0
distasonis_134	0.001	0	0.001	0
Ruminococcaceae_616	0.001	0	0.001	0
Ruminococcaceae_541	0.001	0	0.001	0
hiranonis_495	0.002	0	0.002	0
Bacteria_233	0.001	0	0.001	0
Clostridiales_401	0.001	0	0.001	0
Bacteria_449	0.002	0	0.002	0
Bacteria_316	0.001	0	0.001	0
Blautia_499	0.001	0	0.001	0
damselae_566	0.001	0	0.001	0
Oscillospira_437	0.001	0	0.001	0
Bacteria_203	0.001	0	0.001	0
Bacteria_358	0.001	0	0.001	0
Arcanobacterium_368	0.001	0	0.001	0
Bacteria_467	0.001	0	0.001	0
Ruminococcaceae_126	0.002	0	0.002	0
Lachnospiraceae_214	0.001	0	0.001	0
Ruminococcaceae_331	0.001	0	0.001	0
OD1_157	0.001	0	0.001	0
[truncated: 65,283 more rows]

## Sheet: TableS1J
Table S1J. The Catalogues of Species Categories from comparing between Herbivore and Omnivore
[truncated: 65,535 more rows]

[truncated: 4 more sheets: TableS2A, TableS2B, TableS2C, TableS2D]
