# Supplementary material for: How Host Phylogeny and Diet Shape the Specificity and Specificity Diversity of Animal Gut Microbiomes
Source: Environ Microbiol Rep. 2026 Jan 29;18(1):e70253. doi: 10.1111/1758-2229.70253 (PMC12856063; doi:10.1111/1758-2229.70253)
Supplement: Supplementary file 3 — Data S3. SSD_code_AGM. [file EMI4-18-e70253-s001.zip]

Archive with 46 entries (35 files):
- SSD_code_AGM/
- SSD_code_AGM/.DS_Store
- __MACOSX/
- __MACOSX/SSD_code_AGM/
- __MACOSX/SSD_code_AGM/._.DS_Store
- SSD_code_AGM/Help Document.docx
- __MACOSX/SSD_code_AGM/._Help Document.docx
- SSD_code_AGM/Help Document.pdf
- __MACOSX/SSD_code_AGM/._Help Document.pdf
- SSD_code_AGM/Input_Data/
- SSD_code_AGM/Input_Data/Amphibia.txt
- __MACOSX/SSD_code_AGM/Input_Data/
- __MACOSX/SSD_code_AGM/Input_Data/._Amphibia.txt
- SSD_code_AGM/Input_Data/Malacostraca.txt
- __MACOSX/SSD_code_AGM/Input_Data/._Malacostraca.txt
- __MACOSX/SSD_code_AGM/._Input_Data
- SSD_code_AGM/Observed_Specificity/
- SSD_code_AGM/Observed_Specificity/Observed_Specificity.txt
- __MACOSX/SSD_code_AGM/Observed_Specificity/
- __MACOSX/SSD_code_AGM/Observed_Specificity/._Observed_Specificity.txt
- __MACOSX/SSD_code_AGM/._Observed_Specificity
- SSD_code_AGM/Species_Groups/
- SSD_code_AGM/Species_Groups/Enriched_species_in_Amphibia.txt.txt
- __MACOSX/SSD_code_AGM/Species_Groups/
- __MACOSX/SSD_code_AGM/Species_Groups/._Enriched_species_in_Amphibia.txt.txt
- SSD_code_AGM/Species_Groups/Enriched_species_in_Malacostraca.txt.txt
- __MACOSX/SSD_code_AGM/Species_Groups/._Enriched_species_in_Malacostraca.txt.txt
- SSD_code_AGM/Species_Groups/Insignificantly_different_species.txt
- __MACOSX/SSD_code_AGM/Species_Groups/._Insignificantly_different_species.txt
- SSD_code_AGM/Species_Groups/Significantly_different_species.txt
- __MACOSX/SSD_code_AGM/Species_Groups/._Significantly_different_species.txt
- SSD_code_AGM/Species_Groups/Total_species.txt
- __MACOSX/SSD_code_AGM/Species_Groups/._Total_species.txt
- SSD_code_AGM/Species_Groups/Unique_species_in_Amphibia.txt.txt
- __MACOSX/SSD_code_AGM/Species_Groups/._Unique_species_in_Amphibia.txt.txt
- SSD_code_AGM/Species_Groups/Unique_species_in_Malacostraca.txt.txt
- __MACOSX/SSD_code_AGM/Species_Groups/._Unique_species_in_Malacostraca.txt.txt
- __MACOSX/SSD_code_AGM/._Species_Groups
- SSD_code_AGM/Specificity_Diversity/
- SSD_code_AGM/Specificity_Diversity/Specificity_Diversity.txt
- __MACOSX/SSD_code_AGM/Specificity_Diversity/
- __MACOSX/SSD_code_AGM/Specificity_Diversity/._Specificity_Diversity.txt
- __MACOSX/SSD_code_AGM/._Specificity_Diversity
- SSD_code_AGM/SSD.R
- __MACOSX/SSD_code_AGM/._SSD.R
- __MACOSX/._SSD_code_AGM
