# Supplementary material for: How Host Phylogeny and Diet Shape the Specificity and Specificity Diversity of Animal Gut Microbiomes
Source: Environ Microbiol Rep. 2026 Jan 29;18(1):e70253. doi: 10.1111/1758-2229.70253 (PMC12856063; doi:10.1111/1758-2229.70253)
Supplement: Supplementary file 3 — Data S3. SSD_code_AGM. [file EMI4-18-e70253-s001.zip › SSD_code_AGM/Input_Data/Amphibia.txt]

ID	OD1_73	Myroides_6	OD1_19	OD1_64	Comamonadaceae_70	Bacteria_80	Comamonadaceae_120	muralis_86	OD1_97	OD1_103	Paenibacillus_31	Flavobacterium_59	Legionellaceae_107	Rickettsia endosymbiont of Deronectes platynotus_94	Enterococcaceae_13	Ochrobactrum_58	Swaminathania_71	OD1_117	OD1_35	multivorans_98	Rickettsia endosymbiont of Deronectes platynotus_115	Bacillus_61	Planctomyces_4	OD1_15	meningoseptica_11	OD1_110	multivorum_14	Solibacillus_99	Wolbachia_21	Bacteria_9	Methylophilaceae_40	OD1_88	OD1_100	Achromobacter_1	Lactobacillales_114	OD1_65	Rhizobiaceae_18	OD1_109	Wolbachia_84	OD1_49	Methylophilaceae_91	Bacillus_93	OD1_53	Ralstonia_102	OD1_38	Entomoplasmatales_29	acidaminiphila_52	meningoseptica_81	OD1_76	Xanthobacter_7	Bacillus_87	OD1_89	Planococcaceae_3	faecium_51	Wautersiella_39	OD1_42	Wolbachia_78	OD1_108	Wolbachia_47	OD1_121	Rickettsia endosymbiont of Deronectes platynotus_57	Myroides_63	OD1_75	Bacteria_34	Entomoplasmatales_10	OD1_41	massiliensis_122	Wolbachia_96	Stenotrophomonas_55	OD1_23	OD1_22	Legionella_28	OD1_2	Leucobacter_68	Bacillus_30	Flavobacteriales_77	OD1_101	OD1_62	OD1_33	OD1_118	OD1_104	OD1_83	Bacteria_119	retroflexus_46	Bacteria_111	Entomoplasmatales_16	Bacteria_43	Bacillus_24	Entomoplasmatales_32	flexus_54	retroflexus_113	maltophilia_36	Wolbachia_95	Bacteria_66	Wolbachia_25	OD1_27	Chryseobacterium_5	Bacteria_17	OD1_90	OD1_112	Achromobacter_45	Swaminathania_26	Wolbachia_85	OD1_67	Bacteria_74	OD1_79	Bacteria_37	Delftia_12	Solibacillus_69	OD1_8	Microbacterium_72	OD1_106	OD1_105	Legionellaceae_50	OD1_20	Agrobacterium_60	OD1_44	Wolbachia_56	Rickettsia endosymbiont of Deronectes platynotus_48	OD1_92	OD1_82	Rickettsia_116	Bacteria_556	Ruminococcaceae_128	OD1_318	Bacteria_179	Bacteria_379	OD1_519	OD1_333	Peptostreptococcaceae_475	Bacteria_364	Pseudomonas_267	Bacteria_614	Cyanobacteria_497	Bacteria_192	Bacteria_124	Erysipelotrichaceae_338	Phaeobacter_212	OD1_488	Bacteria_545	hiranonis_198	Bacteria_417	biforme_220	OD1_259	Bacteria_604	plebeius_123	[Prevotella]_202	Bacteria_154	Ruminococcaceae_486	Erysipelotrichaceae_419	baratii_415	Bacteria_275	Bacteria_185	Oscillospira_489	Bacteria_190	Coriobacteriaceae_175	Bacteria_335	Ruminococcus_429	OD1_613	colicanis_276	Oscillospira_596	[Prevotella]_615	schaedleri_393	Sutterella_178	OD1_360	Bacteria_215	OD1_485	Rubrobacter_372	plebeius_436	Cetobacterium_522	Bacteria_232	Kineosporiaceae_256	OD1_297	Fusobacteriaceae_322	Bacteria_549	OD1_578	Bacteria_562	Bacteroides_268	Ruminococcaceae_403	Ruminococcaceae_472	Bacteria_573	OD1_278	Bacteria_174	Rikenellaceae_530	Fusobacterium_426	Ruminococcaceae_323	Bacteroides_341	Bacteria_292	plebeius_543	Rhodobacteraceae_380	Ruminococcus_611	Ruminococcaceae_353	Bacteria_298	[Clostridium]_369	Lachnospiraceae_139	Bacteria_127	Bacteria_552	OD1_525	Ruminococcaceae_339	Bacteria_241	Morganella_283	Ruminococcaceae_579	Bacteria_428	Bacteria_627	Ruminococcaceae_332	OD1_448	Ruminococcaceae_301	Synechococcus_618	Oscillospira_367	Bacteria_518	Peptococcus_189	Bacteria_572	[Eubacterium]_337	Bacteroides_221	Acaryochloris_414	Bacteria_390	Bacteroides_342	OD1_490	Bacteria_569	Bacteria_610	Bacteria_624	damselae_421	Pasteurellaceae_245	OD1_397	Bacteria_626	Enterobacteriaceae_213	Bacteria_384	Fusobacteriaceae_508	Bacteria_399	Bacteria_412	Ruminococcaceae_310	pullicaecorum_160	Bacteria_492	Fusobacterium_155	Bacteria_131	Phyllobacteriaceae_474	OD1_623	Helicobacter_354	Blautia_576	OD1_396	OD1_243	Cetobacterium_526	Erysipelotrichaceae_326	OD1_386	OD1_299	OD1_168	OD1_226	OD1_296	Sutterella_324	Edwardsiella_413	Peptococcus_452	Enterobacteriaceae_503	OD1_537	Phyllobacteriaceae_479	plebeius_441	Bacteria_149	Desulfovibrionaceae_148	Bacteria_445	Ruminococcaceae_315	Bacteria_608	Slackia_563	Bacteria_194	thomasii_191	Bacteria_554	Cetobacterium_406	thomasii_164	Oscillospira_462	Ruminococcaceae_583	Bacteria_181	Comamonadaceae_319	Anaerobiospirillum_377	Campylobacter_424	Bacteria_443	Bacteria_468	Clostridiales_325	Oscillospira_263	Pseudomonas_146	Cyanobacteria_438	Bacteria_162	Bacteria_302	OD1_143	OD1_170	Bacteria_574	Ruminococcaceae_229	Ruminococcaceae_184	Oscillospira_159	Bacteroides_348	Ruminococcaceae_359	Ruminococcaceae_307	Bacteroides_622	Bacteria_378	OD1_507	Bacteria_484	Lachnospiraceae_329	Bacteria_228	Fusobacteriaceae_548	Bacteria_606	Bacteria_602	OD1_599	Bacteria_435	Blautia_411	OD1_165	lwoffii_481	OD1_250	thomasii_188	Helicobacter_593	Dorea_246	Fusobacteriaceae_294	Rhodobacteraceae_568	Bacteria_330	Bacteria_344	hiranonis_466	Fusobacteriaceae_533	Bacteria_612	Ruminococcaceae_207	formicilis_177	Ruminococcaceae_281	Rikenellaceae_514	Ruminococcaceae_431	Bacteria_147	Bacteria_161	Bacteroides_555	Ruminococcaceae_542	Ruminococcaceae_398	Bacteria_515	Bacteria_284	Bacteria_150	Hydrogenophilus_347	hiranonis_239	Slackia_264	Fusobacteriaceae_621	Bacteria_280	schaedleri_532	Corynebacterium_463	Bacteria_404	Helicobacter_506	Parabacteroides_585	Enterobacteriaceae_580	Bacteria_487	Bacteria_349	Ruminococcaceae_564	Clostridiales_351	Bacteria_588	Bacteria_334	Pseudomonas_362	Bacteria_513	Streptococcus_167	Campylobacter_402	Phascolarctobacterium_605	stercoris_210	Sphingobium_516	Lachnospiraceae_129	Ruminococcaceae_451	Peptostreptococcaceae_135	distasonis_134	Ruminococcaceae_616	Ruminococcaceae_541	hiranonis_495	Bacteria_233	Clostridiales_401	Bacteria_449	Bacteria_316	Blautia_499	damselae_566	Oscillospira_437	Bacteria_203	Bacteria_358	Arcanobacterium_368	Bacteria_467	Ruminococcaceae_126	Lachnospiraceae_214	Ruminococcaceae_331	OD1_157	Rhodoplanes_343	Bacteria_477	OD1_559	Bacteria_539	Ruminococcaceae_234	Fusobacterium_493	Bacteroides_625	Ruminococcaceae_524	celatum_173	Bacteria_251	Moritella_553	OD1_176	Bacteria_457	Clostridiales_230	Bacteria_550	Bacteria_595	Ruminococcaceae_459	plebeius_551	animaloris_363	Bacteria_204	Ruminococcaceae_432	perfringens_520	Lachnospiraceae_460	Bacteria_145	Lachnospiraceae_327	Ruminococcaceae_371	Clostridium_423	Rikenellaceae_240	prausnitzii_205	stercoris_422	Ruminococcus_219	Bacteria_416	plebeius_375	Bacteria_540	Bacteria_156	Bacteria_395	Ruminococcaceae_394	Peptostreptococcus_271	Rikenellaceae_446	Fusobacteriaceae_321	[Mogibacteriaceae]_389	Lachnospiraceae_223	Odoribacter_265	Aeromonas_478	Ruminococcaceae_269	Ruminococcaceae_570	OD1_565	Parvimonas_209	Bacteria_376	Ruminococcaceae_400	Bacteria_357	Ruminococcaceae_476	perfringens_388	OD1_285	metagenome_456	Bacteria_311	Bacteria_141	Bacteria_272	Dorea_186	Bacteria_571	stercoris_261	Desulfovibrionaceae_248	_237	prausnitzii_534	dolichum_425	Campylobacter_197	Anaerobiospirillum_590	Lachnospiraceae_383	Bacteria_133	OD1_270	OD1_575	bifermentans_328	Ruminococcus_193	Bacteria_387	Bacteria_200	Bacteria_287	Bacteria_306	Oscillospira_222	Bacteria_206	Ruminococcaceae_504	OD1_340	paraputrificum_427	Candidatus Arthromitus_169	Bacteroides_444	Bacteria_257	Bacteria_461	Bacteria_171	Lachnospiraceae_314	Enterococcus_592	OD1_617	OD1_454	Bacteria_151	Bacteria_236	Peptostreptococcaceae_582	SMB53_130	Desulfovibrionaceae_529	Ruminococcaceae_591	Bacteria_538	Streptococcus_352	Bacteria_440	Ruminococcaceae_312	Desulfovibrionaceae_136	Bacteria_166	Bacteria_496	Erysipelotrichaceae_274	Lachnospiraceae_558	Bacteroides_195	Bacteria_137	Cetobacterium_336	perfringens_227	OD1_407	Bacteria_273	OD1_609	formicigenerans_498	Erysipelotrichaceae_238	Anaerobiospirillum_464	Bacteria_465	Bacteria_252	mitochondria_158	Streptococcus_291	Lachnospiraceae_442	pulmonis_536	Bacteroides_439	Bacteria_594	Bacteria_584	Ruminococcaceae_217	Bacteria_561	stercoris_469	Campylobacter_433	[Mogibacteriaceae]_196	Ruminococcaceae_471	Enterococcus_544	Clostridiaceae_211	Ruminococcaceae_470	mitochondria_560	Lachnospiraceae_138	Bacteria_547	Bacteria_511	Ruminococcus_385	Bacteria_266	Cetobacterium_450	dolichum_546	Lachnospiraceae_607	Chlamydiaceae_182	Bacteria_249	Phascolarctobacterium_408	Bacteria_510	Bacteria_420	perfringens_183	_409	Ruminococcaceae_201	Bacteria_501	Ruminococcaceae_231	Bacteria_140	thermoamylovorans_279	Bacteroides_345	Bacteria_491	Bacteria_277	Bacteria_517	Bacteria_405	OD1_374	Bacteria_500	dolichum_247	Ruminococcaceae_502	OD1_258	Bacteria_216	Bacteria_288	OD1_597	Ruminococcaceae_350	Bacteria_366	Ruminococcaceae_163	OD1_447	Lachnospiraceae_253	Bacteria_320	Phyllobacteriaceae_373	[Weeksellaceae]_262	perfringens_293	Bacteria_453	Roseburia_208	Bacteria_589	Ruminococcaceae_586	Bacteria_494	Clostridiales_483	damselae_153	Ruminococcaceae_619	Lactococcus_620	schaedleri_295	Ruminococcaceae_282	Peptostreptococcaceae_152	Clostridiales_289	Ruminococcaceae_512	Dorea_144	Bacteria_255	Bacteria_346	Fusobacterium_309	Bacteria_356	perfringens_577	Bacteria_317	hiranonis_521	Bacteria_286	Bacteria_392	OD1_218	Bacteria_531	OD1_603	producta_528	Bacteria_581	Bacteria_300	thomasii_430	Enterobacteriaceae_410	formicilis_254	Bacteria_290	OD1_418	OD1_303	Bacteria_244	Roseburia_458	stercoris_557	ramosum_313	Ruminococcaceae_535	stercoris_509	Bacteroides_455	OD1_365	Bacteria_527	Bacteria_172	Ruminococcaceae_601	Bacteria_434	Ruminococcaceae_180	Lachnospiraceae_199	Clostridium_142	Fusobacteriaceae_381	mitochondria_480	somerae_600	Helicobacter_482	OD1_224	Lachnospiraceae_523	Campylobacter_370	Clostridiaceae_225	Erysipelotrichaceae_187	Bacteria_382	Bacteria_391	hiranonis_361	OD1_235	Bacteria_355	Ruminococcaceae_260	Slackia_473	Fusobacterium_242	Bacteria_305	Phascolarctobacterium_587	Pseudoalteromonas_505	Rubrobacter_125	Helicobacter_567	stercoris_304	Coprococcus_308	OD1_598	Enterobacteriaceae_132	Bacteria_3767	S24-7_1464	Clostridiales_1125	S24-7_1516	Clostridiales_712	Clostridiales_2460	Prevotella_3797	Prevotella_2882	Lactobacillus_2132	Dehalobacterium_3732	Prevotella_3821	S24-7_2430	Clostridiales_2129	Prevotella_978	Prevotella_1382	S24-7_1008	Coprococcus_2477	Ruminococcaceae_3100	Bacteroidales_1092	Bacteria_674	Prevotellaceae_2923	S24-7_1659	Treponema_2513	S24-7_2268	S24-7_3004	S24-7_3400	Oscillospira_2462	Ruminococcus_2863	Prevotella_2786	Ruminococcus_862	Oscillospira_2393	Clostridiales_883	Prevotella_3819	Prevotella_1810	Bacteria_2944	Ruminococcus_1547	S24-7_3484	Bacteria_3607	Bacteroidales_3473	Bacteria_1043	Oscillospira_1214	Ruminococcus_2257	Ruminococcaceae_3148	Bacteroidales_1140	S24-7_1024	Clostridiales_2870	Clostridiales_2395	Streptophyta_1662	S24-7_1542	Clostridiales_725	Lactobacillus_3656	Ruminococcus_2724	YRC22_2208	Ruminococcus_3590	S24-7_3593	S24-7_1777	S24-7_1698	Treponema_3170	S24-7_813	Clostridiales_3756	Streptophyta_1970	Prevotella_1512	Clostridiales_1762	Prevotella_3333	Rikenellaceae_1987	Ruminococcus_1823	Dorea_1959	Clostridiales_2320	Prevotella_2758	Prevotella_1183	Prevotella_3308	Ruminococcaceae_1969	Ruminococcaceae_1781	Clostridiales_1925	Oscillospira_3110	Clostridiales_3260	S24-7_629	Clostridiales_2930	Treponema_1915	S24-7_2959	Prevotella_2068	Lachnospiraceae_2707	Lachnospiraceae_1536	Clostridiales_1788	flavefaciens_3877	Bacteroidales_3068	Prevotella_830	Clostridiales_3210	Lachnospiraceae_1852	Ruminococcaceae_1375	Ruminococcaceae_3344	Clostridiales_3024	Lachnospiraceae_2136	Clostridiales_1865	Streptophyta_705	S24-7_3374	Prevotella_2235	Rikenellaceae_1135	S24-7_2404	Prevotella_2300	Bacteria_1929	Clostridiales_2181	Lachnospiraceae_1408	Clostridiales_3290	Bacteria_1815	Clostridiales_1519	Ruminococcaceae_2942	Ruminococcaceae_2791	Clostridiales_2510	Rikenellaceae_1386	Bacteria_3034	Treponema_1903	Prevotella_814	Bacteria_1236	Bacteroidales_1034	Lachnospiraceae_898	Treponema_3700	Roseburia_1851	Treponema_1529	Prevotella_3234	Prevotella_680	Coprococcus_2345	Streptophyta_1197	Clostridiales_1381	Roseburia_3712	S24-7_3559	Clostridiales_943	Oscillospira_1505	Lachnospiraceae_922	Clostridiales_3332	S24-7_723	S24-7_2106	Streptococcus_1758	Bacteria_2829	Oscillospira_694	Prevotella_1397	Clostridiales_1653	Bacteria_2499	Ruminococcaceae_2922	Bacteria_3694	S24-7_3196	Ruminococcaceae_3588	Prevotella_646	Bacteroidales_3115	Prevotella_3850	Clostridiales_1257	Bacteria_3884	S24-7_1153	Clostridiales_1992	Bacteroidales_1660	Bacteria_2858	S24-7_2137	Prevotella_1702	Erysipelotrichaceae_1614	Clostridiales_1601	Clostridiales_2037	Ruminococcaceae_3222	Clostridiales_3834	Ruminococcaceae_2447	Bacteria_1757	S24-7_3307	Bacteria_2434	Pasteurellaceae_1976	Bacteroidales_1109	Clostridiales_1906	Ruminococcaceae_2705	Ruminococcaceae_679	S24-7_2592	Bacteria_1023	S24-7_1943	Ruminococcaceae_1596	Treponema_3758	Treponema_3207	Clostridiales_2242	Prevotella_2919	Clostridiales_2267	Bacteria_3782	Ruminococcaceae_2355	Prevotella_2681	Ruminococcaceae_3382	Lactobacillus_2336	Oscillospira_695	Ruminococcaceae_2304	Clostridiales_1173	Prevotella_1162	Oscillospira_3755	Clostridiales_2457	Ruminococcaceae_2835	Oscillospira_3213	S24-7_1352	[Paraprevotellaceae]_2967	S24-7_1816	S24-7_1886	Bacteria_1940	Ruminococcaceae_3609	Prevotella_3407	Clostridiales_1714	Prevotella_1564	Streptophyta_3561	S24-7_2112	Oscillospira_1312	Clostridiales_2213	Spirochaetes_2744	Clostridiales_2926	Oscillospira_1025	Prevotella_2035	Treponema_3644	Lachnospiraceae_1661	Treponema_1260	Bacteria_2503	Clostridiales_3094	Streptococcus_971	Ruminococcaceae_2845	Clostridiales_1789	S24-7_2246	S24-7_3596	Clostridiales_1968	Clostridiales_1947	YRC22_651	Clostridiales_2583	Bacteria_1895	Streptophyta_860	Clostridiales_2629	S24-7_1331	S24-7_2556	Clostridiales_2532	Ruminococcus_2111	Bacteria_2252	Clostridiales_2258	Clostridiales_2823	Clostridiales_853	Ruminococcus_909	Ruminococcaceae_1809	Clostridiales_3779	S24-7_1002	Ruminococcaceae_2249	Christensenellaceae_3557	Bacteria_2145	S24-7_3616	Clostridiales_3257	Treponema_3528	Clostridiales_1103	Oscillospira_3538	YRC22_2594	Bacteria_1962	flavefaciens_671	Prevotella_3224	Clostridiales_1579	S24-7_3806	Oscillospira_3662	Bacteria_1691	S24-7_1731	Ruminococcaceae_899	Oscillospira_2431	Prevotella_3294	Bacteria_1719	Oscillospira_1271	Prevotella_662	Bacteria_691	Bacteroidales_1184	YRC22_3560	Clostridiales_2622	Bacteria_1263	Ruminococcaceae_817	Oscillospira_2664	S24-7_835	Clostridiales_1747	Ruminococcaceae_3619	Bacteria_1394	Oscillospira_3381	S24-7_1883	Treponema_854	Clostridiales_3699	Prevotella_2306	Ruminococcaceae_1151	Clostridiales_2163	Clostridiales_810	Oscillospira_1081	Treponema_3831	Bacteroidales_3232	Christensenellaceae_1401	Ruminococcaceae_1264	Ruminococcaceae_2732	Clostridiales_3871	Bacteroidales_1059	Streptophyta_2392	Streptophyta_3361	Ruminococcaceae_1442	Bacteria_2910	Clostridiales_3587	Bacteria_3358	S24-7_3635	Bacteria_3278	Clostridiales_3828	Oscillospira_3077	S24-7_3757	Bacteria_1347	Bacteria_2868	Ruminococcaceae_1845	Ruminococcus_2643	Lachnospiraceae_3438	Clostridiales_2711	Rikenella_3725	Streptococcus_2044	Clostridiales_2755	Clostridiales_3715	Clostridiales_1478	Bacteroidales_2700	Ruminococcaceae_2363	S24-7_1286	Ruminococcaceae_861	Lactobacillus_3340	Clostridiales_1534	Ruminococcaceae_1878	Prevotella_1514	Prevotella_2168	Oscillospira_731	Ruminococcus_1322	Bacteria_2980	Coprococcus_3128	Prevotella_2089	Pasteurellaceae_3697	Bacteroidales_1298	Ruminococcaceae_2052	flavefaciens_2841	Coprococcus_3135	Ruminococcaceae_3202	Bacteroidales_1675	Ruminococcus_647	Lachnospiraceae_3890	Streptophyta_2752	Bacteroidales_2535	S24-7_2298	Ruminococcaceae_3192	S24-7_2636	Clostridiales_2660	Ruminococcaceae_1438	Clostridiales_3132	Streptococcus_1390	Clostridiales_3440	Ruminococcaceae_1332	S24-7_3037	Streptophyta_3305	Prevotella_1901	Clostridiales_3705	Bacteria_1934	Roseburia_1180	Clostridiales_3394	Bacteroidales_1885	Prevotella_3154	Ruminococcaceae_1469	S24-7_2010	Coprococcus_2541	Prevotella_1218	Oscillospira_1355	Bacteria_3639	Akkermansia_2729	Bacteria_3342	Christensenellaceae_2210	Oscillospira_1597	Bacteroidales_3073	Prevotella_773	S24-7_1142	Roseburia_2251	Bacteria_3249	S24-7_1964	Clostridiales_1984	Bacteroidales_1076	Prevotella_3548	Ruminococcaceae_644	Clostridiales_1066	S24-7_2686	Bacteria_3714	Streptophyta_1734	Ruminococcaceae_1278	Erysipelotrichaceae_1333	Clostridiales_2965	Ruminococcus_3216	Prevotella_1620	Clostridiales_2570	Bacteroidales_1619	Prevotella_781	Ruminococcaceae_1138	Ruminococcaceae_2722	Oscillospira_3487	Clostridiales_926	Streptophyta_3668	Clostridiales_1657	Clostridiales_3174	S24-7_1889	Streptophyta_3428	YRC22_678	YRC22_2813	S24-7_2675	Ruminococcus_1868	YRC22_3474	Clostridiales_1422	S24-7_3514	Bacteroidales_687	Bacteria_2920	Clostridiales_2496	Oscillospira_3471	Oscillospira_719	Lachnospiraceae_984	Proteobacteria_1897	Lachnospiraceae_1785	Ruminococcaceae_3337	Treponema_779	Lachnospiraceae_1867	flavefaciens_3180	Rikenellaceae_3778	Streptophyta_1005	Lachnospiraceae_1975	Prevotella_3820	Bacteroidales_2554	Ruminococcaceae_3637	Ruminococcus_1676	Clostridiales_2374	Bacteroidales_1836	Bacteroidales_2194	YRC22_1052	S24-7_1607	Prevotella_2580	S24-7_1389	Clostridiales_1368	YRC22_795	Ruminococcus_3669	Oscillospira_3059	[Mogibacteriaceae]_3873	Clostridiales_2067	YRC22_2530	Ruminococcaceae_2222	Ruminococcaceae_1073	Ruminococcaceae_2109	albus_3759	Bacteria_3600	Bacteroidales_3421	Clostridiales_1936	Lachnospiraceae_2776	Clostridiales_3276	Bacteroidales_3101	Clostridiales_681	YRC22_3550	Clostridiales_2157	Lactobacillus_3175	Ruminococcaceae_3070	Treponema_1415	Ruminococcus_3136	Prevotella_1835	Bacteria_3721	Prevotella_2997	Clostridiales_1716	Streptophyta_1776	Bacteroidales_1637	Ruminococcaceae_2147	S24-7_1456	Tenericutes_1945	Clostridiales_2290	Pasteurellaceae_774	Bacteroidales_2500	S24-7_2696	Oscillospira_3576	Prevotella_2624	S24-7_1813	Bacteroidales_3435	Streptophyta_1919	Prevotella_823	Lachnospiraceae_964	S24-7_2317	Clostridiales_1198	Oscillospira_2714	S24-7_1847	Oscillospira_1123	Ruminococcaceae_2348	Ruminococcus_1188	Bacteria_3169	Oscillospira_3795	Prevotella_2557	viridiflava_3622	Ruminococcaceae_3485	Oscillospira_2396	Ruminococcaceae_715	Bacteroidales_874	Clostridiales_3269	Clostridiales_3030	Oscillospira_2288	Ruminococcus_2701	Ruminococcus_3015	Rikenellaceae_2272	Coprococcus_902	Lactobacillus_1986	Lachnospiraceae_1924	Bacteria_2020	Bacteria_2125	Clostridiales_2075	Bacteria_3120	Coprococcus_3518	Clostridiales_939	Clostridiales_1029	Prevotellaceae_2638	Prevotella_3562	Ruminococcus_2321	Clostridiales_775	Ruminococcus_3683	Coprobacillus_1313	S24-7_3109	Treponema_1696	S24-7_1143	Ruminococcus_1572	Bacteroidales_2869	Clostridiales_3729	Treponema_1366	Treponema_1392	Prevotella_3161	Ruminococcaceae_3185	Clostridiales_2160	Clostridiales_1445	Clostridiales_1483	Clostridiales_3267	Clostridiales_811	Bacteria_2161	Prevotella_2198	Clostridiales_2412	Pasteurellaceae_3007	S24-7_1284	Clostridiales_1507	Clostridiales_3189	Ruminococcaceae_2448	Christensenellaceae_2572	Ruminococcaceae_2155	S24-7_3193	Clostridiales_3624	Streptophyta_3103	Clostridiales_742	Prevotella_2703	Bacteroidales_1388	Prevotella_3584	Prevotella_3408	YRC22_2741	Oscillospira_958	Tenericutes_1350	Prevotella_988	Clostridiales_2021	Prevotella_3737	Clostridiales_3522	S24-7_3858	Clostridiales_3680	Ruminococcaceae_1530	Bacteria_3810	Ruminococcaceae_1492	Clostridiales_1491	S24-7_1578	Oscillospira_2093	Ruminococcus_2937	Prevotella_3529	Bacteria_796	Bacteria_3466	S24-7_1633	Ruminococcus_1742	Prevotella_849	Akkermansia_2101	Treponema_1245	Lactobacillus_1654	S24-7_737	Clostridiales_1581	Lachnospiraceae_3800	Clostridiales_3688	Prevotella_3367	Bacteroidales_1196	[Mogibacteriaceae]_2224	Lachnospiraceae_1565	Clostridiales_2842	Lactobacillus_1232	Bacteroidales_1539	Clostridiales_2851	Ruminococcaceae_3531	Lactobacillus_859	Bacteria_2883	Prevotella_1504	Ruminococcaceae_1832	Ruminococcaceae_2897	YRC22_2533	S24-7_1689	Clostridiales_1853	Clostridiales_1890	Pasteurellaceae_2385	Ruminococcaceae_1407	Clostridiales_3881	Streptococcus_3134	Prevotella_1928	S24-7_2864	Bacteria_3855	Clostridiales_857	Clostridiales_1028	Ruminococcaceae_1616	Clostridiales_2721	Bacteria_3158	S24-7_1784	Bacteroidales_3387	S24-7_2024	S24-7_3598	Prevotella_2312	Akkermansia_3608	Clostridiales_2398	Bacteroidales_3785	Clostridiales_673	Clostridiales_3815	Oscillospira_891	S24-7_1373	Ruminococcaceae_986	YRC22_665	Prevotella_3195	Clostridiales_1134	YRC22_1569	Oscillospira_1912	S24-7_2521	Bacteria_2975	S24-7_2413	Ruminococcus_1500	Bacteroidales_2280	Clostridiales_3866	Prevotella_2414	Methanobrevibacter_3048	Akkermansia_2719	S24-7_1277	Clostridiales_1922	Clostridiales_3532	S24-7_2474	S24-7_1859	Clostridiales_2603	Clostridiales_1215	Oscillospira_2586	Oscillospira_3436	Prevotella_2901	Lachnospiraceae_2601	Clostridiales_1003	Clostridiales_1383	Bacteria_2855	Prevotella_1728	Clostridiales_754	S24-7_3728	S24-7_2881	Ruminococcaceae_1904	Treponema_1522	Streptophyta_1920	Ruminococcaceae_1548	Oscillospira_2449	S24-7_3468	Ruminococcus_3259	Clostridiales_697	Bacteria_2124	Bacteroidales_3844	S24-7_690	Streptophyta_1946	Streptophyta_2956	Ruminococcus_1518	Clostridiales_2518	Prevotella_1656	Bacteria_2325	Ruminococcaceae_2945	Prevotella_2273	Ruminococcaceae_1417	Ruminococcaceae_2807	Oscillospira_829	Ruminococcaceae_1879	Streptophyta_3506	Clostridiales_2332	Clostridiales_2932	Pasteurellaceae_2799	Coprococcus_3377	Clostridiales_2743	Bacteroidales_1644	Clostridiales_2276	Akkermansia_872	Bacteroidales_3496	Prevotella_3547	Bacteroidales_1615	Ruminococcaceae_2199	Lachnospiraceae_696	S24-7_2659	Clostridiales_2760	Clostridiales_965	S24-7_2220	S24-7_2762	Ruminococcaceae_3710	Bacteroidales_2615	Clostridiales_1270	Prevotella_1304	Bacteria_2983	Clostridiales_2293	Oscillospira_3630	Ruminococcaceae_2113	Rikenellaceae_2938	Oscillospira_2769	Lactobacillus_1646	S24-7_1697	Streptophyta_1911	Clostridiales_1954	Bacteria_3349	Clostridiales_3251	Prevotella_733	Bacteroidales_667	Oscillospira_2207	Bacteria_2380	S24-7_3292	Ruminococcaceae_3643	Bacteroidales_2846	Clostridiales_3450	Prevotella_1112	Ruminococcus_2688	albus_3033	S24-7_2244	Clostridiales_1667	YRC22_669	Clostridiales_1360	Bacteria_2567	Bacteroidales_1627	Clostridiales_1641	Clostridiales_3564	Bacteria_3556	Lactobacillus_3093	Clostridiales_793	S24-7_2284	Lactobacillus_2886	Bacteroidales_3238	Ruminococcus_1997	Clostridia_3581	Bacteroidales_1948	Treponema_3769	Bacteria_2766	Ruminococcaceae_802	Prevotella_2599	Bacteroidales_3191	YRC22_953	S24-7_3771	Prevotella_2547	Ruminococcaceae_1246	Bacteroidales_3563	Rikenellaceae_2973	Prevotella_682	Bacteroidales_1786	S24-7_648	Clostridiales_1704	Clostridiales_1678	Oscillospira_3322	Oscillospira_3268	Lachnospiraceae_2102	Oscillospira_3083	Clostridiales_1556	Clostridiales_3163	Ruminococcus_3343	Erysipelotrichaceae_3173	Clostridiales_2313	Bacteria_2350	Ruminococcaceae_3012	Streptophyta_1436	Lactobacillus_1713	Ruminococcus_1376	Bacteria_3775	S24-7_3809	S24-7_709	Bacteria_3000	Prevotella_2131	Ruminococcus_2465	Ruminococcaceae_2573	Prevotella_2343	Ruminococcaceae_1663	Lachnospiraceae_2653	Clostridiales_765	S24-7_1941	Clostridiales_3843	Treponema_3424	Prevotella_2514	Oscillospira_1010	Oscillospira_918	Prevotella_3188	S24-7_1137	Streptophyta_3127	Bacteria_2871	S24-7_1939	Bacteria_3356	S24-7_1097	S24-7_2437	Clostridiales_1400	Bacteroidales_3801	S24-7_1451	Lachnospiraceae_2479	Ruminococcaceae_3297	Prevotellaceae_2302	Oscillospira_942	Clostridiales_801	Lachnospiraceae_2291	Clostridiales_3709	Lachnospiraceae_3512	Bacteria_3793	Akkermansia_3131	Oscillospira_776	YRC22_3751	S24-7_2084	Bacteroidales_3730	Ruminococcus_1842	Oscillospira_2072	Streptophyta_3427	Enterobacteriaceae_3895	Ruminococcaceae_2377	Bacteria_3736	Clostridiales_3549	Ruminococcaceae_2833	Clostridiales_3341	Clostridiales_2322	Oscillospira_2116	Clostridiales_3527	S24-7_2135	Clostridiales_767	Ruminococcaceae_3397	Ruminococcaceae_1585	Ruminococcaceae_3553	S24-7_1335	Oscillospira_3084	Bacteroidales_1831	S24-7_1949	Ruminococcus_2282	Rikenellaceae_2789	flavefaciens_1193	Lachnospiraceae_1343	S24-7_2678	Clostridiales_2259	S24-7_2589	Treponema_2241	Ruminococcaceae_3747	Lachnospiraceae_2104	Treponema_1902	Clostridiales_3266	Ruminococcaceae_3303	Treponema_2015	Methanobrevibacter_2469	Ruminococcaceae_2451	Ruminococcaceae_3080	Akkermansia_2679	Lactobacillus_1977	Bacteria_1459	Ruminococcaceae_3230	Ruminococcus_2085	Prevotella_3029	Clostridiales_3028	S24-7_3144	S24-7_760	[Paraprevotellaceae]_3252	Bacteria_1908	Bacteroidales_2459	Pasteurellaceae_2159	Clostridiales_788	Clostridiales_2857	Prevotella_1309	YRC22_2234	S24-7_3320	Ruminococcus_3493	Prevotella_1756	Christensenellaceae_2611	Rikenellaceae_1753	Clostridiales_3172	Bacteria_3657	Ruminococcus_2828	Prevotella_2859	Bacteroidales_3772	Oscillospira_3674	Prevotella_2738	Clostridiales_2571	Roseburia_3605	Streptophyta_3465	Ruminococcus_1435	Bacteria_2993	Bacteria_3003	Oscillospira_2269	Clostridiales_2812	Rikenellaceae_2515	Ruminococcaceae_1241	Bacteroidales_1105	Prevotella_2095	Clostridiales_3671	Clostridiales_2561	Prevotella_2172	Ruminococcaceae_1234	Clostridiales_3288	Clostridiales_3097	Bacteroidales_1015	S24-7_2508	Ruminococcus_2860	Oscillospira_1894	Clostridiales_3720	Bacteroidales_703	Bacteria_2804	Bacteroidales_3123	Clostridiales_1423	Ruminococcaceae_1800	Prevotella_3087	Prevotella_2747	S24-7_2797	Lactobacillus_3760	Streptophyta_1341	Bacteroidales_2999	Ruminococcaceae_1020	Ruminococcaceae_3457	S24-7_985	Bacteroidales_2773	Oscillospira_2143	S24-7_1866	Clostridiales_1195	Clostridiales_3001	Bacteria_1217	Ruminococcaceae_3659	Clostridiales_3768	Clostridiales_3577	Bacteria_3572	Prevotella_1369	S24-7_2800	Ruminococcaceae_1249	Prevotella_2836	Ruminococcaceae_3537	Ruminococcus_2596	Ruminococcus_1317	Treponema_3091	Clostridiales_1592	Ruminococcaceae_2248	S24-7_2130	Treponema_3770	Clostridiales_714	S24-7_2872	flavefaciens_2074	Streptococcus_1429	Clostridiales_744	Oscillospira_3156	Clostridiales_2582	Pasteurellaceae_2663	Clostridiales_1486	Ruminococcus_917	Prevotella_2801	Prevotella_1899	Ruminococcus_1680	S24-7_3231	Erysipelotrichaceae_954	Ruminococcaceae_3859	Clostridiales_1131	Ruminococcaceae_2342	Coprococcus_3748	Clostridiales_1944	Coprococcus_2854	S24-7_1750	S24-7_3311	Streptophyta_2077	Bacteria_3660	Clostridiales_2996	Ruminococcaceae_2787	Clostridiales_3780	Prevotella_1150	Rikenellaceae_1089	S24-7_702	Ruminococcaceae_3483	Prevotella_1121	Treponema_2537	Clostridiales_789	Lachnospiraceae_2671	Streptophyta_2972	Ruminococcaceae_2333	Bacteria_2544	Bacteria_1933	Lactobacillus_1036	Treponema_631	Bacteroidales_2046	Clostridiales_1861	Prevotella_2001	Bacteroidales_2178	Bacteria_2830	Clostridiales_2600	Clostridiales_730	Clostridiales_3321	Clostridiales_1244	Ruminococcaceae_2148	Ruminococcaceae_677	S24-7_1452	Ruminococcaceae_3535	Prevotella_3429	S24-7_2784	Spirochaetaceae_2201	Bacteroidales_1765	Streptophyta_1056	Clostridiales_1403	Clostridiales_3317	Bacteria_2861	Clostridiales_1725	Clostridiales_1515	Bacteroidales_2493	Bacteria_2844	Ruminococcaceae_1843	Ruminococcaceae_3475	Prevotella_2834	Clostridiales_2885	Clostridiales_843	S24-7_1316	Prevotella_3816	Ruminococcaceae_3456	Clostridiales_1017	Bacteria_1346	Treponema_2990	S24-7_1683	Ruminococcaceae_2005	Oscillospira_844	Prevotella_1640	Ruminococcaceae_2405	Oscillospira_1803	Ruminococcaceae_2936	YRC22_1593	Treponema_1161	Prevotella_1130	Lactobacillus_1412	S24-7_1210	S24-7_2338	Streptococcus_1957	S24-7_1186	Ruminococcaceae_3842	S24-7_2383	Prevotella_820	S24-7_2082	Ruminococcaceae_3823	Coprococcus_2419	Clostridiales_2183	Ruminococcaceae_2962	Lachnospiraceae_2065	Clostridiales_762	Bacteroidales_3513	YRC22_1273	Bacteroidales_771	Bacteroidales_1537	Prevotella_3271	Prevotella_1292	Clostridiales_2614	Clostridiales_3750	Treponema_1425	Clostridiales_3057	Streptophyta_3353	Ruminococcus_1155	Streptophyta_1709	Bacteria_1736	S24-7_1446	YRC22_2933	Bacteria_967	Oscillospira_3010	flavefaciens_2376	Prevotella_2874	Clostridiales_1370	Treponema_1213	Bacteria_1917	Prevotella_3422	Moraxellaceae_935	Roseburia_2764	Lactobacillus_1222	S24-7_2751	S24-7_2849	Ruminococcus_2053	Ruminococcaceae_3673	Clostridiales_3472	S24-7_1682	Treponema_924	Prevotellaceae_3133	Clostridiales_3541	Bacteria_1471	S24-7_3211	Oscillospira_1247	Clostridiales_1525	S24-7_3604	Oscillospira_2767	S24-7_1509	Ruminococcaceae_3076	S24-7_3095	Oscillospira_786	Clostridiales_2461	Bacteria_2914	Clostridiales_2265	Clostridiales_1414	Ruminococcaceae_3283	Bacteroidales_2202	Ruminococcaceae_633	Bacteria_3613	Prevotella_1513	S24-7_2173	Clostridiales_1057	Clostridiales_684	Lachnospiraceae_2245	S24-7_3762	Bacteroidales_1752	Ruminococcaceae_3203	Rikenella_2811	Roseburia_1686	Ruminococcaceae_1230	Ruminococcaceae_3508	S24-7_1544	Clostridiales_3774	Oscillospira_1701	Clostridiales_1995	Clostridiales_1224	Clostridiales_1967	Clostridiales_3534	S24-7_1340	Clostridiales_3432	S24-7_2149	S24-7_2552	S24-7_2661	Treponema_1391	Clostridiales_2985	Ruminococcaceae_1841	S24-7_1295	Prevotella_1905	Clostridiales_1931	S24-7_2330	[Paraprevotellaceae]_3280	Bacteroidales_1467	Bacteroidales_3286	Lachnospiraceae_2353	Prevotella_1489	Clostridiales_889	Ruminococcaceae_2880	Prevotella_2100	Clostridiales_3764	S24-7_2884	Ruminococcaceae_1693	Bacteria_2406	Lachnospiraceae_792	Bacteroidales_2587	Clostridiales_3401	Pasteurellaceae_841	Prevotella_699	Lachnospiraceae_2595	Oscillospira_1812	Oscillospira_1220	Clostridiales_3312	Clostridiales_1087	Ruminococcus_2715	Pasteurellaceae_1761	S24-7_1165	Bacteria_1267	Bacteria_3798	Clostridiales_3038	[Prevotella]_2297	Prevotella_2657	Lachnospiraceae_3645	Ruminococcaceae_3147	Bacteroidales_2445	Clostridiales_2432	Lachnospiraceae_1737	Ruminococcus_3653	Oscillospira_1022	Clostridiales_1829	Ruminococcus_1888	Clostridiales_869	Clostridiales_1047	Clostridiales_1623	Clostridiales_923	Clostridiales_2768	Treponema_1664	Roseburia_3629	Oscillospira_3739	Bacteria_1629	Ruminococcus_1567	Ruminococcaceae_1609	YRC22_2782	YRC22_3567	Oscillospira_2718	Bacteroidales_3679	Clostridiales_2670	Ruminococcaceae_3568	Bacteria_968	Clostridiales_2286	Bacteroidales_1200	Ruminococcus_2957	Bacteria_3386	Bacteroidales_2630	Treponema_1501	S24-7_3610	S24-7_2428	Prevotella_3490	Oscillospira_3447	Clostridiales_1772	Clostridiales_3530	Clostridiales_937	YRC22_770	S24-7_1374	Treponema_1253	Ruminococcaceae_925	Roseburia_2352	Ruminococcaceae_2167	Prevotella_3380	Treponema_1178	Clostridiales_3867	S24-7_3878	Clostridiales_3552	Lactobacillus_2896	Clostridiales_2725	Bacteria_3544	Clostridiales_3326	Lactobacillus_2558	Clostridiales_956	Lactobacillus_1231	Prevotella_2677	Clostridiales_1013	Prevotella_2899	Clostridiales_693	Oscillospira_3137	Ruminococcaceae_2032	Oscillospira_2433	Prevotella_2189	Clostridiales_3461	S24-7_2746	Ruminococcaceae_2749	Clostridiales_3685	Prevotella_1558	S24-7_2221	Streptophyta_1413	Rikenella_1148	Treponema_710	Ruminococcaceae_727	S24-7_1307	Clostridiales_3536	Roseburia_3053	Clostridiales_2608	Clostridiales_2778	S24-7_2017	Ruminococcus_780	Bacteria_2266	YRC22_3519	Clostridiales_1290	Clostridiales_2456	Akkermansia_1065	Clostridiales_3379	Treponema_2388	Clostridiales_1377	Roseburia_2264	Clostridiales_1896	Ruminococcaceae_3621	Clostridiales_2226	Ruminococcus_1551	Bacteroidales_746	Bacteroidales_803	Ruminococcaceae_1225	YRC22_2022	Lactobacillus_663	Clostridiales_1869	Streptophyta_1839	Spirochaetaceae_3469	YRC22_3494	Bacteroidales_3212	Treponema_1361	Bacteria_2995	Ruminococcaceae_778	Ruminococcus_1766	Oscillospira_1058	Lachnospiraceae_983	Ruminococcaceae_863	Ruminococcaceae_1767	Oscillospira_3690	Clostridiales_2772	Clostridiales_3818	S24-7_2941	Ruminococcaceae_875	Lachnospiraceae_2840	Bacteroidales_2232	Bacteroidales_1626	S24-7_1212	Rikenellaceae_2165	Prevotella_1590	Prevotella_3579	flavefaciens_3879	Clostridiales_755	Oscillospira_750	Prevotella_1136	Lachnospiraceae_732	Bacteria_1921	Ruminococcaceae_3521	Oscillospira_2472	Ruminococcus_1011	Clostridiales_1498	S24-7_2055	Bacteroidales_2619	Oscillospira_908	Streptophyta_2781	S24-7_1285	Treponema_1611	Clostridiales_2154	Bacteroidales_1026	Treponema_938	Oscillospira_2121	S24-7_1473	S24-7_2682	S24-7_3595	Ruminococcaceae_3718	Bacteria_1830	Ruminococcaceae_3049	Bacteroidales_3364	Bacteroidales_1927	Oscillospira_2164	Lactobacillus_1677	Ruminococcaceae_3592	Prevotella_1774	Clostridiales_1421	Clostridiales_1914	S24-7_3413	S24-7_1937	S24-7_2231	albus_1666	Ruminococcaceae_816	Oscillospira_2924	Prevotella_1305	Ruminococcus_3360	S24-7_2878	Clostridiales_2529	Prevotella_1540	Prevotella_3060	Ruminococcaceae_2070	S24-7_2816	Bacteroidales_980	Clostridiales_1804	Ruminococcus_3298	Bacteria_676	Firmicutes_3811	Treponema_1743	Streptophyta_1679	Pasteurellaceae_2033	Treponema_2115	Treponema_783	Pasteurellaceae_2103	S24-7_3875	Clostridiales_1272	S24-7_3331	Clostridiales_2452	Prevotella_3369	Prevotella_1760	Ruminococcaceae_2667	Lachnospiraceae_3583	S24-7_2656	S24-7_1037	Clostridiales_2969	Clostridiales_2219	Oscillospira_3039	Clostridiales_906	S24-7_1900	Ruminococcus_1019	Coprococcus_832	Christensenellaceae_2505	Treponema_1120	Prevotella_1554	S24-7_1806	Bacteria_3489	Bacteroidales_3794	Bacteria_2750	Ruminococcaceae_2783	Oscillospira_1668	gnavus_2907	Prevotella_1283	Ruminococcaceae_2977	Prevotella_1216	Bacteroidales_870	S24-7_3744	Oscillospira_3302	YRC22_1952	Bacteria_1104	Clostridiales_1399	Clostridiales_3336	Clostridiales_1796	S24-7_2495	Bacteroidales_1054	p-75-a5_2211	S24-7_2632	Prevotella_2295	Clostridiales_1814	Lactobacillus_2690	Lachnospiraceae_3615	Oscillospira_1084	Lachnospiraceae_2466	Prevotella_3672	Prevotellaceae_1091	Treponema_1521	S24-7_2441	Lactobacillus_717	Treponema_2877	Rikenellaceae_1524	Bacteroidales_2197	Treponema_2639	Bacteroidales_2029	Bacteria_2485	Ruminococcus_2867	Clostridiales_1320	Bacteroidales_2978	RF39_3335	Prevotella_668	Prevotella_3417	Oscillospira_947	Clostridiales_3813	Ruminococcaceae_3217	Ruminococcus_2939	Prevotella_961	S24-7_751	Oscillospira_1893	Prevotella_2443	Bacteria_1599	Lachnospiraceae_2004	Clostridiales_1149	Pasteurellaceae_3634	Prevotella_2894	Coprococcus_1793	Oscillospira_3573	S24-7_1907	Bacteria_1457	Lachnospiraceae_3104	Prevotella_3241	Clostridiales_1362	Ruminococcus_1068	YRC22_2162	Clostridiales_3392	Clostridiales_1543	Clostridiales_657	Streptophyta_952	Clostridiales_1268	Clostridiales_3827	Oscillospira_2473	Prevotella_1119	Ruminococcaceae_3625	Bacteroidales_675	Prevotella_3031	Clostridiales_2695	Bacteria_2687	Ruminococcaceae_2699	Oscillospira_1685	Bacteroidales_1857	Bacteria_2979	Pasteurellaceae_2277	Treponema_2012	S24-7_1699	YRC22_3430	Ruminococcaceae_3623	viridiflava_1862	Prevotella_1095	Ruminococcus_3504	Ruminococcaceae_3788	Clostridiales_1079	Clostridiales_1594	Lactobacillus_2693	Ruminococcaceae_2360	S24-7_1559	Clostridiales_1179	Bacteria_1795	Prevotella_1630	Rikenellaceae_3265	Ruminococcus_2128	Clostridiales_3698	S24-7_1152	Bacteria_3864	Prevotella_1971	Clostridiales_3838	Clostridiales_639	S24-7_1738	Bacteroidales_2218	Prevotella_1444	Clostridiales_896	Ruminococcaceae_1463	S24-7_1385	Treponema_1450	Bacteroidales_936	Ruminococcaceae_1329	Akkermansia_3868	Prevotella_2023	Ruminococcus_3025	Clostridiales_904	S24-7_2991	Bacteria_963	Clostridiales_1974	Bacteria_1462	Lachnospiraceae_2538	Bacteroidales_1930	Ruminococcaceae_3375	Clostridiales_2519	Clostridiales_628	Prevotella_2394	S24-7_2739	Ruminococcaceae_1600	Clostridiales_3431	Ruminococcus_3796	Clostridiales_2401	Bacteroidales_992	Ruminococcaceae_2911	Clostridiales_3362	Bacteria_807	Clostridiales_2524	Lachnospiraceae_2176	Clostridiales_3540	Clostridiales_2236	Bacteria_1568	Ruminococcaceae_1980	S24-7_1993	Treponema_1695	S24-7_2138	Clostridiales_1420	Treponema_2517	Rikenellaceae_2450	Streptophyta_1782	S24-7_3026	Ruminococcus_2463	Bacteria_3734	Prevotella_840	Ruminococcaceae_3646	S24-7_3225	Lachnospiraceae_2435	Ruminococcaceae_2407	Ruminococcaceae_2040	Clostridiales_3565	Clostridiales_1090	Clostridiales_1393	Bacteria_3054	Prevotella_659	S24-7_960	Clostridiales_1617	Treponema_3235	Clostridiales_2285	S24-7_1372	Coriobacteriaceae_2604	Lactobacillus_2837	Ruminococcaceae_1560	S24-7_3686	Lactobacillus_2574	Bacteroidales_2123	Clostridiales_2876	Bacteroidales_2491	Ruminococcaceae_1840	Lachnospiraceae_2935	Methanobrevibacter_1252	Bacteria_1871	Oscillospira_2713	Ruminococcaceae_3647	Bacteria_2119	Bacteria_1141	Ruminococcaceae_2177	Bacteria_3633	S24-7_1314	Neisseriaceae_2229	Ruminococcus_1455	S24-7_1266	YRC22_919	YRC22_866	Ruminococcaceae_1145	Bacteria_3201	Bacteria_2310	Bacteria_3689	Clostridiales_3437	Desulfovibrio_3511	Bacteria_2408	flavefaciens_3651	[Mogibacteriaceae]_797	Clostridiales_2216	Ruminococcaceae_1211	S24-7_1201	Ruminococcus_2669	Prevotella_1647	Akkermansia_3626	Bacteria_2949	Ruminococcaceae_757	Clostridiales_3396	Streptophyta_1032	Ruminococcaceae_2008	S24-7_1612	Clostridiales_3882	Oscillospira_2569	Clostridiales_763	Bacteria_2875	Prevotellaceae_1042	Clostridiales_666	Ruminococcaceae_3072	S24-7_2339	Bacteria_2081	Clostridiales_1133	Akkermansia_995	Clostridiales_2543	Corynebacterium_2292	Prevotella_3420	S24-7_2736	Prevotella_3477	Prevotella_3301	Streptophyta_993	Bacteria_3157	Clostridiales_1527	Pasteurellaceae_3845	S24-7_2625	Treponema_1409	Clostridiales_3853	Dorea_3792	Ruminococcaceae_1363	Treponema_3273	Ruminococcaceae_2150	Streptophyta_1357	YRC22_785	Clostridiales_2043	Treponema_1573	S24-7_3020	Clostridiales_798	Prevotella_1012	Prevotella_1055	Ruminococcaceae_2086	Oscillospira_1311	Clostridiales_3533	Ruminococcaceae_2191	Oscillospira_1192	Oscillospira_735	Clostridiales_1265	Enterobacteriaceae_3316	Ruminococcus_2970	Clostridiales_3706	Clostridiales_1080	Ruminococcaceae_982	Clostridiales_1416	Ruminococcaceae_2641	Prevotella_777	Ruminococcaceae_2602	Clostridiales_3701	Clostridiales_3350	Prevotella_764	Clostridiales_1038	Clostridiales_2319	Oscillospira_2365	Clostridiales_3507	Roseburia_1703	S24-7_1546	Oscillospira_3499	Prevotella_2287	Bacteria_873	Clostridiales_1069	S24-7_2096	Lachnospiraceae_635	Ruminococcaceae_2683	Prevotella_1771	Oscillospira_3640	Rikenellaceae_2205	Prevotella_1330	Ruminococcaceae_664	Treponema_2793	Clostridiales_3272	S24-7_2940	Oscillospira_2062	Treponema_653	Ruminococcus_2002	S24-7_1605	RF39_2668	Oscillospira_3814	S24-7_638	Ruminococcaceae_1279	Bacteroidales_2097	Clostridiales_2905	Bacteria_2318	S24-7_3160	Bacteroidales_2824	Ruminococcaceae_1670	Ruminococcaceae_3463	Clostridiales_2803	Clostridiales_2436	Lachnospiraceae_969	Bacteroidales_3503	Clostridiales_3870	Clostridiales_3631	Clostridiales_2655	S24-7_3019	S24-7_1045	Bacteria_3414	Ruminococcaceae_2620	Clostridiales_1466	Bacteroidales_3412	Coprococcus_2579	Prevotella_1258	Bacteria_1583	Clostridiales_2665	Clostridiales_658	Prevotella_2903	Prevotella_1199	YRC22_661	Streptococcus_1956	Clostridiales_3035	Clostridiales_1191	Lactobacillus_1096	S24-7_2692	Clostridiales_2853	Prevotella_2796	Oscillospira_876	S24-7_1552	Clostridiales_3777	Bacteroidales_2446	S24-7_2637	Ruminococcus_1817	Prevotella_3848	Clostridiales_884	Clostridiales_1021	[Mogibacteriaceae]_2368	Ruminococcaceae_3296	Ruminococcaceae_3837	Lactobacillus_2139	Bacteria_882	Ruminococcaceae_1351	Ruminococcaceae_1324	Ruminococcaceae_2822	Streptophyta_2989	Prevotella_833	Prevotella_3515	Ruminococcaceae_3497	Lachnospiraceae_1306	Prevotella_1672	Lactobacillus_3226	Ruminococcaceae_3555	Ruminococcus_3393	Prevotella_3090	Bacteroidales_3501	Clostridiales_718	Prevotella_3282	Ruminococcus_2931	Oscillospira_2308	Ruminococcaceae_2982	Clostridiales_2780	Ruminococcaceae_2562	Ruminococcus_3776	Clostridiales_2651	Bacteria_979	S24-7_2759	Ruminococcaceae_3315	Ruminococcus_2122	Enterobacteriaceae_948	Clostridiales_2511	Prevotella_790	Clostridiales_2694	Treponema_1712	Bacteroidales_1310	S24-7_2299	Ruminococcaceae_1472	Bacteria_2361	Clostridiales_2662	Ruminococcus_1441	Ruminococcaceae_1166	Prevotella_1147	S24-7_2770	Clostridiales_3250	Prevotella_2890	Clostridiales_1510	Bacteria_1227	Oscillospira_2612	Ruminococcus_2063	Clostridiales_1891	Ruminococcus_1923	Clostridiales_2481	YRC22_1182	Ruminococcus_1274	S24-7_1872	Oscillospira_2805	Treponema_3176	S24-7_1000	Clostridiales_3790	Treponema_2253	S24-7_2391	Bacteria_1988	Bacteroidales_2921	Ruminococcaceae_1749	Ruminococcaceae_3708	Streptophyta_2371	Ruminococcus_2902	S24-7_804	Prevotella_1449	Ruminococcaceae_2820	Ruminococcaceae_1636	Oscillospira_2094	Ruminococcaceae_3761	Clostridiales_3566	S24-7_989	Clostridiales_1250	Clostridiales_2030	Lactobacillus_3215	Treponema_3667	Prevotella_3319	Prevotella_2528	Ruminococcaceae_2088	Clostridiales_3005	Clostridiales_1496	S24-7_3206	Clostridiales_3804	S24-7_3876	S24-7_1608	YRC22_2621	Prevotella_3006	Lactobacillus_1256	Rikenellaceae_3389	Ruminococcaceae_3889	Clostridiales_741	Oscillospira_782	Oscillospira_3826	Clostridiales_2382	Ruminococcaceae_1746	YS2_3839	S24-7_2324	Akkermansia_2733	Prevotella_858	S24-7_2184	Ruminococcus_2243	Clostridiales_2987	Treponema_3675	S24-7_999	Ruminococcaceae_3330	Ruminococcaceae_2523	Oscillospira_3652	Clostridiales_1715	YRC22_1802	Clostridiales_3065	S24-7_2110	Oscillospira_1494	Clostridiales_1517	Streptophyta_1577	Streptococcus_880	Bacteroidales_3378	Rikenella_2809	Clostridiales_2545	Ruminococcaceae_1586	Clostridiales_3112	S24-7_2952	Clostridiales_2742	Ruminococcaceae_2281	Lachnospiraceae_3655	Clostridiales_2223	Bacteria_3546	S24-7_3746	Prevotella_1396	Treponema_1296	Clostridiales_704	Bacteroidales_3391	Clostridiales_3045	Ruminococcus_643	Clostridiales_1711	Streptophyta_1555	Clostridiales_1673	Clostridiales_1434	Coprococcus_1584	Ruminococcaceae_2399	Clostridiales_1326	Akkermansia_2230	Clostridiales_1875	Bacteroidales_2358	Ruminococcaceae_1251	YRC22_3628	Clostridiales_3281	Clostridiales_1989	Prevotella_3041	Clostridiales_2727	Clostridiales_1684	Roseburia_2108	Ruminococcaceae_3051	Clostridiales_3727	Ruminococcus_2806	Ruminococcaceae_2372	Prevotella_3262	Clostridiales_2475	Oscillospira_3254	Clostridiales_1254	Clostridiales_3376	Oscillospira_791	Clostridiales_831	Bacteria_1315	Clostridiales_2646	Bacteroidales_2141	Clostridiales_3684	Clostridiales_2704	Bacteria_940	Treponema_2354	Bacteria_3752	S24-7_1811	Ruminococcaceae_1963	Bacteria_2815	Prevotella_1453	Bacteroidales_2142	S24-7_2347	Prevotella_3578	S24-7_3081	Clostridiales_2647	Bacteria_2576	Ruminococcaceae_1732	[Prevotella]_3348	Bacteria_2041	Prevotella_3799	Treponema_3179	S24-7_2633	Clostridiales_2951	Bacteria_1618	Ruminococcaceae_2548	Oscillospira_637	Clostridiales_2994	Ruminococcaceae_1595	Ruminococcaceae_1690	Ruminococcaceae_3146	Prevotella_2400	Clostridiales_3221	Ruminococcaceae_3808	Bacteria_2036	Clostridiales_2546	Ruminococcaceae_962	Clostridiales_1951	Rikenellaceae_1622	Clostridiales_1541	Clostridiales_3861	Clostridiales_2908	Clostridiales_2060	Prevotella_1345	S24-7_1972	Treponema_1235	Lachnospiraceae_1237	Clostridiales_2170	Clostridiales_2373	Ruminococcaceae_1604	Clostridiales_972	Oscillospira_897	Ruminococcaceae_3419	Streptophyta_1426	Clostridiales_1838	Treponema_1219	Lactobacillus_2929	Oscillospira_1535	Clostridiales_3841	Bacteria_2498	Treponema_914	Ruminococcaceae_2214	Oscillospira_3159	YRC22_3264	Bacteria_842	YRC22_2423	Clostridiales_3833	Bacteria_2898	Prevotella_892	YRC22_2073	Clostridiales_2484	Treponema_913	Clostridiales_3880	YRC22_3118	Clostridiales_2127	YRC22_946	Ruminococcus_881	[Prevotella]_1649	Bacteroidales_2045	S24-7_3385	Ruminococcaceae_2487	S24-7_3114	Ruminococcaceae_3502	Clostridiales_3345	Bacteria_2359	Lachnospiraceae_2525	Lachnospiraceae_1826	Clostridiales_1174	[Paraprevotellaceae]_2634	Ruminococcaceae_2564	S24-7_3410	Ruminococcaceae_987	Bacteria_3786	Christensenellaceae_981	S24-7_1882	Clostridiales_724	S24-7_2337	Clostridiales_1185	Clostridiales_2588	Ruminococcaceae_2007	Akkermansia_998	S24-7_2179	Ruminococcaceae_2329	Akkermansia_2560	Clostridiales_3803	Clostridiales_3183	Bacteroidales_3603	Prevotella_3178	[Mogibacteriaceae]_2140	Ruminococcaceae_3338	Clostridiales_1763	Streptophyta_3869	Oscillospira_1075	Bacteria_1428	Bacteria_1405	Clostridiales_2507	Prevotella_2597	Oscillospira_907	YRC22_1176	Streptophyta_2843	Bacteria_1528	Treponema_784	YRC22_1979	Bacteria_1526	Bacteroidales_3591	YRC22_1603	S24-7_2056	Clostridiales_3664	Oscillospira_1207	Treponema_3086	Ruminococcaceae_3011	Clostridiales_1293	Ruminococcaceae_1484	Oscillospira_828	Clostridiales_1819	Coprococcus_3310	Oscillospira_1958	Clostridiales_957	Ruminococcaceae_3355	Oscillospira_955	YRC22_2206	Lactobacillus_1849	Bacteroidales_1652	Ruminococcaceae_799	S24-7_2616	S24-7_1860	Treponema_1557	Ruminococcaceae_2832	S24-7_1380	Ruminococcaceae_2420	Ruminococcaceae_2553	Clostridiales_2289	Clostridiales_3125	Ruminococcaceae_1378	S24-7_1102	Bacteroidales_1348	Oscillospira_1014	Oscillospira_1172	Treponema_2416	Ruminococcus_3650	Treponema_1443	Ruminococcaceae_2066	Treponema_1163	Clostridiales_1158	Ruminococcaceae_3594	Prevotella_2403	Ruminococcus_3166	Rikenellaceae_1798	S24-7_1877	YRC22_1985	S24-7_3423	Ruminococcaceae_3825	S24-7_1124	Clostridiales_3835	Methanobrevibacter_1681	Ruminococcaceae_1337	Treponema_3245	Ruminococcaceae_2888	Clostridiales_672	S24-7_2488	S24-7_1424	YRC22_3116	Bacteroidales_3151	S24-7_3143	Prevotella_3454	Ruminococcaceae_3754	S24-7_1070	Oscillospira_3017	[Prevotella]_1553	Bacteria_2974	Treponema_2410	Lactobacillus_3149	S24-7_3449	Ruminococcaceae_1128	Bacteria_1834	Clostridiales_2233	Bacteria_1205	Lachnospiraceae_1981	Prevotella_1281	Prevotella_2344	Prevotella_1433	Bacteria_1402	Oscillospira_2166	Bacteroidales_3129	S24-7_846	Bacteria_2126	Bacteria_1027	Bacteroidales_2618	Ruminococcaceae_2708	Ruminococcaceae_1729	Bacteria_1856	Clostridiales_2025	Clostridiales_3046	Oscillospira_2429	Prevotella_3676	Streptophyta_1508	Bacteria_1365	Bacteroidales_2185	Clostridiales_3812	Bacteria_2504	Clostridiales_1159	Ruminococcaceae_3130	Lactobacillus_1643	S24-7_2568	Prevotella_1030	Clostridiales_2146	Ruminococcaceae_2174	Oscillospira_1187	Lachnospiraceae_1238	Ruminococcaceae_2928	Prevotella_2370	Clostridiales_934	S24-7_2387	Clostridiales_839	Ruminococcaceae_848	Clostridiales_3666	Prevotella_2673	Prevotella_3805	Oscillospira_930	Ruminococcus_2260	Bacteroidales_894	Lactobacillus_2873	Oscillospira_3784	Clostridiales_3479	Lachnospiraceae_1687	Akkermansia_3009	S24-7_3092	Ruminococcaceae_1294	Bacteria_2397	Clostridiales_3406	Clostridiales_1520	Coprococcus_1775	Bacteria_2575	Clostridiales_2998	Clostridiales_1276	Oscillospira_3791	Bacteria_2542	Christensenellaceae_1550	Ruminococcaceae_2204	Prevotella_2087	Treponema_1769	Bacteroidales_3696	Oscillospira_949	Ruminococcaceae_2331	Prevotellaceae_1016	Clostridiales_3824	Clostridiales_2458	Christensenellaceae_2411	Clostridiales_2182	Ruminococcus_1722	Lactobacillus_2966	Treponema_2887	Clostridiales_2672	Prevotella_836	Prevotella_3205	Prevotella_2536	Ruminococcaceae_3243	YRC22_2212	Streptophyta_1336	Ruminococcaceae_2539	Oscillospira_1406	Clostridiales_890	Ruminococcus_2247	Clostridiales_642	Prevotella_1874	Lactobacillus_3872	Bacteria_3641	Bacteria_3229	Roseburia_3885	Lactobacillus_1465	Prevotella_3074	Ruminococcaceae_1379	Oscillospira_3851	S24-7_3008	Ruminococcaceae_3464	Clostridiales_2091	Ruminococcaceae_3295	Clostridiales_2893	Prevotella_2757	Bacteroidales_1067	Bacteria_3849	Lachnospiraceae_3695	S24-7_2726	Streptophyta_3067	Ruminococcaceae_2464	Clostridiales_850	Oscillospira_3040	Clostridiales_3363	Oscillospira_1439	[Paraprevotellaceae]_3886	Clostridiales_1431	Prevotella_660	Prevotella_2502	YRC22_1481	Clostridiales_1864	Oscillospira_2278	Clostridiales_2453	Lachnospiraceae_3589	Lachnospiraceae_1574	YRC22_3691	Bacteria_2946	Lachnospiraceae_1356	Clostridiales_3586	Streptococcus_2549	Clostridiales_2706	Clostridiales_2895	Bacteria_3854	Bacteroidales_1319	S24-7_1938	Bacteroidales_1262	Bacteroidales_3398	Oscillospira_1545	flavefaciens_1488	S24-7_2356	S24-7_716	Coprococcus_2986	Clostridiales_3817	Christensenellaceae_2826	Ruminococcaceae_3219	Oscillospira_2798	Bacteria_2009	Ruminococcaceae_758	Ruminococcus_2892	Oscillospira_3476	S24-7_2577	Ruminococcaceae_3357	Clostridiales_2326	Clostridiales_3291	Christensenellaceae_3856	Treponema_1334	Oscillospira_2386	Clostridiales_3050	Prevotella_1328	Clostridiales_1144	Ruminococcaceae_3444	Prevotella_1846	Ruminococcaceae_1367	Treponema_975	Treponema_3300	Treponema_3723	Clostridiales_1239	Streptophyta_1764	Clostridiales_1708	Clostridiales_2512	Prevotella_2765	Clostridiales_2794	Bacteria_3446	Bacteroidales_1318	Bacteroidales_1248	Ruminococcaceae_2078	Clostridiales_3014	Treponema_2642	Bacteria_3661	Prevotella_1074	Treponema_2255	Oscillospira_1048	S24-7_1754	Ruminococcaceae_3482	Bacteroidales_2610	Coprococcus_1108	S24-7_2134	S24-7_1582	Oscillospira_1748	Roseburia_900	Clostridiales_1523	Bacteria_3285	Clostridiales_2566	Bacteroidales_2048	Ruminococcaceae_1118	Prevotella_1139	Treponema_1432	Ruminococcaceae_2950	Oscillospira_3614	Clostridiales_2107	Bacteria_3402	Ruminococcaceae_3023	Clostridiales_2263	Clostridiales_707	Oscillospira_2328	Ruminococcaceae_3409	Bacteria_2775	flavefaciens_2825	Oscillospira_3455	Ruminococcus_756	Pasteurellaceae_805	Bacteroidales_3106	Ruminococcaceae_2889	Ruminococcus_1259	Bacteroidales_1621	Ruminococcaceae_1009	Clostridiales_1082	Ruminococcaceae_2152	S24-7_2071	Bacteria_3181	Clostridiales_847	Ruminococcaceae_1998	S24-7_855	Bacteria_1639	Bacteroidales_1827	YRC22_3539	Bacteria_1808	YRC22_2426	Clostridiales_3433	Bacteroidales_3287	Clostridiales_2559	Akkermansia_865	Bacteroidales_825	Clostridiales_2565	S24-7_1942	Bacteroidales_3452	Oscillospira_3498	Ruminococcaceae_945	S24-7_1790	YRC22_3105	Bacteria_3711	Streptophyta_1880	Clostridiales_1973	Clostridiales_871	Bacteroidales_2133	Ruminococcaceae_3126	Prevotella_1479	Ruminococcaceae_1982	Clostridiales_3405	Ruminococcaceae_1064	Bacteroidales_1485	Neisseriaceae_2720	Bacteria_928	Clostridiales_1966	YRC22_2818	S24-7_837	[Paraprevotellaceae]_2821	Clostridiales_728	Bacteria_1820	S24-7_3445	S24-7_3722	Streptophyta_3248	Prevotella_1482	Prevotella_3462	Clostridiales_3443	Bacteria_1717	Clostridiales_851	Ruminococcaceae_2471	Streptophyta_3152	Clostridiales_2080	Clostridiales_2607	Ruminococcaceae_1576	albus_1487	Bacteroidales_1177	Bacteroidales_944	Clostridiales_3200	Prevotella_2192	Ruminococcaceae_1221	Bacteroidales_2098	Ruminococcaceae_2227	Clostridiales_2774	Ruminococcaceae_1999	Clostridiales_3658	Clostridiales_3863	Treponema_3255	Clostridiales_1651	Christensenellaceae_1229	Bacteria_2316	Bacteroidales_2691	Ruminococcaceae_3334	Clostridiales_994	Oscillospira_3388	Prevotella_2061	S24-7_1001	Ruminococcaceae_1721	Oscillospira_2301	Lachnospiraceae_3735	Clostridiales_2367	Ruminococcus_3597	YRC22_2976	Ruminococcus_3223	Ruminococcaceae_1004	YRC22_632	Oscillospira_3395	Oscillospira_1206	Prevotella_3753	Clostridiales_3078	Prevotella_706	Ruminococcaceae_3459	Clostridiales_3542	S24-7_826	Oscillospira_3415	S24-7_1563	Oscillospira_1035	S24-7_761	Lachnospiraceae_2190	Clostridiales_2645	Bacteria_630	S24-7_3258	Streptophyta_3441	Lachnospiraceae_3047	S24-7_1111	Treponema_1825	Clostridiales_2051	Clostridiales_1799	Clostridiales_1470	Christensenellaceae_996	Clostridiales_3649	Clostridiales_2003	Ruminococcaceae_1077	Clostridiales_3571	S24-7_3749	Treponema_3713	Clostridiales_3018	Oscillospira_2079	S24-7_2467	S24-7_1297	Akkermansia_3491	Prevotella_1468	S24-7_3411	Clostridiales_3044	S24-7_3209	Lactobacillus_2649	Prevotella_1041	Bacteroidales_3681	Streptococcus_3220	Oscillospira_2256	Prevotella_856	Clostridiales_1779	[Weeksellaceae]_2494	Clostridiales_1724	Clostridiales_1126	S24-7_1726	Oscillospira_3426	Clostridiales_1991	Clostridiales_2180	S24-7_920	Ruminococcus_3214	S24-7_1146	Bacteria_3582	Clostridiales_2013	Clostridiales_2819	S24-7_1349	Ruminococcaceae_1280	Streptophyta_1101	Clostridiales_740	Ruminococcaceae_1427	Clostridiales_3352	Ruminococcaceae_2817	S24-7_3062	Clostridiales_1589	Clostridiales_2771	S24-7_3678	Bacteria_2992	S24-7_3480	Streptophyta_2734	Clostridiales_1870	Clostridiales_2006	S24-7_1645	S24-7_2480	Akkermansia_886	Bacteria_1965	S24-7_3384	S24-7_2534	S24-7_1437	YRC22_2492	YRC22_701	Clostridiales_3055	Prevotella_3199	S24-7_1493	Ruminococcaceae_1233	Coprococcus_3339	Clostridiales_1570	Treponema_1506	Bacteroidales_2961	Ruminococcaceae_3373	S24-7_3184	Lachnospiraceae_752	Clostridiales_1209	Bacteroidales_1780	Clostridiales_1694	Clostridiales_722	Treponema_1170	Prevotella_1960	YRC22_1115	Akkermansia_2099	YS2_1588	Bacteroidales_1833	Oscillospira_3704	Oscillospira_1887	Prevotella_1303	Prevotella_3347	S24-7_2346	Roseburia_1739	Bacteroidales_2375	Prevotella_933	Oscillospira_941	Clostridiales_3299	Prevotellaceae_3071	Treponema_2955	Oscillospira_3481	Bacteria_3233	Prevotella_2685	S24-7_2531	Ruminococcaceae_3545	Oscillospira_1395	Prevotella_3293	Treponema_2740	Clostridiales_3847	Clostridiales_3648	Bacteroidales_1083	Rikenellaceae_3766	Oscillospira_3042	Bacteria_2476	Treponema_1117	Bacteroidales_1477	Clostridiales_2305	Ruminococcus_698	Oscillospira_3323	Bacteroidales_3359	[Paraprevotellaceae]_3390	Ruminococcaceae_3168	S24-7_3075	S24-7_2731	Clostridiales_2482	Oscillospira_2239	Clostridiales_2904	S24-7_2351	Clostridiales_1850	Streptophyta_708	Clostridiales_3155	Clostridiales_2357	Pasteurellaceae_1824	Bacteria_3371	Bacteria_2585	Clostridiales_2311	Lachnospiraceae_2468	Oscillospira_3177	Clostridiales_1287	S24-7_3492	S24-7_2827	Clostridiales_3602	Treponema_3253	Treponema_3099	Bacteria_2274	Clostridiales_2042	Clostridiales_3860	flavefaciens_921	Bacteria_1718	CF231_3451	Ruminococcaceae_3627	Rikenellaceae_1078	S24-7_2323	Lachnospiraceae_2303	Streptococcus_2839	Clostridiales_3574	albus_2307	Oscillospira_1898	S24-7_2039	Prevotella_3523	YRC22_738	viridiflava_1797	[Prevotella]_3244	Streptophyta_2064	Ruminococcus_2900	S24-7_1359	Prevotella_3274	Prevotella_3453	Oscillospira_1086	S24-7_3239	S24-7_2613	Bacteria_815	S24-7_1787	Clostridiales_636	Clostridiales_3416	Ruminococcaceae_3618	Rikenellaceae_2335	Lachnospiraceae_2912	Clostridiales_683	Methanobrevibacter_2454	Ruminococcaceae_2349	Prevotella_3122	S24-7_2790	Bacteria_3526	Pasteurellaceae_1240	Clostridiales_1157	Lachnospiraceae_3111	Clostridiales_2909	Bacteria_1858	S24-7_997	Bacteroidales_2520	Prevotella_2016	Clostridiales_916	Clostridiales_2709	Clostridiales_3204	Bacteria_2631	Bacteroidales_3208	Bacteria_2737	Ruminococcaceae_2275	Streptophyta_2948	Clostridiales_3716	Ruminococcaceae_2792	Prevotella_3027	Bacteria_1533	S24-7_3551	Bacteria_1228	Bacteria_1863	Ruminococcaceae_3636	S24-7_1342	Clostridiales_1994	Prevotella_3517	S24-7_977	Ruminococcaceae_2059	Rikenellaceae_1638	Ruminococcaceae_1794	Ruminococcus_2551	Clostridiales_1744	Clostridiales_3309	Bacteroidales_2340	Clostridiales_1658	Ruminococcaceae_3270	Clostridiales_2027	Ruminococcaceae_685	Clostridiales_2913	[Paraprevotellaceae]_1910	Ruminococcus_2925	Ruminococcus_1404	Clostridiales_1935	S24-7_2315	Clostridiales_3520	Lachnospiraceae_877	Bacteroidales_1706	Bacteroidales_927	Prevotella_1916	Ruminococcaceae_2000	Clostridiales_2735	Bacteria_3372	Lachnospiraceae_692	Prevotella_1632	Bacteria_2862	Bacteria_2422	Oscillospira_1768	Clostridiales_3865	Clostridiales_729	Rikenellaceae_2522	Coprococcus_1122	Bacteria_915	Clostridiales_3654	Clostridiales_3703	Prevotella_1855	Coprococcus_887	Ruminococcaceae_1876	Ruminococcaceae_3346	Oscillospira_2047	Ruminococcaceae_3516	S24-7_3495	YRC22_2591	S24-7_3620	Ruminococcaceae_3558	Prevotella_3743	Ruminococcaceae_3585	Ruminococcaceae_2483	Clostridiales_1448	S24-7_1288	Ruminococcaceae_3580	Streptophyta_1950	Clostridiales_1499	Ruminococcaceae_1127	Clostridiales_3354	Lachnospiraceae_3460	Bacteroidales_3064	Clostridiales_1710	YRC22_2590	S24-7_2418	Clostridiales_1132	Ruminococcus_3198	Ruminococcus_2555	Clostridiales_2478	Ruminococcaceae_3227	Bacteroidales_1566	Bacteria_931	Oscillospira_1387	Prevotella_721	Treponema_1770	YRC22_1953	Ruminococcaceae_670	YRC22_1098	Ruminococcaceae_734	Bacteria_2031	Ruminococcaceae_3894	albus_2626	Bacteria_2716	Bacteria_766	Clostridiales_974	YRC22_885	Ruminococcus_2598	Pasteurellaceae_2879	[Paraprevotellaceae]_3194	Ruminococcaceae_2917	Clostridiales_3242	Ruminococcaceae_809	Bacteroidales_3488	Coprococcus_3246	Streptophyta_3102	S24-7_768	Clostridiales_3638	Ruminococcaceae_2018	Clostridiales_743	Clostridiales_818	Bacteroidales_1707	Streptophyta_1881	Ruminococcaceae_3022	Clostridiales_645	Bacteria_2379	Oscillospira_3263	Clostridiales_2195	Bacteroidales_1634	Prevotella_3569	Ruminococcus_2761	Ruminococcus_2605	Clostridiales_2114	Clostridiales_1110	Bacteroidales_1129	Clostridiales_910	Clostridiales_2644	Lactobacillus_2680	Clostridiales_1051	Ruminococcaceae_2366	Streptophyta_3069	Bacteria_3677	Ruminococcaceae_1490	Clostridiales_2250	Bacteria_1160	Treponema_2019	Ruminococcaceae_3606	Lachnospiraceae_2666	Clostridiales_2417	Clostridiales_3197	Clostridiales_2090	Prevotella_3467	Bacteroidales_3830	Prevotella_3852	Rikenellaceae_827	YRC22_1094	Ruminococcaceae_1300	Bacteria_2697	S24-7_1301	S24-7_1624	Oscillospira_2409	Prevotella_1700	S24-7_1275	Lachnospiraceae_3218	Streptophyta_970	Treponema_1006	Oscillospira_1447	S24-7_2971	Bacteria_2442	S24-7_2943	Ruminococcus_1167	Dehalobacterium_1669	Clostridiales_3403	Clostridiales_2439	Treponema_1440	Clostridiales_2058	Clostridiales_3190	Clostridiales_3082	Clostridiales_1474	Bacteroidales_2390	Ruminococcaceae_2509	Lachnospiraceae_808	Clostridiales_868	Ruminococcus_1062	Ruminococcus_3439	Clostridiales_1018	Clostridiales_3687	Bacteria_3789	Ruminococcaceae_1580	Oscillospira_1918	Clostridiales_3763	Clostridiales_1495	Prevotella_3366	Bacteroidales_1648	Treponema_3261	YRC22_2847	Coprococcus_656	Clostridiales_3765	Pasteurellaceae_1480	S24-7_1961	Pasteurellaceae_1398	S24-7_747	Bacteroidales_3543	Ruminococcaceae_1194	Bacteroidales_3617	Akkermansia_1044	Bacteroidales_1100	Streptophyta_2593	Treponema_3642	Clostridiales_2490	Prevotella_2676	Clostridiales_3822	Lachnospiraceae_2026	Clostridiales_3329	Clostridiales_1671	Ruminococcaceae_3862	Clostridiales_3141	Ruminococcus_3857	S24-7_3138	Streptophyta_1913	Ruminococcus_2654	Clostridiales_2563	Bacteria_2188	S24-7_1354	Lachnospiraceae_1323	Clostridiales_1549	Clostridiales_1242	Ruminococcus_3032	S24-7_2609	Clostridiales_1072	Prevotella_2712	S24-7_726	flavefaciens_2710	Clostridiales_951	Ruminococcaceae_1807	Ruminococcaceae_2228	Oscillospira_1571	Clostridiales_1587	YRC22_1007	Clostridiales_1302	Ruminococcaceae_2171	S24-7_2838	Bacteria_950	RF39_634	Clostridiales_1454	S24-7_3325	Akkermansia_3707	Prevotella_1778	Ruminococcaceae_905	Ruminococcus_2550	Ruminococcaceae_1755	YRC22_3726	Ruminococcus_3021	Clostridiales_1497	S24-7_2968	Ruminococcaceae_2627	Ruminococcaceae_1745	Ruminococcaceae_2440	S24-7_1598	Oscillospira_3107	Ruminococcaceae_2988	Bacteria_689	Clostridiales_1430	Streptococcus_911	S24-7_2964	Ruminococcaceae_3883	YRC22_1063	Streptococcus_3500	Bacteroidales_3368	Prevotella_3117	Clostridiales_1031	RFN20_2294	Ruminococcaceae_3717	Treponema_2963	CF231_1049	Ruminococcus_2271	Clostridiales_3140	Oscillospira_3524	Ruminococcaceae_901	Ruminococcaceae_2953	Ruminococcaceae_2540	Ruminococcaceae_2270	Ruminococcaceae_3599	Ruminococcaceae_1844	Ruminococcaceae_3328	Ruminococcaceae_772	Clostridiales_3570	Bacteria_1741	_3153	Ruminococcaceae_3228	Clostridiales_1688	Prevotellaceae_1243	Christensenellaceae_2158	Clostridiales_2203	Clostridiales_3458	Ruminococcaceae_2763	Clostridiales_822	Clostridiales_929	Lactobacillus_3314	Oscillospira_2934	S24-7_1189	adhaesivum_3692	Clostridiales_686	S24-7_1692	Clostridiales_3887	Treponema_3052	Bacteroidales_2489	Clostridiales_2865	Bacteria_2814	Clostridiales_3284	Bacteroidales_1099	Bacteria_2069	Clostridiales_2083	Ruminococcaceae_1175	Bacteria_787	Treponema_3063	Bacteroidales_3742	Clostridiales_2954	Oscillospira_641	S24-7_3665	Rikenellaceae_2334	S24-7_879	Ruminococcus_3182	Clostridiales_1226	Prevotella_1759	Bacteroidales_1996	Sphaerochaeta_1628	Lactobacillus_3399	Bacteria_3256	YRC22_3089	Streptophyta_1735	Oscillospira_2960	Ruminococcaceae_2309	Ruminococcaceae_3888	Ruminococcus_3247	Bacteria_845	S24-7_1358	S24-7_2906	S24-7_1705	Ruminococcus_2728	S24-7_821	Prevotella_2947	Oscillospira_2200	Prevotella_1046	YRC22_2389	Prevotella_3351	Bacteria_2424	Treponema_1538	Clostridiales_3702	Prevotella_2425	viridiflava_2635	S24-7_3745	Ruminococcus_711	Ruminococcaceae_2584	Bacteria_794	Bacteroidales_3237	YRC22_2402	Clostridiales_1411	Oscillospira_1476	Streptophyta_1289	Ruminococcus_3150	Oscillospira_3509	Clostridiales_3324	Prevotella_3167	Prevotella_2756	Bacteroidales_3404	Ruminococcus_2118	Clostridiales_1291	Clostridiales_2674	Akkermansia_1033	S24-7_3840	Streptococcus_1665	Bacteroides_2501	Ruminococcaceae_3738	Clostridiales_1821	Ruminococcaceae_1344	S24-7_2296	Treponema_3478	Ruminococcaceae_973	Ruminococcus_2640	Ruminococcaceae_2261	Clostridiales_3442	Prevotella_1562	S24-7_895	Treponema_3781	Lachnospiraceae_2237	Prevotella_1503	Clostridiales_1071	Streptophyta_3425	Oscillospira_812	Oscillospira_700	S24-7_3448	S24-7_3829	Clostridiales_3612	Bacteria_3874	Clostridiales_2240	Clostridiales_2754	Ruminococcaceae_806	Bacteroidales_3892	Lachnospiraceae_2617	Lachnospiraceae_2028	Clostridiales_2327	Ruminococcaceae_1203	Erysipelotrichaceae_2916	Treponema_878	Akkermansia_2730	Oscillospira_2684	Bacteria_2650	[Mogibacteriaceae]_3693	Bacteria_2578	[Weeksellaceae]_3164	Lactobacillus_2958	S24-7_2054	Rikenella_1114	S24-7_655	Akkermansia_1733	S24-7_1339	Bacteria_2438	Oscillospira_2076	Ruminococcaceae_2848	Ruminococcaceae_1854	S24-7_3119	Akkermansia_1050	Pasteurellaceae_2175	Ruminococcaceae_1371	S24-7_1261	Clostridiales_2788	S24-7_838	Ruminococcus_3304	Clostridiales_3236	Ruminococcaceae_1873	Ruminococcaceae_3013	Bacteroidales_1892	Streptophyta_3289	YRC22_2915	S24-7_1932	Bacteria_3088	Bacteria_2038	Clostridiales_3058	Prevotella_3370	Bacteria_688	Ruminococcaceae_2516	Clostridiales_1156	Clostridiales_1039	S24-7_3733	Enterobacteriaceae_1955	[Mogibacteriaceae]_1106	Bacteria_652	Clostridiales_1727	Oscillospira_1085	Ruminococcus_1978	Bacteroidales_3079	Clostridiales_3510	Clostridiales_2779	Ruminococcaceae_2217	S24-7_1171	Lactobacillus_1561	Methanobrevibacter_2455	Akkermansia_2057	Oscillospira_1164	Clostridiales_2215	Bacteroidales_893	Oscillospira_2050	S24-7_3165	Clostridiales_3313	S24-7_713	Ruminococcaceae_2092	Treponema_3061	Bacteroidales_991	Clostridiales_2279	Clostridiales_1990	Coprococcus_3016	S24-7_1384	S24-7_2623	S24-7_1093	Oscillospira_2238	S24-7_1837	Oscillospira_2984	S24-7_3836	Candidatus Arthromitus_3066	Clostridiales_3113	S24-7_2362	Treponema_2856	Oscillospira_1255	Pasteurellaceae_1321	Treponema_3611	Ruminococcaceae_3505	Ruminococcaceae_1635	Streptophyta_3085	Oscillospira_1088	Clostridiales_2262	Clostridiales_3139	Roseburia_1511	Ruminococcaceae_1053	Lactobacillus_745	Clostridiales_2808	Ruminococcaceae_1116	Oscillospira_1061	Prevotella_864	Oscillospira_3741	Bacteroidales_912	Clostridiales_2795	Oscillospira_2105	Prevotella_3731	Clostridiales_1475	Prevotella_1353	S24-7_1926	Clostridiales_976	Ruminococcaceae_2745	Ruminococcaceae_2364	Clostridiales_1625	Clostridiales_3807	Oscillospira_867	S24-7_2723	YRC22_1223	Prevotella_2918	YRC22_819	Ruminococcus_1113	Rikenella_749	Prevotella_3002	Ruminococcus_1610	Dorea_1308	Prevotella_903	Ruminococcaceae_2852	Clostridiales_3279	S24-7_1730	Prevotellaceae_3783	YRC22_990	Ruminococcaceae_2144	Clostridiales_3434	Prevotella_1208	Prevotella_650	Lachnospiraceae_3275	Oscillospira_1338	Lachnospiraceae_3186	[Mogibacteriaceae]_1773	S24-7_2866	Oscillospira_3682	Oscillospira_2777	Roseburia_2187	Clostridiales_3142	Bacteroidales_2831	Oscillospira_1791	Clostridiales_3632	Lactobacillus_736	Prevotella_1884	S24-7_3832	YRC22_1751	Streptococcus_2506	Oscillospira_1575	Clostridiales_3893	Lactobacillus_2341	S24-7_3096	Clostridiales_2486	Clostridiales_3802	Bacteria_3470	Ruminococcaceae_1909	Clostridiales_1983	S24-7_2648	Ruminococcaceae_2891	Prevotella_1613	Prevotella_2117	Bacteria_834	Prevotella_739	Ruminococcaceae_1202	RF39_2658	Streptophyta_1655	Bacteria_2209	Clostridiales_3187	Clostridiales_3670	Bacteria_2527	Bacteria_3240	Prevotella_824	S24-7_654	Clostridiales_1642	S24-7_2011	Clostridiales_759	Bacteroidales_1460	Bacteria_2153	Ruminococcaceae_1606	Oscillospira_1591	Bacteria_3740	Prevotella_932	Pasteurellaceae_1282	Bacteria_1168	Ruminococcaceae_1783	S24-7_2802	Clostridiales_2981	Bacteria_2415	Bacteroidales_3846	Clostridiales_2526	Streptophyta_2470	Bacteroidales_2314	Ruminococcaceae_2254	YRC22_2049	Streptococcus_2628	Pasteurellaceae_3787	Ruminococcaceae_2193	Ruminococcus_1828	Oscillospira_1181	Clostridiales_2384	Lachnospiraceae_2748	Clostridiales_1631	YRC22_1169	Clostridiales_1269	Bacteria_1107	S24-7_1674	Bacteria_2497	Bacteroidales_1364	Streptophyta_966	Oscillospira_2186	Oscillospira_3036	Ruminococcaceae_2378	Oscillospira_2927	Prevotella_2034	Bacteria_1848	Clostridiales_3719	Akkermansia_3098	Ruminococcaceae_3145	Bacteroidales_2606	Prevotella_2810	Clostridiales_2689	Bacteroidales_2444	Prevotella_3525	Clostridiales_2169	S24-7_3318	Clostridiales_852	Prevotella_1410	S24-7_3891	Prevotella_959	S24-7_1327	Ruminococcus_1502	S24-7_2120	S24-7_1060	Clostridiales_2196	Ruminococcaceae_3365	Bacteria_1602	S24-7_640	Clostridiales_2698	S24-7_3277	Bacteroidales_2151	Oscillospira_1190	Clostridiales_3327	Oscillospira_3171	Clostridiales_720	Lachnospiraceae_3663	Ruminococcaceae_2581	Treponema_2421	Clostridiales_1532	Clostridiales_3056	Ruminococcaceae_3306	Clostridiales_1299	Clostridiales_1325	Clostridiales_3108	Prevotella_1740	S24-7_2369	Bacteria_3121	Bacteroidales_2014	Bacteria_1801	Prevotellaceae_2156	Ruminococcaceae_753	S24-7_2717	S24-7_1805	S24-7_1419	S24-7_3124	Bacteria_2652	Lachnospiraceae_2381	Bacteria_2427	Clostridiales_1458	Prevotella_1418	Treponema_769	Roseburia_1720	Ruminococcus_1040	Bacteria_3486	Bacteria_800	Clostridiales_2702	S24-7_1154	Clostridiales_2785	CF231_3575	Bacteroidales_1531	Clostridiales_1204	Clostridiales_3043	Ruminococcaceae_888	S24-7_3601	Clostridiales_2283	Ruminococcaceae_3554	S24-7_748	Treponema_1792	Bacteria_1822	Lactobacillus_1650	Akkermansia_649	Clostridiales_1461	Prevotella_2753	Pasteurellaceae_2850	Clostridiales_3162	albus_3724	Bacteria_1723	RB41_3383	Clostridiales_3418	Akkermansia_2225	Bacteroidales_3773	Streptophyta_1818	Pseudomonadaceae_19005	Devosia_15786	Spirobacillales_11710	Opitutus_21950	Clostridiales_19924	Flavobacteriaceae_9378	composti_7682	Bacteria_23128	Planctomyces_23091	Chitinophagaceae_10544	Rhizobiales_17204	mitochondria_10574	Pseudomonas_16234	MIZ46_6650	Phyllobacteriaceae_18739	Pirellulaceae_8786	Flavobacteriaceae_8461	mitochondria_11968	Gammaproteobacteria_21827	A4b_17145	211ds20_14725	Microbacteriaceae_19295	Xanthomonadaceae_5933	Bacteroidetes_20883	Isosphaeraceae_239579	Gemm-2_19093	Pirellulaceae_22127	mitochondria_12329	Bacteria_11813	DS-18_4936	Chitinophagaceae_11960	Alphaproteobacteria_15354	Parachlamydiaceae_3907	Alphaproteobacteria_13403	Alphaproteobacteria_22520	Bacteria_6453	Legionellaceae_10465	Bacteria_16948	Flammeovirgaceae_10953	Rhizobiales_7001	Cytophagaceae_6643	Proteobacteria_23648	Steroidobacter_19391	Bacteria_18336	Dyadobacter_5885	hamadaniensis_7716	Proteobacteria_20492	Bacteria_12651	Bacteroidetes_10001	mitochondria_15362	Bradyrhizobiaceae_24057	Gammaproteobacteria_5277	258ds10_23330	bryantii_313609	Bacteria_6394	Comamonadaceae_259873	Bacteria_8700	PRR-11_22646	Saprospiraceae_5107	mitochondria_3950	Olivibacter_9364	A4b_240139	TK10_23294	Gemmatimonas_21051	Verrucomicrobiaceae_14977	S24-7_9468	Leadbetterella_269218	Bacteroidetes_5591	Chitinophagaceae_12447	Phycisphaeraceae_4126	Brochothrix_459539	Flavobacteriaceae_19072	Alcaligenaceae_11887	Sphingobacteriaceae_18186	Phycisphaerales_12571	Comamonadaceae_5884	Bacteroidetes_21693	Bacteria_19195	Opitutus_252488	Chitinophagaceae_23761	Betaproteobacteria_10614	Kingella_459589	Deltaproteobacteria_6844	Gammaproteobacteria_5058	Solibacterales_12702	Betaproteobacteria_6936	Bacteria_19444	Cytophagaceae_24438	Bdellovibrio_8765	Proteobacteria_16935	MIZ46_15132	Solibacterales_11939	Rhizobiaceae_14002	BD7-3_18258	GCA004_12659	Phycisphaerae_4703	Pseudomonadaceae_11908	Pirellulaceae_264590	Gemmataceae_18595	A4b_19336	AKYG1722_20943	Pseudoxanthomonas_18194	Flavobacterium_20420	Pirellulaceae_246482	mitochondria_6319	Cytophagaceae_3992	Pedobacter_5969	Pirellulaceae_3957	Alphaproteobacteria_19603	Pirellulaceae_19489	Rhodospirillaceae_22821	Bacteria_16390	Gammaproteobacteria_22937	SJA-28_18789	Chitinophagaceae_12836	Treponema_7994	iii1-15_20581	Rhodobacteraceae_19634	3BR-5F_21324	Opitutaceae_11636	Alcaligenaceae_11787	Pirellulaceae_11215	Haliangiaceae_11268	Bacteroidetes_15696	capitatum_16339	Planctomyces_21027	Gammaproteobacteria_22433	Flavobacterium_11658	iii1-15_4388	Sphingobacteriaceae_16706	Spirobacillales_6249	Proteobacteria_7146	Oscillospira_12633	Comamonadaceae_234939	Flavobacterium_15653	Cytophagales_21222	Bacteria_10783	Sinobacteraceae_14271	Bacteria_19802	Dyella_10350	Rubricoccus_4230	Sphingobacteriales_6688	Xanthomonadaceae_24513	Lachnospiraceae_249280	Chitinophagaceae_12045	mb2424_6850	Bacteria_14184	Vagococcus_21716	mitochondria_16323	Prosthecobacter_19818	iii1-15_20975	Rhodobacteraceae_12468	Gemm-3_10598	Bacteria_4536	Flavobacterium_19341	Gemmataceae_441846	Pseudomonadaceae_18938	endodontalis_458824	Comamonadaceae_7250	Planctomyces_9029	Bacteroidetes_12685	agg27_18379	alaskensis_4650	Erythrobacteraceae_12026	Rhizobium_15331	Opitutus_7151	Saprospiraceae_11046	Bacteria_7879	Sphingomonadales_11178	JG30-KF-CM45_440636	Runella_440787	Staphylococcus_5598	Gammaproteobacteria_4376	Bacteria_21726	Oxalobacteraceae_461759	Rhodobacteraceae_21301	Spirobacillales_22455	Acetobacter_13016	NKB19_20724	Gammaproteobacteria_16739	Rhizobiaceae_19104	Comamonadaceae_264791	WD2101_20308	R4-41B_8088	Cytophagaceae_243277	Zhouia_15659	Alphaproteobacteria_12895	Hymenobacter_252891	Bacteria_14452	Flavobacterium_20886	Lachnospiraceae_5020	Bacteria_16620	SJA-28_21066	Flavobacterium_12991	Flavobacterium_13584	Rhizobiales_20801	Microbacteriaceae_23605	Sphingobium_9862	Caldilineaceae_17022	Polyangiaceae_4389	Pirellula_16447	Rhodobacteraceae_17785	Comamonadaceae_17716	Microthrixaceae_23120	Pirellulaceae_12356	Aquabacterium_441128	Betaproteobacteria_23930	Cytophagaceae_14267	Rhizobiales_12733	Verrucomicrobiaceae_13326	OD1_14662	Alphaproteobacteria_262053	Bacteroidetes_18569	Prevotella_16630	liquefaciens_443721	WD2101_19062	Rhodobacter_445275	mitochondria_7695	Acidobacteriaceae_6895	Pirellulaceae_5403	Bacteria_12613	Legionellaceae_3926	MBA08_460963	RB40_4802	mb2424_15319	Rhodobacter_6009	Proteobacteria_5831	Acetobacteraceae_10516	VC2_1_Bac22_10362	Niastella_17374	Nocardioidaceae_9549	Myxococcales_17989	Ktedonobacteraceae_5459	Acidimicrobiales_17389	auto67_4W_24195	Pasteurellales_15239	Pseudomonadaceae_19209	OPB56_20469	mle1-48_23875	Chlamydiales_14522	Caulobacteraceae_256555	_16662	Alicyclobacillus_4519	Candidatus Protochlamydia_20977	Betaproteobacteria_7549	PHOS-HD29_6679	Comamonadaceae_19894	Rhodobiaceae_24103	Legionellales_7824	PRR-11_9338	A4b_14065	Rhodospirillaceae_4184	Xanthomonadaceae_10609	Devosia_13406	Cryomorphaceae_18106	Gemmata_13351	FBP_23218	PRR-11_18496	Acetobacteraceae_18428	Bacteria_17085	Bdellovibrio_10184	Chitinophagaceae_6935	A4b_23577	Acinetobacter_21060	Myroides_9844	Flavobacteriaceae_9268	BD7-3_13018	WD2101_5771	A4b_5820	Ellin517_9661	Phycisphaerales_13047	Xanthomonadaceae_14116	Bacteria_13234	Myxococcales_21392	Bacteriovoracaceae_20636	Bacteria_10189	Pirellulaceae_20450	Flavobacterium_19101	Pirellulaceae_10538	Geodermatophilaceae_251680	Pirellulaceae_16655	Gammaproteobacteria_12521	Isosphaeraceae_19866	Wandonia_18297	Alphaproteobacteria_21431	OD1_13637	Verrucomicrobiaceae_18020	iii1-15_22383	Streptococcus_20113	ZB2_6080	Enterobacteriaceae_20444	Bacteria_7048	Bacteria_22809	Sphingomonadaceae_9609	Spirobacillales_12302	Gammaproteobacteria_19971	Erythrobacteraceae_6543	amylolyticus_6788	SCA1170_247879	mitochondria_21015	A4b_13100	maritima_14176	TSBW08_20564	Sphingobacteriaceae_7475	Verrucomicrobiaceae_15940	Candidatus Xiphinematobacter_14350	Rheinheimera_239023	WD2101_11039	Pirellulaceae_10235	Mycobacterium_8144	Flavobacterium_9079	Pirellulaceae_15385	Betaproteobacteria_21382	Pirellulaceae_22997	mle1-48_7661	gallinarii_14351	Alphaproteobacteria_5867	Pseudomonas_19422	Verrucomicrobiaceae_241133	A4b_443089	Planctomyces_12186	CCU21_13786	Haliangiaceae_8961	Bacteria_24108	[Chthoniobacteraceae]_15872	Isosphaeraceae_19895	Flavobacteriales_8047	Flavobacterium_23172	Chitinophagaceae_23481	Proteobacteria_20811	Sediminibacterium_252623	Myxococcales_22105	Nitrosomonadaceae_4724	PHOS-HD29_247947	Inquilinus_5477	Ellin517_21576	Ignavibacteriales_23419	Iamia_248570	Planctomyces_6056	Bacteria_12634	Isosphaeraceae_4638	Gammaproteobacteria_19744	Bacteria_23122	Rhodospirillaceae_21727	Sphingobacteriales_13041	Gammaproteobacteria_21889	ximonensis_252212	Ellin5290_12556	ZB2_23992	Pirellulaceae_10179	Bacteria_14802	Bacteria_6584	TSBW08_13343	[Saprospirales]_439753	DA101_13550	Burkholderiales_13249	Bacteria_4591	Paenibacillus_9897	SJA-4_20541	ureae_9293	Legionellales_16611	Parapedobacter_17998	Planctomyces_15534	Bacteria_11151	Rhodobacteraceae_250680	Devosia_4278	Deltaproteobacteria_8030	succinicans_24243	Uliginosibacterium_12135	Bdellovibrio_4599	Allobaculum_6931	soli_15016	Methylobacterium_459444	Isosphaeraceae_10349	Sphingobacteriaceae_13555	Mollicutes_10010	Bacteroidetes_14449	Sphingobium_22853	Myxococcales_10248	Methylobacillus_11108	Planctomyces_19550	Planctomycetes_21139	Rubrobacter_4857	mitochondria_20764	mitochondria_6066	MND1_19612	Thermomonas_241295	Rhizobiales_16810	TSBW08_9186	Opitutaceae_8570	Aquicella_24330	Gammaproteobacteria_16099	Ellin6075_7476	MLE1-12_7898	Microbacteriaceae_6506	Lachnospiraceae_12224	Chitinophagaceae_17417	Bacteroidetes_21691	mb2424_6035	SJA-4_16167	Hyphomicrobiaceae_259899	OD1_18521	SJA-4_19795	Aggregatibacter_458965	oryzae_7158	mexicana_444951	BD7-3_439635	schaedleri_12534	Hymenobacter_5525	Actinopolysporaceae_24441	[Weeksellaceae]_8060	Spirobacillales_14923	Cytophagaceae_23526	Clostridiales_5551	Caldilineaceae_7837	A4b_4932	[Fimbriimonadaceae]_440835	Proteobacteria_6798	Cytophagaceae_7308	Planctomycetia_17454	Candidatus Xiphinematobacter_4370	Olivibacter_17140	mitochondria_19439	volvocinopsis_253387	Flavobacterium_11797	Flavobacteriaceae_15209	Pirellula_4120	Sphingobacteriales_4253	Planctomyces_11451	Flavobacteriaceae_12893	BD7-3_17997	mitochondria_6365	Pirellulaceae_4610	Proteobacteria_6515	Devosia_7611	GCA004_15729	WD2101_16426	Solirubrobacterales_14758	MND4_16772	Pirellulaceae_14786	Brachybacterium_433712	Planctomyces_20702	Verrucomicrobiaceae_20442	Spirosoma_8206	Bacteroidetes_20520	Myxococcales_11012	Deltaproteobacteria_23943	Bacteroidetes_23704	Pirellulaceae_9741	Alphaproteobacteria_19487	Bifidobacterium_290991	Bacteria_24068	Fluviicola_18113	mitochondria_19287	Armatimonadaceae_6526	Chlamydiales_7816	CL500-15_7729	SR1_12543	Planctomyces_16870	Cyanobacteria_21393	ML635J-21_23553	A4b_14125	WPS-2_4768	Flavobacteriaceae_11499	Proteobacteria_22287	Gemm-3_17822	Sphingobacteriaceae_10043	Proteobacteria_24530	Fimbriimonas_13748	GCA004_20823	IIb_6356	Gemmata_21310	Xanthomonadaceae_9108	Bacteroidetes_17688	[Chthoniobacteraceae]_7453	Betaproteobacteria_21523	Proteobacteria_8192	Cytophagaceae_22552	BD7-11_21674	Bacteria_22434	Bacteria_18555	Proteobacteria_17190	Sphingobacteriaceae_8117	Pirellula_8442	succinicans_16605	Cytophagaceae_19986	adhaesivum_6043	WD2101_24008	VC2_1_Bac22_4412	Bdellovibrio_16890	Bacteria_15859	Myxococcales_11835	Cystobacterineae_17225	Gemm-3_7489	[Pedosphaerales]_13314	Phyllobacteriaceae_4032	Flavobacteriaceae_23248	Myxococcales_262075	massiliensis_9833	Phycisphaeraceae_11979	Sphingobacteriales_17798	Bacteria_14175	0319-6G20_234938	Planctomyces_17363	Bacteria_20288	Pseudoxanthomonas_12762	Methylophaga_438095	Crocinitomix_12171	Chitinophagaceae_4898	Sva0725_10291	Chloroplast_19585	Sphingobacteriaceae_8312	Anaerolineae_20622	BD7-3_19926	Bacteria_18407	A17_14388	Spirobacillales_4834	Agrobacterium_455011	Sphingobacteriaceae_22048	Flavisolibacter_9509	Verrucomicrobiaceae_14311	Betaproteobacteria_4470	Planctomyces_441038	starrii_22046	Gammaproteobacteria_4694	Pirellula_14761	Bacteroidetes_12428	Sphingomonadaceae_236261	iii1-15_13105	Proteobacteria_17080	Acetobacteraceae_10723	Rhodospirillaceae_22906	Ellin6067_11400	Xanthomonadaceae_16492	mitochondria_6592	PHOS-HD29_13212	Saprospiraceae_15481	Gammaproteobacteria_8416	Streptococcus_461475	succinicans_18758	Sphingobacteriaceae_9245	Bacteria_14469	Bacteroidetes_16162	Alphaproteobacteria_12553	Gemmataceae_14072	Cryomorphaceae_4339	Arthrobacter_6212	Sphingobacteriaceae_20141	[Fimbriimonadaceae]_444654	BD7-3_4653	Chitinophagaceae_7439	mitochondria_18890	Verrucomicrobiaceae_4806	Acetobacter_6500	Chitinophagaceae_5072	Verrucomicrobia_10456	Proteobacteria_7184	Pirellulaceae_11048	Bacteria_8950	Bacteria_12833	Pirellulaceae_7990	Chitinophagaceae_14811	FAC88_16579	[Chthoniobacteraceae]_18444	4C0d-2_21166	Proteobacteria_16342	Bacteria_8119	SJA-4_23524	Sinobacteraceae_17741	Pedomicrobium_31608	Pirellulaceae_4303	Comamonadaceae_445009	Gammaproteobacteria_8522	Sphingobacterium_8025	Proteobacteria_19663	Sphingobacteriales_21969	Saprospiraceae_21214	Solirubrobacterales_12042	Luteolibacter_19013	S0208_23164	Bacteria_14149	mitochondria_8573	Gemmataceae_13418	Xanthomonadaceae_21790	Proteobacteria_13354	Candidatus Protochlamydia_5254	Cytophagales_15329	Verrucomicrobiaceae_18449	Methylibium_247001	Dyadobacter_6893	Sphingomonadales_6993	Myxococcales_16441	Gammaproteobacteria_11498	Bacteria_21289	Planctomyces_4163	Phyllobacterium_441305	Verrucomicrobiaceae_10977	Chitinophagaceae_440706	MS3071_19636	mitochondria_23927	mitochondria_17979	Solibacterales_4341	ZB2_21319	Gammaproteobacteria_13409	Caldilineaceae_14318	S24-7_22636	Pirellulaceae_14098	Flavobacterium_17385	ximonensis_23304	vadinHB04_18957	ferax_10724	Bacteria_6869	Gemmata_16220	Rhodospirillales_7005	Chitinophagaceae_18531	Paracoccus_8259	massiliensis_244891	Deltaproteobacteria_9439	Chitinophagaceae_18785	Bacteria_20577	Flavobacterium_20099	Planctomyces_13875	Chitinophagaceae_16570	Flavobacteriaceae_12061	BD7-3_5833	Chitinophagaceae_17293	Pirellulaceae_15403	Bacteroidetes_10856	Coxiellaceae_23452	B-42_19257	Novosphingobium_15075	Pedobacter_249560	MIZ46_24505	Aquicella_16911	Sphingobacteriales_16473	Xanthomonadaceae_15266	Pedobacter_4682	211ds20_5092	B-42_21016	massiliensis_14816	Sphingobacteriales_20583	HTCC_6832	mitochondria_15191	Phycisphaerales_5887	Herminiimonas_8867	Anaerolinaceae_22851	Bacteroidetes_7912	Bacteria_5541	WD2101_9450	Opitutus_11879	Cytophagales_20394	Alphaproteobacteria_17214	WD2101_3903	CCU21_16074	Phycisphaerae_21274	Sphingobacteriales_10869	Bacteria_95191	Zoogloea_12617	Rhodococcus_438862	Gammaproteobacteria_15314	Bacteria_13954	Proteobacteria_7144	Flavobacterium_7121	Sphingomonas_13622	Bacteria_21268	Proteobacteria_11061	Pirellulaceae_22080	Deltaproteobacteria_16588	Pla1_21690	Enterobacteriaceae_15064	Phycisphaeraceae_4850	Pirellulaceae_10424	MLE1-12_13671	Bacteroidetes_24035	Bacteria_13149	iii1-15_6008	Rickettsiales_7029	Bacteria_18138	Sphingobacteriaceae_17430	iii1-15_15900	Sphingobacteriales_442008	Nitrospira_11663	Alphaproteobacteria_8932	Luteibacter_23587	NKB19_22450	Bacteria_9269	Rhizobiaceae_23135	BD7-3_8812	Olivibacter_9842	Comamonadaceae_440039	Bacteria_22351	castellanii_16658	Saprospiraceae_18518	terrigena_246866	Myxococcales_9053	Asticcacaulis_13539	Pirellulaceae_16488	Bacteria_6147	Proteobacteria_10990	Sinobacteraceae_11127	Bacteria_21321	Flavobacteriaceae_10529	Desulfovibrionaceae_9716	Bacteria_7225	[Saprospirales]_21507	Myxococcales_258556	Bacteroidetes_12378	Chitinophagaceae_17882	Bizionia_15631	Clostridiales_4676	Pirellulaceae_4848	Gemm-2_5236	Caulobacteraceae_12744	Pirellulaceae_21215	Bacteroidetes_22830	ML635J-21_4540	Hyphomonadaceae_12122	Planctomyces_9799	RB41_4053	Comamonadaceae_12821	Pelagicoccus_15836	Bacteria_15070	Flavobacterium_23790	Sphingomonadaceae_8115	Bacteria_19736	[Cerasicoccaceae]_9531	Gammaproteobacteria_21117	Fluviicola_17156	Sphingobacteriaceae_22605	iii1-15_12109	Clostridiales_15124	Leadbetterella_13605	Rhizobiales_314346	A4b_5196	Bacteroidetes_10382	Planctomyces_22859	Solibacterales_21013	OM27_9490	Rhizobiales_4742	fascians_446238	Alphaproteobacteria_18415	Chitinophagaceae_14277	Bacteroidales_6436	Proteobacteria_23688	[Weeksellaceae]_458563	Janthinobacterium_10739	Ellin6075_15712	A4b_14389	Bradyrhizobiaceae_257402	Alphaproteobacteria_15214	Alphaproteobacteria_20871	Bacteria_8764	Saprospiraceae_8089	Bacteria_4889	Alishewanella_459255	echinoides_460528	Cytophagales_23447	VC2_1_Bac22_7156	Alphaproteobacteria_5803	Sva0725_234909	Spirobacillales_21930	SJA-4_17355	Planctomyces_16296	Ruminococcaceae_4352	Xanthomonadaceae_18132	Planctomyces_20485	Phycisphaerales_6225	Sphingobacteriaceae_12888	Ellin5290_24899	Rhizobiales_11083	mitochondria_15256	Verrucomicrobiaceae_4754	gallinarii_15103	iii1-15_13814	Flavobacterium_21829	Candidatus Solibacter_22380	Lachnospiraceae_5358	Haliangium_9958	starrii_15222	Oleiphilaceae_7620	ML635J-21_14686	iii1-15_15994	Proteobacteria_10770	Devosia_257437	Sphingobacterium_15989	Bacteria_21487	Legionella_17580	[Prevotella]_457475	distorta_18015	Fluviicola_5089	Myxococcales_10330	Bacteriovoracaceae_11579	Azoarcus_11338	Sphingobacteriales_10113	Stenotrophomonas_16027	isatidis_7045	Steroidobacter_20367	mitochondria_18010	Sphingobium_23206	Bacteria_9682	Myxococcales_5034	Bacteria_12258	Saprospiraceae_21699	Sinobacteraceae_17282	fulvum_9251	iii1-15_6073	bacteriovorus_442733	Alicyclobacillus_14926	Gammaproteobacteria_12043	Gammaproteobacteria_20088	Proteobacteria_22880	Planctomyces_13548	Deltaproteobacteria_18091	Chitinophagaceae_9371	Rhizobiaceae_24207	Pirellulaceae_15350	Legionellaceae_16225	Verrucomicrobiaceae_22098	Pirellulaceae_21897	Gammaproteobacteria_16482	Pirellulaceae_24286	Sphingomonadales_21367	Planctomyces_253257	Myxococcales_262487	[Chthoniobacteraceae]_21093	ML635J-21_8858	Bacteria_19351	massiliensis_444725	Gammaproteobacteria_16916	Sinobacteraceae_250391	Xanthomonadaceae_444923	Bacteria_13042	Pseudomonadaceae_11894	Ellin6075_263927	spinosum_12414	Pseudomonas_20416	Alteromonadales_20258	Ellin6067_15689	Cytophagaceae_7792	Alphaproteobacteria_16638	Alphaproteobacteria_24528	Opitutus_435241	Planctomyces_6985	Pirellulaceae_20888	Vitreoscilla_19279	AKAU3564_18588	Cystobacterineae_19913	Bacteria_12977	Bacteria_12360	Bacteria_20530	Gammaproteobacteria_17380	Verrucomicrobiaceae_24244	Bacteria_7388	Pseudomonas_430950	Verrucomicrobiaceae_10580	Bacteria_5647	Rhizobiales_22818	CL500-15_20869	Xanthomonadaceae_22225	Gammaproteobacteria_23086	Comamonadaceae_12968	Pirellula_22058	Bacteria_9829	Pirellulaceae_23201	Actinomycetales_20837	Gemmataceae_7295	Alcaligenaceae_21890	ML1228J-1_7687	Hymenobacter_18109	Chelatococcus_11473	PRR-10_4038	Pirellulaceae_20174	Xanthomonadaceae_8212	ansorpii_5247	Clostridiales_11700	Coxiellaceae_13036	RB40_19692	Proteobacteria_17560	MLE1-12_17130	Bdellovibrionaceae_10813	Rickettsiales_15657	iii1-15_10710	Devosia_267020	Paenibacillaceae_6983	Spirobacillales_7101	SJA-4_23931	Coxiellaceae_4385	Bacteroidetes_22139	Ignavibacteriaceae_15880	OD1_20961	Bacteroidetes_9647	Ignavibacteriaceae_4024	Bacteria_13127	Alphaproteobacteria_11859	Gemmata_10597	A4b_23124	Opitutaceae_5730	Sphingobacterium_5303	Proteobacteria_18792	Sphingobacteriaceae_15477	Gemm-2_22883	Betaproteobacteria_15722	Alteromonadaceae_5836	SJA-4_23202	Sphingomonadaceae_16767	Flavobacterium_11280	Micrococcaceae_13497	maritima_455332	Gammaproteobacteria_8658	Bacteria_18956	Solibacterales_23402	Verrucomicrobiaceae_18400	Flexispira_140650	Alphaproteobacteria_23993	Bartonellaceae_9619	Myxococcales_5040	Cytophaga_18660	Gemm-1_17485	OD1_10095	cryoconitis_19869	Caulobacteraceae_20183	Myxococcales_9918	Microbacteriaceae_13482	Bacteria_8465	Xanthobacteraceae_17555	Betaproteobacteria_17418	Flavobacteriaceae_6124	Solibacterales_10551	Prevotella_8679	Rhodobacteraceae_13754	Bacteria_5421	Devosia_6771	Sphingomonadales_5967	Cytophagaceae_7042	Pirellulaceae_19675	Micrococcus_459210	Oxalobacteraceae_446904	Rhodospirillales_8555	Pirellulaceae_16465	Myxococcales_15746	Rhodospirillales_11638	Solibacterales_7314	Luteolibacter_16279	starrii_262288	Bacteria_23925	Chlamydiia_5493	Verrucomicrobiaceae_9681	Erysipelothrix_16515	258ds10_22685	Isosphaeraceae_444157	Pirellulaceae_4575	Bacteria_22518	Rhodospirillaceae_11583	[Chthoniobacteraceae]_14363	Chitinophagaceae_15099	Pirellula_11746	Bacteria_21841	Bacteria_21584	Reichenbachiella_10480	Solibacterales_5739	SJA-4_445775	Gemmataceae_17275	Psychrobacter_145135	Devosia_5451	Legionellales_9915	Sphingobacteriales_16201	Ellin6075_243519	[Chthoniobacteraceae]_20949	Rhizobiales_11003	Bacteria_215279	MND1_13407	S085_17052	MIZ46_19800	BD7-3_4841	[Pedosphaerae]_8997	Bacteroidetes_14807	Legionellales_10585	Chitinophagaceae_6827	[Pedosphaerales]_17445	Bacteria_22337	Sphingopyxis_19440	Microbacteriaceae_21247	Bacteria_8252	Bacteria_12986	Procabacteriaceae_4064	0319-6E2_21794	Candidatus Xiphinematobacter_5892	Flavobacterium_313098	Rhodobacteraceae_17955	Sphingobacteriales_22822	Alphaproteobacteria_8989	S24-7_142472	T78_14312	ZB2_5418	Gemmataceae_13472	Acinetobacter_21846	Pedobacter_258253	Chitinophagaceae_21991	Sinobacteraceae_3936	Chryseobacterium_14444	MIZ46_12350	Gammaproteobacteria_9662	Pseudomonas_16294	MND1_23446	Bacteria_19571	Nitrosopumilus_20626	Proteobacteria_5100	Bacteria_16036	Bacteroidetes_7830	Bacteria_19719	Rhizobiales_438244	Sediment-1_18389	Rhizobiaceae_8529	Phycisphaeraceae_23942	Bacteroidetes_15479	Bacteria_3896	Solibacterales_15380	Luteolibacter_21115	Candidatus Xiphinematobacter_446845	Caldilineaceae_14837	Sphingobium_17335	Bacteroidetes_16993	Flavobacterium_21501	Pirellulaceae_15744	A4b_22973	cryaerophilus_8175	Rhodospirillaceae_4111	Bacteria_5468	MIZ46_14564	Proteobacteria_8016	Paenibacillus_22921	SM1D11_23690	B97_4631	Anaerolinea_24076	Afifella_12004	Microbacteriaceae_239698	Bacteroidetes_10472	bacteriovorus_15387	Ellin6529_255794	Hyphomicrobium_9644	A17_12610	Dyadobacter_251511	Desulfovibrionaceae_19240	Saprospiraceae_6908	Microbacteriaceae_21703	Sinobacteraceae_10873	umsongensis_308250	mitochondria_17414	Pirellulaceae_8769	Enterobacteriaceae_15339	Spirochaetaceae_14981	Bacteria_5630	Proteobacteria_8369	Bacteroidales_10020	Bacteria_14540	Bacteria_8904	Proteobacteria_11278	Lactobacillus_458968	Sphingomonadales_24370	Xanthomonadaceae_10378	Cytophagaceae_8150	Proteobacteria_9605	Bacteria_9312	Chitinophagaceae_22725	PHOS-HD29_9221	Devosia_255532	WCHD3-30_13834	[Chthoniobacteraceae]_16128	Gemmata_11902	Bacteriovoracaceae_4562	A17_20369	Chitinophagaceae_7678	Erythrobacter_12363	Caulobacteraceae_443686	eikelboomii_9071	Bacillales_15821	PB19_7555	Acinetobacter_459571	Sphingomonadaceae_21912	RB40_7721	Gammaproteobacteria_16575	Devosia_15171	Bacteria_13930	Ellin6529_5019	Pedobacter_446111	Dokdonella_244559	Flavobacterium_20931	Sphingobacteriaceae_14742	Bacteria_14390	211ds20_8584	mitochondria_21663	Pedobacter_18821	Bacteroides_6756	Lachnospiraceae_138239	MND1_8550	Flavobacteriaceae_8731	mitochondria_12408	SJA-4_16813	Cytophaga_308370	TM7_15082	A4b_7444	Bacteroidetes_14298	CV90_12105	Sinobacteraceae_15633	Pirellulaceae_6896	Flavisolibacter_305503	Proteobacteria_16332	Rudanella_244798	Gemmataceae_13485	PHOS-HD29_12653	Steroidobacter_440800	Comamonadaceae_259281	Planctomyces_14706	Ureibacillus_257651	Gemm-2_11741	mb2424_4756	Wautersiella_440332	Flavobacteriaceae_8680	Legionella_4620	BD7-3_18139	Dysgonomonas_12640	Streptophyta_284212	Alphaproteobacteria_5185	Moraxellaceae_12507	TK17_5852	Spirobacillales_18092	Chloroflexales_22884	Actinomyces_460515	H39_10758	Brevibacillus_13365	Sinobacteraceae_20638	Verrucomicrobiaceae_13572	SJA-4_4732	Wautersiella_239097	Leuconostoc_306277	Parachlamydiaceae_11447	Candidatus Xiphinematobacter_19243	Bacteria_12383	Bacillales_10550	ABY1_15434	Kaistobacter_423773	mitochondria_21495	Lysobacter_19222	Proteobacteria_23980	Gammaproteobacteria_22171	Bacteria_23495	32-20_7563	Opitutus_12268	Bacteroidetes_13998	Planctomyces_11045	Planctomyces_22558	Proteobacteria_18946	Isosphaeraceae_23375	Fluviicola_11728	WD2101_7480	Acinetobacter_7671	A4b_12643	Gemmataceae_8615	Pseudomonas_443023	Porphyromonadaceae_15411	Flavobacterium_9669	Cytophagaceae_7190	OPB54_20459	Pseudomonas_430267	Chitinophagaceae_20916	Sphingomonadaceae_24448	Cryomorphaceae_12352	Bacteria_20297	Planctomyces_13872	PHOS-HD29_17671	Pirellulaceae_23007	Flavobacterium_5718	mitochondria_6846	Fluviicola_19032	Ellin6075_9381	BD7-3_11207	SJA-4_6020	WD2101_12254	Pirellulaceae_18284	Rhodoplanes_20964	Myxococcales_17840	aurea_16369	Bacteria_19208	Alphaproteobacteria_7330	Oxalobacteraceae_237712	Fluviicola_17311	Bacteroidetes_12525	Steroidobacter_10893	Bacteria_14359	Parapedobacter_16888	Alphaproteobacteria_5710	Paludibacter_306641	A4b_20952	Myxococcales_13556	Deltaproteobacteria_20566	Betaproteobacteria_15363	[Saprospirales]_7627	Ellin6075_17429	Erythrobacteraceae_14508	Roseomonas_262273	Rickettsiales_10317	Nakamurellaceae_11320	Cytophagaceae_19134	Comamonadaceae_6772	Saprospiraceae_9754	Sphingobacteriaceae_6462	A4b_4524	Legionellales_21491	Luteolibacter_254783	Cyclobacteriaceae_24344	Flavobacteriales_20383	Arthrospira_14879	Rhizobiales_22293	Shewanella_16922	[Pedosphaerales]_6745	Skermanella_441729	Rhizobiales_23695	Fluviicola_299969	Cytophagales_19071	acidaminiphila_6067	Candidatus Cardinium_19182	PRR-11_12837	PK29_11765	Phycisphaerales_16144	Turicibacter_302642	Steroidobacter_15611	Gammaproteobacteria_18730	[Saprospirales]_20732	mitochondria_19294	Verrucomicrobiaceae_13311	A4b_24508	Flavobacterium_7249	Bacteria_11608	Betaproteobacteria_12972	schindleri_461371	IIb_7825	Bacteroidetes_13969	Chitinophagaceae_15338	Pirellulaceae_23554	Microbacteriaceae_7222	aceti_15094	Verrucomicrobiaceae_19857	Opitutus_6109	Bacteroidetes_5222	[Chthoniobacteraceae]_8964	Chitinophagaceae_21877	Gammaproteobacteria_23740	Legionellaceae_9587	yanoikuyae_15110	Pirellulaceae_23511	Planctomyces_445160	fulvum_17857	Anaerolineae_12952	Comamonadaceae_5601	Flammeovirgaceae_14582	Solirubrobacteraceae_6141	Wautersiella_4515	Legionellaceae_17042	Mycoplasmataceae_13542	Bacteroidetes_9622	NB1-j_17030	Lactobacillus_16206	FBP_239278	Legionellales_3931	Spirobacillales_21180	Actinomycetaceae_443542	Cytophagaceae_17238	Devosia_7515	Pirellulaceae_5490	Roseomonas_246005	Gemmatimonadetes_10575	Betaproteobacteria_15713	RB40_12136	Aeromonas_459354	Solirubrobacterales_20556	Acidimicrobiales_21421	Chitinophagaceae_12583	Caulobacteraceae_23090	Bacteria_11309	Bacteria_20221	Bacteria_5404	Planctomyces_24516	Sphingobacteriaceae_12845	Gemmataceae_8186	Pirellulaceae_16269	Planctomyces_4428	Luteolibacter_5766	yabuuchiae_460217	Deltaproteobacteria_21709	multivorum_459796	Verrucomicrobiaceae_23873	Nocardioidaceae_4636	mitochondria_18798	Proteobacteria_23544	Myxococcales_445587	Chryseobacterium_257304	Xanthomonadaceae_24106	RB40_7749	succinicans_16771	Bdellovibrio_6321	intestinale_440658	Betaproteobacteria_22506	Alphaproteobacteria_14710	vesicularis_13325	Clostridiales_6192	Chitinophagaceae_8012	iii1-15_444891	Myxococcales_10083	Chitinophagaceae_14941	Planctomyces_19670	Bacteria_11073	SR1_11796	Alteromonadaceae_446817	Opitutus_10180	Bacteroidetes_17937	PRR-11_19560	Pirellulaceae_7964	Marinimicrobium_20515	Sediminibacterium_10703	Bdellovibrio_18086	Sphingomonas_442735	Bacteria_4161	Sphingobacteriales_7571	Pseudomonas_266997	Bacteroidetes_13510	Chitinophagaceae_6574	OM27_17771	Microbacteriaceae_23651	Sphingobacteriaceae_10556	Cytophagaceae_440074	Alphaproteobacteria_21634	Saprospiraceae_20313	Polyangiaceae_22458	A4b_11025	Bacteria_5365	Cytophagaceae_18344	Pirellulaceae_8256	Jonesiaceae_7962	SJA-101_13865	Myxococcales_22385	Bacteria_21497	Bacteria_14336	Chitinophagaceae_17758	[Chthoniobacteraceae]_14153	odoratimimus_22170	Rhodobacteraceae_19179	nodulosa_22083	Flavobacteriales_11594	Gaiellaceae_446265	Streptophyta_24193	Alphaproteobacteria_17465	composti_11341	RB40_21728	heteroC45_4W_21069	Myxococcales_9941	Saprospiraceae_18291	Bacteria_6916	S24-7_141957	Deltaproteobacteria_19811	Haliangiaceae_16812	Bacteroidetes_20417	Bacteria_19326	Dyadobacter_14486	Xanthomonadaceae_10322	Bacteria_16478	Bdellovibrio_18629	Deltaproteobacteria_14110	Providencia_442167	Flavobacteriales_4611	Sphingobacteriales_23125	Alcaligenaceae_10453	Bacteria_6724	WPS-2_15754	Rhodobacteraceae_17143	A4b_16244	Bacteria_10415	Planctomycetes_17029	SJA-101_12644	Flavobacteriaceae_21376	mitochondria_16336	mitochondria_11518	Proteobacteria_12905	Planctomyces_22699	Chloroplast_5905	Alkaliphilus_4464	iii1-15_22145	Candidatus Protochlamydia_20956	Bacteria_21719	succinicans_12976	diminuta_459800	Myxococcales_17531	Bacteria_14913	Lachnospiraceae_18326	Cytophagaceae_12531	Pirellulaceae_9277	Cytophagaceae_20632	marina_23105	Alphaproteobacteria_23957	S24-7_17874	Chlamydiales_7653	Gammaproteobacteria_19991	Deinococcus_7533	Fimbriimonas_12551	soli_19792	Verrucomicrobiaceae_8096	Bacteria_7694	Paenibacillus_6227	[Chthoniobacteraceae]_12698	S085_6909	Clostridiales_24111	Sinobacteraceae_14627	Sphingobacteriaceae_6972	lacus_439548	Proteobacteria_22918	Bacteria_18581	CFB-26_4795	Spirobacillales_5099	Cytophagaceae_14609	Phycisphaerales_16751	GCA004_22707	Planctomyces_21623	IS-44_250853	S0208_8278	A4b_5226	australicum_18865	S24-7_137047	Pirellulaceae_6888	Clostridiales_23450	Dyadobacter_12465	Gammaproteobacteria_22449	Bacteroidetes_20478	Saprospiraceae_8464	Uliginosibacterium_253301	Ellin6075_9091	Alcaligenaceae_6805	Plesiocystis_11467	Halomonas_432154	meridiei_253721	Iamia_17680	Piscirickettsiaceae_21256	Sphingobacteriales_10418	Bacteriovorax_6600	Bacteroidetes_24044	Bacillales_17934	Pirellulaceae_9012	Deltaproteobacteria_21757	PHOS-HE93_5522	Flavobacteriaceae_23251	Chitinophaga_5064	mb2424_10277	SR1_4849	Opitutus_13001	Pirellulaceae_16552	Pirellulaceae_4241	Pontibacter_16865	Perlucidibaca_10153	Haliangium_7171	Rhodobacteraceae_20639	Bacteria_8051	SC-I-84_19123	Bacillus_288404	Xanthomonadaceae_15227	Sphingobacteriaceae_21760	A17_15606	Comamonadaceae_443739	GCA004_24196	Sphingobium_13898	Myxococcales_11848	Sphingobacteriaceae_17292	Acidobacteria-5_6372	Rhizobiales_12814	Gemm-1_9193	Chitinophagaceae_238953	Bacteria_5594	Enterobacteriaceae_8682	Flavobacteriales_12910	Myxococcales_24262	Bacteria_5096	Rhodospirillaceae_11716	Afifella_8564	Rhizobiales_6569	Pirellulaceae_6100	Myxococcales_21181	Bacteria_11838	[Pedosphaerales]_16987	Chondromyces_9240	Chitinophaga_19606	phosphatis_311160	DA101_20024	Burkholderiales_7094	Chlamydiales_21822	Bacteria_14226	Haliangiaceae_4280	Brevibacterium_459213	Burkholderiales_10016	[Chthoniobacteraceae]_9140	Cytophagaceae_7793	iii1-15_8611	Flavobacteriaceae_9179	Enterobacteriaceae_15193	Bacteria_10017	rosea_438837	Aquicella_11852	Phycisphaerales_20136	mobilis_12879	Bacteria_22545	Myxococcales_266745	Spirobacillales_13478	Pseudomonas_20588	YLA114_4456	Hyphomonadaceae_11948	Nitrosomonadaceae_8165	Proteobacteria_14048	GCA004_10553	Myxococcales_442211	Verrucomicrobiaceae_12961	Flavobacterium_23295	Steroidobacter_235092	Bacteroides_446163	Sphingobacteriaceae_15545	Aquicella_14770	Bacteria_20507	Pseudaminobacter_20910	Algoriphagus_17108	Clostridiaceae_19949	Pirellulaceae_16690	Cytophagales_21707	Beijerinckiaceae_23026	Acholeplasma_10722	Cytophagaceae_19022	Bacteria_22096	Parapedobacter_4988	mitochondria_8037	Gammaproteobacteria_6812	PHOS-HD29_20835	Alphaproteobacteria_22470	iii1-15_8309	Opitutus_14028	Pirellulaceae_6433	Chitinophagaceae_5221	SHD-231_11492	Gemmata_9704	Pirellulaceae_4818	Bacteria_12974	258ds10_10548	Candidatus Xiphinematobacter_438877	Gemmata_4541	Myxococcales_22964	Ellin515_16709	mitochondria_12878	Pirellulaceae_6218	TM7-1_4363	Planctomycetia_15012	Alteromonadaceae_12168	Proteobacteria_15317	Methylococcaceae_6675	Verrucomicrobiaceae_11489	Gammaproteobacteria_12388	Bacteroidetes_18915	Cytophagaceae_4084	Sphingobacterium_13546	Pirellulaceae_19765	WS1_21910	A17_8970	Pirellulaceae_13125	Bdellovibrio_14638	TM7-1_9036	Rhizobiales_9628	Gemmata_21074	agg27_22370	Legionellales_10900	Comamonadaceae_19576	Myxococcales_15527	Gemmata_20536	Bacteria_9141	acidaminiphila_459235	Sphingobacteriaceae_4752	Kaistobacter_441989	Bacteroidetes_17648	Geodermatophilaceae_428229	Pirellulaceae_12263	Acinetobacter_4055	A4b_6224	Euglenozoa_6222	Bacteriovoracaceae_14577	Gemm-5_22971	Pirellulaceae_13005	FAC88_250188	Polyangiaceae_17991	Legionellaceae_9404	Chitinophagaceae_261707	Parvibaculum_9943	Alphaproteobacteria_21978	Planctomyces_23360	Larkinella_21925	Bacteroidetes_7845	Bacteria_17432	Rhizobiales_21546	Flavobacterium_20893	Parapedobacter_23810	Rhizobiales_9700	Bacteria_11626	Bdellovibrio_22768	Pirellulaceae_19303	Gemm-5_12015	KD8-87_24250	Nocardioides_14961	258ds10_11448	ABY1_22452	Proteobacteria_23109	Thermomonas_438663	Bacteroidetes_12361	Bacteria_15762	Rhodospirillaceae_14376	Erythrobacteraceae_6173	Patulibacter_18954	heteroC45_4W_5182	Oscillospira_145148	Bacteria_8642	mitochondria_4685	MLE1-12_8263	A4b_15443	Fluviicola_12931	DH61_8132	succinicans_21266	Rhodoplanes_30778	Pirellulaceae_8356	Chlamydiales_13048	Proteobacteria_18771	Sphingobacteriaceae_7849	Dysgonomonas_441092	Proteobacteria_8721	Bacteroidetes_22261	GCA004_24397	Cupriavidus_443649	Saprospiraceae_9929	iii1-15_11932	Rhodospirillaceae_22590	Betaproteobacteria_14964	MIZ46_17813	Sphingobacteriaceae_3996	Hymenobacter_6287	Nocardioidaceae_18285	hepaticus_135019	SHA-109_10154	Flavobacteriaceae_14029	Bacteroidetes_18465	dichloromethanicus_460519	Bacteria_6726	Gemmata_19015	Flavobacterium_18418	Ellin6075_249227	Bacteria_24218	Syntrophobacteraceae_13828	ML635J-21_6271	Fimbriimonas_16533	Deltaproteobacteria_15243	iii1-15_11126	Gammaproteobacteria_22615	Bacteria_6840	Rhodospirillaceae_9719	Pirellulaceae_23399	Sinobacteraceae_19010	Bacteroidetes_8847	Flavobacterium_8794	Bacteria_23804	Flavobacteriales_21042	eggerthii_22569	Saprospira_18666	Gammaproteobacteria_21685	Opitutaceae_241934	Gemm-1_13837	Marinilabiaceae_9515	Verrucomicrobiaceae_7557	Sphingomonas_15192	Desulfovibrio_12118	Hyphomicrobiaceae_12804	A4b_12454	marina_8384	Planctomyces_4022	Rubritalea_16796	H39_7747	Bacteroidetes_19751	mitochondria_24129	Nodularia_12996	Hydrogenophaga_442022	Gammaproteobacteria_10276	Leadbetterella_443755	Gammaproteobacteria_13032	Phyllobacteriaceae_430522	Myxococcales_5542	Sphingobacteriaceae_19394	Planctomyces_24452	Cytophagaceae_4139	Chlamydiales_10778	Saprospiraceae_5864	Flavobacterium_13140	WD2101_5768	WD2101_21124	Bacteria_20798	Flavobacteriales_9581	Rhodospirillaceae_20224	Bacteroidetes_15982	Bacteria_216558	Burkholderiales_15349	Streptophyta_14516	Planctomycetes_11423	NB1-j_18982	sapmiensis_18225	Chitinophagaceae_18741	succinicans_14723	Verrucomicrobiaceae_17678	Sphingobium_7180	mitochondria_17212	Streptophyta_14903	Proteobacteria_11040	32-20_12934	Leadbetterella_21855	Corynebacterium_259209	Xanthomonadaceae_17614	211ds20_10595	Chitinophagaceae_16747	Streptococcus_461812	Bacteroidetes_17918	Coxiellaceae_21804	Aquicella_5292	Propionivibrio_12592	RB41_6779	Alphaproteobacteria_13230	auto67_4W_11027	Parabacteroides_22007	Xanthomonadaceae_431061	Deltaproteobacteria_11261	Bacteriovoracaceae_15274	Gammaproteobacteria_13521	Bacteroides_18126	Bacteria_13435	Solibacterales_16513	S24-7_7544	Bradyrhizobiaceae_16900	Dokdonella_6636	Sphingomonadaceae_13849	iii1-15_16683	Betaproteobacteria_22606	Bacteria_18079	Candidatus Xiphinematobacter_10333	Planctomyces_18662	WD2101_14559	A4b_24104	mitochondria_21318	Chlorobi_16163	Bacteria_13215	Ruminococcaceae_13231	Deltaproteobacteria_16160	Betaproteobacteria_14483	mb2424_14474	Syntrophobacteraceae_14809	YLA114_18618	Aquicella_13295	Cytophagaceae_6161	Chitinophagaceae_4961	Candidatus Xiphinematobacter_19592	Bacteroidetes_11526	Bacteria_9059	WD2101_22544	Cytophagales_9389	Xanthomonadaceae_22245	taiwanensis_24063	Rhodobacteraceae_20464	agg27_12576	Streptophyta_11122	Pseudomonas_12747	Sphingobacterium_5565	Coxiellaceae_5935	Comamonas_430145	Gammaproteobacteria_14006	Bacteria_10050	Bacillaceae_15397	MIZ46_13180	Chitinophagaceae_21958	3BR-5F_4108	Sphingobacteriales_8166	Sphingobacteriaceae_20270	Bacteria_22298	Devosia_11378	Pirellulaceae_18303	Bacteria_14939	Bacteria_11300	Rhodoplanes_5999	Chitinophagaceae_9408	[Weeksellaceae]_20538	Caldilineaceae_9202	Nocardioidaceae_445868	Planctomyces_16065	Bacteria_8981	Armatimonadaceae_6262	Nitrospiraceae_5880	Gammaproteobacteria_19215	microcystinivorans_446649	Lachnospiraceae_16724	Pirellulaceae_7321	Bacteria_21363	Acetobacter_5030	mucilaginosa_23346	mitochondria_13153	A4b_11557	Ellin6075_440910	Novosphingobium_438088	Bacteroidetes_5975	Myxococcales_6737	Sinobacteraceae_22815	OM60_19743	[Chthoniobacteraceae]_18561	Bacteria_216785	Cytophagales_10555	mitochondria_15566	Proteobacteria_4629	Spirobacillales_5498	BD7-3_20748	Myxococcales_5568	ZB2_18251	Rhodocytophaga_248066	YJF2-48_12120	ABY1_18881	Ellin517_12149	Hymenobacter_15690	Bacteroidetes_11996	S47_7461	WD2101_9126	Pirellula_19759	Sphingobium_445809	Gammaproteobacteria_4654	Bacteria_19493	Anaerolineae_19584	Sphingobacteriaceae_8938	Devosia_8796	Xanthomonadaceae_4901	Procabacteriaceae_6533	Pirellula_21754	Steroidobacter_8695	Mycoplasmataceae_11828	Bacteria_20460	Devosia_239605	NKB19_6934	Bacteria_15119	Spirosoma_17931	Spirobacillales_21409	Sphingobacteriaceae_17721	Sinobacteraceae_6343	Sva0725_20757	Alphaproteobacteria_12307	Pirellulaceae_19131	Gemmata_9033	Solirubrobacterales_242593	Legionellales_10190	Flavobacteriaceae_14899	Alteromonadaceae_10444	Cytophagaceae_6921	SM1D11_11340	frigidaquae_12389	diminuta_5998	Pirellulaceae_11287	A4b_10273	MS1399_23391	Flavobacterium_12096	Porphyromonadaceae_19321	Flavobacterium_19370	Streptomyces_4083	B97_12620	transvaalensis_15167	Myxococcales_19221	Xenococcaceae_12955	Massilia_434091	Bacteroidetes_9923	Gammaproteobacteria_14229	Deltaproteobacteria_13960	Sphingobacteriales_16594	OPB56_23723	Cytophagaceae_18504	Paenibacillus_9623	Flavobacteriales_8598	Nitrospira_16309	Spirobacillales_18043	Cytophaga_21880	Legionellaceae_11156	Halanaerobiaceae_9363	Bacteria_18280	Chitinophagaceae_15524	Pirellulaceae_5450	Bacteria_23033	Chloroplast_10073	Flavobacterium_22560	Phormidium_250120	Cyclobacteriaceae_21894	Gemmata_14889	Chitinophagaceae_6075	Phytophthora_7691	Sphingobacteriaceae_18331	Gemmata_21342	MIZ46_3910	Corynebacterium_21560	Streptophyta_12301	Campylobacter_8021	Planctomyces_20116	Comamonadaceae_7980	Bacteroidetes_16408	Myxococcales_12560	Rhodospirillaceae_13543	mitochondria_7418	Gammaproteobacteria_5062	Ellin6075_11562	Bacteria_11342	Bacteria_6370	Bacteroidetes_9032	Lactobacillus_23635	Gammaproteobacteria_13906	Bacteria_8835	Sphingobacteriales_10029	Gammaproteobacteria_21609	Planctomyces_16091	Proteobacteria_16617	Acidisoma_18640	Bacteria_11187	Bacillales_13495	[Bryobacteraceae]_440485	CL500-15_7096	Coxiellaceae_8258	Dysgonomonas_17012	Opitutus_20177	Cellvibrio_18456	Bacteria_8774	Caulobacteraceae_13097	Pirellulaceae_23485	aurantia_12897	Bacteriovoracaceae_11119	Flavobacterium_19041	Flavobacteriaceae_4162	Leadbetterella_10634	Dyadobacter_14730	Deltaproteobacteria_20237	Anaerolinaceae_24260	Bacteria_8729	Sphingobacteriales_4847	Rhizobiales_6813	Pirellulaceae_21200	Proteobacteria_8171	RB40_5176	Bacteroidetes_6196	Proteobacteria_21944	Caulobacteraceae_246445	Comamonadaceae_9172	Cytophagaceae_15247	Bacteria_18213	A4b_10478	Acinetobacter_442897	Proteobacteria_21669	Actinomycetales_241530	Bacteria_9204	Bacteria_11353	Acetobacteraceae_22445	Bacteria_20211	Pirellulaceae_14995	Flavobacteriaceae_7972	S24-7_287314	Hyphomonadaceae_21401	[Chthoniobacteraceae]_11484	Rhodoplanes_433786	Sulfurospirillum_6507	Sporomusa_10044	[Weeksellaceae]_19008	Legionellaceae_5248	Haliangiaceae_12255	Bacillales_259659	Lachnospiraceae_21739	iii1-15_15263	S24-7_15711	Sphingomonadaceae_23152	Ellin329_23428	Clostridiales_9880	[Pedosphaerales]_16184	Gammaproteobacteria_19822	A4b_17006	Corynebacterium_435093	Gemmata_4876	Sphingobacterium_10325	Opitutus_19779	Planctomyces_7799	Legionellaceae_13740	C111_20861	Proteobacteria_13559	Novosphingobium_9860	succinicans_22563	Enterobacteriaceae_8845	Pirellulaceae_446182	Gracilibacteraceae_262869	Solibacterales_11844	Alphaproteobacteria_7016	Sva0725_14531	WD2101_10089	Granulicella_9979	gelidilacus_23602	[Pedosphaerales]_6821	Bacteria_14720	Ellin517_18462	Bacteria_16957	Pirellulaceae_7052	PBS-25_15966	Chitinophagaceae_5347	HTCC2089_4203	OPB56_9194	MIZ46_16354	Prosthecobacter_5862	Pseudoxanthomonas_254957	C0119_20194	Saprospiraceae_5788	Pirellulaceae_24287	Pirellulaceae_24232	Proteobacteria_16362	Gammaproteobacteria_12400	Myxococcales_9290	CFB-26_21659	fasciculatus_22149	TM7-1_14890	Rhodothermaceae_16190	mitochondria_20891	Pirellulaceae_14840	Cystobacterineae_22494	Burkholderiales_11365	Bacteriovoracaceae_24392	Sphingobacteriales_11511	Mucilaginibacter_7876	Bacteria_19520	Gammaproteobacteria_20252	Proteobacteria_17498	Phyllobacteriaceae_6546	WD2101_24141	TK17_7281	[Chromatiaceae]_13274	Sphingobacterium_21662	Clostridiales_4187	Proteobacteria_8311	Gammaproteobacteria_6419	Coxiellaceae_11424	Filifactor_17278	Planctomyces_5476	Actinomyces_14248	Gammaproteobacteria_4679	Pirellulaceae_18635	BD7-3_9054	Pirellulaceae_22213	Flavobacterium_11009	Nitrospira_7416	Ammoniphilus_14850	Hyphomicrobiaceae_10734	Rhodoplanes_442249	diminuta_442416	vinacea_10736	Sphingomonadales_13262	Pirellulaceae_15316	Pirellulaceae_12677	Gemmataceae_13860	Erythrobacteraceae_20374	Comamonadaceae_16599	Pirellulaceae_24242	Flammeovirgaceae_4867	Pirellulaceae_24191	Proteobacteria_6892	Comamonadaceae_17191	Sphingobacteriales_21799	Verrucomicrobiaceae_7377	Adhaeribacter_17564	[Chthoniobacteraceae]_10742	Erythrobacteraceae_248240	Isosphaeraceae_7512	Solirubrobacterales_256816	Bacteria_7291	Pseudomonadaceae_8677	Bacteria_14708	Pirellula_440867	Ellin6529_18972	Sphingobacteriales_19064	Luteolibacter_430592	Phyllobacteriaceae_12648	SM1D11_12452	A17_16544	oc28_442638	[Pedosphaerales]_10646	Polyangiaceae_15613	Caulobacteraceae_24083	Gemm-1_23141	Clostridiales_9296	FBP_237453	Gammaproteobacteria_20083	iii1-15_13713	Lysobacter_13039	Gammaproteobacteria_21291	Chryseobacterium_7337	Rhodobacteraceae_17744	p04_C01_9048	fulvum_12595	Xanthomonadaceae_9811	Solibacterales_21712	Rhizobiales_11604	Sphingobacteriaceae_13444	Burkholderiales_19045	Bacteria_20213	Bacteria_22119	[Saprospirales]_14069	Cytophagaceae_19089	Pirellulaceae_13633	Clostridiales_9975	iii1-15_10292	Proteobacteria_14846	Chitinophagaceae_15202	Flavobacterium_9810	Sphingomonas_24304	Caulobacteraceae_17242	ML635J-21_23161	OPB54_9083	Bacteroidetes_6535	Verrucomicrobiaceae_5644	Comamonadaceae_13159	Gammaproteobacteria_21253	Oxalobacteraceae_9707	Proteobacteria_16808	Gammaproteobacteria_7917	Sphingobacteriales_20457	Rhodospirillaceae_15932	Cytophagaceae_23962	Bacteria_15802	Steroidobacter_18370	Streptococcus_459881	Myxococcales_10897	Candidatus Xiphinematobacter_440868	Chitinophagaceae_4688	Pseudomonadaceae_8273	Pirellulaceae_14556	Rhodoplanes_16374	Sinobacteraceae_5330	Stramenopiles_21601	Bacteria_9037	Bacteria_10152	Pirellulaceae_7666	Bacteria_8422	Opitutus_8107	Verrucomicrobiaceae_18864	Kaistobacter_5910	PRR-10_17114	Gammaproteobacteria_15533	Pirellulaceae_4347	Chitinophagaceae_22837	Lysobacter_9567	Sinobacteraceae_7997	Alphaproteobacteria_19447	Comamonadaceae_4439	Myxococcales_22020	Microbacterium_23720	Anaerococcus_22527	meningoseptica_445365	Legionellales_6489	massiliensis_243554	Cytophagaceae_15958	Pirellulaceae_17360	Rhodospirillaceae_23874	Proteobacteria_15031	ZB2_11555	Cytophaga_439155	Isosphaeraceae_11554	Gammaproteobacteria_16363	Gemm-1_16247	Bacteroidetes_4913	Planctomyces_7065	Flavobacteriales_6552	Pirellulaceae_16760	Sva0725_10996	Saprospiraceae_4310	[Saprospirales]_13278	Sporomusa_252695	Clostridia_9275	Pseudomonas_442781	Sinobacteraceae_13859	Bacteria_4507	Bacteria_14189	Flavobacterium_16963	wittichii_23222	Flavobacterium_141944	LD1-PA13_3938	Proteobacteria_18530	Novosphingobium_21695	Saprospiraceae_4717	Geobacter_7788	Fluviicola_18453	Sphingobacterium_7140	Flavobacterium_10077	bacteriovorus_261804	Chitinophagaceae_19798	Rhizobiaceae_11057	Micromonosporaceae_429960	agg27_10037	Bacteroidetes_19159	Sinobacteraceae_6028	Pirellula_14091	Bacteria_17508	Clostridiales_151971	Devosia_444404	WD2101_6883	Alphaproteobacteria_21630	Chitinophagaceae_17352	Cytophagales_12815	Gluconacetobacter_11530	Dyadobacter_251304	Dyadobacter_15983	MIZ46_16171	Sphingobacteriaceae_6749	Cytophagales_4367	PHOS-HD29_9551	Bacteria_429915	Cytophagaceae_9323	Ellin6075_16845	Saprospiraceae_19647	Bacteroidetes_23261	BD7-3_7992	Chryseobacterium_459262	Betaproteobacteria_20175	Coxiellaceae_13051	Chitinophagaceae_4051	[Saprospirales]_16188	SJA-4_8597	Chitinophagaceae_24483	Bacteria_21137	[Exiguobacteraceae]_442130	Perlucidibaca_4372	A4b_24157	Ellin6075_241223	Bacteria_20179	Pirellulaceae_22099	starrii_12970	Betaproteobacteria_19661	Pirellulaceae_4801	Pirellulaceae_10961	Cytophagaceae_10219	Gammaproteobacteria_24399	Devosia_13873	Flavobacterium_8225	Rhizobiales_16701	Deltaproteobacteria_24206	Pirellulaceae_6102	Planctomycetes_8189	iii1-15_21097	BD7-3_16607	Xanthomonadaceae_18926	Chitinophaga_10430	Xanthomonadaceae_20901	Asticcacaulis_18481	Flavobacteriaceae_18714	Syntrophobacteraceae_5622	Pirellulaceae_20551	Moraxellaceae_10968	Staphylococcus_16302	CL500-15_13208	Planctomycetia_17801	Methylocystaceae_7447	Sphingobacteriaceae_24395	Alteromonadaceae_250990	Sva0725_18554	Pirellula_10860	Gammaproteobacteria_10263	[Chthoniobacteraceae]_11970	mitochondria_24165	Flavobacterium_9796	Bacteria_8118	Bacteria_14545	TK17_15230	mitochondria_10484	Cytophagaceae_23143	Pirellulaceae_14402	Bacteroidales_13708	Methanoculleus_16157	mitochondria_12797	Fluviicola_8537	Bacteria_9688	Flavobacterium_14967	Verrucomicrobia_10027	Bacteroidetes_5929	Streptophyta_10563	Betaproteobacteria_19057	Comamonadaceae_9181	Rhizobiales_21732	Legionellales_265230	Betaproteobacteria_22060	Betaproteobacteria_11733	GKS2-174_5576	Ruminococcus_4391	Planctomyces_7399	Chitinophagaceae_13767	saccharophila_440496	Solirubrobacterales_17764	Sphingobacterium_20307	diminuta_443763	fulvum_17902	Bacteria_17065	Bacteria_17047	[Weeksellaceae]_9163	Bacteroidetes_16794	Planctomycetia_20703	Haliangiaceae_14394	Paenibacillus_9457	Verrucomicrobiaceae_15667	Myxococcales_9304	gelidilacus_12492	Bacteria_12445	Chitinophagaceae_4775	Bacteroidetes_20635	Burkholderiales_22348	Bacteria_439771	Phycisphaeraceae_18843	Chitinophagaceae_23193	Spirobacillales_14847	Bacteria_6388	Ellin6067_9401	Myxococcales_440166	Pseudomonadaceae_4381	Streptophyta_10364	Syntrophobacteraceae_4964	Bacteria_4716	Chitinophagaceae_22246	S24-7_16790	Spirobacillales_22356	Bacteroidetes_6131	Rickettsiales_20456	Bdellovibrio_21262	Bacteria_15359	Luteimonas_144664	Blautia_12772	BD7-11_23305	Candidatus Xiphinematobacter_8376	Bacteria_5165	C21_c20_8474	Sphingobacterium_11080	Verrucomicrobiaceae_23317	Brevibacterium_21714	mitochondria_19772	Mesorhizobium_262360	Myxococcales_17046	Microbacteriaceae_22704	Gammaproteobacteria_12623	Lachnospiraceae_8971	A4b_5276	Sva0725_12944	ZB2_10119	S24-7_238188	Thermoactinomyces_6129	Rhodocyclaceae_12439	Bacteria_6255	Bacteria_11470	Sphingobacterium_8554	SR1_6416	PBS-25_12827	Sphingobacteriaceae_22275	Chitinophaga_19809	Cytophagaceae_8298	Candidatus Xiphinematobacter_430412	Gammaproteobacteria_4769	Chitinophagaceae_8434	Gammaproteobacteria_24538	Flavobacterium_21865	MBNT15_19988	Devosia_12725	mobilis_459383	Sva0725_20896	ABY1_21163	Pirellulaceae_6390	Alteromonadaceae_16088	Parachlamydiaceae_21189	Flavihumibacter_246897	cellulosum_6077	Myxococcales_15015	Sphingomonadaceae_441734	iii1-15_4416	Alphaproteobacteria_9069	Verminephrobacter_15864	Bacteria_7771	GOUTA4_13982	Leadbetterella_15951	Oscillospira_22717	Pirellulaceae_9020	OD1_20495	Chitinophagaceae_8906	Solibacterales_18488	Pirellulaceae_7319	lacus_5246	Sphingomonadaceae_5167	Halomonas_13027	Proteobacteria_24055	Epulopiscium_7558	Ellin329_17565	Paracoccus_14504	Winogradskyella_6647	Chryseobacterium_21081	Pseudomonadaceae_24425	Flavobacterium_13818	Legionellales_442072	Ellin6075_10799	Gammaproteobacteria_10666	Pirellulaceae_22350	Sphingobacteriaceae_434845	Bacteria_15491	Bacteroidetes_10777	Sphingobacteriales_446467	Actinomycetales_20771	SJA-4_22901	Chloroplast_8884	OPB56_7600	SHA-31_8069	GKS2-174_9520	Leadbetterella_7034	GCA004_23155	Cytophagaceae_16133	Rickettsiales_12813	WD2101_7811	Comamonadaceae_13414	Bacteria_7921	Dyadobacter_23578	OPB56_4498	Solibacterales_19997	Myxococcales_23994	Brucellaceae_269632	Cytophagaceae_5876	andropogonis_17530	Bacteria_16053	A4b_15091	Pirellulaceae_16943	mitochondria_13168	Pirellulaceae_6669	WD2101_13888	Bacteria_4180	iii1-15_10019	Rhodospirillaceae_17594	Bacteria_13167	Rikenellaceae_14815	Legionellales_10658	Myxococcales_19073	Flavobacterium_4605	Chitinophagaceae_444372	Asticcacaulis_22790	mucosa_458537	ZB2_5786	Chloroplast_20647	OD1_10616	Alphaproteobacteria_17217	Pirellulaceae_7245	Bacteria_19438	Brevibacterium_6448	Chitinophagaceae_13678	Sphingomonas_264746	massiliensis_10753	Pedobacter_12954	Chitinophagaceae_8098	Proteobacteria_23331	Bacteroidetes_12499	Haliangiaceae_8628	Sphingobacterium_11449	Bacteria_23187	Microbacteriaceae_260756	Chitinophagaceae_4608	Rheinheimera_17350	BD7-3_13102	WD2101_11357	Pirellulaceae_17862	Bacteria_23774	Bacteria_22870	GCA004_18348	Aquicella_9944	Legionellales_12587	[Pedosphaerales]_6667	Acidisoma_20808	Ellin6075_22987	Hyphomicrobiaceae_16893	YJF2-48_6404	Gammaproteobacteria_20097	Legionellales_20894	Chlamydiales_23611	Proteobacteria_23552	Alphaproteobacteria_11082	Flavobacterium_253706	Acidobacteria-5_23845	Caldilineaceae_4903	mb2424_17494	Sinobacteraceae_12435	Flavobacteriales_12748	SJA-28_11543	Alphaproteobacteria_21146	Planctomyces_9724	Sinobacteraceae_8819	HTCC_11842	Rhodobacter_433454	Streptophyta_15360	Chitinophagaceae_16325	Pirellulaceae_17075	Helicobacteraceae_8387	CFB-26_17569	Bacteria_6926	Chitinophagaceae_14665	Gammaproteobacteria_9798	A4b_16780	BD7-3_9614	Rickettsiella_16232	BD7-3_241428	Bacteria_17358	Syntrophobacteraceae_10186	Bacteria_15964	terrigena_22676	Sphingobacterium_15794	Luteimonas_5158	Rhizobiaceae_8122	Spirobacillales_8740	iii1-15_23608	Procabacteriaceae_4085	Chlamydiales_19786	A4b_23967	[Pedosphaerales]_22196	ultimum_6111	Candidatus Solibacter_12737	succinicans_17302	Bacteria_18729	Fluviicola_6307	Streptophyta_12217	[Chromatiaceae]_8370	Dyadobacter_16370	Sinobacteraceae_23661	SJA-4_18016	ML635J-21_10816	massiliensis_6039	Flavobacteriaceae_5700	exedens_21597	Gammaproteobacteria_5607	FFCH7168_8425	Alphaproteobacteria_23001	SJA-4_6513	Pseudomonas_23807	Planctomyces_18386	Alkanindiges_13917	Pseudomonas_11957	Rhizobiales_22557	NKB19_19775	Fluviicola_15632	Gemmataceae_20663	GMD14H09_13813	Piscirickettsiaceae_19395	Bacteria_11149	Pirellulaceae_21901	iii1-15_14659	Hymenobacter_15511	OM27_18701	Pirellulaceae_24100	Pirellulaceae_22309	Anaerococcus_460970	PRR-11_10185	Patulibacteraceae_21407	Uliginosibacterium_15011	Legionellaceae_20997	Sphingobacteriales_11161	A4b_12021	Pirellulaceae_21296	Cytophagaceae_22957	Clostridiales_21498	Arthrospira_22753	Sphingobacteriaceae_11941	Enterobacteriaceae_15129	Sediminibacterium_24029	Enterobacteriaceae_11648	Bacteroidetes_4382	Coxiellaceae_12242	mitochondria_5337	Bacteria_7427	Opitutus_10534	Phaeospirillum_9157	Verrucomicrobiaceae_17705	Bacteria_11464	Sanguibacter_441598	oc28_23658	Actinobacteria_8453	Sediment-1_23077	[Chromatiaceae]_24254	Proteobacteria_5663	Bacteroidetes_7199	Chryseobacterium_17404	[Saprospirales]_14731	TK17_21297	Chitinophagaceae_23915	Xanthomonadaceae_15577	Flavobacterium_16905	CL500-15_20217	schaedleri_140586	Flavobacterium_10272	Myxococcales_19205	Leadbetterella_24308	A4b_3998	[Bryobacteraceae]_238566	Proteobacteria_14214	Proteobacteria_5291	Alphaproteobacteria_21065	staleyi_445698	Bacteroidetes_24237	Deltaproteobacteria_8217	Novosphingobium_440328	Achromobacter_439628	OP11_6663	Cytophagaceae_9214	Proteobacteria_8601	MIZ46_11990	Cryomorphaceae_10568	Sinobacteraceae_4578	Pedobacter_5038	Bacteroidetes_7457	Pirellulaceae_5553	Burkholderiales_21405	Betaproteobacteria_19246	Proteobacteria_8741	Bacteria_10098	Bacteria_11952	Chitinophagaceae_5289	Pirellulaceae_15618	Saprospiraceae_22332	Rhodospirillaceae_15348	SJA-4_9848	Xanthomonadaceae_12237	iii1-15_9775	Ellin6075_6782	Cyclobacteriaceae_8773	Verrucomicrobiaceae_22703	Rhodoplanes_6051	Bacteria_11568	Alphaproteobacteria_21457	Bacteria_5353	Clostridiales_12809	Gammaproteobacteria_21729	NB1-j_5395	Bacteria_17433	Gemmataceae_4781	Proteobacteria_18527	Bacillales_260861	S-BQ2-57_15285	Gaiellaceae_21844	Bdellovibrio_5296	SJA-4_19353	[Weeksellaceae]_22110	Nitrospira_24095	Cytophagaceae_9525	iii1-15_8472	Legionellales_24042	Oscillospira_20091	258ds10_4770	Acidimicrobiales_19934	Acetobacteraceae_19950	Pirellulaceae_240963	Pirellulaceae_22051	Sphingobacteriales_23190	Actinomycetales_11823	Bacteria_14138	Caldilineaceae_14063	Candidatus Xiphinematobacter_15049	Proteobacteria_24340	Gammaproteobacteria_7126	Xanthomonadaceae_6586	Pedobacter_12524	Phenylobacterium_22296	Gammaproteobacteria_24217	mb2424_10440	ZB2_4217	illinoisensis_18888	Clostridiales_6940	Gammaproteobacteria_9190	Bacteria_23396	mitochondria_6055	Xanthomonadaceae_5091	Corynebacterium_4258	Bacteriovoracaceae_4590	Opitutaceae_434767	Bacteria_17272	Legionellales_443305	Alteromonadales_16411	A4b_5723	Chitinophagaceae_20249	Gammaproteobacteria_7425	Bdellovibrio_7796	Flavobacteriales_5420	Luteimonas_141650	DA101_12844	GMD14H09_439928	Pirellulaceae_11856	Clostridiales_6613	Aquicella_15766	Sva0725_7320	[Pedosphaerales]_3977	Sphingomonas_5819	Aeromicrobium_447007	Sinobacteraceae_21995	Bacteroidetes_16129	Fluviicola_237124	Alphaproteobacteria_23996	[Weeksellaceae]_8510	Flavobacterium_17336	Pirellulaceae_5344	Flavobacterium_11159	Spirochaetaceae_14243	Agrobacterium_12177	BRC1_22071	Phytophthora_19175	[Weeksellaceae]_15816	SJA-4_7307	BD7-3_13536	Bacteria_17286	Bacteroidetes_11245	Saprospiraceae_22886	KD8-87_8339	Gemmataceae_14900	Bacteria_5725	Acetobacteraceae_15228	Bacteria_21554	Bacteria_12014	Acinetobacter_17544	Bacteria_8059	Lachnospiraceae_13442	Gammaproteobacteria_22085	Bacteria_12034	Burkholderiales_22917	Chitinophagaceae_9329	Xanthomonadaceae_10475	Phenylobacterium_4815	Proteobacteria_5550	IIb_23358	A4b_140584	Bacteroidetes_19830	Verrucomicrobiaceae_19538	Bacteria_15870	Phyllobacteriaceae_10526	Alphaproteobacteria_17110	Chitinophagaceae_18294	Pirellulaceae_20041	Planctomyces_6446	Enterobacteriaceae_13252	Pirellula_12390	Flavobacterium_12330	Bacteroidetes_6677	Bacillales_18960	Gammaproteobacteria_441192	Bacteria_18920	Flavobacterium_19935	A4b_18478	SJA-28_13378	Flavobacterium_23108	Arthrobacter_269734	Cyanobacteria_15279	gnavus_138327	Enterobacteriaceae_14569	Sphingobium_246196	Bacteria_17023	Flavisolibacter_3954	Planctomyces_7608	Betaproteobacteria_20825	Solibacterales_9997	Finegoldia_459744	Mycoplana_444013	Planctomyces_14082	Gammaproteobacteria_19758	Sphingobacterium_16221	Piscirickettsiaceae_13137	Bacteria_14619	Gammaproteobacteria_17625	Cytophagaceae_21915	Betaproteobacteria_13606	Microbacteriaceae_8870	Sphingobacteriaceae_4566	Bacteria_22300	[Chthoniobacteraceae]_16934	exedens_20085	Planctomyces_16239	mitochondria_286008	antarcticus_17276	HTCC_5380	Bacteria_9121	Polyangiaceae_18002	massiliensis_13955	Oxalobacteraceae_16535	Ellin6075_258106	Bacteroidetes_16093	Bacteria_8593	Legionellales_16512	Planctomyces_269612	Bacteria_8957	Chitinophagaceae_13705	Bacteroidetes_14325	Verrucomicrobia_12259	Chloroplast_9617	Proteobacteria_8213	taiwanensis_4696	Gemmatimonadetes_4392	lacus_10787	Proteobacteria_14314	Ellin6075_11613	Alcanivorax_23889	Actinomycetales_23681	Planctomyces_20950	Luteolibacter_17834	Proteobacteria_20035	WD2101_5368	ABY1_4239	mitochondria_13395	gelidilacus_16680	Dyella_10938	Sphingobacteriaceae_244972	Chitinophagaceae_4073	modestum_14305	TM7-1_22522	Bacteria_8218	Chitinophaga_11394	Acinetobacter_262741	TM7-1_23745	Myxococcales_20303	Mucilaginibacter_7070	[Pedosphaerales]_8784	Leucobacter_445401	Phycisphaeraceae_7189	Bacteria_17440	A4b_9528	Bacteria_23096	cryoconitis_252013	Planctomycetes_11943	Leadbetterella_19155	A4b_10212	Acinetobacter_9543	Myxococcales_8826	Pseudomonadaceae_12052	Chromatiales_19727	Pirellulaceae_13466	Acidobacteria-5_7460	Acidimicrobiales_19237	SJA-28_13986	Gammaproteobacteria_10748	Nitrospira_5270	Gardnerella_442478	Pirellulaceae_440780	Lachnospiraceae_6604	Bacteria_16146	Lysobacter_6871	Betaproteobacteria_12126	Streptophyta_22461	Alphaproteobacteria_7492	Candidatus Xiphinematobacter_17740	Bacteroidetes_13922	Myxococcales_6609	Bacteria_10790	Haliangiaceae_443938	Comamonadaceae_8631	Gammaproteobacteria_15136	Phycisphaeraceae_14265	Planctomyces_18025	Nitrosomonadaceae_24512	Chthoniobacter_24223	Flavobacterium_7417	Sphingobacteriaceae_5832	Chitinophagaceae_11248	Chitinophagaceae_16803	granuli_445786	Fluviicola_6491	Planococcaceae_441190	Pseudomonadaceae_19918	Bacteria_15871	Flavobacteriaceae_12637	Betaproteobacteria_5024	SR1_8317	Betaproteobacteria_20332	Flavobacteriales_22465	MIZ46_21624	Devosia_16313	Sphingobacteriales_21140	Bacteria_17964	hartmannellae_19602	Chitinophagaceae_6973	Ellin506_241328	eggerthii_283917	Bacteria_16540	Rhizobiales_12446	Oxalobacteraceae_13997	Chitinophagaceae_20366	DS-100_5579	FBP_19870	Flavobacteriaceae_8930	Alphaproteobacteria_3914	Rhodospirillaceae_12742	Syntrophobacteraceae_13665	[Chthoniobacteraceae]_12632	Flavobacterium_17127	Sporocytophaga_16822	Flavobacteriales_14613	Acidobacteria-5_15144	Pirellulaceae_6425	Proteobacteria_20701	Gammaproteobacteria_9300	Gemmatimonadetes_7850	Flavobacterium_7123	Bacteroidales_9676	Nitrospira_9047	Bacteria_19699	3BR-5F_14718	Bacteria_18633	Sphingobacterium_23909	genosp_262233	Aquicella_442283	Flavobacteriales_24468	Streptophyta_8242	Bacteria_15979	mitochondria_6731	DA101_10689	Candidatus Xiphinematobacter_18899	Bacteroidetes_4630	Bacteria_23742	Alphaproteobacteria_18114	Myxococcales_11778	iii1-15_7112	Isosphaeraceae_17467	xylosoxidans_22499	Pirellulaceae_10841	PRR-10_5271	terrigena_14424	Halanaerobiaceae_21257	Xanthomonadaceae_17264	Myxococcales_19239	A17_13161	mitochondria_7708	Caulobacteraceae_10366	Proteobacteria_11911	Sphingobacteriales_7760	Solibacterales_23338	Paenibacillaceae_24066	Pirellulaceae_13811	ML635J-21_22712	frigidarium_16287	Gammaproteobacteria_14234	Sphingobacteriaceae_8553	FBP_12033	Alkaliphilus_19575	Deltaproteobacteria_20779	Bacteria_23247	Microbacteriaceae_11697	[Saprospirales]_13431	Rhizobiales_15815	SJA-4_22634	BD7-3_9416	Gemmata_6587	Chitinophagaceae_17152	Denitrobacter_19892	Bacteroidetes_19408	Gammaproteobacteria_4149	Bacteroidetes_4959	Porphyromonadaceae_4952	Clostridiales_20788	Bacteria_9916	mitochondria_20304	SJA-4_17078	Asticcacaulis_18674	Bacteroidetes_19589	34P16_23887	Chitinophagaceae_247172	Bacteria_19331	Pirellulaceae_8168	Nitrososphaeraceae_17222	Rickettsia endosymbiont of Deronectes platynotus_24091	[Weeksellaceae]_24147	Legionellales_10500	Chitinophagaceae_8676	Gammaproteobacteria_22262	Chlamydiales_11830	Legionellales_21279	Candidatus Rhabdochlamydia_19672	Sphingobacteriales_5916	S24-7_23061	Xanthomonadaceae_14579	Chitinophagaceae_12523	Hydrogenophaga_456355	Bacteria_13211	Alphaproteobacteria_4446	Cytophagales_13684	Sporocytophaga_10021	Coxiellaceae_7854	Oxalobacteraceae_19368	Aquicella_10879	Cohnella_19867	Paenibacillus_257513	Bacteria_19419	SBRH58_20473	Sphingomonas_17026	OR-59_19801	Ellin6075_10941	Flavobacterium_13207	iii1-15_9532	Chitinophagaceae_12840	ZB2_6708	Exiguobacterium_444353	Bacillales_264775	Opitutus_4178	Erythrobacteraceae_14021	Streptophyta_20572	Betaproteobacteria_16299	Flavobacteriaceae_22256	Chlamydiales_23400	Sphingobacteriaceae_21402	rhizosphaerae_9097	Candidatus Xiphinematobacter_7235	Rhodospirillales_10162	Gammaproteobacteria_21317	Betaproteobacteria_8010	faecis_458905	Myxococcales_15695	Hymenobacter_16875	Bacteria_5071	Deltaproteobacteria_8251	Bacteria_10804	Planctomycetes_22441	Gemm-5_15617	iii1-15_435166	succinicans_22216	Flavobacteriales_5667	Rhizobium_24737	Xanthomonadaceae_24624	ML635J-21_16085	Xanthomonadaceae_23610	Planctomyces_7559	Planctomyces_24357	Chitinophagaceae_5698	MND1_16686	Bacteria_12413	Comamonadaceae_13667	Halomonas_9639	Flavobacteriales_11774	Proteobacteria_21725	Cytophagaceae_17449	Gammaproteobacteria_13545	OM27_249380	Bacteroidetes_16166	Buchnera_18437	Hyphomicrobiaceae_13109	Ellin6075_4373	Bdellovibrio_22698	JG30-KF-CM45_8872	Cytophagaceae_11147	Sphingobacteriaceae_13776	Bacteria_18218	Rhodospirillaceae_23100	RB40_8143	Cytophagaceae_5909	Bacteria_21184	Streptomycetaceae_287418	Planctomyces_21637	Segetibacter_18238	Sphingobacteriales_28099	A4b_21473	Clostridiaceae_445998	SHA-109_16737	Erythrobacteraceae_8082	WD2101_251564	Chitinophagaceae_21676	Bacteroidetes_6314	Helicobacter_135834	Proteobacteria_8542	Bacteroidetes_14898	wittichii_440802	Brevibacteriaceae_16522	Cytophagaceae_8435	Stenotrophomonas_5452	Bacteria_21368	RB40_11216	Novosphingobium_461620	Verrucomicrobiaceae_23464	FAC87_11392	Bacteroidetes_13147	Planctomyces_18095	Proteobacteria_15290	Sphingomonas_19149	Mycoplasmataceae_20171	Planctomyces_5143	Bacteria_6941	Methylophilales_7351	Flavobacterium_21133	Chitinophagaceae_19206	mucilaginosa_24852	Proteobacteria_9129	Bacteria_21451	Betaproteobacteria_12666	Sphingomonas_257148	succinicans_4135	Legionellales_6807	PHOS-HD29_4010	Sinobacteraceae_12752	Rhizobiales_11196	Gemmataceae_22513	dispar_459592	Flavobacterium_22409	Bacteria_11803	Lactococcus_435698	[Chthoniobacteraceae]_22650	Sphingobacteriales_11210	CV90_8654	Gammaproteobacteria_21101	Bacteria_13648	ZB2_5213	Opitutus_7169	Gammaproteobacteria_10677	Sinobacteraceae_23600	[Chthoniobacteraceae]_13579	Bacteria_15941	OD1_10786	Cytophagaceae_4931	Sva0725_4245	iii1-15_17827	Chitinophagaceae_6041	Pseudomonadaceae_21615	Brevundimonas_16448	Verrucomicrobiaceae_18420	Proteobacteria_12124	Bacteria_7815	Ruminococcaceae_293283	Pedobacter_242723	Xanthomonadaceae_237085	Pirellula_138403	sakaeratensis_7996	[Saprospirales]_11874	VC2_1_Bac22_5422	Gammaproteobacteria_6823	IIb_23431	Clostridiales_16927	Rhodobacteraceae_11742	Bacteria_19941	Bacteroidetes_23808	Cystobacteraceae_21070	Comamonadaceae_16691	Comamonadaceae_4800	Chloroflexi_13706	Pseudomonas_16295	Gammaproteobacteria_19730	Planctomycetes_4070	Acidimicrobiales_11656	Xanthomonadaceae_15943	Bacteria_11380	Bacteria_15999	IIb_12622	europaea_8001	Solibacterales_8300	Rickettsiella_257763	Bacteria_10461	Phycisphaeraceae_15649	WD2101_19110	Pseudomonadaceae_21580	Holophagaceae_7125	Larkinella_10410	Chitinophagaceae_9814	Bacteria_22968	Proteobacteria_18490	Ruminococcaceae_23697	LD19_16440	mitochondria_11004	Actinomadura_7104	Sva0725_21771	Sphingopyxis_18835	Sphingobacteriaceae_6034	Pirellulaceae_11037	Leadbetterella_12864	Flammeovirgaceae_12808	Proteobacteria_15708	Pirellula_5021	Bacteriovoracaceae_22015	Pirellulaceae_5093	Cytophagaceae_24470	Chitinophagaceae_17154	Xanthomonadaceae_19382	Planctomyces_17524	Coxiellaceae_17655	Chlamydiales_10255	Bacteria_19846	Betaproteobacteria_12282	211ds20_23405	Bacteria_10111	Ruminococcaceae_14143	Verrucomicrobiaceae_16062	Flavobacterium_13391	Acidimicrobiales_15300	Gluconacetobacter_7568	Bacteria_16977	Lachnospiraceae_9837	RB40_13345	Cellvibrio_6839	Planococcaceae_22806	Hymenobacter_17045	Bacteroidetes_15303	JG30-KF-CM45_12941	Flavobacterium_22029	Chitinophagaceae_265188	Isosphaeraceae_4177	Saprospiraceae_17670	Piscirickettsiaceae_4940	Proteobacteria_11421	Proteobacteria_7187	Spirobacillales_8512	Clostridiales_10520	Sphingobacteriaceae_22334	Planctomyces_21082	TM7-3_7142	Acinetobacter_14496	mb2424_21989	RB40_24450	Gemmata_6200	Bacteria_15113	Alphaproteobacteria_7339	Opitutae_17936	PK29_446960	Pirellulaceae_12778	Planctomycetia_10193	antarcticus_8723	Coxiellaceae_21412	Gammaproteobacteria_3899	Planctomyces_14642	Rhodoplanes_5528	Flavobacterium_11580	Bacteria_23056	Pirellulaceae_15709	Bacteria_14573	Microbacteriaceae_456488	S085_14632	mitochondria_264449	Bacteria_20969	Mycobacterium_429521	debontii_446493	Betaproteobacteria_16979	Flavobacteriaceae_7746	SM1D11_24279	Bacteroidetes_4396	Spirobacillales_18573	Bacteria_17653	Bacteria_24518	Flavobacterium_7498	BD7-3_6471	Sphingobacteriales_17227	SJA-4_8857	A4b_8424	wittichii_17759	Alphaproteobacteria_22399	SJA-4_16360	[Chthoniobacteraceae]_4760	Pirellulaceae_13779	Candidatus Xiphinematobacter_7767	Planctomyces_438187	Cytophagaceae_16185	Cytophagaceae_11103	Legionellales_22191	Bacteria_9893	PAUC37f_21936	GCA004_23584	Fluviicola_14432	Bacteria_17629	Bacteroidetes_19478	Planctomyces_19314	Myxococcales_13561	agg27_7779	Bacteria_10393	dieselolei_6242	Alphaproteobacteria_14285	Aminobacter_256270	koll13_14675	Gammaproteobacteria_23637	Deltaproteobacteria_23406	Planctomyces_23852	Rhizobiales_17996	Bacteria_11750	Roseomonas_7949	TM7-1_4911	A4b_19766	Cytophagaceae_9797	SJA-4_15515	Planctomyces_6815	Procabacteriaceae_6410	Gammaproteobacteria_8972	Myxococcales_242403	Ellin517_237471	Deltaproteobacteria_12705	Spirosoma_4020	iii1-15_16403	Gammaproteobacteria_20867	Bacteria_13242	Deinococcus_9977	Gammaproteobacteria_21858	CFB-26_19980	Planctomyces_19681	Legionella_10906	Acidimicrobiales_441788	Hyphomonadaceae_12854	Pirellulaceae_7735	Flavobacterium_17228	xylanolyticum_10455	Verrucomicrobiaceae_24153	mitochondria_21622	Sphingobacteriales_15881	Candidatus Protochlamydia_5453	BD7-3_21434	iii1-15_22391	Steroidobacter_16526	Phyllobacteriaceae_5331	Streptomyces_8927	Abiotrophia_461320	Hyphomonadaceae_20407	Gemm-2_19904	Pirellulaceae_9229	Bacteria_19044	Deltaproteobacteria_8842	Comamonadaceae_10041	Proteobacteria_12929	Ellin506_17480	Planctomyces_8173	Sphingobacteriales_17053	RB40_251087	Proteobacteria_23706	iii1-15_244418	TM7-1_7378	Alphaproteobacteria_4426	Stramenopiles_19630	MIZ46_13672	Haliangiaceae_8732	Amycolatopsis_24123	Flavobacterium_4425	Bacteria_14307	Niabella_22316	Flavobacterium_8146	Opitutus_9235	Flavobacterium_15353	BD7-3_5972	Oxalobacteraceae_268740	OPB56_4215	Prevotella_19398	Bacteria_14729	SJA-4_6267	Gammaproteobacteria_23912	Bacteria_8161	Sphingobacterium_7647	Pseudomonadaceae_10201	Rickettsiales_17685	Chitinophagaceae_13484	Sphingobacteriales_435796	MND1_17073	Bdellovibrio_14712	Treponema_10340	Aquicella_8992	Chlorobi_19069	Myxococcales_10177	Nostoc_14463	CPla-3_16844	Clostridiales_6505	genosp_11062	WPS-2_460439	RB40_4430	Bacteria_7349	Solibacterales_7772	Lysobacter_20003	Herminiimonas_15975	Proteobacteria_11329	Planctomyces_7431	Verrucomicrobia_13280	Hydrocarboniphaga_4008	Phormidium_14823	Phycisphaeraceae_15184	Gammaproteobacteria_13397	Pirellulaceae_11625	Cytophagaceae_13066	Conexibacteraceae_20290	Aquicella_5707	OR-59_5431	Saprospiraceae_9116	Stramenopiles_7000	Pedobacter_14813	Cytophagales_6119	Pirellulaceae_10821	Parapedobacter_24386	DA101_15531	BD1-5_22896	Rhodospirillales_4570	Planctomyces_5512	Gammaproteobacteria_23757	Alphaproteobacteria_20434	Sphingobacterium_16520	Bacteroidetes_21556	Burkholderia_19504	mitochondria_17865	ramosa_9680	iii1-15_14714	Bacteria_9164	JG30-KF-CM45_16006	Pirellulaceae_22684	Gammaproteobacteria_14244	Cellvibrio_11622	Planococcaceae_269729	Bacteria_17273	Bacteria_4759	maritima_19356	Pla1_4929	ABY1_13645	Bacteria_18654	Dyadobacter_23228	Devosia_8588	Rickettsiales_6136	Bacteroidetes_14984	Gammaproteobacteria_6360	Gemmata_12082	A4b_12771	Gammaproteobacteria_21750	Hydrogenophilus_438825	Bacteria_8726	Pirellulaceae_15666	Enterobacteriaceae_24332	Pirellulaceae_16895	Bacteria_7471	[Saprospirales]_22156	Bacteria_12404	Myxococcales_4807	Bacteria_4218	Chryseobacterium_429766	Myxococcales_251634	BD7-3_20207	Bdellovibrio_11351	Rhizobiales_438320	Bacteria_5759	GCA004_10528	Legionellaceae_13176	Dyadobacter_18367	Dyadobacter_311073	Flavobacterium_18024	Clostridiales_14524	Deltaproteobacteria_13558	multivorum_21921	maritima_14046	LD1-PB3_5997	Phormidium_22728	Bacteria_10928	Oxalobacteraceae_13074	Myxococcales_18751	LD1-PA13_24006	Chthonomonas_21216	Proteobacteria_4933	yanoikuyae_461618	Planctomyces_15992	Rhizobiales_23415	Bacteria_23085	Rhodobacteraceae_21786	massiliensis_11360	Haliangiaceae_19794	Lactobacillales_461394	Rhodospirillales_4735	mitochondria_13656	Ellin517_19077	WD2101_23365	Flavobacterium_12959	Cyanobacteria_21918	Bacteria_5737	Actinomycetales_18565	Spirobacillales_11274	TK17_5056	Bacteroidetes_7904	Bacteroidetes_16569	MS3071_3975	258ds10_18615	Rickettsia_252246	Bacteria_19640	[Saprospirales]_7577	Bacteria_4881	Sphingobacteriales_22669	Comamonadaceae_7223	Opitutus_9752	Pirellulaceae_5946	[Weeksellaceae]_13607	Bilophila_138908	TM7-3_12303	iii1-15_9763	Leadbetterella_9541	Bacteria_12285	Myxococcales_235409	Solirubrobacterales_15875	Verrucomicrobiaceae_17189	Ellin506_23629	Bacteria_15098	Cellvibrio_21357	Bacteria_12694	Flavobacterium_254321	Flavobacterium_237138	agg27_16046	Planctomycetes_17032	Methanobacterium_16726	Haliangiaceae_438721	Solibacterales_4489	OR-59_5925	Bacteria_13364	ZB2_8876	Proteobacteria_14917	Nocardioidaceae_5135	Pirellulaceae_16181	Flavobacterium_20011	Alphaproteobacteria_22961	OPB54_9759	Luteimonas_26576	Bacteria_17388	Segetibacter_9062	Gemmataceae_22206	Aquicella_11962	Planctomyces_14273	Planctomyces_14886	Legionellales_4739	Rhodoplanes_13229	Bacteria_4273	Planctomyces_15974	Aequorivita_13815	C21_c20_24485	Aeromonas_6997	Planctomyces_13073	Opitutaceae_22158	Alphaproteobacteria_17340	Cytophagaceae_10092	Nocardiopsis_9508	massiliensis_10559	Pirellulaceae_6527	Bacteria_14064	JG30-KF-CM45_19819	Pirellulaceae_14453	Gammaproteobacteria_8101	Caldilineaceae_442560	Proteobacteria_6373	Bacteria_7585	Myxococcales_7440	Anaerovorax_235667	Kaistobacter_445714	ZB2_24052	Betaproteobacteria_5976	Fluviicola_12094	Verrucomicrobiaceae_20301	Sphingobacteriales_17265	Flavobacterium_21109	PRR-10_13609	S035_23113	Gammaproteobacteria_20553	Bacteroidetes_21620	PRR-10_18869	A4b_14196	FAC87_12371	F16_16389	A4b_12127	DA101_267516	Gillisia_15422	Deltaproteobacteria_256299	Flavobacteriaceae_11440	Verrucomicrobiaceae_18886	Cryomorphaceae_21475	Myxococcales_240774	undicola_17000	WD2101_23131	SJA-4_15588	Bacteria_6640	Rhodospirillales_7381	S24-7_22491	iii1-15_11469	Sphingomonadaceae_16385	Proteobacteria_6963	Fluviicola_11410	CCU21_8535	debontii_12131	Rhizobiales_13259	Pirellulaceae_9154	fermentans_440533	C111_14799	Bacteria_22302	heteroC45_4W_21150	Opitutae_15898	Sinobacteraceae_17603	Rhodobacteraceae_6243	Bacteria_6789	Bacteria_3986	Phenylobacterium_440515	Pirellulaceae_21273	Chitinophagaceae_7428	Haliangiaceae_447044	henricii_445911	Leuconostocaceae_11123	Anaerococcus_269562	Planctomyces_3997	Blautia_293918	Planctomyces_22771	211ds20_241012	SM2F11_23046	Proteobacteria_21710	Legionellales_11771	Chryseobacterium_13220	Sphingobacterium_8690	Pirellulaceae_8222	Cytophagaceae_22143	Flavobacterium_19817	Bacteria_20795	Bacteria_16866	iii1-15_18847	Bacteria_8070	Xanthomonadaceae_24488	Hymenobacter_13224	Methylobacter_16919	Flavobacteriales_434359	[Mogibacteriaceae]_16145	Cytophagaceae_18062	ML635J-21_16529	Verrucomicrobiaceae_17610	Flavobacterium_8966	Saprospiraceae_263113	arupense_23805	Bacteria_24680	Planococcaceae_14937	Pseudoclavibacter_21593	Phycisphaerales_6803	WD2101_14000	Cryomorphaceae_6822	Phenylobacterium_14563	Cytophagaceae_8052	Flavobacteriaceae_12325	Bacteroides_17194	Cytophagales_10215	PHOS-HD29_22025	Bacteria_4119	Sinobacteraceae_267708	Bacteria_13103	BD7-3_8080	Sphingobacteriaceae_3991	Bacteria_23920	Parapedobacter_17473	A4b_13492	Comamonadaceae_7340	Dysgonomonas_4270	OM190_20590	Bacteria_9459	3BR-5F_239649	Mycobacterium_262771	Myxococcales_17208	Gemmata_247967	Caldilineaceae_5479	S-70_17115	Flavobacterium_4284	Flavobacterium_20325	SJA-4_20341	Betaproteobacteria_6977	Gluconacetobacter_5732	Xanthomonadaceae_4328	Fluviicola_13739	Nitrospira_9226	GCA004_17572	Sphingobacterium_10174	Pirellulaceae_18228	iii1-15_22876	Sphingomonadaceae_247916	Chitinophagaceae_14392	Nostocaceae_11633	Proteobacteria_11881	Sphingobacteriaceae_12174	Gaiellaceae_8613	Methylobacteriaceae_22827	Coxiellaceae_19136	Rikenellaceae_24489	Bacteria_12331	Acidimicrobiales_13089	Chitinophagaceae_17325	Bacteria_9144	S24-7_8178	mitochondria_6096	Cytophagaceae_9198	Alphaproteobacteria_6437	Pirellulaceae_12754	GCA004_15621	Chlamydiales_23614	Gammaproteobacteria_8577	Sva0725_24447	Alphaproteobacteria_5191	CCU21_9152	Ammoniphilus_18469	Solirubrobacterales_244009	Lactobacillus_294736	Proteobacteria_12903	Legionellales_20503	Niastella_6583	Gammaproteobacteria_22663	Bacteroidetes_254986	Gammaproteobacteria_8209	Enterobacteriaceae_7470	Burkholderiales_12212	Chlamydiales_22284	Ellin6067_7116	Pirellulaceae_17245	Aurantimonadaceae_22325	Rickettsiales_10033	Flavobacterium_21114	Saprospiraceae_20783	OD1_22162	Gammaproteobacteria_9838	Acetobacteraceae_258956	Xanthomonadaceae_23937	thermotolerans_431497	A4b_14212	Sphingobacterium_12208	Myxococcales_14249	Alphaproteobacteria_12621	WD2101_10530	Paenibacillus_257860	Pirellulaceae_18749	Oxalobacteraceae_4678	Capnocytophaga_456141	Candidatus Xiphinematobacter_7044	Bacteria_12161	Micromonosporaceae_20900	auto67_4W_17972	Acinetobacter_11060	Bdellovibrio_22929	PK29_6072	Pirellulaceae_13878	Sphingobacteriales_18935	Haliangiaceae_22976	Alphaproteobacteria_7838	Flavobacteriaceae_13093	agg27_16917	Cytophagaceae_20862	Mb-NB09_20168	Sphingomonadaceae_11146	Phyllobacteriaceae_262642	Paenibacillus_21522	Ellin6075_12642	Rhizobiales_9931	Gammaproteobacteria_21237	Caldilineaceae_11446	Rhodobacter_250349	Phycisphaeraceae_6984	Cytophagaceae_4542	Rickettsiales_15698	Bacteria_6562	DRC31_9289	Planctomyces_22926	Oxalobacteraceae_20518	Helicobacteraceae_22504	Bacteria_21767	A4b_15272	[Chthoniobacteraceae]_20363	Gammaproteobacteria_8985	[Chromatiaceae]_12464	Cyclobacteriaceae_7698	Saprospiraceae_16406	Proteobacteria_10481	Hyphomicrobium_257655	Bacteria_19600	Caldilineaceae_10552	Dysgonomonas_16264	Actinomycetales_15904	Ellin6075_4887	Acinetobacter_12353	Bacteria_3979	Terracoccus_14887	Pusillimonas_17493	Niabella_12183	Xanthomonadaceae_5332	SJA-4_15020	mitochondria_5216	PRR-11_23897	Bacteroidetes_15728	Bacteria_21258	Legionellales_5951	Rhodobacteraceae_9603	Flavobacterium_8874	Chitinophagaceae_6033	schaedleri_11512	Xanthomonadaceae_9503	Adhaeribacter_12087	Saprospiraceae_13905	Bacteroidetes_23530	Legionellaceae_18811	Bacteria_4794	LF1_24462	Cytophagaceae_10565	Chitinophagaceae_254858	Flavobacterium_13900	Proteobacteria_4523	Betaproteobacteria_12420	Chitinophagaceae_8691	Flavihumibacter_5619	Myxococcales_10405	Chitinophagaceae_14520	Asticcacaulis_446403	Niabella_7543	Flavobacterium_6261	Caldilineaceae_8704	Chitinophagaceae_18663	Sphingomonas_18180	32-20_21847	Opitutae_6047	ZB2_13525	Isosphaeraceae_11471	Clostridiales_11588	Kiloniellales_8901	Bacteroidetes_5012	Proteobacteria_17811	OD1_22847	Cellvibrio_13515	ph2_14969	Planctomyces_9776	Arthrobacter_4946	SM1D11_21037	Deltaproteobacteria_19982	succinicans_10749	Bacteria_9559	[Weeksellaceae]_21425	Planctomyces_11634	Myxococcales_6113	Lysobacter_444140	Actinomycetales_16273	Comamonadaceae_19323	Pirellulaceae_8267	Alphaproteobacteria_10540	Cystobacterineae_23204	Bacteria_15041	Proteobacteria_10129	[Prevotella]_8753	massiliensis_20944	Pirellulaceae_8825	Gemmata_5318	Sphingomonadales_248647	Flavobacterium_22190	RB41_16955	Bacteria_15691	Myxococcales_15669	Verrucomicrobiaceae_17377	Saprospiraceae_247801	Bacteria_23114	Parachlamydiaceae_12252	Devosia_19922	[Marinicellaceae]_9370	Oxalobacteraceae_21375	Rhizobiales_7174	Arsenophonus_21176	Pirellulaceae_4335	Gammaproteobacteria_9477	Balneola_18089	Myxococcales_6512	Pseudomonas_14533	Flavobacteriaceae_21993	Muricauda_16576	Proteobacteria_22816	Saprospiraceae_6504	Pirellulaceae_239162	Pirellulaceae_20610	Sphingobacteriales_17966	Bacteria_13443	Flavobacteriaceae_20816	Bacteria_9780	Lachnospiraceae_141370	Bacteria_4589	mitochondria_4333	Spirobacillales_18173	Rickettsiales_4268	Cytophagaceae_248999	Pirellulaceae_13373	Bacteroidetes_6290	Bacteroidetes_6684	Chitinophagaceae_22671	Cytophagaceae_19726	SC-I-84_13384	mitochondria_16748	Phycisphaerales_7870	Enterobacteriaceae_22916	Nocardioides_19201	Ellin6067_241730	Pirellulaceae_17643	Gammaproteobacteria_14361	A4b_7741	Pirellulaceae_14902	Planctomyces_19908	Chitinophagaceae_23315	Cytophagaceae_5924	debontii_13797	Gemm-3_20453	Sphingobacteriaceae_9818	Flammeovirgaceae_19535	Spirosoma_8329	mitochondria_5572	Flavobacterium_440331	Bacteria_22893	FAC88_8841	obscuriglobus_6914	Propionivibrio_21077	Bacteria_23780	Bacteroidales_21395	Bacteroidetes_18837	BD2-13_10998	Bacteria_5744	mb2424_5194	Deltaproteobacteria_23657	Planctomycetia_15086	Acinetobacter_23408	MS3071_16256	Planctomyces_14281	Anaerovorax_17635	Edaphobacter_16136	Myxococcales_22540	Agrobacterium_443229	mitochondria_5406	Caldilineaceae_17011	Uliginosibacterium_442414	Aquicella_10692	YJF2-48_22834	Ellin6075_6809	Cytophagaceae_17141	Xanthomonadaceae_18980	Proteobacteria_9462	massiliensis_244695	Aquicella_13400	Bacteria_5130	Flavobacterium_20010	Verrucomicrobiaceae_13015	Bacteria_6450	Planctomycetes_23504	Alcaligenaceae_16082	Flavobacterium_7483	Planococcaceae_8176	Bacteria_19297	Myxococcales_15683	Intrasporangiaceae_19497	Bacteria_7430	Burkholderia_10191	Bacteria_19024	Bacteria_23449	Enterobacteriaceae_6027	Deltaproteobacteria_11688	Ardenscatena_9110	Cytophagaceae_13173	mle1-48_12227	Verrucomicrobiaceae_21359	Coxiellaceae_4593	Gemmata_20598	Bacteroidetes_5475	Bacteroidetes_8268	Sphingobacteriaceae_11032	mitochondria_240717	WD2101_13186	5bav_B12_17595	RB40_13784	Bacteria_17205	Rhizobiales_5401	Myxococcales_4924	Ellin6075_24533	Flavobacterium_24868	Pirellula_20254	Marinoscillum_18006	Bacteroidetes_7248	Chlamydiales_11201	Bacteria_23714	Myxococcales_6887	Sphingobacteriaceae_17151	Syntrophobacteraceae_22913	Opitutus_8993	Rhodospirillaceae_15687	Chryseobacterium_6868	iii1-15_11366	Enterobacteriaceae_444564	Aerococcaceae_433481	Lachnospiraceae_13851	Caulobacteraceae_250931	TK17_14858	Chitinophagaceae_16367	Chlorophyta_267400	Kaistobacter_23307	Coxiellaceae_18328	Rhodothermaceae_15519	Bacteroidetes_19127	Rhizobiales_24238	Sinobacteraceae_18907	Flavobacterium_6580	Ellin506_14992	Solibacterales_19337	0319-6A21_5215	Sphingomonas_11296	SJA-4_18035	glaciei_236573	Acidobacteria-5_9452	Verrucomicrobiaceae_15022	Chitinophagaceae_17856	Spirochaetaceae_15735	Prosthecobacter_6300	Nostocoida_19834	arvensicola_11519	Paenibacillus_13439	Flavobacterium_11021	Gammaproteobacteria_5645	Alcaligenaceae_23221	Alteromonadales_23612	Sinobacteraceae_6638	Phycisphaerales_6442	Algoriphagus_22164	S24-7_10744	Alphaproteobacteria_13717	Devosia_304567	Solirubrobacter_13844	B-42_9770	Bacteroidetes_5633	RB41_22349	iii1-15_18005	Gammaproteobacteria_24252	Flavobacteriaceae_22548	Xanthomonadaceae_6534	Ellin6067_21122	Desulfovibrionaceae_20044	Polyangiaceae_5156	Flavobacterium_244012	Gammaproteobacteria_7342	[Pedosphaerales]_5449	Herminiimonas_13332	Pedobacter_15347	Bacteroidetes_12090	Pirellulaceae_16971	Alphaproteobacteria_7054	Alphaproteobacteria_7874	Ellin6075_10956	Flavobacteriaceae_16233	Bacteria_441312	Anoxybacillus_444429	Rheinheimera_14415	Streptophyta_138866	Flavobacteriaceae_6345	Alphaproteobacteria_15102	Deltaproteobacteria_23517	iii1-15_8629	Sphingobacterium_22993	Sphingobacteriaceae_20918	Gammaproteobacteria_4170	Pirellulaceae_18936	Syntrophobacteraceae_10508	Sva0725_15373	Flavobacteriaceae_4090	Thermomonas_254168	Bacteria_15280	Sphingomonadaceae_255577	Pirellulaceae_12368	Gemmatales_12574	DS-100_11195	Luteolibacter_238676	Aquicella_4254	mitochondria_4955	AKYG1722_14430	Pseudomonadaceae_11701	Myxococcales_23536	[Chthoniobacteraceae]_20967	Bacteroidetes_8513	iii1-15_253409	Erythrobacteraceae_12581	CCU21_22204	Bacteroidetes_10257	heteroC45_4W_4007	A4b_9904	IIb_16744	MVP-88_15819	Gammaproteobacteria_11017	Burkholderiales_15796	Lysobacter_235183	lacus_22153	PRR-11_9223	Bacteria_22910	MS1399_21469	LD1-PB3_21284	Gammaproteobacteria_18824	PAUC37f_8744	luojiensis_438174	Myxococcales_13118	Bacteroidetes_18822	Bacteroidales_21415	Bacteria_23267	Bacteriovoracaceae_12927	Bifidobacterium_22659	Phenylobacterium_445635	Gemmataceae_22517	Saprospiraceae_13777	Bacteria_12985	Bacteria_19848	Ellin6075_13894	Solirubrobacterales_17375	Alphaproteobacteria_23175	Bacteria_22453	Myxococcales_20340	mb2424_10545	Planctomyces_13241	Saprospiraceae_18316	Paenibacillus_24347	Ellin5301_14987	Bacteria_16682	fusca_256677	Enterobacteriaceae_16567	Pedobacter_259448	Luteolibacter_23728	Gemmata_19570	S24-7_141223	PHOS-HD29_17090	Gemmataceae_11033	S-BQ2-57_11441	SJA-4_13759	Prosthecobacter_5160	Verrucomicrobiaceae_7987	Legionellales_6716	Clostridiales_12767	Iamia_13368	Bacillaceae_4844	Xanthomonadaceae_12037	Bacteroidetes_15714	mizutaii_461788	mitochondria_461751	Methylacidiphilales_7635	Gemmataceae_7798	Pirellulaceae_18009	Stramenopiles_19858	Pseudomonadaceae_14796	A17_12662	BD7-3_10948	Proteobacteria_19626	Bacteria_6514	iii1-15_16452	A4b_17489	Chitinophagaceae_10357	Cytophagaceae_234972	mitochondria_17836	Sphingobacteriales_16438	SJA-4_23079	Opitutaceae_6681	Myxococcales_21340	Lachnospiraceae_5415	Legionellales_5069	Proteobacteria_7639	Oscillatoriophycideae_12084	MND1_14077	[Saprospirales]_14456	Chlorophyta_5897	Pirellulaceae_24272	Microbacteriaceae_7137	Flavobacterium_20502	Bacteroidetes_21667	Solibacterales_22750	Gammaproteobacteria_19109	Enterobacteriaceae_443624	S035_5458	Gemmata_22909	Bacteria_11807	Myxococcales_20499	mitochondria_10881	Leadbetterella_21343	Cytophagaceae_16364	Verrucomicrobiaceae_13091	Chryseobacterium_21867	Planctomyces_13257	Chryseobacterium_23006	Ellin329_5589	Proteobacteria_6114	Bacteroidetes_17876	Alteromonadaceae_21160	Bacteroidetes_20678	Caulobacteraceae_238541	Planctomycetes_7730	Spirosoma_16705	Bacteroidetes_18927	Sphingobacteriales_16725	Pirellulaceae_11788	Novosphingobium_262295	Spirobacillales_15223	Gammaproteobacteria_16040	Flavobacterium_11430	Paenibacillus_14108	Devosia_261620	Bacteroidetes_16010	Bacteria_107545	Bacteroides_12552	MIZ46_18529	Fluviicola_7927	Acinetobacter_18039	composti_22608	Bacteria_9265	Gammaproteobacteria_7228	Criblamydiaceae_13562	32-20_20479	[Chromatiaceae]_7341	A17_13467	S24-7_8710	Bacteroidales_18314	SR1_21248	terricola_11071	Acetobacteraceae_4960	Clostridium_13426	Sphingobacteriaceae_20780	Catonella_460248	GCA004_18816	Gemm-5_14566	Myxococcales_15790	Bacteria_17367	iii1-15_6166	Piscirickettsiaceae_14255	Caldilineaceae_15416	Bdellovibrio_9956	Rickettsiaceae_6808	Ellin329_6086	alcaligenes_6081	Fluviicola_12803	Kazan-3B-09_10525	Flavobacterium_9771	Sphingobacterium_10979	Verrucomicrobiaceae_20380	DH61_7692	iii1-15_22303	Chloroplast_5846	MIZ46_16021	Rhodothermaceae_6806	Bacteria_7363	Pirellulaceae_14852	Proteobacteria_7113	TSBW08_439807	YLA114_21489	auto67_4W_9411	Chitinophaga_7822	Spirobacillales_15323	Betaproteobacteria_6725	Pirellulaceae_13317	Sva0725_13959	Chitinophagaceae_14066	Legionellales_6631	Planctomycetia_15017	fasciculatus_15998	Thermobacillus_438916	Planctomyces_24009	Chlamydiales_5076	Rhodobacteraceae_11569	Hymenobacter_242648	Rhodoplanes_23130	Bacteroidetes_14301	Proteobacteria_14342	Bacteroidetes_8660	DA101_7310	Candidatus Xiphinematobacter_5685	Sphingobacteriales_14290	Gemm-5_6480	Bacteria_19192	Bacteria_17211	Flavobacterium_8762	Pseudomonadaceae_9573	acidaminiphila_18684	WD2101_257972	Bacteroidetes_21929	Rhizobiales_5174	Prosthecobacter_13162	Alphaproteobacteria_5941	Lactobacillales_19753	fasciculatus_259492	C111_254036	Verrucomicrobiaceae_9278	Bacteria_15763	SAR202_21730	Bacillales_16951	Planctomyces_5871	Ellin6529_6930	AKIW659_13141	[Saprospirales]_443921	Brevundimonas_18525	Phenylobacterium_12369	Gammaproteobacteria_10936	Chitinophaga_3923	Bacteria_23691	Bacteria_23685	Myxococcales_8378	Fluviicola_18599	Cytophagaceae_21895	Legionella_10310	Deltaproteobacteria_10067	Xanthomonadaceae_12249	massiliensis_441897	PK29_21608	xylanolytica_10164	Chitinophagaceae_10047	starrii_14191	Rhodospirillaceae_16306	Xanthomonadaceae_19655	KD8-87_18318	Massilia_23484	Pirellulaceae_17135	Bacteroidetes_7750	Proteobacteria_10865	Dyadobacter_15961	Flavobacteriales_18778	Bacteria_4386	Bacteria_16111	Corynebacterium_6755	Gammaproteobacteria_21999	Flavobacterium_11504	Bacteria_16341	Bacteria_8462	Luteolibacter_241723	Myroides_15570	iii1-15_19825	Flavobacterium_22347	Chitinophagaceae_9693	Arcobacter_4323	Bacteria_8441	Candidatus Solibacter_19662	S24-7_18548	TM7-1_14931	Betaproteobacteria_10546	32-20_21063	Bacteriovoracaceae_24896	Flavobacteriaceae_23093	multivorum_23560	Bacteria_18182	Bacteria_23306	Mycobacterium_6305	Betaproteobacteria_10954	Arthrobacter_265791	Sinobacteraceae_17481	cryaerophilus_5970	Sphingobacteriaceae_11994	Rhodospirillaceae_6291	Planctomycetes_19698	Flammeovirgaceae_4615	Proteobacteria_12930	Bacteroidetes_4573	Pirellulaceae_5437	mitochondria_16992	PHOS-HD29_10819	Parachlamydiaceae_23800	bacteriovorus_17255	Planctomyces_5120	Comamonadaceae_6519	Bdellovibrio_23489	Gammaproteobacteria_4097	Burkholderiales_4487	PHOS-HD29_8446	rigui_310718	Flavobacteriales_9928	GCA004_17656	marcusii_23821	Pirellulaceae_8749	Pseudomonadaceae_20428	Gammaproteobacteria_5491	Xanthomonadaceae_19485	granuli_443442	Bacteria_5285	Bacteria_18214	Alphaproteobacteria_18948	Rickettsiella_8715	Acidimicrobiales_12823	Myxococcales_17348	Bacteria_7617	Comamonadaceae_24471	Sphingobacterium_20109	Rhodospirillaceae_8956	Gammaproteobacteria_18526	Bacteria_18448	Myxococcales_13753	Legionellales_20644	Adhaeribacter_235480	Sinobacteraceae_12193	Clostridiales_20234	Rhizobiales_14372	Verrucomicrobiaceae_19282	Pirellulaceae_6355	Alphaproteobacteria_7819	Cyanobacteria_23215	Gemmataceae_15253	Planctomyces_23284	Bacteria_4749	Chitinophagaceae_22154	Acidimicrobiales_10058	adhaesivum_442702	Anaerolinea_22810	Bacteroidetes_20745	A17_19112	Saprospiraceae_14425	Bacteria_18807	Gemmata_8934	iii1-15_5322	Planctomyces_7292	Flavobacterium_8046	Bacteria_20633	Streptophyta_9594	CCU21_19339	aurantia_443817	Piscirickettsiaceae_12768	Prevotella_460526	Pirellulaceae_21594	Alphaproteobacteria_7586	Cytophagaceae_6470	Xanthomonadaceae_8398	Proteobacteria_12206	Bacteroidetes_5843	Planctomyces_7929	Syntrophobacteraceae_5413	Chlamydiales_19244	Gemmata_24011	Solibacterales_7486	oeni_6810	Flavobacterium_18264	Clostridiales_145074	Bacteria_20739	Rubrobacter_11839	Rhizobiales_7362	Bacteriovoracaceae_15298	mitochondria_21250	Planctomycetes_23245	Gammaproteobacteria_19896	Planctomyces_11168	PRR-11_17859	Chthoniobacter_20670	H39_20976	Myxococcales_12433	Isosphaeraceae_20621	Chitinophagaceae_21299	Sphingobacterium_8688	Chitinophagaceae_441823	Sphingomonadales_22406	Planctomycetes_22999	Brevibacillus_19163	agg27_247491	Bacteria_5703	Flavobacterium_252742	Xanthomonadaceae_11218	Pedobacter_22680	Planctomycetes_6045	Hyphomicrobiaceae_18919	Sphingobacteriales_16024	Bacteria_214639	Leadbetterella_20687	Plesiocystis_235219	Thiobacillus_11260	Sphingobacteriales_19828	Bdellovibrio_6354	Proteobacteria_24525	Bacteria_9993	Rhodospirillaceae_24391	Erythrobacteraceae_254879	Myroides_7487	SJA-4_9527	Mucilaginibacter_20600	Sphingobacteriaceae_13401	Bacillus_446749	Phytophthora_17320	RB40_244344	Leucobacter_9011	Gemmataceae_11997	Planctomyces_13204	Bacteroidetes_7311	Mucilaginibacter_21544	Iamia_23476	Gemm-3_11863	Sphingomonadaceae_15324	Pirellulaceae_8006	Devosia_441523	Acidobacteria_19034	Dysgonomonas_10885	MLE1-12_23062	RB41_11376	Gammaproteobacteria_14953	Wohlfahrtiimonas_22721	Lachnospiraceae_19954	succinicans_432280	Alphaproteobacteria_14790	Clostridiales_22092	Cryomorphaceae_20686	Bacteria_19788	Gammaproteobacteria_13971	Proteobacteria_441966	SM1D11_5279	A4b_17896	Aquicella_4229	Mucilaginibacter_241278	Myxococcales_4197	Sphingomonadales_6418	Bacteria_17566	Pirellulaceae_23796	Flavobacterium_13298	Clostridium_11344	Pseudomonas_442208	Cytophagaceae_14295	Sphingobacteriales_19852	Bacteroides_8669	DH61_444787	Sphingobacteriaceae_22800	Phenylobacterium_245895	Bacteria_11693	Betaproteobacteria_21979	Comamonadaceae_263660	A4b_13563	Rickettsiales_17067	Bacteria_18056	Alteromonadaceae_14828	organophilum_15480	Bacteria_21384	MIZ46_12243	Proteobacteria_11791	Flavobacterium_22285	Bacteria_10053	Planctomyces_14855	Veillonellaceae_457562	Alphaproteobacteria_5697	azotifigens_246368	Verrucomicrobiaceae_9400	Phycisphaerales_21791	Devosia_6531	Ellin506_255757	Lactobacillus_20524	Cytophagaceae_21145	Pirellulaceae_4260	Bacteria_7935	Verrucomicrobiaceae_5286	Bacteroidetes_23737	Nannocystis_21899	Solibacterales_14062	jinjuensis_22836	Thermomonas_439515	mitochondria_11866	Bacteria_17379	Pirellulaceae_17244	Pasteurellaceae_461526	Pirellulaceae_19252	SJA-101_7508	Bacteroidetes_7531	Caulobacteraceae_6593	PHOS-HD29_4402	A4b_20086	Planctomycetia_19754	Pirellulaceae_14691	Bacteroidales_4734	Bacteroidetes_20180	HTCC2089_7050	Opitutus_19258	Xanthomonadaceae_14843	34P16_12665	B97_4939	PK29_8162	Pedobacter_12152	Aequorivita_19588	Sphingobacteriales_19006	Bacteria_17692	Bacteroidetes_20373	Alphaproteobacteria_24269	Ellin329_16011	A4b_13701	Alphaproteobacteria_12875	Bacteria_20853	Rhizobiaceae_429672	Gammaproteobacteria_17306	WD2101_18735	Flammeovirgaceae_16130	[Roseiflexales]_17539	Chitinophagaceae_5989	C111_3912	Bacteria_21269	Opitutus_11087	Amaricoccus_5724	Cytophagaceae_239809	MJK10_17540	Bacteria_14568	Caldilineaceae_16308	Opitutus_13619	SJA-4_23184	Candidatus Xiphinematobacter_16907	mitochondria_9134	WD2101_17657	Gemmatimonadetes_19808	Devosia_21857	Paenibacillaceae_5962	iii1-15_14303	Clostridiaceae_429240	Spirosoma_7012	Cytophagales_17906	agg27_20072	Bacteria_16298	Pirellulaceae_17698	Parvibaculum_10252	CV106_23655	Candidatus Solibacter_6763	Myxococcales_20432	heteroC45_4W_20289	mb2424_6599	Chlamydiia_21553	hitonicola_235174	Pirellulaceae_20033	Dokdonella_16251	Bacteria_24305	Acidimicrobiales_248969	Algoriphagus_12396	Bacteria_16161	MS1399_20127	C111_10842	Spirosoma_14652	Cryomorphaceae_24268	Bacteria_14789	A4b_14557	Gemm-5_14428	oc28_17381	Chitinophagaceae_10924	Sphingobacteriaceae_9989	DS-100_13044	Hyphomicrobiaceae_8245	Bacteria_20400	Rhodothermaceae_10838	Mucilaginibacter_10901	C111_14355	Planctomyces_13508	Gammaproteobacteria_16008	Myxococcales_12868	Myxococcales_23216	Gaiellales_249562	[Saprospirales]_14349	Rhizobiales_16037	Ruminococcus_12374	Gemm-5_9217	Pirellulaceae_16828	Gaiellaceae_258954	C111_258887	Bacteria_8798	Rhodobacter_440578	Flavobacterium_5227	Cellvibrio_245562	Bacteroidetes_9000	Lysobacter_10360	Pseudomonas_10718	Planctomycetes_23395	Bacteroidetes_7983	Saprospiraceae_16807	Pedobacter_22205	DS-18_444521	ZB2_18230	Bacteria_10324	PSB-M-3_14417	Planctomycetia_15503	Proteobacteria_7220	Bacteria_6130	Bacteroidetes_13831	Amaricoccus_13250	Deltaproteobacteria_8459	Pirellulaceae_15510	Rhizobiales_10392	Saprospiraceae_10861	Bacteria_21926	WD2101_11363	Ellin6529_21128	A4b_17437	A17_13062	Ellin6529_20522	SCA1170_441516	Pseudomonadaceae_254266	Planctomyces_12995	Acetobacteraceae_24050	Comamonadaceae_5828	Bacteriovoracaceae_9038	Adhaeribacter_7287	Candidatus Xiphinematobacter_6886	S0208_18609	Rhizobiales_15140	Fluviicola_438443	Verrucomicrobia_12382	Clostridiales_22722	Bacteria_6144	Planctomycetes_14124	A4b_11914	Rhodobacteraceae_11605	Parachlamydiaceae_5140	Kiloniellales_21467	Phycisphaeraceae_23687	mitochondria_17750	SJA-28_6666	Bacteria_4030	Pirellulaceae_23207	Alteromonadaceae_20264	Fimbriimonas_4812	Hyphomonadaceae_19851	Alphaproteobacteria_9840	Enterobacteriaceae_6477	Sphingobacterium_6551	Deefgea_19723	Rikenella_19078	BD2-13_6555	mitochondria_15034	Truepera_260701	Candidatus Solibacter_17766	[Saprospirales]_7521	Aquicella_7553	A4b_19511	Comamonadaceae_8154	Opitutus_17640	iii1-15_22611	Gammaproteobacteria_15811	Cytophagaceae_24337	S-70_7442	Bacteria_4129	Xanthomonadaceae_18096	Erythromicrobium_461350	Phycisphaerales_20121	Verrucomicrobiaceae_7536	Legionellales_14922	MIZ46_17304	A17_21516	Chitinophagaceae_5074	mitochondria_28083	Ruminococcaceae_12480	MS3071_8962	Hyphomonadaceae_4185	Deltaproteobacteria_15135	Bacteria_17546	Opitutus_24067	Novosphingobium_5297	FAC87_11536	Flavobacterium_19251	Enterobacteriaceae_442327	Bacteria_12691	SC-I-84_10028	Bacteria_13623	[Chthoniobacteraceae]_4626	A4b_11386	helveticus_308654	Alphaproteobacteria_19582	Piscirickettsiaceae_18368	Comamonadaceae_440010	Pirellulaceae_7386	Proteobacteria_10229	Bacteroidales_23719	Niabella_13236	Alphaproteobacteria_4738	Legionellales_14527	Gammaproteobacteria_15644	Rhizobiales_13056	Myxococcales_5379	Aquicella_23579	Syntrophobacteraceae_7297	SJA-4_21963	Bacteria_15874	Sphingomonadales_10782	FBP_17802	Phycisphaerales_23973	Sphingobacteriaceae_19130	Gemmata_5088	WD2101_11532	Acetobacter_24246	Hyphomonas_4477	Pseudomonas_5634	Flavobacterium_150582	Thermobifida_256724	Polyangiaceae_19923	Flavobacterium_442094	Bacteria_10578	Gammaproteobacteria_4104	Bdellovibrio_20691	A4b_15206	Patulibacteraceae_14661	Acidimicrobiales_10108	Inquilinus_24300	Bacteriovoracaceae_18929	Bacteroidetes_11395	Legionellaceae_16095	mle1-48_8915	Cytophagaceae_21509	Pirellulaceae_445344	B97_8526	Bacteria_12029	Planctomycetia_8504	mitochondria_11607	BD7-3_6922	Bacteria_16752	Bacteria_21679	[Pedosphaerae]_15442	Cytophagaceae_18027	Proteobacteria_4927	Hymenobacter_10407	Gammaproteobacteria_8681	Candidatus Xiphinematobacter_23749	Parvibaculum_430383	Planctomyces_24351	Pirellulaceae_12189	wittichii_11687	Pirellulaceae_6523	Sphingomonadaceae_12920	Bacteria_23750	mitochondria_23941	Opitutaceae_7967	albidoflavus_6933	Sphingobacteriales_13452	Leuconostoc_13566	Pseudomonas_9751	Rhodospirillaceae_17868	TM7_8831	Betaproteobacteria_8639	pGrfC26_17116	WD2101_5632	ZB2_14827	Haliangiaceae_14975	Alphaproteobacteria_11188	Sphingobacteriales_6912	Bacteria_17131	Bacteria_10376	Rhodospirillaceae_21873	Alteromonadaceae_16891	Solibacterales_9767	A4b_7786	Rhizobiales_16902	S0208_9749	Haliangiaceae_19597	Cryocola_27490	Clostridiales_12027	Bacteria_17400	[Entotheonellaceae]_18738	Lutispora_22339	Proteobacteria_17953	Parapedobacter_22748	Gaiellaceae_7676	Bacteria_19169	Cytophagaceae_18949	Pirellulaceae_4917	Devosia_13464	Herpetosiphonales_17261	Pirellulaceae_6565	Solirubrobacterales_13470	Rhodospirillaceae_11426	Cellulomonas_243178	Deltaproteobacteria_23219	OD1_14715	Alphaproteobacteria_16179	Alphaproteobacteria_10373	Sphingobacteriaceae_18176	Sinobacteraceae_22384	Flavobacterium_8130	Alteromonadaceae_14689	OM27_12313	Pirellulaceae_15768	SR1_10071	Gammaproteobacteria_15701	Clostridia_4534	Flavobacterium_15522	Xanthomonadaceae_19189	rhizosphaerae_442506	Xanthomonadaceae_10117	Pirellulaceae_17639	Bacteroidetes_14804	Pedobacter_5532	A17_22480	Rhodobacteraceae_12108	A4b_5858	Planctomyces_17098	Pirellula_21505	Ellin329_439226	Bacteria_20278	0319-6A21_22622	Myxococcales_19752	Sinobacteraceae_20653	Planctomyces_13124	Gammaproteobacteria_18884	Piscirickettsiaceae_13822	Spirobacillales_11520	Gammaproteobacteria_6460	WD2101_10837	Photobacterium_444772	Alteromonadaceae_16407	Lactobacillus_15430	Saprospiraceae_10099	oc28_21209	Chthoniobacter_19276	Pirellulaceae_5348	Pseudomonadaceae_430367	Myxococcales_12425	TM7-1_7394	Verrucomicrobiaceae_12231	Candidatus Solibacter_19899	PRR-10_4971	iii1-15_239546	Bacteroidetes_11696	Verrucomicrobia_4164	Brevibacterium_16191	Flavobacterium_21312	DH61_10740	Legionellales_5592	Pirellulaceae_445943	Luteolibacter_19462	Acidimicrobiales_15252	Chlamydiales_15169	Gammaproteobacteria_15650	Verrucomicrobia_16634	Caldilineaceae_8497	voraii_11283	Alphaproteobacteria_14539	Luteolibacter_243992	Alphaproteobacteria_19564	gallinarii_18925	Rhodobacter_254617	Betaproteobacteria_12432	Chitinophagaceae_20220	Alphaproteobacteria_22289	Sphingobacteriales_15516	Erythrobacteraceae_8328	Flavobacterium_7090	Flavobacteriaceae_15261	Flavobacteriales_5335	Planctomyces_13396	Planctomyces_12585	SJA-28_11265	Gammaproteobacteria_23675	Candidatus Protochlamydia_13617	Chitinophagaceae_21354	Chitinophagaceae_19412	Sphingobacteriales_8034	Planctomycetes_7598	11-24_7410	Ellin517_254123	iii1-15_17092	Rhodoplanes_258071	Pirellulaceae_24212	Rhodanobacter_6180	Coxiellaceae_8140	Myxococcales_21883	lapsinanis_3951	Brevundimonas_445695	Spirochaetaceae_14071	mitochondria_23636	Bacteria_16518	Cellvibrio_20995	Gammaproteobacteria_17396	Myxococcales_22617	Chryseobacterium_461280	Alphaproteobacteria_21232	Xanthomonadaceae_7913	Bacteria_5936	ZB2_5047	Sphingobacteriaceae_17601	Aequorivita_11500	Planctomycetes_10624	Leptotrichia_20151	Lactobacillales_15033	Bacteria_16508	Microbacteriaceae_21660	Sphingobacteriales_8151	Flavobacterium_18571	Pirellulaceae_18988	A17_22448	Gammaproteobacteria_5651	Acinetobacter_459478	Flavisolibacter_433040	Nannocystis_23665	YLA114_5206	agg27_8347	SJA-4_15769	Coxiellaceae_5290	Saprospiraceae_10222	Xanthomonadaceae_21585	Flavobacterium_5150	Oxalobacteraceae_6417	Sphingobacteriales_8232	Coxiellaceae_17347	Lachnospiraceae_141541	mitochondria_19035	Myxococcales_21652	Dyadobacter_24521	viridiflava_23094	Pirellulaceae_440121	Bacteria_22614	Flavobacterium_15703	Verrucomicrobiaceae_6836	Verrucomicrobiaceae_7107	Erythrobacteraceae_240329	Proteobacteria_16338	Verrucomicrobiaceae_15139	Acidobacteria-5_20781	Methylocaldum_12788	Acidobacteria_23280	Cellvibrio_14337	Cryomorpha_4886	Flavobacterium_8447	NB1-j_22252	Flavobacteriales_7380	Kaistobacter_258316	Gemmata_21578	Paenibacillus_11653	Syntrophobacteraceae_23971	Streptophyta_17378	Bacteroidetes_16314	Sphingobacteriaceae_12570	Chloroplast_13592	Deltaproteobacteria_23461	Bacteria_6126	Hyphomonadaceae_21356	Sva0725_17268	Flavobacterium_23055	Sinobacteraceae_257442	HTCC2089_15143	Plesiocystis_4301	Bacteria_18482	A4b_16450	Chitinophagaceae_4265	Bacillales_17694	Comamonadaceae_4741	Bacteroidetes_18825	adhaesivum_6568	S085_15341	Bacteria_23775	ABY1_13080	Proteobacteria_11582	Cytophagaceae_15460	Pedobacter_12316	Ellin6075_442257	Saprospiraceae_16495	Spirosoma_22774	Bacteria_7037	Myxococcales_6710	Sphingobacteriales_442209	Flavobacterium_11389	Enterobacteriaceae_22414	Proteobacteria_17048	Chryseobacterium_21202	A4b_15127	Sphingobacteriaceae_9804	Bacteria_5699	Rickettsiales_14547	Pirellulaceae_24128	Myxococcales_16243	Pirellulaceae_22817	Proteobacteria_11831	HTCC2188_5234	Gammaproteobacteria_11699	Gemm-5_13707	Rhizobiales_5839	Nocardioidaceae_12743	Methylacidiphilales_14868	Candidatus Xiphinematobacter_24503	andropogonis_15212	Flavobacterium_20000	Sphingomonadaceae_23227	Enhydrobacter_17003	iii1-15_16238	Betaproteobacteria_13730	Proteobacteria_16983	Phenylobacterium_12873	Alphaproteobacteria_15501	Proteobacteria_23667	Ellin329_9562	Sediment-1_16194	Oscillospira_137611	Gammaproteobacteria_9055	Pirellulaceae_23366	Bacteroidetes_16142	Rhodospirillaceae_21938	Devosia_9881	Dysgonomonas_24303	Myxococcales_5805	Gammaproteobacteria_7673	Terrimonas_268454	Opitutae_4854	Chitinophagaceae_12180	Paracoccus_14831	Planctomyces_13653	Ellin6529_20144	Sphingobacteriales_24285	Cytophagaceae_19554	Ruminococcus_13907	Chryseobacterium_17387	Cytophagaceae_20959	[Weeksellaceae]_4949	Myxococcales_6375	Myxococcales_22305	Gammaproteobacteria_20075	Bradyrhizobiaceae_12379	Alphaproteobacteria_15067	Hyphomicrobium_249733	Devosia_8817	SJA-15_22764	[Chthoniobacteraceae]_18197	Saprospiraceae_13456	Proteobacteria_8121	Chitinophagaceae_20068	Gluconobacter_21805	PK29_5789	Pla1_16850	Alphaproteobacteria_4522	Verrucomicrobiaceae_11310	Paenibacillus_22760	butyricum_9857	massiliensis_7259	Clostridiaceae_298090	Xanthomonadaceae_13911	WD2101_16425	Sphingobacteriaceae_17884	Pirellula_7477	MIZ46_11718	Luteolibacter_13028	Sporocytophaga_22016	Flavobacterium_17197	Flavobacteriales_21704	Hymenobacter_255378	Gammaproteobacteria_8112	Legionellales_22077	Corynebacterium_21962	Sphingomonas_11367	Sutterella_5666	Piscirickettsiaceae_11815	SJA-4_17356	Saprospiraceae_4291	Planctomyces_24189	Peptococcaceae_14454	Bacteria_19338	Flexispira_24515	Pirellulaceae_12176	Legionellaceae_15592	Rickettsia_20661	Saprospiraceae_10939	Paenibacillus_13213	Myxococcales_249171	Myxococcales_10025	Alphaproteobacteria_16260	Gammaproteobacteria_22779	Desulfovibrionaceae_12935	Luteolibacter_12736	IS-44_250971	Xanthomonadaceae_13763	Gaiellaceae_9821	Comamonadaceae_430653	pasteurianum_17424	Deltaproteobacteria_19280	Microbacteriaceae_9595	Brevundimonas_442266	Alphaproteobacteria_22933	RB40_21419	Xanthomonadaceae_11494	Coxiellaceae_4612	Candidatus Rhabdochlamydia_20466	Pirellulaceae_19993	CCU21_6651	Cytophagaceae_9482	SJA-4_3995	Alcaligenaceae_3971	Opitutaceae_11319	Flavobacterium_9557	Proteobacteria_19387	Nocardioides_24739	MS3071_22992	Paludibacter_10438	Chitinophagaceae_12503	Pirellulaceae_20285	OD1_7918	Verrucomicrobiaceae_13309	Hymenobacter_10195	Gammaproteobacteria_7642	Bacteria_15137	Alcaligenaceae_246684	Rickettsiales_22638	Acinetobacter_298496	SB-1_9082	Cytophagales_23594	Cellvibrio_11185	mitochondria_15973	Fimbriimonas_11197	Bacteria_12889	Bacteria_7936	iii1-15_7752	Bacillales_20465	Phycisphaerales_15207	Flavobacterium_442905	BD7-3_24317	Planctomycetes_24098	Chitinophagaceae_9638	HTCC_6181	[Pedosphaerales]_16843	Bacteria_14553	Ellin329_16472	cellulosum_12457	Flavobacteriaceae_14555	Gammaproteobacteria_9357	Sphingomonadales_19732	Bacteria_19383	BD7-3_17844	Alphaproteobacteria_9430	0319-6E2_8853	Chitinophagaceae_15760	Pseudomonas_18612	mitochondria_21502	Solirubrobacterales_20793	Ellin5301_21350	Myxococcales_24517	Deinococcus_21641	Bacteroidetes_4019	Gammaproteobacteria_14946	PHOS-HD29_16397	Gammaproteobacteria_22885	Cytophagales_22616	Sphingobacteriales_5054	Bacteria_8511	Gemmataceae_12584	Proteobacteria_24122	PK29_6057	Chlorophyta_15006	genosp_430054	Sphingobacterium_245675	Sphingopyxis_140718	SC3_17119	Pirellulaceae_5650	Pirellulaceae_17890	Caulobacteraceae_441833	Sphingobacteriales_19376	Legionellales_11938	PAUC26f_16507	Cellvibrio_17971	Alteromonadaceae_20623	BD7-3_22770	Bacteria_15150	Nocardiopsis_4885	Chitinophagaceae_17241	Steroidobacter_6861	Bacteria_12975	Pirellulaceae_244170	SM1D11_15945	Chloroplast_15953	YLA114_12440	bacteriovorus_14745	Pirellulaceae_24251	Proteobacteria_13690	Bacteria_4433	Bacteroidetes_11947	Alphaproteobacteria_21521	Methylocystaceae_17001	Proteobacteria_9096	FFCH7168_23899	Brevundimonas_21648	Spirobacillales_23876	Chitinophagaceae_11549	Burkholderiales_11013	Gemmataceae_16399	Bacteria_21002	S47_15795	Flavobacterium_19363	WD2101_11345	gallinarii_8291	Dolo_23_20259	Gammaproteobacteria_6250	Rhodospirillales_21651	Caldilineaceae_445531	Fimbriimonas_446758	Comamonadaceae_8793	WD2101_18293	Rhodobacteraceae_22165	Bacteria_10172	Gammaproteobacteria_5111	Parachlamydiaceae_17495	Bacteria_22103	Microbacteriaceae_16337	Bacteria_16391	ochracea_5681	Gemm-2_7998	Proteobacteria_20986	Pseudomonadaceae_432908	Legionellales_22233	Sphingomonas_16778	Alicyclobacillus_13459	Rhodobacteraceae_7985	GCA004_21429	Sphingobacteriales_16525	Legionellaceae_18172	DRC31_5906	Alphaproteobacteria_8479	Bacteria_4298	[Fimbriimonadales]_17545	Deltaproteobacteria_20231	Ellin329_439316	Sphingobium_24101	aminovorans_444929	SJA-4_15060	Stramenopiles_16044	Solibacteraceae_14530	Enterobacteriaceae_22936	Saprospiraceae_5048	Bacillales_16555	Proteobacteria_19233	Ellin6067_17501	Clostridium_5200	Comamonadaceae_438391	Cytophagaceae_7403	Mesorhizobium_445048	Pirellulaceae_19111	ABY1_14965	Bacteroidetes_21005	Pirellulaceae_4496	Gammaproteobacteria_15776	Myxococcales_24493	Acinetobacter_237247	Syntrophobacteraceae_10062	Myxococcales_16031	Sphingobacteriaceae_24131	SJA-4_4683	Bacteria_21369	Gammaproteobacteria_14368	mitochondria_11674	Pirellulaceae_14541	Planctomyces_14480	GCA004_16265	Flavobacterium_22808	[Chthoniobacteraceae]_6201	Chitinophagaceae_23762	Rhizobiales_13217	Pseudomonadaceae_12338	Helicobacter_8095	S24-7_4293	Streptophyta_21198	Sphingomonadaceae_11906	Burkholderiales_14835	A4b_11374	Rhodoplanes_18434	Caldilineaceae_9352	Bacteria_11875	Cyclobacteriaceae_4048	Gemmata_6866	Pseudomonadaceae_17423	Sinobacteraceae_9040	Acetobacteraceae_12853	Proteobacteria_4437	Rhizobiaceae_6285	Xanthomonadaceae_9495	Ardenscatena_9205	Lachnospiraceae_140125	Bacteria_17683	Bacteroidetes_11152	A4b_20030	flexibilis_9679	Solibacterales_250320	Candidatus Xiphinematobacter_20311	Bacteria_20922	Myxococcales_250067	Alphaproteobacteria_8367	Pedobacter_22087	aminovorans_259852	Brumimicrobium_14323	Betaproteobacteria_8341	Bacteroidetes_20982	intermedius_21803	Legionellaceae_7344	Pseudomonas_3906	WD2101_10754	Bacteria_14112	Sphingobacteriaceae_23081	Bacteria_14543	[Chthoniobacteraceae]_3955	Clostridiales_24476	Myxococcales_241088	Chitinophagaceae_19274	Pirellulaceae_23839	Microbacteriaceae_4251	Clostridiaceae_19018	OD1_20493	Gammaproteobacteria_12092	[Roseiflexales]_20904	GCA004_18422	Syntrophobacteraceae_4244	Chitinophagaceae_22956	Pirellula_4892	Cytophagaceae_22758	Ellin329_441318	Microbacteriaceae_237157	Bacteria_20768	Pseudomonas_429985	CV90_15408	Ellin6075_10992	FAC87_15842	Bacteria_17930	Proteobacteria_16933	S24-7_11763	Cytophagaceae_12436	SHA-109_17159	Enterobacteriaceae_12947	Rhodocytophaga_244939	Bacteroidetes_18440	Bacteria_20382	WD2101_23413	Deltaproteobacteria_9917	Sphingobacteriaceae_239363	thermopalmarium_434773	Chloroplast_11339	mitochondria_5706	Comamonadaceae_19490	Bacteria_19810	Alphaproteobacteria_18244	Sphingomonas_444958	Acidimicrobiales_17731	Rhodospirillaceae_446888	Ellin6075_238071	Cytophagaceae_4745	Cytophagaceae_6889	Ellin6067_13156	[Pedosphaerae]_6824	OD1_20630	Bacteria_10306	Rhizobiales_22177	Microbacteriaceae_10971	SJA-101_6406	Bacillus_285809	butyricum_12085	Cyanobacteria_8057	Caulobacteraceae_13527	Cytophagaceae_12012	Planctomyces_7952	Myxococcales_10606	Rhizobiales_446789	BD2-13_23441	Chlorophyta_18364	Chryseobacterium_11768	Gemm-1_10660	massiliensis_4287	Planctomyces_15831	Planctomyces_20865	Beijerinckiaceae_7358	Planctomyces_240794	Planctomyces_269528	IIb_11858	Proteobacteria_7401	Bacteroidetes_22543	Sphingobacteriales_6142	Rickettsiales_7025	Rhodospirillaceae_21818	Alphaproteobacteria_21444	Legionellales_18104	Brevibacillus_265506	Proteobacteria_9155	Gemmata_5927	Rhodanobacter_23662	Phycisphaeraceae_6747	Caldilineaceae_12222	RB40_13686	Chitinophagaceae_4474	Bacteria_10233	Solibacterales_9480	Bacteria_9785	Chitinophagaceae_20727	Chitinophagaceae_14284	Myxococcales_13155	HTCC_4625	Flavobacterium_8800	Sphingobacteriaceae_6339	Pseudomonas_9286	succinicans_238789	Algoriphagus_243405	Ellin6075_24073	BD7-3_21905	Pirellulaceae_5313	Bdellovibrio_17778	GN04_17256	SHA-116_17752	Flavobacterium_4427	TK17_12489	PB19_259881	Chitinophagaceae_23929	Luteolibacter_430363	Gammaproteobacteria_17561	Clostridium_11642	planctomycete_261232	Rickettsiales_6880	Saprospiraceae_20898	Microbacteriaceae_257085	Bacteria_6435	Sva0725_432236	Cytophagaceae_13853	Chitinophagaceae_19883	Pseudomonadaceae_7506	OPB56_14494	durum_460989	Enterobacteriaceae_441581	Myxococcaceae_21631	Pirellulaceae_7060	Bacteria_9674	Bacteria_18962	Opitutus_22104	Ignavibacteriaceae_21228	Gammaproteobacteria_4431	Cytophagaceae_7762	Sphingobium_23660	Chloroflexi_5139	Spirosoma_23320	Gemmataceae_18696	Sphingomonadales_23469	Myxococcales_13808	Streptophyta_20071	Pirellulaceae_4985	Rhizobiales_9280	Bacteroidetes_15585	OPB54_21626	MIZ46_8427	Spirobacillales_9695	Lachnospiraceae_138210	Bacteria_7995	Rhizobiaceae_17645	Sphingobacteriales_22442	SJA-101_4729	Nitrosomonadaceae_17491	Alcaligenaceae_23550	WD2101_6226	Cytophagaceae_21985	Cystobacter_6818	[Saprospirales]_24079	Gammaproteobacteria_21135	Bacteria_19760	Bacteria_14668	Flavobacterium_14513	Verrucomicrobiaceae_13910	Rhizobiales_16628	Bacteria_23987	Streptophyta_4602	Planctomyces_18688	Gemmata_19974	Verrucomicrobia_20571	Enterobacteriaceae_7584	Bacteria_9301	Paenibacillus_268152	Pirellulaceae_19646	Pirellula_5384	Fluviicola_12359	Pirellulaceae_17322	Stramenopiles_18848	Bdellovibrio_20574	Sphingomonadaceae_15554	Rhodobacter_4017	iii1-15_22157	Luteolibacter_13552	AT-s54_6154	Oxalobacteraceae_460542	Bacteria_18362	Gammaproteobacteria_13850	Gammaproteobacteria_12424	Myxococcales_16433	Chloroplast_8902	Flavobacterium_11963	Bdellovibrio_20855	Bacteria_15509	PRR-11_20115	BD7-3_19558	Bacteria_16755	[Chthoniobacteraceae]_5000	Gemm-1_9637	mitochondria_18522	Alcaligenaceae_11702	Bacteroidetes_6324	Bacteria_12724	Myxococcales_8358	Caulobacterales_9160	Gemmataceae_8724	Chlamydiales_4152	Pirellulaceae_144683	OD1_4990	Phycisphaeraceae_5501	Bacteroidetes_5352	Planctomyces_15810	Cytophagaceae_24284	Xanthomonadaceae_236576	Pirellulaceae_11888	Alphaproteobacteria_12384	Clostridiales_13318	Proteobacteria_22398	Segetibacter_8483	succinicans_6764	Planctomyces_6902	Verrucomicrobiaceae_11513	Sediminibacterium_429702	Rhizobiales_5636	BD7-3_15120	Phycisphaeraceae_4277	Alphaproteobacteria_14403	Bacteria_22353	Gemm-1_13518	massiliensis_19214	Cytophagaceae_19402	Proteobacteria_17422	Gemmataceae_9178	DS-18_21465	Rheinheimera_14683	MS3071_15007	Bacteriovorax_13908	Sphingobacteriaceae_15569	PRR-11_9203	Chitinophagaceae_20005	PSB-M-3_5360	Opitutus_13541	Flavobacteriales_7464	Xanthomonadaceae_20054	Bacteroidetes_6773	Xanthomonadaceae_13330	Saprospiraceae_15555	GN05_22629	Luteolibacter_16991	Flavobacteriales_4169	Gemm-2_18725	soli_8974	Proteobacteria_21275	Xanthomonadaceae_17691	Betaproteobacteria_442246	Planctomycetes_12526	Rhodospirillaceae_12880	rhizovicinus_264284	Agrobacterium_443355	Xanthomonadaceae_14535	Desulfovibrionaceae_140356	Microbacteriaceae_23372	Ellin6075_6022	Bacteria_17198	Polyangiaceae_14867	Gammaproteobacteria_6248	Bacteria_16272	Hymenobacter_22219	Erysipelothrix_11631	Pirellulaceae_4275	Leadbetterella_12690	Pedobacter_251122	[Pedosphaerales]_17186	Bacteria_9003	Caulobacteraceae_22037	MIZ46_4117	Chitinophagaceae_18939	Verrucomicrobiaceae_21840	Flavobacteriaceae_8286	massiliensis_15013	Pseudomonas_446413	retroflexus_18385	Flavobacteriaceae_9390	CL500-15_10612	Pirellulaceae_7709	Sporocytophaga_250419	mitochondria_8509	Dermacoccus_22239	Chlamydiales_23351	OD1_17796	Flavobacteriaceae_15839	Bacteria_9765	DS-100_13347	Pirellula_12579	Lachnospiraceae_16958	Alphaproteobacteria_12825	IIb_22424	Sva0725_4414	258ds10_237799	Caldilineaceae_21763	C111_16678	Lachnospiraceae_140222	Proteobacteria_19367	Chitinophagaceae_6185	Solibacterales_13625	[Chthoniobacteraceae]_5578	Myxococcales_23997	Myxococcales_12448	Pirellulaceae_24130	Pirellulaceae_10488	Afifella_6633	Aminobacter_239746	Staphylococcus_15844	Gammaproteobacteria_16060	Sphingobacteriales_5315	Alphaproteobacteria_18188	Gammaproteobacteria_7765	Pseudomonadaceae_9983	Proteobacteria_20846	Opitutae_23618	Flavobacterium_19378	Myxococcales_24422	mitochondria_20723	Comamonadaceae_19897	Myxococcales_446003	mb2424_22224	Erythrobacteraceae_15198	Pedobacter_18826	Cytophagaceae_6216	A4b_24022	Legionellales_8188	Pirellulaceae_4783	laidlawii_10920	Capnocytophaga_12415	Planctomyces_14719	Chloroplast_17308	Proteobacteria_8891	Anaerococcus_458642	Acinetobacter_461317	Candidatus Cardinium_13772	Alphaproteobacteria_19567	Moraxellaceae_21924	Promicromonospora_4482	Chitinophagaceae_14268	Rickettsiales_310331	Sphingobacteriales_6753	A4b_19328	Enterobacteriaceae_4950	Cellulomonadaceae_442602	mitochondria_11886	oryziterrae_430414	Sporichthya_16101	Mesorhizobium_20389	succinicans_13610	transvaalensis_9166	Cryomorphaceae_20797	Planctomyces_5736	Aquicella_12410	Bacteria_14139	Myxococcales_5510	lapsinanis_6703	3BR-5F_11743	Bacteria_4780	mitochondria_21949	211ds20_11373	Rhizobiales_17471	Caldilineaceae_4188	lacus_19096	Planctomyces_22241	ABY1_7787	CL500-15_9934	Flavobacterium_239748	Chloroplast_14673	FBP_14079	Serratia_442538	succinicans_20790	Dehalobacteriaceae_20708	Gammaproteobacteria_18366	Sphingobium_444254	Pirellulaceae_445399	Streptophyta_6430	PRR-11_22516	Luteolibacter_16946	Opitutus_13842	VC2_1_Bac22_17703	TSBW08_443939	Chitinophagaceae_258426	Bacillus_443327	gallinarii_24393	Devosia_23580	Bacteria_14676	Flavobacteriaceae_13869	arvensicola_20355	Bacteria_18392	Fluviicola_19724	Pirellulaceae_5860	Bacteria_21360	Flavobacteriales_13590	Gammaproteobacteria_6591	Sphingomonadaceae_21018	Enterobacteriaceae_24133	Proteobacteria_16887	Ruminococcaceae_6746	Aquicella_24158	Caulobacterales_11766	Gemmata_23392	Chromobacterium_438116	VC38_21923	Myxococcales_23444	Planctomycetes_13509	EtOH8_7731	Verrucomicrobiaceae_12658	Arsenophonus_3908	Cytophagaceae_253799	Rickettsiales_18267	Sphingobacteriales_15424	Ignavibacteriaceae_16614	Candidatus Xiphinematobacter_20634	Proteobacteria_18185	Bacteria_7150	Elusimicrobiales_9010	Devosia_8292	Gemmataceae_12403	Coprococcus_23679	Proteobacteria_6382	Flavobacteriales_6292	Bacteria_14832	iii1-15_18069	Pseudoxanthomonas_440434	mitochondria_11390	Bacteria_15093	Bacteria_18144	subflava_459925	Alteromonadaceae_15579	A4b_6791	Comamonadaceae_18424	S085_24411	Cryomorphaceae_16375	Chitinophagaceae_20939	Cytophagaceae_10717	Bacteria_14482	Bacteria_16335	PAUC26f_23393	Chlamydiales_6408	Pseudanabaenales_15855	Alteromonadales_19325	Pirellulaceae_13628	Bacteroidetes_16978	Bacteria_10253	Actinomycetales_23409	BD7-3_8946	Myxococcales_7114	Bacteria_11662	Spirobacillales_4494	Acidimicrobiales_19488	Flavobacterium_18191	Chitinophagaceae_12005	Pirellulaceae_239639	Cytophaga_254270	Ellin517_22932	mexicana_20754	DA101_17570	MLE1-12_444196	Gemm-3_13166	Cellvibrio_15597	Chitinophagaceae_23279	Spirobacillales_24026	Xanthomonadaceae_19793	Pedobacter_12106	OP11_10467	Stenotrophomonas_461864	Alphaproteobacteria_7810	Bacteroidetes_9358	VHS-B5-50_439968	Cyclobacteriaceae_6409	Pseudoxanthomonas_22780	Microbacteriaceae_434969	gelidilacus_10298	Bacteria_21290	Bacteria_24184	Myxococcales_10328	Pirellula_3942	Legionellales_16713	Bacteria_12515	Ellin6075_10704	FAC87_15969	Acidimicrobiales_19907	Planctomycetes_17852	Iamia_235394	Bacteroidetes_6915	Candidatus Protochlamydia_21245	Bacteria_7424	Planctomycetes_17517	A17_4773	Myxococcales_23788	A4b_21477	Planctomyces_21902	Chloroflexi_15959	Syntrophobacteraceae_21080	Sphingomonas_15963	Achromobacter_11322	Sinobacteraceae_14242	Myxococcales_21185	MIZ46_12786	Comamonadaceae_16038	Pirellulaceae_5800	stutzeri_6509	Pseudoxanthomonas_4941	Bacteria_20232	Deltaproteobacteria_20370	Candidatus Xiphinematobacter_6105	Microbacteriaceae_263609	Chlorobi_13766	Acidimicrobiales_17490	Sphingobacteriaceae_13012	Acidimicrobiales_15990	Corynebacterium_11198	Chitinophagaceae_12075	Chloroplast_9237	Alcaligenaceae_5329	Dyadobacter_24335	OD1_17833	Betaproteobacteria_4205	Erythrobacteraceae_16483	Verrucomicrobiaceae_21408	Chitinophagaceae_20119	[Chromatiaceae]_7982	Bacteria_7408	Bacteria_18206	Streptophyta_461520	[Saprospirales]_11570	Rhizobiaceae_6294	Ruminococcus_152716	Proteobacteria_24138	Pseudomonadaceae_24497	Neisseriaceae_446971	[Weeksellaceae]_10249	Anaerolinea_24037	[Saprospirales]_13920	Cryomorphaceae_15574	Flavobacterium_6046	Alphaproteobacteria_14121	Flavobacterium_8696	Rhizobiales_441736	Proteobacteria_17723	Rhodospirillaceae_15146	Fluviicola_15173	Cytophagaceae_18860	lacunae_4316	Flavobacterium_20539	BD7-3_434913	Opitutus_5702	ZB2_18830	Flavobacterium_13649	Clostridiales_23285	Spirobacillales_23053	mitochondria_235218	Arenibacter_9610	Cytophagales_22426	Acidimicrobiales_7693	Bacteria_4843	Hymenobacter_14237	DH61_22497	Bacteria_6637	NKB19_7723	Flavobacterium_18408	WD2101_18597	Bacteria_7469	Halomonadaceae_17174	Polyangiaceae_13571	Myxococcales_19505	Sphingobacteriaceae_16944	Haliangiaceae_13677	Chitinophagaceae_10698	Chitinophaga_8091	Pseudomonas_13945	Verrucomicrobiaceae_21689	aestuarii_238222	Parvibaculum_23231	Fimbriimonas_10947	Bacteria_22928	BD7-3_15128	Sphingobacterium_20082	Pirellulaceae_12430	SM2F11_9942	Bacteriovoracaceae_22571	Bacteria_19898	Cellvibrio_6682	Pirellulaceae_11042	OM27_16404	Prevotella_15538	mitochondria_11204	Sphingobacteriaceae_16770	Alphaproteobacteria_16580	WD2101_23325	Gammaproteobacteria_9757	Clostridiales_20336	Proteobacteria_20800	Rhizobiales_23157	Comamonadaceae_265251	Flavobacterium_7858	Phormidium_250727	Alphaproteobacteria_20081	PHOS-HE93_14637	Rhodospirillaceae_13265	Demequina_12421	Planctomycetia_7499	S0208_17391	Sediment-1_18723	Betaproteobacteria_24346	258ds10_7821	Bacteria_14085	[Bryobacteraceae]_18550	Clostridium_313147	Comamonadaceae_19002	Pirellulaceae_23902	Bacteroidetes_5240	Alphaproteobacteria_19142	Clostridium_6256	Cytophagaceae_23867	Spirobacillales_13658	Chitinophagaceae_11586	Gammaproteobacteria_23084	Pseudomonas_4532	Bacteroidetes_14057	Chitinophagaceae_18610	Flavobacterium_6484	Alteromonadales_10094	MND1_21113	Chitinophagaceae_12505	Clostridiales_13668	Pseudomonadaceae_20105	Chitinophagaceae_6153	Isosphaeraceae_4789	Coxiellaceae_22169	Xanthomonadaceae_13581	Deinococcus_31557	Solirubrobacterales_254600	Chitinophagaceae_8916	[Pedosphaerales]_14074	Dyadobacter_18538	Zhouia_14930	Oxalobacteraceae_12899	Alphaproteobacteria_443947	Streptophyta_6942	Ruminococcaceae_22930	Flavobacterium_19703	iii1-15_4006	Bacteria_21920	Planctomyces_5280	Planctomyces_23162	Geobacteraceae_22200	ZB2_14578	A4b_6567	Pirellulaceae_9427	Bacteria_8942	mitochondria_24605	Bacteria_22900	Algoriphagus_17767	Gemm-1_4581	kristinae_429991	Bacteria_10245	Aquicella_17920	Novosphingobium_438853	Bacteria_20260	Flavobacteriaceae_24222	Opitutus_10801	Rhizobiaceae_430196	Pedobacter_15176	Bacteroidetes_13588	Bacteriovoracaceae_17365	[Chthoniobacteraceae]_23262	Chryseobacterium_440376	Ellin6075_23063	Bacteria_19847	Bacteria_19705	Bacteroidetes_22121	Bacteria_8293	Paenibacillus_18562	Pirellulaceae_15560	Planctomyces_24388	RB41_5567	Pirellulaceae_12315	debontii_11985	Bacteria_19877	iii1-15_23831	Flavobacterium_20049	Clostridiales_15931	Bacteria_8002	Cytophagaceae_18829	Myxococcales_18369	Proteobacteria_13528	N1423WL_8881	Gemm-1_5220	Ellin6075_22425	Kaistobacter_23153	PBS-25_14956	Methylophilaceae_21108	Chitinophagaceae_235582	Sporocytophaga_8045	Pseudomonadaceae_19316	Sphingobacteriaceae_5535	Cytophagaceae_11756	Chitinophagaceae_5251	[Chthoniobacteraceae]_13392	Bacteria_7119	Planctomyces_8640	Acidimicrobiales_256129	Acinetobacter_13320	Myxococcales_22294	Bacteroidetes_6618	Pirellulaceae_5219	Chitinophagaceae_441214	HTCC_23919	Cytophagales_23514	RB40_8567	Sphingomonadaceae_23890	Wandonia_9026	Pseudoxanthomonas_19165	Flavobacterium_16779	Chitinophagaceae_15843	Nitrospira_443866	Hyphomicrobiaceae_9777	Acholeplasma_10337	WD2101_11343	Ellin329_18598	Bacteria_15276	Cytophagaceae_11098	Flavobacteriales_19860	[Chthoniobacteraceae]_21418	Hyphomicrobium_6801	Opitutus_14276	Lactobacillus_24950	[Pedosphaerales]_17247	WD2101_12328	Planctomycetes_9366	CCU21_5298	Pirellulaceae_18374	Bacteroidetes_12981	Cytophagales_21480	Crocinitomix_12267	Chitinophagaceae_8500	Lysobacter_8494	Alphaproteobacteria_9930	Bacteria_10433	Rhodocyclaceae_18110	Gemm-1_9853	Myxococcales_18265	Alphaproteobacteria_20266	Flavobacterium_20550	A4b_4261	Cytophagaceae_16573	Gitt-GS-136_20715	Clostridiales_235780	SM2F11_7043	Alphaproteobacteria_16899	Proteobacteria_12660	Bacteriovorax_17816	Planctomycetes_12988	Saprospiraceae_17965	Rhodobacteraceae_4737	Bacteria_12304	Bacteroidetes_15153	Gemm-3_19152	Hyphomicrobiaceae_17613	RB40_7970	Ammoniphilus_10196	Bacteria_16804	Methylopila_11917	Polyangiaceae_254349	Chitinophagaceae_24177	Rhodospirillaceae_18511	Perlucidibaca_443752	iii1-15_14484	Bacteria_21087	Caldilineaceae_21837	BD7-3_21906	Verrucomicrobiaceae_9310	Bacteria_9758	Flexispira_17593	Cytophagaceae_19849	Sva0725_19116	Ruminococcus_4043	Bacteria_21806	Fluviicola_18161	Ectothiorhodospiraceae_15484	Sphingobacteriaceae_23404	Pirellula_22315	KSA1_18202	Chitinophagaceae_6176	Sinobacteraceae_12683	Verrucomicrobiaceae_12707	Proteobacteria_5171	Flavobacterium_15686	Sphingomonas_236818	Clostridiales_7950	Bacteria_17343	SJA-28_10825	Flavobacteriaceae_13880	Rhizobiales_23970	Lachnospiraceae_19905	Nocardiopsaceae_8908	Saprospiraceae_20381	Planctomycetia_21749	Solibacterales_21255	Coxiellaceae_7570	Myxococcales_19348	Acidimicrobiales_12281	Rhizobiales_16910	Sporocytophaga_21238	Sphingobacterium_12095	Crocinitomix_22097	Enterobacteriaceae_445366	Pirellulaceae_6620	Rhodospirillales_441965	Flavihumibacter_445614	Bacteria_20245	Syntrophobacteraceae_18497	Stramenopiles_12869	SM2F11_7071	Planctomyces_15779	SJA-4_19352	Xanthomonadaceae_9766	Flavobacterium_19499	PBS-25_17366	Cytophagaceae_17987	ZB2_10934	Saprospiraceae_14670	Myxococcales_18694	TK17_6155	Rhodocyclaceae_441894	Verrucomicrobiaceae_14370	Acetobacteraceae_259459	Gammaproteobacteria_15749	Verrucomicrobiaceae_20568	258ds10_244060	TM7-1_9694	BD7-3_5301	Gemmataceae_5958	Acetobacter_23878	Gammaproteobacteria_16615	S085_15598	Deltaproteobacteria_12835	Legionellaceae_15107	Bacteria_5440	R4-41B_5398	OM27_6014	Cytophagaceae_14958	Devosia_20749	Spirobacillales_18008	Clostridiales_10002	Bacteria_19154	Bacteroidetes_12491	Pirellulaceae_9388	Chryseobacterium_445083	mitochondria_4825	Polyangiaceae_311401	Proteobacteria_13659	OPB54_22393	Cryomorphaceae_19573	Oscillospira_8836	Comamonadaceae_8820	Bacteria_13591	Fluviicola_445730	Pirellulaceae_17915	Sphingobacteriaceae_4059	Alphaproteobacteria_6588	Cytophagaceae_5894	gallinarii_12940	B-42_23856	Pirellulaceae_20255	Bacteria_22321	Bacteria_7400	A4b_23498	Rickettsiaceae_23563	Chitinophagaceae_10066	Deltaproteobacteria_22591	Bdellovibrio_13979	A4b_10899	A4b_23133	Betaproteobacteria_18266	Deltaproteobacteria_9176	Gemm-1_6093	islandicum_21565	Pedobacter_4748	Chelativorans_237526	Alteromonadaceae_9396	Bacteria_22242	SJA-28_17411	Bacteroidetes_23097	Chitinophagaceae_11618	Betaproteobacteria_15812	Bacteroides_21555	Parapedobacter_14408	Rickettsiella_438757	DA101_17083	Hydrogenophaga_446501	Bacteria_9710	Betaproteobacteria_8632	Rhizobium_14603	mitochondria_268635	Rhodospirillaceae_24202	Desulfobulbus_18558	Novosphingobium_262550	Gammaproteobacteria_21720	butyricum_441906	Luteolibacter_19827	Bacteria_19696	Pedobacter_24117	Pirellulaceae_14306	Rhizobiales_11131	ansorpii_8811	Proteobacteria_12777	Gammaproteobacteria_24299	Solirubrobacterales_24519	mitochondria_22541	Myxococcales_20971	Peptoniphilus_14348	Clostridiales_19129	Acidobacteria-6_14663	MIZ46_23074	Bacteria_13756	Bacteroidetes_236780	Chitinophagaceae_6603	iii1-15_20890	Bacteria_5199	Bacteroidetes_20346	Rhizobiales_13205	Cytophagales_8414	Ellin517_11433	Bacteria_9077	Gammaproteobacteria_20773	[Saprospirales]_9534	Bacteria_22895	TM7-1_11089	Cytophagales_22460	CL500-15_19358	Arthrobacter_459035	Pseudomonas_23799	Bacteria_20265	Ectothiorhodospiraceae_19704	Gammaproteobacteria_5433	Ellin329_24241	S24-7_22437	Fluviicola_10332	Myxococcales_20197	Caulobacteraceae_17376	Rhodocytophaga_7395	mitochondria_16675	Bacteria_22857	Comamonadaceae_443994	Comamonadaceae_13852	Planctomyces_20156	Flavobacterium_9972	[Chthoniobacteraceae]_7599	mitochondria_9318	Sva0725_23879	Proteobacteria_11864	acuminata_9971	Caldilineaceae_12838	Bacteria_7886	S24-7_16609	Gammaproteobacteria_4711	Rickettsiales_16223	Pasteurellales_5439	Methylophilaceae_249269	Fluviicola_442919	Solibacterales_21536	Pirellulaceae_21520	Chitinophagaceae_6414	Actinomycetales_18098	Bacteria_10855	Bizionia_9815	Planctomyces_6559	Planctomyces_19921	Cytophaga_439591	Gaiellaceae_12859	iii1-15_9856	Opitutus_18169	Spirosoma_23872	Cytophagaceae_17929	Haliangiaceae_24089	Clostridiales_6415	Bacteriovorax_15109	Planctomyces_8895	Flavobacteriaceae_15561	Bacteroides_293668	A17_5955	211ds20_19465	Brevibacillus_19061	Opitutus_18961	Gammaproteobacteria_6917	Sorangium_6959	Proteobacteria_15162	Alphaproteobacteria_23256	Chitinophaga_22473	Alphaproteobacteria_7221	Betaproteobacteria_17033	Flavobacterium_20911	Bacteria_21627	Gammaproteobacteria_12269	BD7-3_23593	Pedobacter_446372	Bacteroidetes_9852	A4b_242353	Cytophagaceae_19411	Bdellovibrio_5128	Gammaproteobacteria_9158	Bacteria_12801	OD1_16147	Gammaproteobacteria_14506	Sphingomonadales_242644	Caldilineaceae_20026	Bacteroidetes_10436	gracilis_6247	Bacteria_14839	Cytophagaceae_5829	BD7-3_15400	Sphingobacteriaceae_14340	Flavisolibacter_21953	[Weeksellaceae]_15529	mitochondria_12332	Acidobacteria-5_19701	Leuconostocaceae_12238	Flavobacteriaceae_21758	Firmicutes_24118	Dysgonomonas_18721	Sphingobacteriales_239090	WPS-2_431536	marina_10796	FBP_8703	indica_18171	Sphingobacteriaceae_9485	Chlamydiales_4476	Gaiellales_16687	acidaminiphila_257547	RB40_20828	Pirellulaceae_4013	Pirellulaceae_10523	Pirellulaceae_22970	Gammaproteobacteria_4580	Gammaproteobacteria_20233	Pedomicrobium_14440	Coxiellaceae_10483	Methylococcaceae_14525	Pirellulaceae_4920	Chitinophagaceae_23117	Bacteroidetes_7517	Gammaproteobacteria_5471	Planctomyces_12810	A17_22766	WD2101_17717	mle1-48_11023	Aquicella_11676	Rhodobacteraceae_11313	koll11_15296	Sinobacteraceae_7520	Pirellulaceae_4003	RB40_22831	Chitinophagaceae_22814	iii1-15_5602	Pseudoxanthomonas_241855	Bacteria_14769	Lachnospiraceae_8748	Rhizobiaceae_249192	iii1-15_10846	Rhizobiales_19138	Planctomyces_9794	Pseudomonas_13112	Methylotenera_238019	Flavobacterium_9098	DSC1G0_18468	Sphingobacterium_17983	Gaiellaceae_22861	Ellin6075_6814	Rhodospirillales_16149	Terrimonas_22142	Rhodobacterales_10764	Xanthomonadaceae_12596	CV90_9691	PB19_21881	Sphingomonas_4021	FFCH7168_16632	Sphingobacteriaceae_8838	Proteobacteria_19932	[Chthoniobacteraceae]_14163	Sediminibacterium_460182	Chlamydiales_22751	C111_9830	Sedimentibacter_22258	Planctomyces_15826	IIb_10241	Clostridiales_5131	Alphaproteobacteria_19302	Alphaproteobacteria_3947	Dyella_19048	Bacteria_22101	FBP_20656	Nocardioides_8275	Bacteria_14515	Nocardioides_442640	A4b_20202	Clostridiales_10791	[Pedosphaerales]_9367	Verrucomicrobiaceae_23739	Actinomyces_7754	gnavus_23045	Proteobacteria_18451	TM7-1_14084	Acidobacteria-6_12928	Proteobacteria_7839	Pla1_11645	Comamonadaceae_5175	Planctomyces_11682	Algoriphagus_20954	Aminobacter_446644	Fluviicola_23689	[Balneolaceae]_22078	Alcanivorax_17713	Chitinophagaceae_12172	[Chthoniobacteraceae]_18363	Gemmatimonadetes_14195	vulcani_458678	ML635J-21_9261	mitochondria_19270	Acetobacteraceae_8180	Stramenopiles_5350	Alphaproteobacteria_20625	Alphaproteobacteria_6366	Novosphingobium_263367	Gammaproteobacteria_19671	mitochondria_20766	Rickettsiaceae_21044	Pirellulaceae_14814	Rhizobiales_14047	Pirellula_13736	Legionellales_20029	Rickettsiaceae_439160	Sphingobacteriales_12412	Actinomycetales_17024	mitochondria_17777	Gammaproteobacteria_12755	Sodalis_17503	Bacteroidetes_21174	Bacteria_12295	iii1-15_241726	Helicobacter_11824	Rickettsiales_23894	[Chthoniobacteraceae]_20810	Rhizobiales_13858	Comamonadaceae_14008	mb2424_21336	Phycisphaerales_14313	Haliangiaceae_5122	Bacteroidetes_8747	Sphingomonadales_21326	Sphingobacteriales_5670	Alphaproteobacteria_11650	Clostridiales_17898	[Cerasicoccaceae]_7021	Xanthomonadaceae_15507	Xanthomonadales_17804	Thermoactinomycetaceae_262307	[Chthoniobacteraceae]_5912	A17_442191	Cryomorphaceae_19197	Bacillales_240432	Chitinophagaceae_440755	versatilis_24482	Actinomycetales_9024	Bacteria_14129	Candidatus Xiphinematobacter_9646	Flavobacterium_13915	CL500-15_7573	Algoriphagus_23232	Chitinophagaceae_14849	Bacteria_19126	Bacteria_6467	SJA-101_21531	Myxococcales_18592	Bacteria_9437	Gammaproteobacteria_22400	Chitinophagaceae_9497	Comamonadaceae_5872	Gemm-2_23454	Planctomyces_4740	Halomonas_268029	Flavobacterium_5791	Bacteria_19682	WD2101_23442	Rhodospirillaceae_8968	Sinobacteraceae_424567	Alphaproteobacteria_4538	composti_444066	Sphingobacteriaceae_22889	IIb_6473	Myxococcales_11929	Chitinophagaceae_14371	H39_11980	Cytophagaceae_17317	Ellin6075_21787	Verrucomicrobiaceae_20658	Hydrogenophaga_20611	Bacteroidales_23595	Legionellales_20476	SJA-4_5497	Sphingobacteriales_9529	Chitinophagaceae_4069	Nostocaceae_12664	Lachnospiraceae_152656	Cytophagaceae_5911	Anaerococcus_460954	Mycoplasmataceae_11926	SJA-4_23052	Bacteria_4025	Bacteroides_136891	Spirosoma_7658	Spirochaetaceae_18621	Sphingobacteriaceae_17754	Plesiocystis_14749	TM7-1_16693	WD2101_10132	Legionellales_20973	Gammaproteobacteria_4379	Alphaproteobacteria_17695	Sphingomonas_22176	Bacteroidetes_10792	mb2424_16538	Hymenobacter_6053	Bacteria_9174	Gemmata_8792	Bacteria_22333	Flavobacteriales_11793	Proteobacteria_17696	Verrucomicrobiaceae_18799	Devosia_23210	Chlamydiales_23374	Proteobacteria_9935	OD1_10687	Rhizobiales_13734	Cyclobacteriaceae_22288	H39_14375	Alphaproteobacteria_14215	fascians_9132	Flavobacterium_269206	S0208_21607	Gammaproteobacteria_14365	Pirellulaceae_19687	kuerlensis_9008	Bacteroidales_22941	Flavobacterium_19956	Bacteroidales_20032	Bacteria_11986	SHA-109_7099	Haliangium_19491	Bdellovibrio_10409	DH61_20843	Candidatus Xiphinematobacter_245957	Myxococcales_7643	Deltaproteobacteria_10579	Bacteria_20860	Planctomycetia_11964	Parachlamydiaceae_13791	Sphingobacteriaceae_20484	Pirellulaceae_20294	Rikenellaceae_16859	oryzae_22036	Deltaproteobacteria_12519	TM7-1_5170	Verrucomicrobiaceae_23032	Bacteroidetes_19785	Planctomyces_17686	BHI80-139_14914	Flavobacterium_14674	Legionellales_12577	Koribacteraceae_5355	genosp_9170	Sphingobacteriales_442856	Gluconobacter_14616	Lutibacterium_444236	Aquicella_21869	Leadbetterella_24225	Stenotrophomonas_443656	Pirellulaceae_24428	A4b_17877	Rhizobiales_7484	Rickettsiales_4453	Bdellovibrio_20864	Bacteroidetes_18335	[Chthoniobacteraceae]_18252	Clostridium_19227	Rickettsiales_21617	Comamonadaceae_18836	Betaproteobacteria_20212	Deltaproteobacteria_6816	Ellin6075_6206	BD7-3_6187	Segetibacter_246170	Bacteroidales_8755	Legionellales_16045	[Weeksellaceae]_16080	Cytophagaceae_443910	Lachnospiraceae_7564	Fluviicola_16271	Chitinophagaceae_24480	iii1-15_21957	Rhodobacteraceae_19324	Bacteroidetes_6767	Bacteroidetes_17708	Alphaproteobacteria_444398	Proteobacteria_13899	Bacteroidetes_11034	Acidimicrobiales_15622	Chitinophagaceae_12276	Gemmata_14352	Planctomyces_23783	Bacteria_14744	Legionellaceae_22031	Deltaproteobacteria_8195	Gemmataceae_10512	GMD14H09_24070	Clostridiales_11190	Proteobacteria_13587	Proteobacteria_3932	Acetobacteraceae_7726	Saprospiraceae_10768	MIZ46_9839	OM27_20065	OM27_8736	Gammaproteobacteria_16738	Sphingobacteriales_14491	Lysobacter_8945	JG30-KF-CM45_14328	Piscirickettsiaceae_16942	Nitrospira_24114	Rhodoplanes_7327	Stenotrophomonas_134943	Flavobacterium_4096	Alphaproteobacteria_6986	A17_240107	Bacteria_13833	Fimbriimonas_23756	Bacteria_6106	Flavisolibacter_12411	BD7-3_21493	Sediminibacterium_19540	LD1-PB3_23948	[Saprospirales]_442370	Janthinobacterium_16578	gallinarii_292231	Bacteria_18339	Rhodospirillaceae_16340	Flavobacteriaceae_9726	TM7_15732	iii1-15_12000	Alphaproteobacteria_4553	Nostocaceae_9658	Bacteria_17926	BD7-3_18076	Kineosporiaceae_10240	Sva0725_140874	Microbacteriaceae_314247	Alphaproteobacteria_13893	Comamonadaceae_10966	Sphingobacterium_456511	Spirobacillales_9590	Bacteria_6308	Cytophagaceae_13819	Rhizobiales_22065	Cyclobacteriaceae_255860	Rhizobiales_14058	succinicans_16661	[Pedosphaerales]_12696	Enterobacteriaceae_6522	Bacteria_21320	Bacteria_22318	Sphingobacteriales_13845	Alphaproteobacteria_10930	Devosia_264293	Gemmata_10055	[Pedosphaerales]_18916	Gemm-3_21643	Bacteria_16019	Candidatus Protochlamydia_10994	WD2101_17557	Pirellulaceae_16484	Prosthecobacter_14393	Sphingobacteriales_15809	Niabella_7313	Rickettsiaceae_10320	Odoribacter_142185	BD7-3_10244	Bacteria_11899	Sphingomonas_20447	Verrucomicrobiaceae_19019	Planctomyces_21300	Reichenbachiella_12200	Kazan-3B-28_3933	SC-I-84_7449	BD7-3_18404	envOPS12_18568	Bacteria_21606	mle1-8_10313	Nostocaceae_12753	Dyadobacter_15965	Steroidobacter_446713	Bacteroidetes_6554	Flavobacterium_10675	Erythrobacteraceae_11393	Clostridiales_140240	OD1_13357	Flavobacterium_17099	RB41_19445	CFB-26_9354	Caldilineaceae_20269	Sphingomonas_13451	Alphaproteobacteria_5641	Piscirickettsiaceae_21911	Myxococcales_8054	Ellin517_17183	Stramenopiles_311737	MIZ46_13358	Coxiellaceae_6332	Dietzia_441837	Verrucomicrobiaceae_8580	mitochondria_20608	succinicans_11558	Pedobacter_5809	Planctomycetia_15337	mitochondria_6794	Candidatus Xiphinematobacter_11397	Cytophagales_7110	Steroidobacter_10510	Planctomyces_22466	A4b_22702	Clostridiales_16882	Gammaproteobacteria_11371	Flavobacterium_442625	Dokdonella_250696	Pirellulaceae_13604	Patulibacter_16454	Verrucomicrobiaceae_22251	GMD14H09_249996	[Marinicellaceae]_11230	Bacteria_3944	A4b_20142	Opitutus_20958	Comamonadaceae_18391	Planctomycetes_6497	Carnobacteriaceae_444075	Pirellulaceae_10623	Deltaproteobacteria_15823	Bdellovibrio_7618	tyrobutyricum_18164	Candidatus Xiphinematobacter_16937	Sinobacteraceae_13961	Rhizobiaceae_309006	salaria_255251	Proteobacteria_20107	Chitinophagaceae_19676	Deltaproteobacteria_7255	Selenomonas_11640	Enterococcaceae_441554	Deltaproteobacteria_8923	A4b_17504	wittichii_13513	Proteobacteria_18508	Bacteria_10876	Bacteria_4695	Bacteroidetes_4329	Proteobacteria_7106	Alphaproteobacteria_4779	01D2Z36_11444	iii1-15_21241	Sphingobacteriales_6003	A4b_10836	ultimum_5134	Gammaproteobacteria_4141	Chitinophagaceae_10794	Sphingobacteriales_15557	Chitinophagaceae_13193	Isosphaeraceae_10797	Planctomyces_17200	Bacteria_14756	Bacteria_17013	Chlorophyta_141520	Paenibacillus_258555	Chryseobacterium_254699	Luteolibacter_22250	CL500-15_24400	Euglenozoa_17958	mb2424_7165	Caulobacteraceae_440340	Fimbriimonas_5316	Legionellales_445203	Proteobacteria_19407	Sphingobacteriales_430129	Gemmataceae_23171	Rhodospirillales_14420	WD2101_7670	Clostridiales_141208	Pirellula_10713	genosp_22890	Sphingobacteriaceae_18698	Comamonadaceae_8134	Rickettsiales_5752	soli_8423	bacteriovorus_443105	S085_12933	Bacteria_18808	ZB2_15660	Acinetobacter_8779	Proteobacteria_15313	Rhizobiales_17709	Cryomorphaceae_12598	FBP_15258	Isosphaeraceae_15116	Chitinophagaceae_16262	Gemmata_17223	Gammaproteobacteria_19807	Bacteria_24194	[Mogibacteriaceae]_430921	Pseudomonas_461057	Alphaproteobacteria_7928	Pirellulaceae_8015	Myxococcales_8804	Cryomorphaceae_19710	OD1_21537	Saprospiraceae_10896	Bacteroidetes_23966	mitochondria_11180	Methylophilaceae_11884	Clostridiaceae_300931	petrii_21990	Enterobacteriaceae_441534	mb2424_16914	obscuriglobus_18648	DH61_19373	Gemmata_23487	Luteolibacter_5747	Comamonadaceae_19957	Solibacterales_9778	Bacteroidetes_6673	Pirellulaceae_10903	Gammaproteobacteria_19388	A4b_8536	Deltaproteobacteria_8900	Chitinophagaceae_4263	Pirellulaceae_12156	Enterococcus_238477	Nesterenkonia_253848	Rickettsia_18887	Pseudanabaenaceae_22396	Bacteria_101558	Flavobacterium_8389	amylovorum_11038	S0208_24403	Pedobacter_6362	Cytophagaceae_13891	Syntrophobacteraceae_21053	Alphaproteobacteria_18923	TM6_14996	Cryomorphaceae_16331	Comamonadaceae_19967	Proteobacteria_9143	Comamonadaceae_9654	C111_12364	OR-59_15648	Pirellulaceae_8620	SBRH58_21964	01D2Z36_11869	Acetobacteraceae_6002	Algoriphagus_20877	32-20_10910	Sphingobacteriales_8801	Bacteria_8411	Ellin6075_9659	Acetobacter_24012	Pseudomonadales_7067	Myxococcales_22130	[Pedosphaerales]_4868	SC3_8179	Gammaproteobacteria_19469	SC3_16132	Legionellales_23203	Wohlfahrtiimonas_6297	Hyphomicrobiaceae_14296	Candidatus Xiphinematobacter_4401	iii1-15_10377	Flavobacterium_20001	Elizabethkingia_19961	Rhodospirillaceae_23174	Flavobacteriaceae_15405	Pirellulaceae_8727	Chitinophagaceae_310785	Chitinophagaceae_13328	Caulobacter_443081	Cardiobacterium_460310	Enterobacteriaceae_23861	Chitinophagaceae_12874	Myxococcales_14152	Chitinophagaceae_9750	Proteobacteria_24214	Flavobacterium_14164	Sphingobacteriaceae_6246	Actinomycetales_14878	Chitinophagaceae_430927	Bacteroidetes_21851	Sphingobacteriaceae_21984	Betaproteobacteria_4394	Opitutus_253679	Spirobacillales_7632	[Saprospirales]_23715	DS-18_7346	Gemmataceae_22234	Bacteria_19992	Sphingobacteriaceae_5575	Bacteria_9208	Bacteria_9039	OM27_14778	Bacteria_17394	Planctomyces_13083	Bacteria_18396	Comamonas_445915	Flavobacterium_17974	lapsinanis_20395	Flavobacterium_20641	Sphingobacteriales_23076	Bacteria_22735	Gemmatimonadetes_22675	Pirellulaceae_19523	Proteobacteria_237459	iii1-15_9973	Paenibacillus_17706	Cryomorphaceae_19665	Phyllobacteriaceae_135866	Betaproteobacteria_6954	Aquicella_10661	bacteriovorus_13941	Hyphomicrobium_13200	Solibacteraceae_14460	WD2101_23621	Criblamydiaceae_19721	Intrasporangiaceae_247700	SC-I-84_263131	RB40_11014	Phycisphaerales_17867	Chitinophagaceae_5084	Bacteroidetes_5635	Xanthomonadaceae_8866	BD7-3_24126	Sphingomonadaceae_16534	Chitinophagaceae_8323	mitochondria_18892	Planctomyces_14726	TM7_10952	Rhizobiales_14364	Cytophagaceae_14256	Verrucomicrobiaceae_444294	Pirellulaceae_16542	S24-7_19023	Planctomyces_15413	Cryomorphaceae_4031	Clostridiales_6060	DS-18_4292	S24-7_6378	ML635J-21_5847	Lysobacter_7373	BD7-3_14536	mitochondria_21130	Demequina_4092	Chitinophagaceae_20627	Chitinophagaceae_7020	S47_258568	Betaproteobacteria_11286	Clostridiales_4864	SJA-4_21484	Verrucomicrobiaceae_15248	A4b_17421	Bacteroidetes_10128	Comamonadaceae_15417	Rheinheimera_25829	Bacillaceae_6872	Bacteria_19501	Bacteria_17393	Verrucomicrobiaceae_12164	Cryomorphaceae_12716	Ellin517_10304	S24-7_140121	Comamonadaceae_11961	Flavobacterium_4337	Clostridiales_19902	[Chthoniobacteraceae]_22977	Bacteroidetes_7688	Demequina_439125	Gammaproteobacteria_12554	Gemmata_11781	Pirellulaceae_20242	Saprospiraceae_242287	Verrucomicrobiaceae_5898	Proteobacteria_6479	Bacteria_10061	Nitrosomonadaceae_23786	saccharophilum_18312	FBP_5210	Euglenozoa_10927	Saprospiraceae_4078	Pirellulaceae_7393	Sphingobacteriales_20712	mitochondria_8093	Ellin6075_12271	Myxococcales_5915	Bacteroidetes_20932	Cytophagaceae_5470	Alphaproteobacteria_15949	Flavobacterium_5198	OPB56_7293	Chryseobacterium_4016	Sphingobacteriales_11780	Bacteria_14140	Pseudomonadaceae_4375	Cytophagaceae_244572	CV90_13611	BD7-11_12708	Comamonadaceae_13824	Pirellulaceae_5180	Pirellulaceae_12372	Caulobacteraceae_19871	Pirellulaceae_6642	Procabacteriaceae_11836	Enterobacteriaceae_248202	Bacteria_10527	Methylocaldum_4438	Myxococcales_21394	Verrucomicrobiaceae_19678	Solibacterales_12394	MLE1-12_11273	iii1-15_22237	BD7-3_5778	Pirellulaceae_18532	Bacteria_13219	Pirellulaceae_22781	intermedius_7961	NKB19_9505	Flavobacteriaceae_16986	Hymenobacter_24013	Proteobacteria_5566	Cytophagaceae_12220	Bacteria_14495	Flavobacteriales_11589	Clostridiales_22902	Gemm-3_10541	Gammaproteobacteria_16761	Rickettsiella_446883	Bdellovibrio_9284	Acidobacteria-5_6617	Comamonadaceae_439552	Coxiellaceae_12241	Acidobacteria-5_5172	Pirellulaceae_5763	Bacteria_21423	Promicromonospora_243510	Solibacterales_5818	Phenylobacterium_14588	Bacteria_10088	VC2_1_Bac22_15123	Sphingobacteriales_6265	Fimbriimonas_10599	mitochondria_14776	RB25_21078	Pirellulaceae_9320	Ellin6075_14777	Planctomycetes_17541	Pirellulaceae_22829	S24-7_17533	Bacteria_20802	BD7-11_6099	Sphingomonadales_14700	prausnitzii_458365	Bacteroidetes_22989	Bdellovibrio_20189	Proteobacteria_20844	Chitinophagaceae_9920	Sva0725_14317	Cryomorphaceae_22236	Bacteroidetes_16018	SJA-4_11904	BD7-3_22897	Flavobacterium_22911	Bacteria_11989	Phyllobacteriaceae_21665	Sinobacteraceae_7129	Proteobacteria_24343	Steroidobacter_6159	Pirellulaceae_6482	mitochondria_19143	Lysobacter_13524	Bacteriovoracaceae_19742	Alphaproteobacteria_11225	WD2101_22882	Chitinophagaceae_21424	WD2101_14056	Bacteroidetes_9313	mitochondria_14333	Proteiniclasticum_14118	Gaiellaceae_16564	Cytophagaceae_22644	VC2_1_Bac22_21581	Bacteroidetes_445021	Verrucomicrobiaceae_19273	Brucellaceae_5267	Alphaproteobacteria_11895	Alphaproteobacteria_6660	Methylopila_7937	Rhizobiales_263992	Betaproteobacteria_9254	Myxococcales_20251	Legionellaceae_22357	Bacteroidetes_12488	Bacteria_14288	Rhodospirillaceae_7194	Sva0725_16386	iii1-15_20020	Bacteroidetes_21983	Sphingopyxis_13035	Sphingobacteriales_15334	Alphaproteobacteria_18748	Ellin6075_15517	Congregibacter_4970	Pirellula_10581	Luteolibacter_15680	[Pedosphaerales]_13119	GMD14H09_13321	Gammaproteobacteria_21129	Pirellulaceae_18253	Parachlamydiaceae_440781	Rhodoplanes_23619	mitochondria_22438	Bacteriovoracaceae_20847	mitochondria_441107	Alphaproteobacteria_4091	Devosia_4353	Bacteroidetes_5643	Pirellulaceae_20372	Pirellulaceae_20987	acnes_459271	Betaproteobacteria_5204	mitochondria_18620	Bacteria_22185	soli_20981	Bacteria_6463	Herminiimonas_17456	Pseudomonadaceae_11239	Opitutaceae_23758	Bacteria_4657	CL500-15_438172	Flavobacterium_9547	Sphingobacteriaceae_16290	Chryseobacterium_11621	Sphingobacteriaceae_4101	Pirellula_12088	Saprospiraceae_4689	Acidimicrobiales_14932	Planctomyces_16105	Myxococcales_17209	Brevibacillus_17173	Holosporaceae_19983	Pirellulaceae_4458	Asticcacaulis_22248	Bradyrhizobiaceae_5562	Pirellulaceae_8413	Dysgonomonas_9463	Luteolibacter_10045	Sphingobacteriales_428230	Proteobacteria_14854	Opitutus_12008	Planctomyces_22163	acnes_9786	Verrucomicrobia_13232	PB19_7648	Cellvibrio_21945	Solibacterales_17995	Hyphomonadaceae_9496	Coxiellaceae_23548	Bacteria_5481	Pseudomonas_442907	[Entotheonellaceae]_8546	flavus_10709	Sphingomonas_255958	Rhizobiales_12246	mitochondria_15195	Proteobacteria_16486	succinicans_249274	iii1-15_9762	Legionellaceae_12760	Chlamydiales_7948	Myxococcales_18605	Ellin506_12900	Fluviicola_17260	Solibacterales_4991	Nocardioides_13506	Betaproteobacteria_16368	koll11_4122	Sva0725_12989	Ochrobactrum_445282	Proteobacteria_8321	Ellin6529_24989	Sva0725_10168	Luteolibacter_4493	Rhodobacter_12953	Devosia_4702	Syntrophobacteraceae_430319	Pirellulaceae_15717	Thermoactinomycetaceae_7405	Planctomyces_12793	Bacteria_19122	Chlamydiales_14345	Cytophagaceae_11949	Verrucomicrobiaceae_13586	Fervidobacterium_20498	globerulus_256769	Flavobacterium_3935	nitrosa_17025	Chloroplast_14439	Legionellales_6979	Novosphingobium_11337	Methylibium_6976	Bacteria_15210	Flavobacteriaceae_14593	CL500-15_19673	Ruminococcaceae_20601	Bacteria_5705	Sphingobacteriales_9705	SJA-4_22123	Verrucomicrobiaceae_265986	Pedobacter_19840	Alphaproteobacteria_10636	Bacteria_19241	Myxococcales_20481	A4b_19893	Cellvibrio_16058	iii1-15_4295	Comamonadaceae_19901	Pseudomonadaceae_11232	Chitinophagaceae_235418	Planctomyces_5835	Chitinophagaceae_5055	Flavobacterium_13816	Alphaproteobacteria_22307	Bacteria_8041	heteroC45_4W_22210	Hyphomonas_460868	Pseudomonas_18279	Gemmataceae_6120	Bacteria_18341	Bdellovibrio_16704	Dyadobacter_21772	Planctomyces_14208	faecium_25008	Sphingomonadales_8260	Acidimicrobiales_6059	Alphaproteobacteria_5445	Proteobacteria_23744	Aequorivita_20575	Flexibacter_15694	effusa_20504	Aquicella_22335	A4b_24003	Sinobacteraceae_441492	Legionellales_7032	Parachlamydiaceae_16350	Pirellulaceae_15619	Chitinophagaceae_11024	Bacillales_4107	Myxococcales_10470	Alcaligenaceae_7367	HTCC_20815	Beijerinckiaceae_12344	Bacteroidetes_9074	Verrucomicrobiaceae_12081	aurantia_19931	Deltaproteobacteria_7530	Bacteria_12366	iii1-15_8363	Pseudomonadaceae_142148	Halomonas_19812	Bacteriovoracaceae_13285	SJA-4_22215	Sphingobacteriaceae_7404	Flavobacterium_13340	Pseudochrobactrum_442103	Myxococcales_16424	Bacteroidetes_12477	mitochondria_10656	HTCC_16431	Deltaproteobacteria_16307	211ds20_11415	Rhizobiales_13386	Pirellulaceae_21295	Gammaproteobacteria_14818	Rhodothermaceae_9376	Bacteria_17747	Ellin6075_22852	RB40_6619	Gammaproteobacteria_7309	Flavobacteriales_10204	Balneimonas_261502	Bacteroidetes_3917	Novosphingobium_15068	heteroC45_4W_12048	Planctomyces_10148	PRR-11_4384	Planctomycetes_20345	Bacteria_8490	Pseudomonadales_14185	Erythrobacteraceae_262565	Steroidobacter_13359	Bacteroidetes_21885	Edaphobacter_20342	Chitinophagaceae_9936	Acinetobacter_446147	SR1_6910	Myxococcales_5444	OD1_5560	Saprospiraceae_12999	Pirellulaceae_24475	Bacteria_16047	Planctomycetes_19235	agg27_5729	Chitinophagaceae_11679	[Pedosphaerales]_12355	Chitinophaga_5660	Bacteria_5552	Alteromonadales_12890	Bacteria_21653	Paenibacillus_440957	[Balneolaceae]_21235	Cytophagaceae_21182	Deinococcus_8028	Pedobacter_16113	Rhodospirillaceae_7494	BHI80-139_9701	Gemmata_15039	CL500-15_16439	Pirellulaceae_18604	aurantia_10007	Opitutae_8152	Roseococcus_24437	Marinilabiaceae_5801	Proteobacteria_4998	Spirosoma_21374	pulmonis_441440	iii1-15_435355	Cryomorphaceae_4972	Solibacterales_17919	Polyangiaceae_6108	Bacteria_17718	Sphingomonadales_14396	Rheinheimera_7525	Cytophagales_257425	A4b_13553	Bacteroidetes_20657	Caulobacteraceae_20184	Chitinophagaceae_22352	Sphingomonas_254770	Rhizobiales_19555	BD7-3_11227	mitochondria_6610	Chitinophagaceae_9013	[Chthoniobacteraceae]_12727	Acidimicrobiales_15235	Gammaproteobacteria_17309	Bacteria_7176	Pirellulaceae_22197	Bacteria_17281	Sphingomonas_257602	Aquicella_266214	Caulobacteraceae_8284	Sphingobacteriaceae_14181	DH61_11790	chrysanthemi_446566	Flavobacteriaceae_11542	Bacteria_6521	Pirellulaceae_15211	Arthrobacter_18958	Pirellulaceae_15439	RB41_24025	Clostridiaceae_16824	Ellin6529_11925	Bacteria_22593	Rhodobacter_239364	Cytophagaceae_16270	Streptophyta_265781	Chitinophagaceae_17736	CFB-26_4224	Bacteria_23065	Alcaligenaceae_16936	succinicans_15995	Steroidobacter_18321	Cytophagaceae_245977	Pirellulaceae_20659	Bacteroidetes_23840	Bacteria_15370	Bacteroidetes_16716	Tepidimonas_426859	Erythrobacteraceae_23628	ZB2_18174	lacus_23057	Bacteria_20805	Bacteria_17182	Sphingobacterium_11302	Chitinophaga_11398	Rhodospirillaceae_13799	Gemmata_253969	Legionellales_14326	RB40_17967	Ellin6075_9056	Sphingobacteriaceae_3987	Planctomycetia_8048	Polyangiaceae_20414	CFB-26_12758	Alcaligenaceae_433797	Alphaproteobacteria_440062	Rhizobiales_19693	Chitinophagaceae_11661	Caldilineaceae_5205	Bacteria_23573	Hymenobacter_23784	PRR-11_9456	Solirubrobacterales_5141	Cytophagaceae_14409	mitochondria_9211	Cytophagales_5079	Sphingobacterium_6304	Betaproteobacteria_20859	Anaerococcus_5672	Rhodobacteraceae_5581	Comamonadaceae_19399	Rhodospirillaceae_6175	B110_19157	Comamonadaceae_16837	Pirellulaceae_15523	Deltaproteobacteria_5961	ML635J-21_9895	Sphingobacteriaceae_16596	Gemmataceae_5178	Chitinophagaceae_10321	Rickettsiaceae_19199	Chitinophagaceae_442205	Alphaproteobacteria_11559	Sphingobacterium_11059	Chitinophagaceae_5695	Mycoplasmataceae_9182	Massilia_17687	B97_13198	Cytophagaceae_23510	SC-I-84_18263	Chondromyces_12060	Nostocaceae_11735	Gammaproteobacteria_6742	Legionellaceae_14845	Armatimonadaceae_22637	Planctomyces_313593	Gammaproteobacteria_23436	humi_245738	Sva0725_17333	Bacteria_10260	Gemmataceae_19234	Myxococcales_10326	SJA-4_7131	Comamonadaceae_15799	Chloroflexi_5209	Gammaproteobacteria_4035	Luteolibacter_18324	Opitutae_6298	Myxococcales_11043	Halomonadaceae_19740	Caldilineaceae_23197	Alcaligenaceae_251437	debontii_20037	Bacteria_18560	Pirellulaceae_17962	Stramenopiles_12068	Flavobacteriaceae_24527	Bacteria_20570	Chitinophagaceae_20152	iii1-15_22059	Cellvibrio_438940	Planctomyces_10390	Bacteria_11031	Gammaproteobacteria_9030	Pirellulaceae_3921	Luteolibacter_15312	Saccharibacillus_18783	Phycisphaeraceae_7513	SJA-4_13313	Flavobacteriaceae_23058	Bacteria_4982	Brevibacillus_429654	Weeksella_15059	Bacteria_3946	Flavobacterium_5813	Sphingobacterium_16283	Dyella_9165	Cytophagales_12078	Planctomyces_18801	Phycisphaeraceae_13689	Rickettsiaceae_22835	Bacteria_4222	Clostridiales_138401	Planctomyces_7833	Phycisphaerales_23362	Chloroflexi_12341	Sphingobacteriales_22716	Myxococcales_24027	WD2101_14150	Alteromonadaceae_16159	oryzae_441129	amblystomatis_6833	Comamonadaceae_23041	Cytophagaceae_14436	Gammaproteobacteria_4642	Halomonas_242532	succinicans_16152	Flavobacteriaceae_17442	Lysobacter_20140	Rhodobacteraceae_5693	faecalis_15074	Flavobacteriaceae_20058	Sphingobacteriaceae_20337	Bacteroidetes_21888	Gammaproteobacteria_15229	Deltaproteobacteria_22801	Caulobacteraceae_241664	iii1-15_4502	Bacteroidetes_4520	Sphingobacteriales_8979	Mucilaginibacter_424735	Psychrobacter_440349	Pirellulaceae_13896	Bacteria_9879	Pirellulaceae_19457	Pseudoxanthomonas_248459	Flammeovirgaceae_3982	Clostridiales_17755	Bacteria_14595	Pirellulaceae_10458	Flavobacteriaceae_4574	Bacteria_23329	Planctomyces_15096	Bacteria_13629	Sutterella_9711	Pirellulaceae_20335	Xanthomonadaceae_8949	Pirellulaceae_23914	Bacteroidetes_19778	Cytophagaceae_22495	Bacteria_21773	Paenibacillaceae_17942	Iamia_10494	Stramenopiles_17037	Gammaproteobacteria_9078	Planctomyces_13826	Legionellales_256726	Burkholderiales_13136	Deltaproteobacteria_13436	Nitrosomonadaceae_11556	Turneriella_15336	Sphingobacterium_144033	Chitinophagaceae_258362	Pirellulaceae_10849	Sphingobacteriales_23376	Fluviicola_11818	FFCH7168_12912	Coxiellaceae_5765	Betaproteobacteria_16932	[Pedosphaerales]_5531	Saprospiraceae_18146	Phenylobacterium_235300	Sphingobacterium_21161	iii1-15_13233	Bacteroidetes_24501	S24-7_6855	WD2101_236616	Betaproteobacteria_15944	WD2101_13194	Chitinophagaceae_9677	Comamonadaceae_267125	Rhodobacteraceae_5238	Proteobacteria_16857	Planctomyces_21252	Gammaproteobacteria_10344	Sphingobium_446506	Betaproteobacteria_14655	Bacteria_15720	Gammaproteobacteria_6381	Lachnospiraceae_142095	Nocardioidaceae_8742	Pseudidiomarina_13697	Chloroflexi_24213	Procabacteriaceae_438745	PRR-11_24162	SC3_24144	Verrucomicrobiaceae_21904	thalassocola_5183	A4b_22363	[Chthoniobacteraceae]_16322	Pirellula_13247	Rhizobiales_5995	Clostridia_23324	luojiensis_22799	CL500-15_11266	mitochondria_7703	Caldicoprobacter_17668	Bacteria_20735	DA101_13420	Bacteria_8991	Tatlockia_24224	Verrucomicrobiaceae_19132	Flavobacterium_446891	Sinobacteraceae_250064	Sphingobium_11935	OD1_6712	gracilis_21552	Chitinophagaceae_16830	[Saprospirales]_19947	Rhizobiales_8990	A4b_5780	Pedobacter_15170	thermoamylovorans_21361	iii1-15_11747	Balneimonas_9191	Chitinophaga_24496	Acinetobacter_4214	Alphaproteobacteria_8249	Planctomyces_13924	Flavobacterium_11272	composti_5661	phosphatis_7780	Sinobacteraceae_14651	Anaerolineae_17271	Planctomyces_20919	Clostridiales_8250	Planococcaceae_260484	Betaproteobacteria_10913	Comamonadaceae_18055	Chitinophagaceae_254795	Sphingomonadales_22301	Bdellovibrio_18416	Pirellulaceae_16789	Xanthomonadaceae_6549	aurantia_15463	Phyllobacteriaceae_18639	Pirellulaceae_14859	Legionellales_17094	Comamonadaceae_18515	Bacteria_20602	Pirellulaceae_11101	Bacteroidetes_19789	Chloroflexi_10486	BD7-3_460265	Legionellaceae_21142	Parachlamydiaceae_11846	Proteobacteria_11760	Ignavibacterium_9028	Bacteria_17330	Pirellulaceae_15105	Burkholderiales_10379	WD2101_10374	Planifilum_267344	SJA-4_7843	Sphingobacterium_12162	Bacteriovoracaceae_15008	Betaproteobacteria_15884	Cytophaga_15886	Dyadobacter_235924	Devosia_17443	Chryseobacterium_14459	Bacteria_22724	Proteobacteria_6315	Prosthecobacter_5708	Gemm-1_259961	agg27_15328	Ruminococcaceae_292236	Aquicella_18877	Actinomycetales_16999	Gitt-GS-136_23910	Paenibacillaceae_22273	Ellin6075_10161	Chitinophagaceae_7278	Bacteria_9847	SJA-4_12397	Saprospiraceae_19955	Enterobacteriaceae_249332	Cellvibrio_444076	Bacteria_5173	Chitinophagaceae_248958	Thermoactinomyces_257391	Flavobacterium_5825	Gemmata_16034	Coxiellaceae_10750	Oxalobacteraceae_9585	Flavobacteriaceae_18439	Chitinophagaceae_17609	Sphingobacteriales_7622	Opitutaceae_15496	iii1-15_14386	Streptomycetaceae_17549	Aquicella_7336	Bacteria_13731	Actinomycetales_17289	Bacteria_17848	Bacillales_9027	Wohlfahrtiimonas_18564	Microbacteriaceae_9057	Betaproteobacteria_11891	Chitinophagaceae_22784	marina_24231	Bacteria_22472	Alphaproteobacteria_8381	CL500-15_19839	Gemmata_18945	258ds10_5558	Ellin517_12151	Flavobacteriaceae_12456	Sphingomonadaceae_16033	Gemm-2_10862	Candidatus Xiphinematobacter_266560	obscuriglobus_8988	Ellin506_16848	Gammaproteobacteria_16180	BD7-3_22049	SJA-4_7560	PHOS-HD29_5118	Verrucomicrobiaceae_10437	Comamonadaceae_21049	Arthrobacter_249234	Gemmata_15224	Bacteria_9317	Legionellaceae_10621	Deltaproteobacteria_18655	Bacteriovoracaceae_4609	Chitinophagaceae_18221	mitochondria_13720	Staphylococcus_460442	Novosphingobium_445882	IIb_12956	Bacteria_15918	Hyphomonadaceae_17126	Gammaproteobacteria_4758	Planctomyces_18233	Streptomycetaceae_19000	Haliangiaceae_13385	Pirellulaceae_16863	Gammaproteobacteria_13500	Alphaproteobacteria_4546	Candidatus Xiphinematobacter_8959	Microbacteriaceae_23664	OD1_10874	Zhouia_19844	Pedobacter_8429	Alphaproteobacteria_6237	Proteobacteria_12528	Bacteria_14584	Planctomyces_24366	Bdellovibrio_4736	Cytophagaceae_9256	Ruminococcus_288970	Bacteria_11924	Legionellaceae_12704	Streptosporangiaceae_15181	Pedobacter_13641	Acetobacter_8815	Euzebya_14283	Desulfovibrio_5886	Prosthecobacter_7966	Planctomyces_235844	Pirellulaceae_19737	Proteobacteria_6582	Runella_23250	agg27_10668	Phenylobacterium_15968	Comamonadaceae_9218	Chitinophagaceae_7883	Phyllobacteriaceae_20955	MIZ46_7036	Flavobacterium_19354	ML635J-21_21242	iii1-15_12997	MIZ46_6655	Pirellulaceae_8183	Betaproteobacteria_17416	Saprospiraceae_8290	Oxalobacteraceae_16061	Alphaproteobacteria_8072	Bacteroidetes_258165	Planctomyces_7105	Gammaproteobacteria_5942	Alphaproteobacteria_8607	Gemmataceae_7614	Ochrobactrum_460359	Aquicella_17168	Candidatus Xiphinematobacter_8728	Proteobacteria_15724	succinicans_13490	mitochondria_266210	Bacteria_9067	Cytophagales_8476	Fimbriimonas_15471	Gemm-3_23916	A4b_13238	Chitinophagaceae_11707	OR-59_23591	Oscillospira_16664	Edaphobacter_12626	Haliangiaceae_4942	Acholeplasma_13260	B-42_12036	Hyphomicrobiaceae_20320	SJA-4_16140	H39_12427	Myxococcales_21891	SJA-4_24464	Methylophilaceae_12636	[Mogibacteriaceae]_150373	Isosphaeraceae_20851	Pirellulaceae_13631	Cellvibrio_237757	Bacteria_6091	Sphingomonadaceae_13150	Sphingobium_440387	Bacteria_9283	spinosum_8067	Gammaproteobacteria_16329	Bacteria_23500	Bacteria_10005	Sphingobacteriaceae_7864	Bacteria_13768	Pirellulaceae_7301	TM7-1_13462	PHOS-HD29_14083	Cytophagaceae_16073	Bacteroidetes_14558	Rhizobiales_21845	Planctomyces_21433	Bacteria_10815	Spirosoma_18904	Bacillaceae_5662	Bacteria_17553	Rickettsiales_9816	Luteolibacter_6411	Comamonadaceae_7899	Opitutae_9698	biprosthecium_5564	mitochondria_13537	Rhizobiaceae_4833	Bdellovibrio_24419	Pirellulaceae_9403	iii1-15_20731	Planctomyces_21116	Bacteria_16961	Pirellulaceae_13861	Chitinophagaceae_6278	Parabacteroides_17743	Flavobacteriaceae_12723	Rhodospirillaceae_9823	Pirellulaceae_14838	WD2101_10031	Bdellovibrio_22958	Myxococcales_23574	Gemmataceae_12463	CL500-15_21616	Bacteria_18406	Candidatus Xiphinematobacter_442679	Spirobacillales_15283	[Chthoniobacteraceae]_248489	Alphaproteobacteria_12179	Bacteroidetes_10408	ximonensis_5990	Rhodospirillaceae_16042	Bacteria_8145	Flavobacterium_7079	Rhizobiales_8508	Bacteria_21916	Pseudomonas_460884	veronii_442044	Burkholderiales_5363	Sphingobacteriales_8638	Deltaproteobacteria_20379	Bacteroidetes_22342	Pirellulaceae_17975	WD2101_8343	Gemmataceae_21288	DH61_19076	Helicobacter_17769	0319-6G20_5371	TM7-1_22166	mitochondria_16563	Bacteria_7743	Gammaproteobacteria_9348	S24-7_13867	Acidimicrobiales_13876	Cytophagaceae_23933	Caldilineaceae_23570	Enterobacteriaceae_461609	Alphaproteobacteria_9998	jinjuensis_8105	Ellin329_15759	Comamonadaceae_12392	Myxococcales_22951	Bacteria_17585	Burkholderiales_9239	Sphingobacteriaceae_22624	Coxiellaceae_15889	Alphaproteobacteria_6612	Rhizobiales_20271	Pirellulaceae_5161	Pirellulaceae_23837	Alphaproteobacteria_21535	lacus_12190	S035_5119	Sphingomonadales_17172	Opitutus_22365	Acetobacteraceae_17136	abiegnus_16444	Sphingobacteriaceae_11931	Fimbriimonas_20619	Brachybacterium_430694	Pseudomonadaceae_19029	Sphingobacteriales_6948	Ruminococcaceae_14760	Bacteria_18325	Gammaproteobacteria_22072	Chlorophyta_239802	biprosthecium_21098	Flavobacterium_14779	Proteobacteria_11252	Proteobacteria_13052	Gammaproteobacteria_14245	Peptostreptococcaceae_300232	258ds10_17328	Phycisphaerales_7818	Pirellulaceae_5719	Acidimicrobiales_6338	Legionellaceae_5314	Xanthomonadaceae_7907	Myxococcales_10070	Xanthomonadaceae_11279	Bacteria_14797	Deltaproteobacteria_9937	Myxococcales_7227	Chitinophagaceae_440341	Bacteroidetes_21192	Beijerinckiaceae_11955	Proteobacteria_8760	Planctomyces_21755	Pirellulaceae_7959	Legionellaceae_19164	Nocardiopsis_11515	Bacteria_8843	Bacteria_16764	Bradyrhizobiaceae_442139	iii1-15_11007	Pirellulaceae_16898	Gammaproteobacteria_7120	Bacteria_4243	Gammaproteobacteria_17701	Gammaproteobacteria_21550	Proteobacteria_4744	Sphingobacteriales_22089	Bacteria_14172	Algoriphagus_16254	Bacteria_11170	Planctomyces_16102	Halomonas_263840	Planctomyces_11238	Myxococcales_6288	Myxococcales_22100	Verrucomicrobia_11097	Bdellovibrio_19909	Legionellaceae_18220	Rhodoplanes_9535	BD7-3_7889	Bacteria_21440	Luteolibacter_4173	Chitinophagaceae_241276	Ellin517_20929	Bacillales_18755	Coxiellaceae_23335	Devosia_246890	Rhizobiales_8244	Luteolibacter_10102	Alphaproteobacteria_18032	massiliensis_247507	Spirobacillales_8373	Cytophagaceae_19879	Chloroplast_16123	SJA-4_11900	Polyangiaceae_5604	Gammaproteobacteria_4963	Rhodobacteraceae_14335	S24-7_9034	Flavobacterium_7775	Syntrophobacter_10995	MIZ46_22597	Pirellulaceae_14059	Bacteria_11094	Opitutae_4597	Bacteria_23977	Caulobacteraceae_24536	Chitinophagaceae_15241	Bacteria_9970	syringae_18913	Bacteria_19434	Cytophagaceae_22124	Bacteria_312421	S24-7_19994	Rhizobiaceae_267754	Bacteria_5085	Actinomycetales_234834	Caldilineaceae_12453	Proteobacteria_20166	Betaproteobacteria_7177	Veillonellaceae_4548	MND1_9207	Pedobacter_16078	fluminis_22322	tenuis_8243	PRR-11_16649	Prosthecobacter_5631	Bacteria_4969	Planctomyces_21205	TSBW08_22849	Comamonadaceae_434717	Pirellulaceae_16170	Pirellulaceae_10645	Bacillus_21338	Rhodobacteraceae_8170	SJA-101_10479	cryoconitis_138994	Exiguobacterium_461260	agg27_23543	mitochondria_17413	Paludibacter_9769	Anaerolineae_5979	Pirellulaceae_4761	Proteobacteria_15682	Pseudonocardiaceae_15835	Cytophagaceae_20165	Clostridiales_5646	Comamonadaceae_8075	Betaproteobacteria_4643	Planctomyces_10655	Aerococcus_455554	TM7-1_12667	Bacteroidetes_9086	Sphingobacteriaceae_19254	Opitutus_20681	WD2101_10781	Deltaproteobacteria_11779	Bacteria_4594	0319-6A21_440705	Opitutus_19697	Ochrobactrum_442445	Planctomycetia_5875	Enterobacteriaceae_15761	Deltaproteobacteria_14775	[Melioribacteraceae]_14821	Coxiellaceae_15364	Alphaproteobacteria_15117	Acinetobacter_21103	succinicans_11692	Bacteroidetes_11992	Ellin6075_10411	Enterobacteriaceae_16759	Sphingobacteriaceae_19473	Bacteroidetes_19320	catus_303764	Isosphaeraceae_16886	WD2101_24401	Cytophagaceae_20385	Pseudomonadaceae_17529	Bacteroidetes_8444	OD1_5874	Bacteria_23768	Prosthecobacter_6088	Chitinophagaceae_429898	Sva0725_433099	Gammaproteobacteria_16405	Bacteria_21931	Gammaproteobacteria_9885	Chitinophagaceae_16013	Chthoniobacter_3928	Rickettsiales_23699	Phycisphaeraceae_9955	Bacteria_5971	Segetibacter_18740	Staphylococcus_461856	Terriglobus_267533	massiliensis_4565	Flavobacterium_24124	Pirellulaceae_10435	Bacteria_23334	mitochondria_17064	gnavus_23645	Algoriphagus_15259	Nannocystis_20218	Pirellulaceae_13413	massiliensis_251762	Clostridiales_12892	Myxococcales_9031	BD7-3_16496	mitochondria_441406	Xanthomonadaceae_20506	Paenibacillus_23018	Solirubrobacterales_16947	Planctomyces_21946	Myxococcales_7138	Pirellulaceae_20594	Ellin6075_5580	Phycisphaerales_15987	Bacteroidetes_9550	Gemmataceae_6070	Flavobacteriales_16242	Cytophagales_6116	Gammaproteobacteria_23532	Bacteria_311095	Polyangiaceae_9406	Clostridiales_13981	B-42_24255	Leptotrichia_11438	[Chthoniobacteraceae]_6550	TM7-1_14774	MLE1-12_10707	Saprospiraceae_5850	Microbacteriaceae_22217	Comamonadaceae_8791	OPB54_11672	Comamonadaceae_14447	hitonicola_24457	[Roseiflexales]_18397	Proteobacteria_17658	Bacteria_19459	Chitinophagaceae_6179	Gemm-1_11714	Chitinophagaceae_14656	Bacteria_4817	Comamonadaceae_19036	Planctomyces_21927	S-70_8830	[Chthoniobacteraceae]_20015	Bacteriovoracaceae_4269	Mesorhizobium_256957	Myroides_22272	pallens_460917	Opitutus_5031	Lachnospiraceae_16997	Bacillales_21743	211ds20_19236	Myxococcales_24004	Gemmata_15626	Bacteria_13251	Cytophagaceae_17122	phosphatis_23178	Bacteria_23020	Cytophagales_12824	Burkholderiales_9447	Rhizobiales_11981	Kingella_17809	211ds20_14220	Deltaproteobacteria_7706	DRC31_18711	S24-7_9159	Fluviicola_22887	mitochondria_10182	heteroC45_4W_3961	Parachlamydiaceae_14105	Bacteria_23624	S085_18019	Aquicella_14405	Pirellulaceae_4956	Spirobacillales_7462	Flavobacteriaceae_11175	Bacteria_13185	PAUC37f_4479	Cytophagaceae_21603	Chitinophagaceae_18298	Pirellulaceae_7372	Phycisphaerales_14442	Methanosarcina_23590	Bacteroidetes_10261	Desulfovibrionaceae_13912	Bacteria_15638	Myxococcales_23166	Saprospiraceae_8850	Phyllobacteriaceae_7601	Bacteria_4481	Bacteria_15429	Enterobacteriaceae_16070	Lysobacter_17307	Chitinophagaceae_7606	Bacteria_7407	Comamonadaceae_10063	SJA-4_7089	Bacillales_19381	Gemmataceae_17944	mb2424_439375	Chitinophagaceae_16990	ML635J-21_14993	KD8-87_16862	Opitutae_12197	Sphingobacterium_15547	C111_20884	Pirellulaceae_10859	mitochondria_18743	TK17_18179	Sinobacteraceae_4693	Gammaproteobacteria_7946	Pseudomonadaceae_4103	Candidatus Xiphinematobacter_16820	Pirellulaceae_12493	Clostridiales_14366	Syntrophobacteraceae_5115	Xanthomonadaceae_16384	terrigena_16471	Cytophagales_22168	SJA-4_6545	Gammaproteobacteria_19318	Pirellulaceae_15028	Brevundimonas_460192	Sphingobacterium_14567	Brevundimonas_18108	Sphingobacterium_12949	Ardenscatena_6781	Pirellulaceae_11971	Chlorophyta_7712	Rhodobacteraceae_14104	Planctomyces_267164	Cyclobacteriaceae_12163	Bacteroidetes_9922	Planctomyces_20646	Flavihumibacter_24088	Bacteroidetes_10808	Bacteroidetes_14753	Saprospiraceae_14750	Gammaproteobacteria_6363	Rhodospirillaceae_24192	Planctomyces_19463	Bacteria_23741	Cytophagaceae_23586	Pirellulaceae_9831	Sporocytophaga_11664	Comamonadaceae_427903	Legionellales_20079	Planctomyces_13774	Caldilineaceae_18857	Sphingobacteriales_16836	Dyadobacter_244667	Sphingomonas_12602	Phycisphaerales_13072	bryophila_460818	Oscillospira_13254	S24-7_18145	Bacteroidetes_15803	Bdellovibrio_21819	Pseudomonas_442115	Coprococcus_12795	Phycisphaeraceae_16275	Rhodobacteraceae_431253	Pirellulaceae_19342	Parapedobacter_15930	Legionellales_22230	succinicans_461574	Solibacterales_13477	Ellin6075_5599	SJA-101_16001	xylosoxidans_262520	Caulobacterales_15962	iii1-15_17303	Pirellulaceae_11913	Spirobacillales_14658	BA008_19608	Sphingomonadaceae_250866	Legionella_11428	Lactococcus_423521	[Chthoniobacteraceae]_139253	Flammeovirgaceae_6757	Bacteroidetes_14218	Chitinophagaceae_17296	Cytophagaceae_6795	Rhizobiales_238346	Acinetobacter_15474	_15467	Proteobacteria_20046	Candidatus Xiphinematobacter_14791	Myxococcales_244923	Bacteria_21406	Chitinophagaceae_235821	Coprococcus_286853	iii1-15_17056	Chitinophagaceae_11851	Isosphaeraceae_17234	Corynebacterium_263771	Bacteria_17059	A4b_6502	Chitinophagaceae_24316	MIZ46_19532	Sphingobacterium_8712	Ruminococcaceae_18193	Acidimicrobiales_7895	Myxococcales_19805	terricola_252182	Bacteroidetes_10197	Chlamydiales_4962	VC2_1_Bac22_239054	Bacteria_12484	Planctomyces_6573	Paenibacillus_13085	[Prevotella]_19633	Proteobacteria_12710	Chitinophagaceae_18205	GCA004_23571	Geobacter_444514	Pirellulaceae_3934	ultimum_7976	Sphingobacteriales_22820	Pirellulaceae_16694	Lachnospiraceae_8871	Cytophaga_15726	Planctomyces_16577	Cryomorphaceae_18732	[Chromatiaceae]_18632	Bacilli_4677	Allobaculum_25135	Bacteria_6644	Clostridiales_7526	Nocardioides_435044	Cystobacteraceae_20786	Gemm-2_10577	Solirubrobacterales_6541	Hyphomonadaceae_444364	Flavobacterium_6387	Pirellula_17961	Phenylobacterium_429709	Alphaproteobacteria_17196	Fluviicola_21514	Plesiocystis_23160	Bacteria_12994	S1198_7930	Nannocystis_11965	Proteobacteria_5882	Bacteria_10309	Bacteria_9913	CCU21_24537	Flavobacterium_19503	Ellin517_19688	Bacteria_17175	Sphingobacteriales_433322	Sphingobium_444623	TM7-1_7306	Rhodospirillaceae_20338	Candidatus Xiphinematobacter_11521	Lachnospiraceae_23911	Acinetobacter_459804	SJA-28_15933	Planctomyces_19281	PK29_24589	Betaproteobacteria_21733	iii1-15_4145	Gammaproteobacteria_430090	Gammaproteobacteria_4598	Flavobacterium_6421	Gammaproteobacteria_13434	C111_238135	mb2424_440654	Bacteria_3956	Chitinophaga_14387	Bacteria_21525	UD5_4365	BD7-3_23287	Bacteria_11620	Wautersiella_21530	Sphingobacteriales_7212	Microbacteriaceae_24785	Sinobacteraceae_6386	pasteurianum_18572	Pedobacter_6614	mitochondria_21784	Flavobacteriaceae_10157	Pseudomonadaceae_21768	Proteobacteria_8624	Pirellulaceae_14462	Gammaproteobacteria_9518	Bacteria_20098	Comamonadaceae_14472	Caldilineaceae_7468	mitochondria_23238	A4b_24520	p-2534-18B5_22542	Ellin6529_10620	Rhodothermaceae_4210	Bacteria_8592	Caldilineaceae_5070	[Saprospirales]_17784	Comamonadaceae_8505	Fluviicola_13989	Gammaproteobacteria_7074	Ellin6075_10295	WPS-2_9697	Bacteria_19968	Rhodospirillaceae_20923	Chitinophagaceae_20238	Alphaproteobacteria_16464	JG30-KF-CM45_256990	wittichii_255088	Gelidibacter_14948	A4b_11995	Bacteria_8470	WD2101_21012	Ellin515_20934	Bacteroidetes_13884	Alphaproteobacteria_17267	Cytophagaceae_9889	Verrucomicrobiaceae_17630	Sinobacteraceae_441692	Chitinophagaceae_6758	Sphingobacteriaceae_234950	RB40_14120	Flavobacteriaceae_17043	Bacteria_18319	A4b_17598	OD1_6965	SHA-31_12273	Flavobacterium_22903	succinicans_22653	WD2101_7847	Chlamydiales_19292	Proteobacteria_15853	Novosphingobium_15518	Rhodospirillaceae_251374	Rhodobacteraceae_12867	Rikenellaceae_18103	spinosum_442194	211ds20_23626	ethanoligenes_262195	Planctomyces_312919	Gammaproteobacteria_4517	Rhodospirillaceae_20824	Chitinophaga_4506	Rubritalea_4140	Proteobacteria_22122	Corynebacterium_237295	Isosphaeraceae_442867	Planctomyces_16795	Chitinophagaceae_19622	Aquicella_7923	WCHB1-41_250817	Cytophagaceae_5533	Myxococcales_17401	[Chthoniobacteraceae]_13360	Verrucomicrobiaceae_18844	[Pedosphaerales]_261659	A4b_20172	Gammaproteobacteria_21100	Hyphomonadaceae_258179	Tatlockia_14411	BD7-3_23770	Bacteria_21249	Legionellales_9914	Flavisolibacter_251348	JG30-KF-CM45_24331	amylolyticus_313016	soli_5918	Flavobacterium_24371	A4b_12635	Sphingomonadaceae_5202	Saprospiraceae_13191	aurimucosum_459763	Chitinophagaceae_240757	Solibacterales_442715	Bacteria_12712	Candidatus Entotheonella_17788	Acidimicrobiales_12063	Rhodospirillaceae_13890	Deltaproteobacteria_15450	A4b_18018	Clostridiales_14086	ML635J-21_9270	Myxococcales_17334	WD2101_22011	Solibacterales_14413	limnophila_18204	Arthrobacter_442236	Planctomyces_9273	Pirellulaceae_22277	Oscillospira_146390	Pirellulaceae_18236	Xanthomonadaceae_11506	Dorea_19711	Xanthomonadaceae_17794	Gammaproteobacteria_9642	Sphingobacteriaceae_8131	Comamonadaceae_20300	Xanthomonadaceae_6928	Xanthomonadaceae_8027	Steroidobacter_11736	Flavobacterium_23555	Flavobacteriaceae_8503	Planctomyces_6229	Comamonadaceae_461664	Bacteria_5387	Flavobacteriales_22117	0319-6E2_22915	Lachnospiraceae_17016	Luteolibacter_13700	Planctomyces_23099	NB1-j_6379	Kaistobacter_13771	Flavobacterium_17415	Cytophagaceae_7217	Sphingomonas_12062	Bacteroidetes_8221	Coxiellaceae_23426	Betaproteobacteria_20076	Methylobacterium_24815	mitochondria_7242	Bacteria_11318	Bacteria_11437	Clostridiales_19047	Chitinophagaceae_11293	Planctomyces_13782	Proteobacteria_13693	Bacteria_17742	Chitinophagaceae_430035	A4b_10690	Gemm-1_18320	Comamonadaceae_23148	Bacteria_4250	iii1-15_9387	Alphaproteobacteria_16652	Ellin6075_8157	Bacteroidetes_9149	Bacteria_9373	Gemmata_16945	Fimbriimonas_6932	Bacteria_14544	SHD-231_16754	Chitinophagaceae_5017	Bacteria_18810	Hyphomonadaceae_16126	PHOS-HD29_14147	Planctomyces_9597	Gammaproteobacteria_23759	GMD14H09_19238	S24-7_5994	[Fimbriimonadaceae]_15849	Flavobacterium_4667	Acidimicrobiales_16228	Sphingobacteriaceae_23132	Chondromyces_17676	[Saprospirales]_7482	Chlamydiales_14872	Niabella_18583	starrii_20406	Caldilineaceae_17563	Bacteroidetes_24148	Pirellulaceae_23368	Betaproteobacteria_3964	Gammaproteobacteria_11880	SJA-4_20848	Alphaproteobacteria_18528	Pirellulaceae_9315	Ellin5290_7397	genomospecies_7479	Nostocaceae_23748	Acetobacteraceae_447077	BD7-3_12719	SHA-98_458577	Sphingobacterium_7331	Saprospiraceae_15737	Alphaproteobacteria_22359	tertiolecta_6380	Fimbriimonas_9672	Ellin6075_4755	mesenteroides_439599	Flavobacterium_242451	Alphaproteobacteria_14200	MIZ46_21323	Comamonadaceae_5500	ML635J-21_4871	Pseudomonas_18124	WCHD3-30_5214	Aquicella_18859	Rhodocytophaga_23627	Sinobacteraceae_20812	Chitinophagaceae_22526	Proteobacteria_7141	Acetobacteraceae_24398	Sphingobium_16908	Bacteroidetes_13181	Bacteroidetes_15705	Pirellulaceae_6178	Bacteria_21428	Bacilli_14624	Verrucomicrobiaceae_438395	Bacteria_16217	MIZ46_22871	RB40_9907	TSCOR003-O20_3970	Chitinophagaceae_20849	Bacteria_6842	0319-6G20_17215	Myxococcales_21413	Lachnospiraceae_14266	Burkholderiales_23070	WD2101_12609	Pirellulaceae_12323	Chitinophagaceae_8752	Myxococcales_18068	Solibacterales_7284	A17_439610	Chryseobacterium_19055	BD7-3_6374	Alteromonadaceae_438669	Sphingobacteriaceae_11372	Pirellulaceae_239251	Sphingobium_4633	Stenotrophomonas_309292	Planctomyces_6962	Chitinophagaceae_6368	Saccharibacillus_11124	Firmicutes_6665	Bacteria_21654	Pirellulaceae_24016	Gammaproteobacteria_5743	mitochondria_20284	Rhodospirillaceae_6005	Deltaproteobacteria_10824	Planctomyces_10627	SJA-4_9731	Cytophagales_18037	Bacteria_4804	Rhodobacter_438959	Chryseobacterium_16996	Leucobacter_19666	Bacteria_4979	iii1-15_15396	OPB56_14286	WD2101_14612	Pirellulaceae_10381	Dokdonella_10882	Bacillales_435965	Pirellulaceae_17823	Bacteria_13576	Bacteria_10422	258ds10_15264	Bacteroidetes_10258	Bacteria_5273	Proteobacteria_17431	Pedobacter_8353	Anoxybacillus_16261	Gammaproteobacteria_17253	A17_444314	Sphingobacteriales_15733	Bacteria_18626	H39_17299	Chryseobacterium_461021	iii1-15_18928	Bacteria_15029	Proteobacteria_4999	Coxiellaceae_4662	Edaphobacter_7203	Acidobacteriaceae_11689	Bacteroidetes_9713	Legionellales_440359	intermedium_138535	BD7-3_16429	Spirobacillales_22924	Deltaproteobacteria_254983	WD2101_9867	Gemmata_13123	Proteobacteria_16624	Arenibacter_23357	diminuta_11501	Bdellovibrio_22057	Gammaproteobacteria_14159	A17_240160	Novosphingobium_263715	Bacteria_9236	Rhizobiaceae_22319	Bacteria_12129	Gemmataceae_16684	Planctomyces_12073	Solibacterales_10281	Nocardiopsaceae_242629	WD2101_16318	saccharolyticum_443256	WD2101_5888	Proteobacteria_10766	Bacteria_21086	Flavobacterium_3900	Bacteria_6674	Gemmataceae_439960	Flavobacterium_5391	[Chromatiaceae]_237244	Gammaproteobacteria_9684	Bacteria_14692	Bacteria_7510	Bacteroidetes_7195	Alcaligenaceae_9834	Chitinophagaceae_6209	Acidimicrobiales_12965	Fluviicola_6709	Rhodocyclaceae_7677	Bacteria_16420	Verrucomicrobiaceae_21775	Clostridium_22008	Caldilineaceae_15563	Cytophagales_18831	Comamonadaceae_23791	A4b_17806	Methylophaga_7369	Sphingomonas_247787	Bacteroidetes_13967	WPS-2_13503	Clostridiales_22869	Pirellulaceae_13244	Rhodospirillaceae_14871	Alphaproteobacteria_21567	Verrucomicrobiaceae_17738	Cytophagaceae_5466	Planctomycetes_20122	Deltaproteobacteria_5557	CL500-15_5116	PAUC26f_5333	Saprospiraceae_12858	ML635J-21_16118	Spirobacillales_6817	Proteobacteria_19103	Spirobacillales_20710	Proteobacteria_17781	Gemm-3_24307	A17_18234	Gammaproteobacteria_7963	Thermoactinomyces_8566	Legionellales_14321	Anaerolineae_22755	Bacteria_7247	mitochondria_266811	Corynebacterium_6678	mitochondria_10105	Cytophagaceae_14960	Ellin6075_7271	Aquicella_20690	aurantia_13057	OPB56_9593	RB41_14498	Sphingobium_10449	Haliangiaceae_22326	Myxococcales_6730	Gammaproteobacteria_17419	Spirobacillales_14165	SJA-4_17870	Planctomyces_13267	Pirellulaceae_18011	Pseudomonadaceae_17959	marincola_252919	Clostridiales_10755	Cytophagaceae_21582	MND1_18243	Proteobacteria_262343	Gemm-2_20737	Gammaproteobacteria_23767	Rhodospirillaceae_251567	Bacteroidetes_16395	[Fimbriimonadaceae]_19495	Proteobacteria_19299	Fluviicola_12946	Bacteria_11509	BD7-3_23005	Phenylobacterium_441034	Alphaproteobacteria_11725	Deltaproteobacteria_18345	Proteobacteria_11987	Clostridia_15792	iii1-15_13450	Bacteria_17034	maritima_21588	Phyllobacteriaceae_9137	Pedobacter_20523	Xanthomonadaceae_22587	Cellvibrio_249502	Methylobacteriaceae_4915	starrii_9576	Phycisphaerales_13383	ultimum_15646	iii1-15_22642	ML635J-21_23540	Bacteria_18281	Pirellulaceae_16317	Flavobacterium_18425	Comamonadaceae_21083	Cytophagaceae_23884	OPB56_443874	Armatimonadaceae_11684	Proteobacteria_19496	B97_9978	Comamonadaceae_21067	Dyadobacter_8928	Gammaproteobacteria_19229	Ellin6075_263755	Bacteria_15435	Bacteria_10671	Pirellulaceae_445936	Gemmataceae_10642	OD1_19903	Chitinophagaceae_11402	PHOS-HD29_9678	iii1-15_9090	Cellvibrio_245326	Amaricoccus_20744	Syntrophobacteraceae_23870	Proteobacteria_8734	Bacteria_13029	MIZ46_441250	Gammaproteobacteria_10225	TK17_10814	luteus_14836	CCU21_9436	Alphaproteobacteria_18081	mitochondria_8064	Alphaproteobacteria_19329	Rhodospirillaceae_19945	Xanthomonadaceae_13798	Bacteria_10745	Cenarchaeaceae_24151	RB40_6729	Pedomicrobium_10929	Bacteria_7118	Myxococcales_22431	Bacteria_20170	Rhizobiales_14099	Proteobacteria_17482	Actinomycetales_4144	Thermicanus_5052	multivorum_23439	Pseudomonadaceae_22320	Bacteria_20209	succinicans_16455	Sphingobacterium_22583	Euglenozoa_9807	Proteobacteria_19049	Flavobacteriaceae_14115	Bacteria_18049	Caulobacteraceae_446275	Pedobacter_242578	Legionella_439094	Microbacteriaceae_8366	Bacteria_6208	Aeromicrobium_265075	Rhizobiales_11162	Planctomyces_17977	BD7-3_17181	OPB56_15494	Rhodoplanes_24274	JG30-KF-CM45_12288	B-42_6784	Bacteroidetes_8488	Piscirickettsiaceae_441684	Planctomycetes_22599	Luteolibacter_6672	Lactobacillus_443077	Chitinophagaceae_6063	Alphaproteobacteria_13995	Ureibacillus_260885	Xanthomonadaceae_21882	Pirellulaceae_10592	iii1-15_12175	Bacteroidales_10593	Sphingomonas_15548	Acidimicrobiales_8011	Actinomycetales_12600	lacunae_19386	stutzeri_460389	Pirellulaceae_7352	Xanthomonadaceae_442588	Betaproteobacteria_10678	Myxococcales_6829	ML635J-21_8364	Myxococcales_13582	Flavobacterium_12473	Rhodobacteraceae_23292	Gammaproteobacteria_18361	Rhizobiales_13187	Bacteria_4884	Bacteria_4089	Bacteroidetes_12684	Gemmataceae_24405	Chryseobacterium_11528	wittichii_11713	Pedobacter_311236	Verrucomicrobiaceae_14438	BD7-3_16695	Alteromonadales_7503	Bacteria_19863	[Chthoniobacteraceae]_11753	ZB2_21570	Opitutaceae_12529	Clostridiales_17511	iii1-15_257452	Myxococcales_21592	Rhizobiaceae_309767	mitochondria_23913	Myxococcales_17843	WD2101_13188	KD8-87_13923	Janthinobacterium_17125	Microbacteriaceae_23043	Bacteria_15829	CV90_4492	Cytophagaceae_12486	Bacteroidetes_5878	Lautropia_429988	mitochondria_18717	WD2101_23709	Janthinobacterium_11354	Bacteriovoracaceae_6167	Bacteroidetes_12894	Cellvibrio_18393	Olivibacter_18794	Haliangiaceae_16237	Cytophagales_22892	Pirellulaceae_12253	Bacteria_20563	Chitinophagaceae_12072	Bacteroidetes_17803	Bacteroidetes_19340	Spirobacillales_19915	Bacteroidales_8568	Xanthomonadaceae_20354	Sinobacteraceae_13639	oryziterrae_4099	Rubellimicrobium_434322	Sphingomonadaceae_12437	SJA-28_19735	Enterobacteriaceae_7241	Microbacteriaceae_258738	Gammaproteobacteria_8371	WD2101_4623	SJA-4_14230	Thermoactinomyces_262683	Bacteria_8644	Bacteria_23004	Nocardioides_259826	Bacteria_19638	MIZ46_4165	OD1_5530	Bacteria_7039	Sphingobacteriaceae_10238	Gammaproteobacteria_20963	Gammaproteobacteria_12717	A4b_12668	Alphaproteobacteria_14362	Alphaproteobacteria_4974	Alicyclobacillus_443032	Pseudomonadaceae_15327	europaea_15194	Alphaproteobacteria_19938	Betaproteobacteria_4996	Comamonadaceae_17095	hirsuta_6867	Gemmata_5859	GMD14H09_11537	Deltaproteobacteria_19176	Proteobacteria_7846	iii1-15_5922	Stenotrophomonas_7869	Verrucomicrobiaceae_24320	Deltaproteobacteria_23289	C111_14461	Planctomyces_8401	Pirellulaceae_17832	Pirellulaceae_23478	Dokdonella_152212	Sphingobium_5308	Myxococcales_4077	Planctomyces_4827	Solirubrobacterales_4592	Bacteriovoracaceae_9886	Mycoplana_238995	marcusii_461827	Planctomyces_11208	mitochondria_10640	Chitinophagaceae_23623	Myxococcales_9522	Alphaproteobacteria_16966	Flavobacterium_10667	Bacteria_16015	Myxococcales_8839	Sphingobacteriaceae_23588	SM1D11_7826	Bacteria_8524	Betaproteobacteria_17626	Pirellulaceae_20449	Solibacterales_15021	fulvum_19177	MIZ46_16358	Bacteria_9238	Flavobacterium_8657	Flavobacterium_17812	SJA-101_6296	Pirellulaceae_14705	Pirellulaceae_13569	Enterobacteriaceae_18388	PRR-11_7804	mle1-48_11026	x domestica_24078	Gemmataceae_16897	[Saprospirales]_442894	Devosia_6748	Brevibacterium_4900	A4b_17727	Pirellulaceae_10425	Sediminibacterium_445156	Rhodospirillaceae_23765	Betaproteobacteria_8065	Saprospiraceae_5148	S47_8454	Comamonadaceae_8055	Pirellulaceae_11104	Gammaproteobacteria_24253	melaninogenica_460491	Chitinophagaceae_4002	Cytophagaceae_9546	Bacteroidetes_22763	Betaproteobacteria_14358	Gemmataceae_5526	Rickettsiales_10762	Xenorhabdus_8559	Pirellulaceae_13760	Proteobacteria_6231	BD7-3_21856	Enterobacteriaceae_21127	Algoriphagus_6019	Verrucomicrobiaceae_17760	Pseudoxanthomonas_23868	Comamonadaceae_8219	Bacteroidetes_7218	Gammaproteobacteria_23717	Sphingobacteriales_20148	Bacteria_7374	Cytophagaceae_252609	DS-100_15092	Erythrobacteraceae_18357	MIZ46_22132	Planctomyces_14643	Bacteria_11408	Flavobacterium_23782	Sphingobacteriales_23981	Proteobacteria_9969	0319-6E2_8003	Pirellulaceae_16250	Chitinophagaceae_8493	ABY1_18766	Coxiellaceae_5652	multivorans_252995	Mucilaginibacter_15543	Cytophagaceae_9712	Verrucomicrobiaceae_15002	Bacteria_23021	auto67_4W_12883	SC3_16003	Bacteria_10491	Flavobacterium_7143	Chitinophagaceae_4994	Alphaproteobacteria_8124	Acetobacteraceae_9075	Pirellulaceae_11940	Bacteroides_9648	MIZ46_13635	Perlucidibaca_21056	Saprospiraceae_6426	Flavobacterium_11422	Chitinophagaceae_23672	Chloroplast_4075	Chitinophagaceae_23265	BD7-3_7172	RB40_15072	A4b_17488	Flavihumibacter_16207	Proteobacteria_9685	mitochondria_7366	Enterobacteriaceae_22323	Xanthomonadaceae_11346	[Weeksellaceae]_15808	debontii_446165	Ruminococcaceae_137818	BD2-13_10590	Clostridium_292995	Gemm-1_23217	Candidatus Xiphinematobacter_9793	Xanthomonadaceae_12251	Xanthomonadaceae_12142	Bacteria_10726	Dokdonella_8622	Flavobacteriaceae_9570	Bacteria_7736	Chitinophagaceae_16315	Coxiellaceae_11141	Pirellulaceae_4236	Luteolibacter_20292	Cytophagaceae_20158	Cytophagaceae_6971	GMD14H09_17487	Planctomyces_19359	Gammaproteobacteria_21019	Lachnospiraceae_5540	Paenibacillus_7103	Pedobacter_15513	Gammaproteobacteria_6082	Gluconacetobacter_12202	Legionellaceae_21107	SJA-4_8109	Bacteria_8583	[Saprospirales]_440287	terricola_139453	Caldilineaceae_7884	Myxococcales_4473	Myxococcales_12811	Proteobacteria_20446	WD2101_16873	Gemm-1_10850	Cytophagaceae_8502	Flavobacterium_21341	debontii_4160	Comamonadaceae_21543	Chitinophagaceae_20147	Sva0725_4513	Dysgonomonas_430181	mitochondria_21152	Rhizobiales_21802	Bacteria_18641	Bordetella_21458	mitochondria_22004	Planctomyces_22010	Spirochaetaceae_12924	Rhodocyclaceae_6923	Bacteria_11561	Bacteroidetes_19513	S24-7_141806	Planctomyces_5824	Saprospiraceae_15492	Candidatus Entotheonella_9962	Saprospiraceae_8833	Saprospiraceae_8675	Gammaproteobacteria_14145	Gemmataceae_15095	Bacteria_16510	Pirellulaceae_3980	SR1_8495	Rhizobiales_9470	Flavobacterium_17324	CL500-15_15231	Deltaproteobacteria_13291	Sinobacteraceae_21572	Caldilineaceae_14834	Pirellulaceae_21039	Saprospiraceae_7273	Methanobacterium_4423	Sinobacteraceae_10242	mobilis_460487	Ruminococcaceae_304995	Flavobacteriales_23633	Gemmata_17060	Alphaproteobacteria_22082	Bacteria_21545	Sphingobacteriaceae_4249	Myxococcales_21723	A4b_21207	Beijerinckiaceae_262768	Pirellula_17538	Xanthomonadaceae_10256	Chitinophagaceae_21464	Gammaproteobacteria_16334	Flavobacteriales_11443	ZB2_243690	Gammaproteobacteria_15895	Xenorhabdus_19125	BD7-3_13666	Pirellulaceae_4086	Bacteria_11468	Vagococcus_429682	iii1-15_18134	Bacteria_11490	Verrucomicrobia_4684	Gemmata_23017	Bacteria_4440	Moraxellaceae_17455	TM7-1_10369	RB40_18125	Sphingomonas_6558	Bacteria_20758	Bacteria_22711	Ellin6075_4237	WD2101_12948	Gammaproteobacteria_15614	Paracoccus_460677	Bacteria_11325	Flavobacterium_22278	Methylophaga_6177	iii1-15_7485	PRR-11_22382	Pirellulaceae_12387	Phycisphaerae_14604	Bacteroidetes_5926	Chitinophaga_7183	Acidobacteria-5_9615	Verrucomicrobiaceae_16288	Saprospiraceae_5377	Acidobacteria-5_19312	Caldilineaceae_12461	Nocardioides_18998	Legionella_13925	Steroidobacter_5102	Verrucomicrobia_13838	Legionellales_429761	Segetibacter_17735	iii1-15_8645	Alteromonadaceae_17515	Legionellaceae_10637	mitochondria_264482	Alphaproteobacteria_12770	BD7-3_10023	OPB54_16791	Pirellulaceae_14806	auto67_4W_8862	Cellvibrio_10969	Bacteroidetes_18705	Sutterella_138760	Flavobacteriaceae_14660	Bacteria_23044	Pirellulaceae_11177	Deltaproteobacteria_11522	Bacteria_6331	Proteobacteria_8229	Bacteria_6241	Myxococcales_6838	iii1-15_13632	GMD14H09_21935	Bacteroidetes_443654	Dysgonomonas_244861	FAC88_18241	Caldicoprobacter_15497	CL500-15_9262	Flavobacterium_19996	Clostridiales_23241	Planctomyces_5808	cryoconitis_9548	BD7-3_21745	Bacteroidetes_7885	Cytophagaceae_7299	Chitinophagaceae_3937	Dokdonella_235121	Bacteroidetes_7205	Microbacteriaceae_22649	succinicans_22867	[Weeksellaceae]_8587	Bacteroidetes_24226	Bacteria_11401	Bacteria_14991	Lachnospiraceae_8241	BPC015_14397	Flavobacterium_23881	Bacteria_18539	Myxococcales_8947	Pirellulaceae_438569	Myxococcales_7943	Solibacterales_8806	Bacteria_20903	PRR-11_18224	mitochondria_16248	[Weeksellaceae]_12443	Spirosoma_22696	Myxococcales_9001	Terriglobus_263149	Opitutae_19011	Syntrophobacteraceae_5282	Pirellulaceae_18776	mitochondria_24282	starrii_19168	Comamonadaceae_7450	Streptophyta_461905	Flavobacterium_13793	CCU21_6146	A17_21302	Spirobacillales_12245	Rubrobacteraceae_14194	Pirellulaceae_12071	Sphingobacteriales_23797	Opitutus_22314	Ellin506_23755	Planctomycetes_7504	daejeonense_14891	Lachnospiraceae_14135	Chitinophagaceae_441821	Spirobacillales_23622	Myxococcales_5879	Bacteroidetes_9130	Chitinophagaceae_17980	Gemmataceae_5996	Bacteria_214461	A17_14346	Bacillaceae_6340	Rhizobiaceae_23353	Syntrophobacteraceae_8878	Bacteria_23567	Pirellula_18140	Pirellulaceae_23696	Gemmataceae_8164	Alcaligenaceae_16137	Enterobacteriaceae_18083	Cryomorpha_8652	Erysipelotrichaceae_12846	Stramenopiles_16735	Legionellales_4483	Cryomorphaceae_15587	Sphingobium_22419	Bacteria_12550	Alphaproteobacteria_8787	Pirellulaceae_4753	Sphingobacteriales_22846	Bacteroidetes_12538	Bacteria_20267	Methylophilaceae_20317	Mucilaginibacter_22645	Gammaproteobacteria_14391	Bacteriovoracaceae_13788	debontii_22528	TM7-3_23562	hitonicola_18093	Hyphomonadaceae_20940	Bacteria_13276	Proteiniclasticum_11445	PRR-10_7783	Bacteria_12345	Elusimicrobiales_12624	211ds20_6891	Actinomyces_24963	Xanthomonadaceae_11432	SJA-4_19051	Spirobacillales_12654	PAUC26f_4288	Planctomycetes_10135	Opitutus_16276	Enterobacteriaceae_7211	Fluviicola_18261	Opitutus_13008	Proteobacteria_23112	Flavobacterium_251253	Opitutus_9787	Xanthomonadaceae_20061	Ellin517_12377	Chloroplast_13944	Flavobacterium_12998	A4b_11295	Saprospiraceae_11348	Flavobacterium_22523	Cytophagaceae_10878	Phycisphaeraceae_7238	WD2101_10000	iii1-15_9906	Cryomorpha_9291	Mycobacterium_22354	Microbacteriaceae_7537	Sphingobacterium_9634	Bacteroidetes_24532	arvensicola_11480	Bacteria_13133	Alteromonadaceae_17084	Lachnospiraceae_307340	WD2101_18041	Verrucomicrobiaceae_20427	Gammaproteobacteria_13792	C111_254302	Flavobacteriales_11359	WD2101_24018	Cytophagaceae_21461	Acidimicrobiales_5520	Bacillales_10355	Clostridiaceae_23773	Legionellales_9136	Comamonadaceae_5964	Bacteriovoracaceae_8520	Chitinophagaceae_266211	Agrobacterium_442412	diminuta_18716	Bacteria_18845	Saprospiraceae_438100	BD7-3_10780	Singulisphaera_237609	Candidatus Amoebophilus_12205	Rhodobacteraceae_7794	Agrobacterium_253511	irakense_6820	Alphaproteobacteria_8335	Flavobacterium_13264	Spirosoma_13722	CPla-3_8187	Pseudomonadaceae_4037	Pirellulaceae_15750	mitochondria_12973	Parapedobacter_17514	Koribacteraceae_22126	Opitutus_21792	Proteobacteria_18334	Cellvibrio_13076	Legionellales_24017	Flavobacterium_5381	Spirobacillales_15586	Rhizobiales_13488	Solibacterales_15583	Labrys_6273	Bacteria_8289	Alphaproteobacteria_15608	Lachnospiraceae_13593	Gemmata_4034	Bacteroidetes_14151	BD7-3_19859	MND1_235866	Spirobacillales_16792	Gemmata_438140	Bacteria_30761	Rhodospirillaceae_20451	Bacteria_22923	OPB54_11893	3BR-5F_18736	parvula_261346	Leadbetterella_11786	Verrucomicrobiaceae_17969	A4b_8865	Gammaproteobacteria_21657	Proteobacteria_24432	Pirellulaceae_14489	CL500-15_16719	Methylacidiphilales_16410	Bacteria_7316	Pirellulaceae_9076	Alphaproteobacteria_9813	Cytophagaceae_14940	Bacteria_19690	Bacteroidetes_23067	Chitinophagaceae_10142	Aquicella_9953	Bacteroidetes_11270	Ellin6075_430419	Bacteria_20573	Planctomyces_14030	Comamonadaceae_460476	A17_23882	OD1_14078	Flavobacterium_13975	Acidimicrobiales_13366	Proteobacteria_4533	[Chthoniobacteraceae]_20162	Gammaproteobacteria_5741	Hyphomonadaceae_6831	CM44_9023	Bacteria_435226	Paracoccus_23654	Rhizobiaceae_13812	IIB17_15287	Acinetobacter_241535	Bacteria_12203	Paenibacillus_7509	Pirellulaceae_22693	Pseudoxanthomonas_23522	terricola_23258	Bdellovibrio_14025	S085_10056	Legionellaceae_21986	Syntrophobacteraceae_238565	Sinobacteraceae_23233	Bacteroidetes_18690	Neisseria_18582	mitochondria_10769	Planctomyces_21404	Proteobacteria_11524	WD2101_23892	Flavobacteriales_11759	Cytophagaceae_18498	Nocardioides_23901	mitochondria_19012	Enterobacteriaceae_11738	Planctomyces_17946	Piscirickettsiaceae_23443	Bacteroidetes_5735	ML635J-21_19472	211ds20_4166	Planctomyces_18894	Haliangiaceae_21463	Rhizobiales_24323	Pseudomonas_11066	Gammaproteobacteria_23607	mitochondria_7019	Corynebacterium_460512	Proteobacteria_11978	Bacteria_16297	Crocinitomix_16121	Ethanoligenens_27464	Bacteroidetes_12902	mitochondria_15438	Bacteria_7542	Chitinophagaceae_18486	Planctomyces_5687	Dyadobacter_16994	Sphingobacteriaceae_14183	Sphingobacterium_8725	Gemmataceae_16097	SBR1031_12575	mb2424_11745	Bacteria_6163	Methylobacillus_11577	Proteobacteria_18708	Opitutus_15077	SM1D11_5223	Sphingomonadaceae_8024	Dokdonella_12896	Cellvibrio_4544	TM7-1_10499	vermiformis_443118	Caldilineaceae_16477	Burkholderiales_15308	RB40_13003	Bacteria_17552	Pirellula_22988	Bacteroidetes_18947	Pirellulaceae_6622	Chitinophaga_19181	Gemmata_21511	Pirellulaceae_5243	Verrucomicrobiaceae_6092	Acetobacteraceae_8924	Chitinophagaceae_6697	Gammaproteobacteria_13096	Cytophagaceae_11578	Kaistobacter_257499	iii1-15_14585	Bacteroidales_6422	Chryseobacterium_23613	Fluviicola_23639	Lactobacillus_455460	Gemmata_16636	Burkholderiales_18692	mitochondria_18552	Kingella_4899	iii1-15_23700	GCA004_16667	iii1-15_14014	Bacteria_4607	Solibacterales_243370	Bacteria_8890	Sinobacteraceae_460522	Chlamydiales_6189	[Weeksellaceae]_24775	A4b_5639	Pseudomonadaceae_17990	Bdellovibrio_11669	Deltaproteobacteria_21445	Parapedobacter_24170	Xanthomonadaceae_16168	Caloramator_17636	MIZ46_15876	Sphingobacteriaceae_4158	Cytophagaceae_7402	Sporomusa_442606	TK17_9063	Epulopiscium_248783	Chitinophagaceae_12741	Cryomorphaceae_7722	Proteobacteria_23271	Xanthomonadaceae_440414	Pirellulaceae_17076	Pirellulaceae_21381	Rhodospirillaceae_15672	Pirellulaceae_6348	A4b_8185	Pirellulaceae_16187	Sphingomonadaceae_15286	Legionellales_9115	Bacteria_4640	Cytophagaceae_13120	Bacteria_12086	Bacteroidetes_17611	Pirellulaceae_7984	Sphingobacterium_22388	Cryomorphaceae_9333	Pseudomonas_439209	Gammaproteobacteria_23147	Bacteria_20474	Sphingobacteriaceae_10536	Candidatus Rhabdochlamydia_18754	Legionellaceae_7770	Gammaproteobacteria_20070	FAC87_22488	Devosia_20050	Sphingobacteriaceae_8973	Oscillospira_14344	SJA-4_23698	henricii_248778	Pirellulaceae_15662	Bacteria_11601	Opitutus_7170	Pirellulaceae_11959	Spirobacillales_8208	Streptophyta_435312	BD1-5_21438	mitochondria_22963	Agrobacterium_6018	Thermoactinomycetaceae_24180	Dysgonomonas_4527	Flavobacteriaceae_14865	0319-6E2_10147	Bacteria_22549	Pirellulaceae_8063	Myxococcales_13895	Bacteria_5676	Flavobacteriales_20296	Planctomyces_9927	Bacteria_20396	Criblamydiaceae_21091	S47_5082	Sporocytophaga_16072	mitochondria_8818	Spirobacillales_313450	Bacteroidales_21090	Pseudomonadaceae_17464	Gammaproteobacteria_6251	Sphingobacteriaceae_20592	Nocardiopsaceae_18591	Rhizobiales_10509	Solirubrobacterales_14209	Myxococcales_11548	Chitinophagaceae_17922	Bacteroidetes_17134	OM27_14023	Ellin6075_8449	Pirellulaceae_24125	Gammaproteobacteria_23908	Leadbetterella_4976	Sphingobacterium_4583	Bacteria_18340	Myxococcales_21974	Gammaproteobacteria_21259	Planctomyces_24478	succinicans_442501	Caldicoprobacter_20228	Fluviicola_16604	Lactobacillus_141408	mitochondria_22493	Cytophagaceae_17681	Proteobacteria_17520	Alkaliphilus_238177	Fimbriimonas_443446	WD2101_8485	Sinobacteraceae_17960	Chloroflexi_6786	Flavobacterium_15251	Bacteria_27843	Legionellales_20229	Myxococcales_24390	Legionellales_20247	211ds20_10090	Chitinophagaceae_11934	Sediminibacterium_7124	Bacteria_21579	Bacteria_17353	Pirellulaceae_17468	Candidatus Xiphinematobacter_13356	Bacteria_23002	Flavobacterium_8421	RB40_20845	Brevundimonas_19343	Betaproteobacteria_4720	Bacteria_22577	SJA-4_5713	Bacteria_6966	Rhodospirillales_20827	Rhodobacteraceae_22355	Solirubrobacterales_20230	Bacteroidetes_4338	Rhodoplanes_13742	CCU21_5987	Planctomycetes_12039	Erythrobacteraceae_16568	Alphaproteobacteria_11463	Legionellales_441974	Phycisphaerales_6899	Sphingobacteriaceae_18112	Gammaproteobacteria_22855	Sphingomonadaceae_10335	Proteobacteria_15440	YJF2-48_4762	SM2F11_16277	Sinobacteraceae_15558	Oxalobacteraceae_22511	Gemmataceae_6168	Pimelobacter_15629	Bacteroidetes_5674	Phycisphaerales_11143	Comamonadaceae_8018	Cytophagaceae_6621	A4b_19349	OD1_27422	Betaproteobacteria_12187	Rickettsiella_11304	Spirosoma_8674	Bacteria_20423	Bacteria_8236	Comamonadaceae_441907	Sphingobacteriaceae_13627	Roseococcus_440361	Betaproteobacteria_17897	Sinobacteraceae_10594	Bacteroidetes_8759	Pirellulaceae_9058	[Chromatiaceae]_4621	Bacteroidetes_4855	Pirellulaceae_23678	Rhizobiales_16550	Proteobacteria_5950	Pirellulaceae_11585	Paenibacillaceae_10628	Sinobacteraceae_15906	OM60_8114	Proteobacteria_4893	Erythrobacteraceae_22418	3BR-5F_9957	S24-7_11427	A17_20472	Sinobacteraceae_23427	Pirellulaceae_16090	Solibacterales_16213	Bacteria_17799	Pirellulaceae_8077	Bacteria_16175	Planctomyces_23003	Bacteria_9854	Bacteria_9709	Flavobacteriaceae_5083	Flexispira_19319	SB-1_444365	Nitrospira_247217	Comamonadaceae_6692	Bacteria_10015	Luteolibacter_243148	Pelosinus_239220	caricis_257554	Bacteria_21092	Sva0725_17808	Plesiocystis_21447	Deltaproteobacteria_438969	Bizionia_22440	Pirellulaceae_9963	Thermoactinomycetaceae_6927	Armatimonadaceae_23388	Ellin517_14795	Bacteroidetes_11883	Bacteroidetes_17956	Bacteroidetes_17932	Betaproteobacteria_9699	muciniphila_306870	WPS-2_19790	OM27_15036	Spirosoma_20028	ML110J-20_10517	Enterobacteriaceae_18288	vibrioides_18308	mle1-48_17900	Bdellovibrio_12250	Planctomyces_23490	Rhodospirillaceae_8886	Caldilineaceae_22995	composti_429765	Bacteria_9021	Cryomorphaceae_17233	Leptolyngbya_16155	Sphingobacteriales_5151	Candidatus Xiphinematobacter_7940	Cryomorphaceae_11761	Helicobacter_6230	Zhouia_21120	AKYG1722_10844	WD2101_24415	Gammaproteobacteria_15495	Coxiellaceae_21478	Bacteria_9990	Gemmata_4410	Microbacteriaceae_235395	Bacteria_7178	Myxococcales_260677	Chitinophagaceae_15804	Comamonadaceae_17787	Bacteria_8327	Flavobacterium_16351	S-70_3967	Solibacterales_15575	Dysgonomonas_11347	Bacteria_7438	Acidobacteriaceae_17729	RB41_9355	Bacteroidetes_12139	Brucellaceae_17133	adhaesivum_263151	Streptococcus_459283	CV90_22621	Gammaproteobacteria_16894	[Prevotella]_16430	Gemmataceae_11845	S085_244818	Nostoc_22000	negevensis Z_6576	Proteobacteria_9774	Paenibacillus_12051	A17_9863	NKB19_6289	Bacteria_22789	Bdellovibrio_4466	Bacteria_23326	VC2_1_Bac22_13951	NKB19_11462	Gammaproteobacteria_21839	Rhizobiales_9133	[Pedosphaerales]_7926	Rickettsiales_261740	Myxococcales_13934	Caldilineaceae_250383	succinicans_20388	Pirellulaceae_18373	Methylococcaceae_20487	Caloramator_22510	Bacteria_8533	Oceanospirillaceae_4179	Phycisphaerales_18914	Candidatus Solibacter_12475	Flexispira_20992	OPB56_441667	[Saprospirales]_16112	Sphingobacterium_17007	Rhizobiales_440737	Myxococcales_5844	[Chromatiaceae]_18693	Alphaproteobacteria_18608	Cytophagaceae_22579	OM27_19855	Sphingomonadaceae_15673	Syntrophobacteraceae_7368	Chitinophaga_5192	Acetobacter_31059	Myxococcales_14101	SBRH58_4567	Flavobacterium_9882	Rhodothermaceae_22757	Pseudoxanthomonas_15018	MIZ46_19471	Gammaproteobacteria_20328	Oxalobacteraceae_7782	Bacteria_23939	Chitinophagaceae_23779	Planctomyces_5376	028H05-P-BN-P5_19999	Bacteroidales_10582	mitochondria_16086	Chitinophagaceae_22850	Erysipelotrichaceae_18870	Flavobacterium_447102	YJF2-48_21870	SHD-14_23104	Thermoactinomyces_9200	lacus_262569	Bacteroidetes_5293	Bacteria_7186	SJA-4_8666	Gammaproteobacteria_21558	Gemm-5_19421	Lachnospiraceae_7422	Pirellulaceae_11336	Ellin6529_30109	Rhizobiales_16734	Flavobacterium_5232	Proteobacteria_18141	Salinibacterium_21740	A17_9252	Gallicola_461748	Flavobacterium_14019	Planctomycetes_17907	mle1-48_4539	Solibacteraceae_14873	Flavobacteriaceae_18121	Legionellaceae_9729	Bacteria_10635	Myxococcales_21688	WD2101_15174	Bdellovibrio_8664	Bacteroidetes_7302	Pirellula_15490	SJA-4_11748	Aquicella_4154	Rhizobiales_24054	Phycisphaeraceae_6498	Opitutus_7518	mitochondria_12262	Planctomyces_16659	Candidatus Xiphinematobacter_14027	Dysgonomonas_23356	Gammaproteobacteria_16434	Myxococcales_19178	Clostridiaceae_7868	Acinetobacter_430323	Odoribacter_137917	dura_300623	Bacteroidetes_8671	Clostridium_246606	Bacteroidetes_8914	Sphingomonas_24824	Comamonadaceae_6792	Planctomyces_16806	Rhodobacteraceae_15145	Bacteria_4058	Gemmataceae_7511	Pirellulaceae_11258	auto67_4W_431956	Aquicella_12701	Ellin6075_250192	Comamonadaceae_21126	Bacillales_12362	SC3_13952	Myxococcales_22106	Verrucomicrobiaceae_245381	TM7-1_13203	Comamonadaceae_13275	Flavobacteriaceae_135339	Sphingobacteriaceae_13499	Chitinophagaceae_252955	Chitinophagaceae_11574	Isosphaeraceae_7932	Planctomyces_5145	Alcaligenaceae_242663	Chitinophagaceae_18995	mitochondria_260837	Cellvibrio_23959	Pirellulaceae_15879	PRR-11_11551	Planctomyces_8662	Bacteria_22695	Legionellales_16497	Bacteria_20214	Gammaproteobacteria_9808	Myxococcales_5464	Aquicella_20102	FAC87_14054	Devosia_19075	Bacillus_264588	Actinomycetales_15125	WD2101_10940	RB40_21864	Cryomorphaceae_7759	Planctomyces_14597	Proteobacteria_10955	HA64_9630	Flammeovirgaceae_21366	Bacteria_5383	Bacteria_22633	Gemm-1_19525	Opitutae_23944	Cytophagaceae_12676	Ignavibacteriaceae_442925	Gammaproteobacteria_15846	Gemmataceae_9128	Erythrobacteraceae_5110	Pirellulaceae_12951	Bacteroidetes_22922	Actinomyces_430340	Flavobacterium_6303	LD1-PA13_13063	WD2101_10716	Bacteria_18078	Bacteria_7201	Planctomyces_11069	Streptophyta_17985	Opitutae_16057	Bacillales_9580	Deltaproteobacteria_18664	Legionellales_20767	Aquicella_443528	Gammaproteobacteria_23507	cryoconitis_460562	[Saprospirales]_19242	Aquicella_23926	028H05-P-BN-P5_6649	iii1-15_22954	Planctomyces_16303	Gemm-2_19541	RB40_14269	Flavobacteriales_7088	Oxobacter_23407	Chitinophagaceae_17420	Nostocaceae_7777	Planctomyces_4046	Bacteria_18192	A4b_24229	Legionellales_258193	C111_17602	Bacteria_14136	Cytophagaceae_6905	Rhizobiales_17004	mitochondria_13597	Bacteria_13990	SJA-4_14128	Nakamurellaceae_5517	Bacteria_8014	[Pedosphaerales]_4902	Stramenopiles_19031	mathurensis_13272	Alcaligenaceae_23281	Rhodoplanes_18347	PK29_9892	Leadbetterella_20421	Alphaproteobacteria_16787	Gemmataceae_10059	iii1-15_10213	Sva0725_22960	Alphaproteobacteria_11416	RB41_5654	Candidatus Amoebophilus_7262	Comamonadaceae_16413	Bacteria_6440	Gammaproteobacteria_8885	Rhodothermaceae_247735	Sphingobacteriales_6197	Verrucomicrobia_22786	Sediminibacterium_459276	Rickettsiaceae_18178	DS-100_16835	Microbacteriaceae_440345	Chthoniobacter_10329	Bacteria_13226	Deltaproteobacteria_9621	CL500-15_11853	Ochrobactrum_458409	Rhizobiales_440235	Chlamydiales_18638	Proteobacteria_20857	Methyloversatilis_459013	Bacteria_18861	Gammaproteobacteria_10210	Candidatus Xiphinematobacter_17438	Proteobacteria_20349	Crocinitomix_254437	Bacteria_4661	Pirellula_12049	Hyphomonas_23432	Flavobacteriaceae_4196	Bacteria_18613	Bacteriovorax_8507	Legionellales_4792	WD2101_13595	Gammaproteobacteria_6302	Rhizobiaceae_17246	Ellin5290_10278	[Chthoniobacteraceae]_8458	Rhizobiales_23666	Proteobacteria_9902	Comamonadaceae_17476	WD2101_6481	TSBW08_15038	CL500-15_11384	Gammaproteobacteria_10682	BD2-13_13177	C111_8649	Solibacterales_8608	A17_5760	Isosphaeraceae_4805	Comamonadaceae_5287	Devosia_268360	Parachlamydiaceae_256927	[Prevotella]_11671	Proteobacteria_3984	Planctomyces_21298	Sphingobacteriaceae_22407	Chitinophagaceae_442741	Pirellulaceae_8297	Opitutaceae_441043	Sphingomonas_8182	Bacteria_9745	Caldicoprobacter_6263	Leucobacter_20496	Bacteria_24481	SHA-98_7256	Nakamurellaceae_444043	Rickettsiaceae_10788	Pirellulaceae_22710	Pirellulaceae_5323	laidlawii_21352	Bacteria_13078	Paenibacillus_20488	Rhizobiales_9064	Erythrobacteraceae_5495	Bacteria_12885	ZB2_22129	Pirellulaceae_20283	Proteobacteria_21311	Betaproteobacteria_4945	Rhodobacteraceae_14435	DS-18_20782	Flavobacteriaceae_4647	Pirellulaceae_18858	Fusobacterium_430238	Gammaproteobacteria_5587	Planctomyces_13993	ABY1_4908	Pirellulaceae_13512	Sphingobacteriaceae_14088	Bacteria_21132	WD2101_24369	Alphaproteobacteria_14792	Gemmataceae_9449	Candidatus Xiphinematobacter_20455	S035_11176	Myxococcales_12630	Alphaproteobacteria_16501	Rhizobiales_18764	Haliangiaceae_5242	Erythrobacteraceae_5802	258ds10_22939	Peptoniphilus_460538	Bacillaceae_14038	Flavobacterium_20350	Myxococcales_17279	Planctomyces_13454	Proteobacteria_16565	Bacteria_9512	[Weeksellaceae]_17984	Cryomorphaceae_14690	Pirellulaceae_23713	Candidatus Xiphinematobacter_6571	Gracilibacteraceae_4212	Bacteria_5851	Acholeplasma_10035	Bacteria_16872	WD2101_6016	iii1-15_11991	Alteromonadaceae_247655	Oxalobacteraceae_430147	Sphingobacteriaceae_23424	Arthrobacter_431367	Thermomonas_11488	Pedobacter_17654	Planococcaceae_18974	Aquicella_23339	variabile_15386	Comamonadaceae_442955	Gemmataceae_7645	Bacteriovoracaceae_12209	Caulobacteraceae_23877	Opitutus_21735	A17_23647	Bacteria_13778	Betaproteobacteria_21941	SJA-4_5272	Saprospiraceae_14262	Bacteria_15567	[Chthoniobacteraceae]_16657	Gammaproteobacteria_8523	Chitinophagaceae_16289	Fluviicola_15465	Bacteroidetes_16291	Bacteria_17020	Rickettsiaceae_8049	Pedobacter_446226	Rhizobiales_8239	Clostridiales_22377	Pirellulaceae_264781	Myxococcales_13054	Deinococcus_444251	Cytophagaceae_4836	Pirellulaceae_22686	BD7-3_19928	Clostridiales_23319	Cellvibrio_249975	Planctomyces_444485	Chitinophagaceae_24313	Oscillospira_142839	Legionellales_21062	Bacteroidetes_13534	S1198_17820	PHOS-HD29_12918	[Saprospirales]_23198	iii1-15_7588	RB40_243987	Gammaproteobacteria_13983	Ruminococcaceae_18897	Flavisolibacter_9361	Sphingobacteriaceae_17193	Stramenopiles_12751	Sinobacteraceae_264495	Planctomyces_8149	Myxococcales_20390	Sphingobacteriaceae_20066	Acidimicrobiales_22408	Gammaproteobacteria_14053	Gammaproteobacteria_22064	Gammaproteobacteria_20695	Bacteria_5467	Chitinophagaceae_8877	Sphingobacteriaceae_18677	Amaricoccus_18157	Rhodobacter_250108	Alphaproteobacteria_13460	Bacteria_12155	Clostridiales_15204	Cytophagaceae_4220	Phenylobacterium_254750	starrii_457814	Bacteria_11685	Stramenopiles_10795	Bacteria_8585	Bacteria_18307	Bacteroidales_7063	Rhodospirillaceae_4221	iii1-15_242280	iii1-15_21118	Pirellulaceae_13038	Acinetobacter_11411	Sphingobacteriaceae_18166	Caldilineaceae_19862	Entomoplasmatales_10735	obscuriglobus_15805	harbinensis_21849	Micromonosporaceae_254540	Acidimicrobiales_9407	mitochondria_19549	Myxococcales_23115	faecium_460260	Gemmataceae_21043	Gemmata_14699	Sphingobacteriaceae_18198	Alphaproteobacteria_16904	SC3_6412	Myxococcales_5900	succinicans_4311	Ellin6075_19593	Asteroleplasma_22404	Peptostreptococcaceae_4560	DH61_11085	Gammaproteobacteria_19290	Perlucidibaca_4315	helveticus_20698	Candidatus Solibacter_6253	Betaproteobacteria_18593	Anaerolineae_5854	Deltaproteobacteria_3929	Gemmataceae_11525	distasonis_15993	Chlamydiia_10911	Hymenobacter_235251	Planctomycetia_19468	Flavobacteriaceae_9717	Pirellulaceae_23025	Cytophagaceae_13624	Verrucomicrobiaceae_19285	Sphingomonadaceae_13948	Proteobacteria_18833	Chloroflexi_15508	Clostridiales_17318	Gluconobacter_21937	Flavobacterium_16757	Haliangiaceae_20208	BD7-3_23763	S085_16800	Rhizobiales_6943	SJA-4_9458	Gammaproteobacteria_18628	Chitinophagaceae_14519	Phycisphaerales_5984	Bacteroidetes_17462	Proteobacteria_12113	Bacteria_20120	Comamonadaceae_7791	Alteromonadales_11740	intermedia_460264	Bacteria_17398	Legionellales_13764	Bacteria_23836	Alphaproteobacteria_6929	WD2101_14126	Flavobacteriales_15255	Bacteria_15806	Gemmata_7264	Cytophagaceae_21125	Bacteria_6062	WCHB1-50_7801	Bacteroidetes_17895	HTCC_19962	Opitutaceae_4954	iii1-15_7501	Clostridiales_13554	Bacteroidetes_13288	Micromonosporaceae_10662	Alphaproteobacteria_15249	Acetobacter_19927	Bacteria_9539	S035_12310	Bacteria_9442	Cytophagaceae_3965	Stramenopiles_11829	iii1-15_17359	Proteobacteria_11827	Chitinophagaceae_20993	Corynebacterium_459242	Pirellulaceae_442274	Bacteria_21721	Betaproteobacteria_23468	JG30-KF-CM45_24294	Clostridiales_21322	Parapedobacter_5343	[Balneolaceae]_5237	Flavobacterium_6589	Bacteria_8473	FBP_243254	Bacteroidetes_15636	Thiobacillus_11006	Rhodobacteraceae_17875	WD2101_5684	Chitinophagaceae_9253	aggregata_23842	Leadbetterella_10285	A17_7527	Alphaproteobacteria_4947	Microbacteriaceae_23448	Planctomyces_23276	Streptophyta_460860	Proteobacteria_6648	Cytophagaceae_8087	Gammaproteobacteria_22227	Clostridiales_22585	Sphingobacteriales_23486	Myxococcales_22330	Caldilineaceae_7384	Acidobacteria_18054	Streptophyta_445539	OM27_12385	Sphingobacterium_8844	Carnobacterium_250671	Verrucomicrobiaceae_17935	Piscirickettsiaceae_12926	terricola_11271	Bacteriovoracaceae_10826	Betaproteobacteria_13306	Chitinophagaceae_8952	Planctomyces_19025	Planctomycetes_10931	Bacteroidetes_6564	Microbacteriaceae_19180	Bacteria_24240	Xanthomonadaceae_21442	SR1_15488	Clostridiales_16463	SM2F11_6465	A17_15894	Gemmata_12367	Chlamydiales_3983	Caldilineaceae_4528	Armatimonadaceae_8400	Plesiocystis_23483	Sva0725_12144	Clostridiales_7398	A17_7159	Bacteroidetes_16712	FBP_21717	Pseudomonadaceae_16528	Betaproteobacteria_12734	Flavobacterium_13493	Verrucomicrobiaceae_13152	Enterobacteriaceae_438428	Pseudomonadaceae_14523	Turicibacter_17779	Candidatus Xiphinematobacter_11412	Devosia_248948	Flavobacterium_17704	Comamonadaceae_15747	lwoffii_18627	OPB56_15166	Pirellulaceae_442612	Gammaproteobacteria_24146	Thermoactinomycetaceae_9309	iii1-15_16333	iii1-15_22872	Rhizobiales_8606	Planctomyces_11769	Gammaproteobacteria_262152	starrii_442753	Flavobacterium_5513	Caldilineaceae_22749	Alcaligenaceae_10114	Chlamydiales_10211	Legionellaceae_18978	Saprospiraceae_18535	Phycisphaerales_7684	Spirosoma_18752	WD2101_18702	Cytophagaceae_9675	maritima_441100	FBP_19837	SJA-101_15010	Flavobacterium_13770	Aquicella_21640	Bacteria_20377	Symbiobacterium_10659	Bacteria_9556	Proteobacteria_22447	Proteobacteria_17270	Sphingobium_240409	faecalis_244730	Proteobacteria_15026	Bifidobacterium_8418	Legionella_10334	Caldilineaceae_4869	Planctomyces_22537	Chlamydiales_24249	Alicyclobacillus_14895	Sphingobacterium_20299	Sphingobacteriaceae_9589	Bacteria_7175	Sphingobacteriales_4399	Myxococcales_14703	Myxococcales_18765	Chitinophagaceae_16427	Hyphomonadaceae_242556	communis_20339	Candidatus Xiphinematobacter_22195	Herbaspirillum_24426	Alphaproteobacteria_21226	Bacteria_19219	mitochondria_7941	mitochondria_16122	Bacteria_13496	Alphaproteobacteria_20419	Bacteria_12641	Bacteria_11646	Planctomyces_12365	Xanthomonadaceae_12559	Pirellulaceae_22778	Deltaproteobacteria_19621	Bacteria_7764	Streptophyta_16877	Gammaproteobacteria_19689	Sphingobacteriales_10155	Candidatus Amoebophilus_19350	Alphaproteobacteria_5954	Myroides_136079	Gammaproteobacteria_16203	Bacteria_7955	Sphingobacteriaceae_4504	Leadbetterella_6030	flexus_441633	Acidimicrobiales_20329	Sphingobacteriaceae_17637	Sinobacteraceae_13603	Nitrospira_14161	intestini_249935	Alphaproteobacteria_18863	Rhizobiales_15412	Cytophagaceae_10511	Sphingobacteriaceae_21898	Arenibacter_7968	Afipia_428634	Saprospiraceae_18841	Phyllobacteriaceae_445843	Sinobacteraceae_11603	Alphaproteobacteria_10286	RB40_20356	Ellin6067_249252	Pirellulaceae_18500	AF12_141435	Chryseobacterium_9255	Gammaproteobacteria_6797	Paenibacillus_252490	Pirellulaceae_5492	Bacteria_5981	Alphaproteobacteria_10586	Comamonadaceae_4274	iii1-15_10404	Armatimonadaceae_19361	Flavobacterium_20676	agg27_13535	Phycisphaerales_4878	Bacteria_23581	SM1D11_9465	[Chthoniobacteraceae]_6510	Planctomyces_9350	Flavobacterium_19483	Bdellovibrio_14751	MND1_22479	Caldilineaceae_5722	Treponema_21330	Bacteria_21094	[Chromatiaceae]_14908	Burkholderiales_19322	Bacteria_18624	Actinomycetales_10254	Pirellulaceae_15828	Bacteroidetes_6095	Rickettsiaceae_18846	Acidobacteria_18763	Burkholderiales_16582	Gemm-1_21968	Myxococcales_23568	terrigena_23185	mitochondria_311903	Legionellales_20319	A4b_21547	Acidobacteria_15827	Planctomyces_22944	Chryseobacterium_23785	Bacillales_9836	OPB56_8999	Flavobacteriaceae_10653	FBP_19656	Rhizobiaceae_12901	OM60_8646	Rhizobiales_19187	PHOS-HE93_6385	Bacteria_8855	A4b_17751	Flavobacterium_14589	Pirellulaceae_24430	[Chthoniobacteraceae]_13245	[Saprospirales]_7602	Pirellulaceae_5149	BD7-3_4715	Cytophagaceae_17523	Legionellales_14650	Nannocystis_8396	ZB2_23727	Acidobacteriaceae_24349	Xanthomonadaceae_13375	Bacteroidetes_16456	Devosia_19247	WD2101_17797	Pirellulaceae_14614	Bacteria_6349	Sphingomonadaceae_18790	Proteobacteria_11383	Sphingobacterium_24463	Planctomyces_14310	Betaproteobacteria_14051	Devosia_249176	Syntrophobacteraceae_10051	Caulobacteraceae_24713	Pirellulaceae_9861	Solibacterales_16723	acidifaciens_14629	Pirellulaceae_12260	Pseudomonadaceae_12572	Gaiellaceae_5179	Saprospiraceae_16956	TM7-1_20813	Hymenobacter_6939	Sphingobium_19384	Streptophyta_7188	Myxococcales_446774	Pirellulaceae_7628	Rhodobacteraceae_18795	Asticcacaulis_443680	Sphingobacteriaceae_136160	Betaproteobacteria_20510	Flavobacterium_6968	Sphingobacteriaceae_12855	vibrioides_18082	A4b_22056	Pedobacter_266630	Bacteria_17837	Pedobacter_8238	Bacteroidetes_6903	Chitinophagaceae_23863	RB41_241202	Rickettsiales_7167	Ellin6529_12199	Waddlia_11307	Nannocystis_8417	Phenylobacterium_7659	Xanthomonadaceae_7031	Ellin6075_14324	SJA-4_5060	Rhodobacter_257827	Paenibacillaceae_138645	Pirellulaceae_440784	mitochondria_5006	Gemm-2_15152	Rhizobiales_5448	Bacteria_14605	butyricum_446981	Alteromonadaceae_23236	Legionellaceae_24451	Gammaproteobacteria_6990	Bacteria_4247	Cytophagaceae_234878	Comamonadaceae_5896	Aquabacterium_442873	Flavobacterium_6405	Bacteria_17646	Planctomyces_22271	iii1-15_12393	Planctomyces_4907	Gaiellaceae_8789	Deltaproteobacteria_11285	succinicans_15361	Gammaproteobacteria_241268	Deltaproteobacteria_13830	Bacteroidetes_9260	Caulobacteraceae_14186	UD5_12509	Sphingobacteriaceae_18549	Proteobacteria_20273	Rhizobiales_4904	Pirellulaceae_23864	Verrucomicrobiaceae_22223	Bacteroidetes_10993	Sphingobacteriaceae_8407	Bacteria_20660	Gemellaceae_460073	Bacteria_5366	ZB2_4603	SJA-4_24248	Planctomyces_24445	SB-1_12780	Flavobacteriales_24234	Hyphomonadaceae_6752	Legionellales_23054	WD2101_3920	Alphaproteobacteria_10462	Pirellulaceae_8714	Chitinophagaceae_20039	Gemmata_8692	MSBL9_15242	Rhodospirillaceae_10200	Pedobacter_242795	Pirellulaceae_5773	SM2F09_10600	Pirellulaceae_11593	Bacteroidales_16379	Isosphaeraceae_15311	AK1AB1_02E_18659	Enterobacteriaceae_9187	Proteobacteria_9938	Rhizobiales_246279	Opitutus_12826	Proteobacteria_23576	Cloacibacterium_461024	Proteobacteria_6859	[Bryobacteraceae]_16004	Pedobacter_460320	Saprospiraceae_19185	Bacteria_6087	Isosphaeraceae_7768	Verrucomicrobiaceae_4727	Chitinophagaceae_22727	A4b_7944	Clostridium_24454	Cytophagaceae_19643	Alteromonadaceae_19231	Alphaproteobacteria_15335	Pirellulaceae_6125	Gammaproteobacteria_17534	Rhodospirillaceae_24353	Neisseriaceae_459317	C111_19430	Sphingomonadaceae_14514	Planctomyces_23183	Caldilineaceae_17662	Planctomycetes_14297	Phycisphaerales_22791	Chitinophagaceae_21353	Pirellulaceae_16880	Oscillospira_141577	Dysgonomonas_12145	OD1_8848	Sinobacteraceae_13333	Xanthomonadaceae_7856	SJA-4_12244	MLE1-12_19389	Phenylobacterium_19355	TSBW08_24081	Fusobacterium_429750	Bacteria_8940	Cerasicoccus_7253	Chitinophagaceae_244287	Gammaproteobacteria_12861	Sphingobacteriaceae_5503	Comamonadaceae_7348	Kaistobacter_21797	Verrucomicrobiaceae_22729	LD1-PA13_8365	mitochondria_7334	Bacteria_8177	Actinomycetales_18645	ultimum_12299	Acidovorax_460806	Proteobacteria_20738	Rhodobacteraceae_19347	PK29_21144	Legionella_447025	Opitutus_10793	Hymenobacter_20007	Sphingomonadales_21503	Deltaproteobacteria_8702	Bacteria_11281	Flavobacterium_16793	Bacteria_11078	CV90_6191	[Pedosphaerales]_16766	Flavobacterium_16697	Pirellulaceae_23382	Streptomyces_16597	Pirellulaceae_13835	258ds10_249197	Bacteroidetes_439458	Legionella_4461	Legionellales_20726	Flavobacterium_17088	Actinomycetales_18832	mitochondria_7224	Clostridiales_7742	H39_7871	viridiflava_444136	Cytophagaceae_24467	Cyanobacteria_14264	Gammaproteobacteria_22981	Gemm-1_18302	Acinetobacter_23802	Sinobacteraceae_15634	A17_11629	Chitinophagaceae_8262	Paenibacillus_14177	Bacteroidetes_22905	Betaproteobacteria_16353	SC3_24435	Flavobacteriaceae_14308	Pedobacter_460075	Planctomyces_9761	Pseudomonas_18996	Sinobacteraceae_6138	Rhizobiales_10694	Acetobacteraceae_19831	Clostridiales_9855	Oscillospira_16416	Rhizobiales_7906	Chitinophagaceae_14280	Flavobacteriaceae_21848	Alphaproteobacteria_15278	[Pedosphaerales]_22054	Solirubrobacterales_15647	Acetobacteraceae_14476	Ellin506_17298	Bacteroidetes_14137	Rhodospirillaceae_17841	Bacteria_20351	Alphaproteobacteria_7888	Comamonadaceae_430207	Gammaproteobacteria_18840	Candidatus Xiphinematobacter_11405	RB40_4057	Haliangiaceae_13789	Methylobacterium_23795	[Saprospirales]_6499	iii1-15_21764	CCU21_14117	Myxococcales_446617	Caldilineaceae_23327	[Saprospirales]_10493	Rickettsiales_6841	Gammaproteobacteria_6790	Planctomyces_8227	Bacteria_20785	BD7-3_5506	Chitinophagaceae_10231	Cytophagaceae_20948	NB1-j_4776	Clostridium_4336	VC38_19749	Cytophagaceae_24053	Sphingomonadaceae_14881	Flavobacteriales_15320	Pirellulaceae_20941	Sva0725_22535	Cytophagaceae_17866	Bacteria_17722	Sphingobacteriales_446704	Caldilineaceae_12527	Bacteria_17062	Legionellales_18855	Bacteria_8445	ZB2_24404	Verrucomicrobia_22788	Bacteria_23945	Alphaproteobacteria_11150	ML635J-21_19652	Bacteria_10771	[Saprospirales]_20257	Bdellovibrio_9299	Gammaproteobacteria_4348	Bacteria_10072	[Pedosphaerales]_24115	Verrucomicrobium_15578	Proteobacteria_15177	Chitinophagaceae_244984	muscorum_13938	bacteriovorus_11054	Gemm-1_11361	Bacteriovoracaceae_8325	OR-59_18044	Pirellulaceae_22978	Bacteria_14240	Betaproteobacteria_14319	Gemmataceae_18356	Gitt-GS-136_18704	Clostridiaceae_19756	Deltaproteobacteria_14132	Fluviicola_7922	Cryomorphaceae_8694	Burkholderiales_20874	Hyphomonadaceae_13988	Bacteria_8864	Gammaproteobacteria_22344	Bdellovibrionaceae_7828	Gammaproteobacteria_4157	Pirellulaceae_7925	Coxiellaceae_23042	Bacteria_10964	BD1-5_17147	Sphingopyxis_438101	Meiothermus_445600	Pirellulaceae_20192	Alphaproteobacteria_7049	Xanthomonadaceae_8388	Bacteria_18975	Leadbetterella_16445	Myxococcales_17732	Alteromonadaceae_13585	Bacteroidetes_22379	[Balneolaceae]_8582	[Balneolaceae]_18953	PRR-11_19517	Burkholderiales_16864	Gammaproteobacteria_4813	WD2101_7128	Alphaproteobacteria_15544	Bacteria_8515	Corynebacterium_459830	Coxiellaceae_12322	Gammaproteobacteria_16041	iii1-15_240413	Gammaproteobacteria_13350	Pirellulaceae_11486	Bacteria_23488	Flavobacterium_4309	Bacteria_19401	Acholeplasmataceae_12761	Rhodococcus_13821	Legionellales_441344	MVP-88_9633	Halomonas_22282	Bradyrhizobiaceae_13794	Bacteria_9092	Pirellulaceae_13446	Acinetobacter_430454	Sphingobacteriaceae_23288	Bacteria_4719	Streptomyces_446422	Planctomyces_5224	Isosphaeraceae_4700	Chitinophagaceae_22639	Proteobacteria_9952	Flavobacterium_8965	Hymenobacter_13158	Alloiococcus_6389	Bacteria_24023	Acidobacteria-5_4060	Deltaproteobacteria_8776	Pirellulaceae_15642	Sphingomonadales_12549	Adhaeribacter_442342	Planctomycetes_10398	Gemmataceae_10891	Proteobacteria_5775	Lactobacillales_20185	wittichii_14107	Bacteroidetes_21011	Verrucomicrobiaceae_9391	Alcaligenaceae_20648	Patulibacteraceae_10937	Lachnospiraceae_235314	Kaistobacter_435743	DS-100_4616	Bacteroidetes_18828	Aequorivita_8223	Bacillales_21922	auto67_4W_8770	Syntrophobacteraceae_13315	Comamonadaceae_12957	Bacteria_13425	Bacteria_14468	Bacteria_13104	ochraceum_265166	Chryseobacterium_12568	Acidobacteria_21809	Alphaproteobacteria_18323	SR1_20347	Devosia_5770	Bacillaceae_10805	Pirellulaceae_256837	Proteobacteria_21178	Novosphingobium_440292	Bacteria_19286	Bacteria_20569	RB40_11068	Chryseobacterium_259995	Betaproteobacteria_7844	Acidobacteria-5_13377	Phenylobacterium_10630	iii1-15_11121	ZB2_14633	Sinobacteraceae_17887	Gammaproteobacteria_10531	schaedleri_7881	Nitrospira_13494	Bacteria_5571	Phycisphaerales_19748	iii1-15_23103	GCA004_4211	Flavobacterium_23249	Chitinophagaceae_14870	Proteobacteria_6132	Bacteria_18553	H39_19124	Bacteria_17081	Clostridiales_15063	Procabacteriaceae_21175	Ellin6529_11825	Bacteria_16002	Candidatus Arthromitus_15697	CL500-15_240273	Bacteroidetes_14853	Myxococcales_7465	Proteobacteria_14509	Ellin517_20876	Rhodobacteraceae_16016	Bacteria_8216	Opitutae_9817	Sphaerisporangium_24139	S-70_22759	Bacteroidetes_24360	mitochondria_23653	Bdellovibrio_5980	Proteobacteria_237901	Coxiellaceae_16258	Pirellulaceae_12566	Clostridiales_21907	Comamonadaceae_439483	Dysgonomonas_4587	NKB19_11503	Gammaproteobacteria_22521	S24-7_17807	Planctomyces_9582	ZB2_14998	A4b_22746	PHOS-HD29_13301	Bacteria_6721	Chlamydiales_10469	Pirellulaceae_13143	A17_21499	Gammaproteobacteria_12746	PRR-10_11120	Flavobacteriaceae_17850	RB40_13695	WD2101_24409	Enterobacteriaceae_13095	Planctomycetes_21136	Solibacterales_19637	Bacteria_4262	Paracoccus_24623	volvocinopsis_10268	Stenotrophomonas_18135	Gammaproteobacteria_10101	FFCH7168_15046	Flavobacteriaceae_18262	Haliangiaceae_7866	exedens_18728	Rhodospirillaceae_9561	ZB2_19741	RB40_18803	Pedobacter_5465	mitochondria_10426	Gemmata_17745	Comamonadaceae_266847	Pirellulaceae_5508	Bacteroidetes_11010	SJA-4_16505	Alteromonadales_19843	B97_12207	Bacteria_21994	Bacteroidetes_13023	Pirellulaceae_15003	Bacteria_8319	[Chthoniobacteraceae]_15178	Proteobacteria_20371	Gammaproteobacteria_4778	S085_5137	Cryomorphaceae_23692	Alphaproteobacteria_18395	Sphingomonadaceae_14748	Deltaproteobacteria_11173	Bacillales_21345	Bacteria_22714	Flavobacterium_16485	Bdellovibrio_7423	Solibacterales_242088	WD2101_22247	Flavobacterium_4351	Proteobacteria_13741	Bacteria_9467	Parapedobacter_6920	Ellin6529_268833	Bacteria_21481	Sphingobacteriales_23683	DA101_430338	Aurantimonadaceae_18450	Planctomyces_10487	Pedobacter_7160	Legionellaceae_18762	B97_14581	Chitinophagaceae_254716	Lachnospiraceae_285664	Chitinophagaceae_9824	Myxococcales_443480	Gammaproteobacteria_7623	Sphingobacteriaceae_4796	Phycisphaeraceae_14171	Bacteria_16252	Bacteria_17301	Flavobacteriaceae_8672	Pirellulaceae_4558	Verrucomicrobiaceae_18475	Nostocaceae_13942	Listeria_9438	[Pedosphaerae]_23516	B97_6194	Rheinheimera_6683	Legionellales_22938	Mb-NB09_14822	Sinobacteraceae_5103	Planctomycetia_17051	Alcaligenaceae_265125	Sphingobacteriaceae_13883	Myxococcales_16851	Phycisphaerales_15986	Sphingobacterium_18584	Bacteria_17323	Bacteria_8745	Betaproteobacteria_15652	Deltaproteobacteria_14631	Bacteria_21972	furvescens_24326	MIZ46_16280	WD2101_13465	Methylobacteriaceae_21153	Perlucidibaca_4499	Planctomycetia_16398	Cytophagaceae_20094	Verrucomicrobiaceae_4054	Rhizobiales_8019	Gammaproteobacteria_10811	Caulobacteraceae_446322	Planctomyces_14404	Clostridiales_11191	Cytophagaceae_11946	Bacteria_19512	Ellin329_21859	Gemm-1_23493	Bacteria_23978	Sva0725_23640	Xanthomonadaceae_5690	GMD14H09_4028	N1423WL_8633	Myxococcales_20740	viridiflava_461241	Bacteria_24028	SJA-101_19437	Flavobacterium_14455	PRR-11_17263	Pseudomonas_8955	Proteobacteria_24378	Deltaproteobacteria_17392	Chitinophagaceae_5357	BD7-3_7590	Proteobacteria_8599	Parachlamydiaceae_11956	Planctomyces_21004	Sphingomonadaceae_257837	Massilia_20239	Pirellulaceae_17618	Proteobacteria_11590	Pirellulaceae_19747	Acinetobacter_260436	Opitutaceae_15675	Rhodobacteraceae_10274	Enterobacteriaceae_20135	A4b_5374	Rhizobiales_441093	Enterobacteriaceae_312612	GKS2-174_6751	Haliangiaceae_7710	Bacteriovoracaceae_16707	Phycisphaerales_15080	Leadbetterella_10757	Planctomycetia_15901	Cytophagaceae_20769	Phycisphaerales_11619	Proteobacteria_12498	Chryseobacterium_430687	Proteobacteria_13962	Cytophagaceae_13132	Gemm-5_20078	Sphingomonas_442828	Proteobacteria_6344	Bacteroidetes_4543	Spirobacillales_14586	Sinobacteraceae_9945	Sphingobacteriaceae_23583	Pirellula_6799	Cytophagaceae_15294	Comamonadaceae_19878	Chondromyces_24529	Gemm-2_21292	Bradyrhizobiaceae_9883	Cytophagales_17232	Xanthomonadaceae_7924	diminuta_152350	Glycomyces_10171	Bacteria_23378	Myxococcales_5117	Gemm-3_18876	Massilia_17041	Bacteria_13796	iii1-15_19264	Planctomycetia_6623	Pirellulaceae_16474	Alphaproteobacteria_9714	OM60_446429	Bacteria_21033	Pirellulaceae_14450	Chitinophagaceae_18165	Alphaproteobacteria_16119	Pedobacter_21046	Sphingobacteriales_23234	Clostridiales_6707	Syntrophobacteraceae_9479	Xanthomonadaceae_19218	Sphingomonadales_444384	Hyphomicrobiaceae_5504	Parachlamydiaceae_20509	Gemmataceae_15232	Massilia_9424	succinicans_7594	Bacteria_9703	Sphingobacteriales_7058	Cryomorphaceae_22567	Verrucomicrobiaceae_18793	MIZ46_6658	Gaiellaceae_24420	Gammaproteobacteria_12911	Ignavibacteriaceae_11259	planctomycete_7583	Verrucomicrobiaceae_241807	Bacteria_94653	ML635J-21_15431	Bacteria_13199	Caloramator_18151	Legionellales_19037	Pseudomonadaceae_22189	Pirellulaceae_21625	Gammaproteobacteria_4837	Planctomyces_8349	vaccae_431925	Rhodoplanes_15330	OD1_14738	Rhodobacter_444832	Bacillales_459680	ML635J-21_15582	Sphingobacterium_4356	Chitinophagaceae_16698	Gitt-GS-136_18759	Alphaproteobacteria_9706	Cytophagaceae_7915	Enterobacteriaceae_19972	Legionellales_16051	Bacteroidetes_17947	Rhizobiaceae_461720	Gammaproteobacteria_16629	WD2101_15892	Sphingobacteriales_8756	Cytophagaceae_16489	Cytophagaceae_10737	Acidimicrobiales_10351	Pirellulaceae_7522	Betaproteobacteria_21886	[Saprospirales]_14174	Bacteria_20733	Opitutus_15651	Oscillospira_22432	Gammaproteobacteria_18849	Rickettsiaceae_11388	Comamonadaceae_249259	Bacteria_9544	Candidatus Rhabdochlamydia_18871	Planctomyces_11942	S24-7_138288	Alcaligenaceae_241482	Opitutus_18630	Chlamydiales_17111	Bacteria_19964	multivorum_8428	OD1_23165	Deltaproteobacteria_21022	Pirellulaceae_17575	Dokdonella_19477	Myxococcales_19436	Legionellales_17725	WD2101_242436	GCA004_24341	Ellin6529_4658	Chitinophagaceae_23455	Erythrobacteraceae_23394	Azomonas_16960	[Saprospirales]_22573	Rickettsiaceae_7859	Burkholderiales_433373	Methylocystaceae_15134	Flavobacterium_17621	[Saprospirales]_13929	Bacteria_20957	Stramenopiles_12116	Spirobacillales_18589	Chitinophagaceae_14070	Bacteria_5849	Planctomyces_3919	Myxococcales_16663	Chitinophagaceae_19171	Pasteurellales_14924	Devosia_24069	MIZ46_15665	Parachlamydiaceae_11316	Gammaproteobacteria_23260	Caldilineaceae_4905	Myxococcales_23348	Planctomyces_11056	Oscillospira_142029	Rhizobiales_24201	Flavobacterium_13287	Chitinophagaceae_16178	Flavobacterium_18505	soli_4109	Bacteria_22416	Betaproteobacteria_23858	Sphingobacteriaceae_23724	Bacteria_18985	Pirellulaceae_22935	Cytophagaceae_235985	Verrucomicrobiaceae_18682	Bacteria_12604	Kineosporiaceae_6738	Legionella_8558	Bacteria_19826	Bacteria_23822	Acidobacteria-6_19984	Rhizobiales_5027	Ardenscatena_17650	Massilia_440546	Bacteria_12210	Corynebacterium_22136	EW055_24443	Pirellula_255586	Pirellulaceae_14251	Rhizobiales_20138	Bacillaceae_443188	Bacteria_20118	Alteromonadales_21194	Pirellulaceae_23693	Candidatus Xiphinematobacter_440562	Pirellulaceae_4118	Lentisphaerales_10420	Pirellulaceae_4228	prausnitzii_288411	Saprospiraceae_15774	Comamonadaceae_22413	Pirellulaceae_24414	iii1-15_5618	Planctomyces_14765	Rhizobiales_24116	Opitutus_19003	Pirellulaceae_21448	Alcaligenaceae_444269	Verrucomicrobiaceae_445041	Legionellaceae_22647	Vagococcus_12819	Bacteria_19198	Xanthomonadaceae_19070	Rhodospirillaceae_446968	Isosphaeraceae_12406	Chitinophagaceae_267145	Methylobacillus_14204	Cytophagaceae_13688	Cellvibrio_243044	Lachnospiraceae_138961	Chitinophaga_13660	Sphaerobacterales_6068	SJA-28_24219	Legionella_8296	Gluconacetobacter_18189	Niabella_8986	Flavobacterium_14688	BD7-3_4596	Chitinophaga_14856	Bacteria_16985	Caldilineaceae_22173	Pirellulaceae_22868	PHOS-HD29_17963	Bacteria_7625	Sphingomonadaceae_23649	Rhodocyclaceae_4014	Anaerolineae_14169	Rhodobacteraceae_262373	Proteobacteria_19669	Gemmata_10076	Proteobacteria_12794	TM7-3_17210	starrii_21863	Sediminibacterium_13854	Rhodobacterales_19334	Sphingomonadaceae_24491	Balneola_20951	Gemmataceae_15841	Proteobacteria_4554	Legionellaceae_19147	Planctomycetia_17860	Betaproteobacteria_20187	IIb_9828	Flavobacterium_434336	Sphingobacteriales_21123	Pirellulaceae_7082	Methylobacillus_15658	Flavobacterium_21089	Pirellulaceae_21696	Clostridiales_10036	Solibacterales_19173	succinicans_269431	Planctomycetia_23771	SM2F11_22761	A4b_4200	Bacteria_7597	OD1_14332	Bacteria_15767	Bacteria_7867	schaedleri_5863	Chryseobacterium_235533	jinjuensis_23352	bowmanii_442985	Adhaeribacter_259728	Bdellovibrio_10203	TSBW08_11263	Betaproteobacteria_17770	Pirellulaceae_17091	Sporomusa_11678	stutzeri_442162	Bacteria_16346	Flavobacterium_23220	Bacteroidetes_12807	S035_8068	Pirellulaceae_5577	PRR-11_12409	OR-59_11035	A4b_16849	terricola_247379	Microbacteriaceae_11132	Bacteroidetes_20796	Alphaproteobacteria_7237	Opitutus_14654	iii1-15_8919	Pirellulaceae_11691	RB40_11235	Alphaproteobacteria_5932	Cytophagales_14565	Pirellulaceae_14598	Rhizobiales_21034	Chitinophagaceae_446107	Deltaproteobacteria_8875	Parachlamydiaceae_10989	Bacteria_10872	Spirobacillales_16383	Hyphomicrobiaceae_7481	Flavobacterium_11465	Phyllobacteriaceae_24396	volvocinopsis_135275	Cupriavidus_442320	Syntrophobacteraceae_446020	S24-7_5394	PRR-11_10198	Gordonia_438680	Rhodobacteraceae_252359	Prosthecobacter_245489	SJA-4_10986	Cytophagaceae_9183	Spirobacillales_12047	Mesorhizobium_458129	SHA-109_7064	PRR-11_16972	Solibacterales_14010	Chitinophaga_444027	mitochondria_23857	Patulibacteraceae_23308	CFB-26_20053	A4b_15366	mesenteroides_12817	Chitinophagaceae_13682	A4b_7155	Fluviicola_16028	Pirellulaceae_11209	Bacteria_21529	Pirellulaceae_21765	Enterobacteriaceae_20511	Legionella_20210	ultimum_14951	Cellvibrio_259673	Phormidiaceae_22919	Dyadobacter_446027	Solirubrobacterales_17314	Planctomyces_17526	Sphingobacteriaceae_22570	Devosia_250538	Flavobacteriales_24175	Sphingomonadales_5751	Bacteria_15456	A4b_19413	Ellin6513_440571	Acidobacteria_22027	viridiflava_254798	LD19_7651	mitochondria_258737	Pirellula_9432	Bacteria_15407	Bacteria_11547	Patulibacter_10464	Sphingobacteriaceae_13733	Cytophagaceae_15187	Filifactor_21638	Sinobacteraceae_8155	Ellin6067_22848	Bacteria_24020	Gammaproteobacteria_8822	Ellin329_15284	Pseudomonadaceae_15032	DS-100_5327	Candidatus Solibacter_10561	Chitinophagaceae_235401	Rhodobacteraceae_13594	Flavobacterium_16461	Bacteria_10789	Pseudoxanthomonas_7650	258ds10_16143	NKB19_15873	Chitinophagaceae_13991	Haliangiaceae_23851	Alphaproteobacteria_9629	YJF2-48_15461	Chitinophagaceae_22962	Achromobacter_22235	Flammeovirgaceae_10524	Bacteria_4305	Candidatus Amoebophilus_15716	Pirellulaceae_10731	Pirellulaceae_13416	mitochondria_23088	exhalans_19930	Bacteroidetes_8409	Saprospiraceae_8998	Xanthomonadaceae_21734	Pirellulaceae_17904	Pirellula_20454	Leadbetterella_10307	Saprospiraceae_7685	Cytophagales_18022	Sphingobacteriaceae_4304	Actinomycetospora_4380	Gammaproteobacteria_21151	Myxococcales_24086	Ellin6075_9891	Saprospiraceae_21778	[Saprospirales]_18910	Bacteria_20534	Adhaeribacter_8288	Flavobacterium_10629	Bacteria_13348	Solibacterales_10904	Legionellales_8939	aurantia_18466	Comamonadaceae_6849	Chlamydiales_22446	Proteobacteria_8557	Rikenellaceae_16007	TM7-3_15404	Sphingomonadaceae_267298	Chitinophagaceae_6239	Pseudomonas_14896	Pirellulaceae_9843	Chitinophagaceae_20263	Flavobacterium_21884	Gemm-1_13489	Alphaproteobacteria_14754	Bacteria_17492	Methylocystaceae_11493	Xanthomonadaceae_17137	Acidobacteria_24048	Sphingobacteriales_18012	A17_16414	Sphingomonas_444467	Enterobacteriaceae_13704	Gammaproteobacteria_14734	[Pedosphaerales]_10331	Acidobacteria-5_6424	A17_14095	Sphingomonadaceae_11505	Ellin6075_21244	A4b_13061	Burkholderiales_10944	Betaproteobacteria_3953	Bacteria_9489	Agrobacterium_8926	R4-41B_13750	Planctomycetia_16700	Gammaproteobacteria_7610	WD2101_12416	Rhizobiales_23677	Bacteria_6863	Bdellovibrio_22701	SJA-4_10081	Devosia_16554	A4b_6776	Alphaproteobacteria_22067	OD1_14197	Gammaproteobacteria_13507	Pirellulaceae_14743	Bacteria_23557	Rhodobacteraceae_15172	Rickettsiales_22212	Flavobacterium_15706	[Pedosphaerales]_6157	Bacteria_16076	Flavobacteriaceae_13461	mobilis_22160	Flavobacterium_432331	Bacillus_290126	Phycisphaerales_8600	Bacteria_10087	acanthamoebae_15221	Sphingobacteriales_4422	Clostridiales_12496	[Weeksellaceae]_10820	syringae_7939	Saprospiraceae_17220	Ellin6067_17425	Cytophagaceae_4256	Solibacterales_18003	ABY1_19685	Planctomyces_23106	marina_15532	Chlamydiales_11406	Bacteroidales_8026	Deltaproteobacteria_10395	Bacteroidetes_19433	Xanthomonadaceae_10293	Legionellales_12348	Sva0725_15377	SJA-4_19529	S24-7_6048	Bacteroidetes_16673	Myxococcales_19113	LD1-PA13_4671	S24-7_135742	Treponema_20750	Deltaproteobacteria_8392	Methylobacterium_20344	Cryomorphaceae_12059	Plesiocystis_11284	BD7-3_10854	Bacteria_7986	JG30-KF-CM45_15902	Bacteroidetes_14384	Gemmataceae_20494	Bacteroidetes_10560	KD8-87_13142	Planctomyces_442737	Bacteria_20137	Proteobacteria_4332	Flavobacterium_9103	Cenarchaeaceae_22534	Spirosoma_6184	Gammaproteobacteria_4065	Bacteria_10817	Proteobacteria_20935	Clostridium_8579	stationis_461160	Pirellulaceae_8247	Proteobacteria_6211	Bacteria_5992	Caldilineaceae_22161	Syntrophobacteraceae_20025	Myxococcales_23816	Staphylococcus_455110	Xanthomonadaceae_4219	Bacteroidales_15498	tainanensis_21971	debontii_20008	FBP_22568	Acholeplasma_19374	Rhizobiales_9742	dispar_458600	Sphingomonadales_21197	Lachnospiraceae_136497	SJA-4_22202	SC-I-84_13949	Pirellulaceae_19216	Gammaproteobacteria_19305	Caulobacteraceae_445235	Sediment-1_18670	Bacteroidetes_8402	OPB54_20615	Gammaproteobacteria_12697	Gemmata_18433	Chlorophyta_260863	Bdellovibrio_18073	Catellatospora_20527	Pirellulaceae_13596	Sphingobacteriaceae_19502	Alphaproteobacteria_14113	Chitinophagaceae_11798	Bacteria_10960	Planctomyces_266698	Comamonadaceae_9259	S-BQ2-57_23048	Sva0725_4420	Myxococcales_15054	[Chthoniobacteraceae]_9986	Comamonadaceae_4645	Dokdonella_20906	Bacteroidetes_13179	Bacteroidetes_14735	Comamonadaceae_21427	Sphingomonadaceae_6540	WD2101_21700	Comamonadaceae_440381	Spirobacillales_18930	Clostridiales_10367	Cytophagaceae_6447	Pirellula_19466	Bacteria_21347	Rhodobacteraceae_13769	SJA-4_23066	Pirellulaceae_23212	Bacteria_14127	Proteobacteria_10284	Methylobacteriaceae_459964	Olivibacter_17469	Bacteria_4628	Sphingobacteriaceae_14534	Bacteria_15938	Bacteria_23075	Pirellulaceae_21928	Bacteriovoracaceae_4036	Gammaproteobacteria_9554	Ellin515_10743	OPB56_21834	Bacteria_14034	Intrasporangiaceae_461675	Rhizobiales_23632	Gammaproteobacteria_5749	Flavobacterium_12674	Pirellulaceae_18273	Shinella_264016	massiliensis_5177	Proteobacteria_16236	SM1D11_23038	Halomonas_14068	Flavobacteriaceae_22731	Lachnospiraceae_19764	Bacteria_16801	A4b_19065	SJA-4_8432	Prosthecobacter_11534	Gemmataceae_9448	Comamonadaceae_18269	Xanthomonadaceae_15745	ABY1_7540	Gammaproteobacteria_16022	Gemmataceae_7493	Truepera_15654	Cytophagaceae_8120	Sphingobacteriales_23373	Mycetocola_4514	Sphingomonadaceae_15739	Haliangium_23903	acidifaciens_142051	Rhizobiaceae_15758	Planctomyces_9894	Rhizobiales_6078	Alphaproteobacteria_20513	Gemmata_15502	Cytophagaceae_18442	SJA-4_15374	Bacteria_11812	Intrasporangiaceae_268916	Bacteroidales_442825	Flavobacterium_12533	frigida_17916	Bacteria_6118	Deltaproteobacteria_22091	Sinobacteraceae_427730	WPS-2_13040	Cyclobacteriaceae_6835	Deltaproteobacteria_17231	Sphingobacteriales_6717	Alphaproteobacteria_19284	Bacteria_5338	OD1_5264	Desulfovibrio_6469	Clostridiales_12284	Ochrobactrum_10459	Gammaproteobacteria_16915	Alphaproteobacteria_10747	Sphingomonadales_8917	Comamonadaceae_18350	Burkholderiales_11417	Ellin5290_23569	Paludibacter_8827	Parachlamydiaceae_19344	Bacteria_13621	Pirellula_23298	Rhizobiales_16177	Flavobacterium_11944	Flavobacteriaceae_13836	Flavobacterium_12319	Corynebacterium_9484	Ellin6075_9506	Bacteria_18934	Acidimicrobiales_19888	A4b_18997	258ds10_249106	Chitinophagaceae_4829	Saprospiraceae_8044	Bacteria_19856	Candidatus Hepatoplasma_11472	[Saprospirales]_267362	mitochondria_4435	Allobaculum_439382	Rickettsiales_5388	Pirellulaceae_5960	Bacteria_9201	Algoriphagus_10774	Sphingomonas_5457	Spirobacillales_7817	Gemm-1_13928	Rhizobiales_18750	Arcobacter_20730	Myxococcales_16382	Rhodospirillaceae_21854	GCA004_9399	Granulicatella_461506	Burkholderiales_21811	Flavobacteriales_4063	Rhizobiales_430247	oc28_12320	[Saprospirales]_6913	Bacteria_10875	Saprospiraceae_5704	Myxococcales_18047	[Pedosphaerales]_16419	Pirellulaceae_9288	Alphaproteobacteria_440149	Proteobacteria_9241	Enterobacteriaceae_445552	Coxiellaceae_19912	Flavobacterium_20501	soli_17235	Solibacterales_23815	succinicans_18127	Pirellulaceae_8104	Chitinophagaceae_7463	Spirosoma_19868	Verrucomicrobia_20937	Gammaproteobacteria_11576	Roseomonas_237335	Deinococcus_13573	Gitt-GS-136_21833	Bacteroidetes_10127	succinicans_14601	Caldilineaceae_12169	Oxalobacteraceae_4751	Flavobacteriaceae_12887	[Saprospirales]_13529	Bacteria_11262	Flavobacterium_24385	Alphaproteobacteria_13049	Verrucomicrobia_441533	Alphaproteobacteria_13737	Paludibacter_9636	Myxococcales_16981	Acidobacteria-5_4216	Gammaproteobacteria_15148	Gemmata_21909	Legionellales_10800	Chitinophagaceae_18479	Spirobacillales_13248	Chitinophagaceae_5042	Bradyrhizobiaceae_14250	Pirellulaceae_12101	Bacteroidetes_5574	Gammaproteobacteria_17644	Dyadobacter_10715	Gammaproteobacteria_11212	SR1_23572	[Pedosphaerales]_11801	Parachlamydiaceae_11118	BD7-3_17789	SJA-4_14231	Sphingobacteriaceae_237304	Rhizobiales_19418	Wautersiella_11800	S24-7_18614	Bacteria_10006	Proteobacteria_12154	Fimbriimonas_6953	Gammaproteobacteria_14916	Chitinophagaceae_16212	A4b_20203	iii1-15_16345	Pirellulaceae_9905	Bacteroidetes_14013	phosphatis_4816	Streptophyta_21526	[Saprospirales]_235846	Clostridiales_8521	Proteobacteria_7502	Bacteroidetes_13825	Pedobacter_8635	Planctomyces_10604	Bacteria_11814	Nakamurellaceae_16067	Bacteroidetes_13421	Bdellovibrio_14552	Flavobacteriaceae_17800	Enhydrobacter_21267	Planctomyces_7727	Comamonadaceae_23850	A4b_9487	Cytophagaceae_23631	Legionella_9641	Bacillales_19580	Ellin6067_19052	Ellin6529_24406	Bacteroidetes_7580	Parvibaculum_4318	Dyadobacter_240387	kawasakiensis_10011	_10972	Xanthomonadaceae_5065	Gemmataceae_19265	mitochondria_22641	Gemmata_18577	Proteobacteria_4113	Myxococcales_16231	Larkinella_13380	Prevotella_457499	Oscillospira_286829	mitochondria_5197	Bacteria_24427	Flavobacteriales_20784	C114_18673	Flavobacterium_238377	Flavobacterium_18868	Haliangiaceae_11723	0319-6E2_16600	lapsinanis_23463	Gammaproteobacteria_21604	Alphaproteobacteria_19431	Myxococcales_6156	Aquicella_4168	Gemm-1_250634	Bacteria_5507	Saprospiraceae_24509	Bacteria_20159	SJA-28_18354	Leadbetterella_22795	Chloroplast_6999	Legionellales_13652	Flexispira_8198	[Pedosphaerales]_21287	Sphingomonadales_442795	Pirellulaceae_21494	Lachnospiraceae_20953	Acetobacteraceae_7813	Novosphingobium_22378	Rhizobiaceae_20765	Coxiellaceae_4670	Myxococcales_19308	Myxococcales_20554	Alphaproteobacteria_17951	BD7-3_11091	RB40_12775	A4b_20045	Sphingobacteriaceae_18678	CV90_8235	Lactobacillus_432696	Opitutae_16773	Sphingobacteriaceae_19521	Sphingomonadaceae_249406	Myxococcales_15946	Pirellulaceae_4777	Pirellulaceae_7153	IIb_23083	Bacteria_16878	Bacteroidales_22286	Alphaproteobacteria_15114	DA101_15340	[Saprospirales]_21225	Clostridiales_8477	H39_6696	SM1D11_16816	formicilis_460847	Gemmata_11431	Devosia_141071	Gemmataceae_11694	Cytophagaceae_22966	Microbacteriaceae_15793	[Pedosphaerales]_16959	Bacteria_14622	biprosthecium_23024	Deltaproteobacteria_7230	Bacteria_11321	aurea_22525	Bacteria_3999	Enterobacteriaceae_431650	odoratimimus_20560	Gemm-5_22420	Bacteria_11093	Opitutus_21208	Flavobacterium_7092	Sphingobacteriaceae_15393	Bacteroidetes_15978	BD7-3_14451	CV90_20962	Deltaproteobacteria_24416	Syntrophobacteraceae_23411	Solibacterales_19307	Bacteria_12649	OD1_4814	Koribacteraceae_19659	Xanthomonadaceae_16192	Bacteria_19166	Legionellales_14542	Proteobacteria_12963	Betaproteobacteria_20694	Rhodospirillaceae_7198	Flavobacterium_439259	Sphingobacteriaceae_13953	Bacteria_16462	RB40_17319	Moraxellaceae_23229	Dysgonomonas_5638	A17_5147	Fluviicola_252112	Saprospiraceae_22341	Flavobacteriales_5546	Flavobacterium_11641	SJA-22_19586	Leptonema_14694	Flavobacterium_8306	Bacteroidetes_10412	Legionellales_22021	Ellin6529_11544	Alphaproteobacteria_22361	Planctomyces_15878	Beijerinckiaceae_267985	Sediment-1_17446	MIZ46_17821	Idiomarinaceae_4981	SM2F11_4105	Pirellulaceae_308784	Devosia_21026	Roseomonas_4472	Rickettsiales_11478	terrae_8912	vibrioides_17224	TM7-1_9248	Planctomyces_249524	mitochondria_10610	Caldilineaceae_13361	Chitinophagaceae_23673	Alphaproteobacteria_19091	Sphingobium_10301	Planctomyces_20525	Chitinophagaceae_249100	Chryseobacterium_22609	A4b_19500	mobilis_461646	Sutterella_12657	211ds20_23029	wittichii_18155	Thermoactinomycetaceae_18651	Bacteria_16545	marina_7451	Pirellulaceae_15912	Planctomyces_23641	Pseudomonas_23999	Tissierella_Soehngenia_22907	DS-18_15568	Aquicella_17441	Comamonadaceae_8880	Rhizobiales_13809	Sphingomonadaceae_5375	BD1-5_20104	Verrucomicrobiaceae_21951	Pirellulaceae_6445	Corynebacterium_16498	B97_17599	Flavobacterium_19406	Flavobacterium_16514	OM60_23716	Gammaproteobacteria_12185	Bacteriovoracaceae_18540	Gemm-2_6064	Coprococcus_23529	subellipsoidea_7981	Verrucomicrobiaceae_5253	Cytophagaceae_6698	Pirellulaceae_12261	Gemm-3_14100	Planctomyces_18429	Sphingobacteriales_24236	MND1_5782	Luteolibacter_18300	Candidatus Xiphinematobacter_6452	Pseudoxanthomonas_7260	Cytophagaceae_16601	Bacteria_17622	Jonesiaceae_4928	Rhizobiales_18430	Proteobacteria_15615	Gammaproteobacteria_23642	Bacteria_20467	Bacteroidetes_17171	Pirellulaceae_20873	Helcococcus_22839	ABY1_23885	Chitinophagaceae_14702	Bacteria_13175	211ds20_12219	Bacteroidetes_13616	Bacteroidetes_15112	Bacteria_24172	OD1_5035	Chloroplast_313927	Phycisphaerales_11611	Bacteria_9224	Martelella_21708	mitochondria_5772	Gammaproteobacteria_18359	Pirellula_10126	Rhizobiales_23274	Fluviicola_249608	S24-7_134992	Pirellulaceae_19196	Iamiaceae_4874	Gammaproteobacteria_4699	Gemm-1_20915	WD2101_23539	SM1D11_20302	Alphaproteobacteria_24077	Haliangiaceae_15001	palustris_6875	Bacteroidetes_12530	Bacteria_23246	Dokdonella_16834	OD1_10423	Bacteroidetes_9565	Pirellulaceae_22312	Bacteria_13116	MBA08_15537	Nocardiopsaceae_9921	EB1017_16656	RB40_15851	Opitutaceae_13322	Acidobacteria-5_12842	SC-I-84_19291	Flavobacteriaceae_13885	Methanosarcina_16574	Pirellulaceae_14357	Fluviicola_14210	Flavobacterium_20195	Streptophyta_18563	Bacteria_15891	Bacteria_7409	Chryseobacterium_7040	Chitinophagaceae_14227	Parachlamydiaceae_10311	Bacteroidetes_23531	Ellin6075_5288	Desulfovibrio_12589	EB1003_9888	Alphaproteobacteria_22243	Gammaproteobacteria_11758	Caldilineaceae_6578	Proteobacteria_13897	FBP_8271	Verrucomicrobiaceae_16281	Pirellulaceae_15415	Coxiellaceae_20850	Bacteria_7232	Sphingomonas_267647	Alphaproteobacteria_8007	Bacteria_17616	Sphingobacteriaceae_23922	Acetobacter_8231	Gemmataceae_18097	Brevundimonas_11377	Myxococcales_22372	syringae_20706	Pseudomonadaceae_4114	211ds20_13795	Alphaproteobacteria_10999	Rickettsiaceae_16949	Pseudomonas_13139	Verrucomicrobia_10572	PK29_8361	Marinilabiaceae_9120	Spirobacillales_16519	Gaiellaceae_23040	Pirellulaceae_9903	Lysobacter_20150	A17_17185	Dysgonomonas_9025	Planctomyces_5611	Bacteria_17892	Methylacidiphilales_19021	PHOS-HD29_13947	Saprospiraceae_22464	[Chthoniobacteraceae]_19920	Comamonadaceae_242978	Agrobacterium_441930	A4b_18671	Coxiellaceae_11019	Chryseobacterium_10721	Cryomorphaceae_13642	Gemmataceae_4785	Bacteroidetes_20219	Enterococcus_289728	Planococcaceae_431982	Opitutus_23556	Opitutaceae_21618	Gitt-GS-136_24458	SR1_20514	PRR-11_23472	BD7-3_22953	Gemm-3_17061	Spirosoma_10447	Flavobacteriaceae_15834	RB40_12980	Clostridia_9138	Deltaproteobacteria_17527	Sphingobium_19524	Clostridiales_13101	Arthrobacter_21411	Pirellulaceae_18977	Methylocystaceae_441193	Planctomyces_22840	B-42_6112	[Chthoniobacteraceae]_16208	Bacteria_5659	[Saprospirales]_7333	Gemmata_17901	Flavobacterium_17435	Planctomyces_8821	Anaerolinea_445997	Legionellaceae_16711	Chitinophagaceae_14490	Actinomycetales_15056	RB40_20360	Bacteroidetes_20404	Acidobacteriaceae_137872	Flavobacterium_22715	Bacteroidetes_12870	Xanthomonadaceae_10663	Proteobacteria_14766	Gemmata_22109	Chloroflexi_13519	Streptococcus_430050	Bacteroidetes_23235	Bacteria_19952	Rhizobiales_11186	Hymenobacter_242508	Bacteria_13131	TM7-3_4714	Chitinophagaceae_6084	Sphingobacterium_6275	A4b_16096	Bacteroidetes_16702	Planctomyces_17176	Proteobacteria_19283	Flavobacterium_12239	Gammaproteobacteria_9809	Gemmata_14910	Gammaproteobacteria_17369	Sphingobacteriaceae_14947	Flavobacterium_24220	Arthrobacter_17641	Cryomorphaceae_4081	Phenylobacterium_13243	Flavobacterium_20470	Gemmataceae_23936	Microbacteriaceae_432104	kuerlensis_8879	Gammaproteobacteria_15947	R4-41B_10684	Sphingobacteriaceae_15299	Proteobacteria_15367	Bacteroidetes_6878	Sporocytophaga_10832	Microbacteriaceae_11088	Pirellulaceae_16139	Bacillales_4209	fragi_459051	iii1-15_12990	Coxiellaceae_5014	RB40_9089	Pirellulaceae_16235	Bacteria_15062	ASSO-13_440670	Sphingobium_444720	Pirellulaceae_4282	Bacteria_15493	Saprospiraceae_13963	ZB2_22456	Cytophagales_14732	Chitinophagaceae_242580	Cytophagaceae_23438	WD2101_11749	Bacteria_23961	bispora_13747	Paenibacillus_237057	Gammaproteobacteria_13935	Ellin6529_10279	SJA-4_259402	Piscirickettsiaceae_9434	Lachnospiraceae_17305	Rhizobiales_11517	Chitinophagaceae_6128	Chlamydiales_11172	Betaproteobacteria_22283	succinicans_444095	Gaiellaceae_18965	Pirellulaceae_18441	Planctomyces_24163	[Saprospirales]_8043	BD7-3_17776	Alphaproteobacteria_19707	Chitinophagaceae_21748	Flavobacteriales_8925	Planctomyces_14877	OD1_19884	Verrucomicrobiaceae_11722	Peptococcaceae_4206	A4b_14904	MIZ46_23849	Pirellulaceae_12283	KSA1_14505	Gammaproteobacteria_23102	Bacteria_7068	Saprospiraceae_4632	Hymenobacter_7892	Cytophagaceae_7705	Bacteria_8777	Bacteroidetes_5218	Pirellulaceae_20433	Bacteroidetes_17908	Bacteria_12240	TM7-3_12992	Fluviicola_18547	Verrucomicrobiaceae_15664	Bacteria_22530	BD7-3_21459	[Weeksellaceae]_18088	Sphingobacteriales_17690	Dyadobacter_13079	Bacteria_21112	Spirobacillales_19850	succinicans_5764	Sphingomonas_459882	Sphingobacteriaceae_13106	Saprospiraceae_23670	Acidobacteria-6_240985	FBP_15852	Pseudomonadaceae_18217	Candidatus Rhabdochlamydia_18067	Rhizobium_6423	Proteobacteria_6117	Ellin6075_21658	Helicobacter_21143	Bacteria_22503	Pseudomonas_440564	soli_22496	Coprococcus_18685	Chitinophagaceae_9087	Pirellulaceae_22720	R4-41B_9109	Lachnospiraceae_12270	Aquicella_261395	Xanthomonadaceae_22934	BD7-3_13501	Solibacterales_24256	Bacteria_17556	OPB54_15055	Saprospiraceae_11107	Aequorivita_15742	SJA-28_4518	Cytophagales_16926	Gammaproteobacteria_9234	Paenibacillus_6083	Steroidobacter_13762	Flavobacterium_20580	Moraxellaceae_24506	Ellin6075_20348	Ochrobactrum_11051	Adhaeribacter_246314	Proteobacteria_6000	Arthrobacter_15528	Flavobacterium_11785	Ellin506_12872	S24-7_251877	Alphaproteobacteria_6162	oc28_14416	ABY1_6383	Rickettsiaceae_9443	Gammaproteobacteria_6052	Cyclobacteriaceae_12731	CL500-15_13522	Cytophagaceae_11606	SJA-4_23646	Legionella_20191	Betaproteobacteria_15131	mb2424_249885	Bacteria_22952	Alphaproteobacteria_20275	Tannerella_458833	Pirellulaceae_12201	Alphaproteobacteria_5319	Proteobacteria_444388	Rhizobiales_19755	GMD14H09_19639	Bacteria_10305	B-42_21744	succinicans_20533	Sphingobacteriales_444054	Bacteroidetes_20743	Bacteria_9875	Gemmatimonadetes_22706	Comamonadaceae_431623	Bacteria_10413	Pirellulaceae_17150	Flavobacterium_13783	Aeromicrobium_17957	Chlorobi_6170	Myxococcales_11715	Chitinophagaceae_22062	Bacteria_6359	Saprospiraceae_14721	Algoriphagus_23243	Comamonadaceae_7154	CFB-26_24090	Betaproteobacteria_6694	Chitinophagaceae_23445	Candidatus Nitrososphaera_16670	Chitinophagaceae_17710	Chitinophagaceae_12104	Gammaproteobacteria_19876	Gemmata_14971	Acidobacteria_4417	OPB54_21104	[Chthoniobacteraceae]_11067	A17_238180	Cytophagaceae_22086	PRR-11_5623	Planctomyces_15447	Candidatus Xiphinematobacter_4508	cryoconitis_13277	Cytophagaceae_21246	Polyangiaceae_246098	Bacteria_5746	Helicobacteraceae_6054	Sphingomonadales_18585	Bacteria_11983	Planctomycetes_7075	GMD14H09_6967	Chitinophagaceae_24051	Comamonadaceae_441697	Planctomyces_20412	Ellin6529_13235	Pirellula_9850	Nostoc_5407	Comamonadaceae_24292	Rhizobiales_18229	Flavobacterium_10356	Fimbriimonas_441652	Flavobacteriales_9233	diminuta_303524	Ellin329_24092	Chondromyces_8248	Blastomonas_5753	Gluconobacter_5051	[Weeksellaceae]_16876	Bacteroidetes_4509	Acetobacteraceae_6090	Comamonadaceae_16305	Alteromonadaceae_17510	Chitinophagaceae_6097	[Chthoniobacteraceae]_265931	Chitinophagaceae_12969	Alphaproteobacteria_23826	Salinicoccus_19300	Clostridiales_16685	Verrucomicrobiaceae_19390	Bacteria_7057	BD7-11_239408	Legionellales_20205	Flavobacterium_439084	Hydrogenophaga_442425	Ellin6075_16627	WD2101_6032	Algoriphagus_6384	Planctomyces_23676	Cytophagaceae_17749	Candidatus Koribacter_12915	Gemmataceae_9444	Bacteria_20682	Flavobacterium_7355	Proteobacteria_15142	Pseudomonadaceae_24033	Myroides_10318	Deltaproteobacteria_21048	Rhizobiales_21766	Pseudomonadaceae_460609	Proteobacteria_19121	Bacteria_20146	[Weeksellaceae]_16396	Bacteria_9122	Verrucomicrobiaceae_5547	Betaproteobacteria_23470	Comamonadaceae_9772	Bacteria_7396	Ellin6075_4116	Sphingobacterium_4264	[Pedosphaerales]_13163	[Weeksellaceae]_4404	Sphingobacteriaceae_7534	Verrucomicrobiaceae_4463	Flammeovirgaceae_6542	Alphaproteobacteria_12147	Alcanivorax_18290	Candidatus Arthromitus_140754	PK29_6925	Caulobacteraceae_4319	Algoriphagus_23380	Bacteria_23523	Alphaproteobacteria_8313	Rhizobiales_17583	Myxococcales_18893	GAB-B06_10942	Aquicella_7098	PAUC26f_9243	mitochondria_18587	Deltaproteobacteria_4469	Bdellovibrio_23341	Opitutaceae_141280	Solirubrobacter_239032	iii1-15_22967	Comamonadaceae_12386	Opitutus_12501	S0208_4272	Bacteria_23098	Ochrobactrum_245208	Phycisphaerales_15104	Pseudomonas_443018	IIb_20244	Methylocystaceae_8933	Phormidiaceae_17402	NB1-j_16127	Steroidobacter_18940	Bacteria_6538	Gemmataceae_15436	Rhodobacteraceae_4992	Cytophaga_24484	Alicyclobacillus_21759	Coprococcus_10761	Pseudanabaenaceae_10158	Dyadobacter_12472	CCU21_23844	Chitinophagaceae_19492	Bacteria_20157	Clostridiales_7162	Planctomyces_23982	Sphingobacteriaceae_14928	HTCC_235434	Cytophagaceae_23429	Cytophagales_14739	FAC87_8735	Bacillales_4686	Bacteria_15956	Bacteroidetes_24156	Sphingobacteriaceae_23721	Proteobacteria_22444	Alphaproteobacteria_16633	Sphingobacteriaceae_16777	Chitinophagaceae_6778	SJA-4_14666	Planctomyces_18634	Bacteria_18058	Methylocystaceae_15833	Rhodobacteraceae_5931	[Chthoniobacteraceae]_8004	Bacteroidetes_16941	Ellin6075_13402	Caloramator_19953	BD7-3_8382	Piscirickettsiaceae_11224	Gammaproteobacteria_4810	Micromonosporaceae_8802	Verrucomicrobiaceae_444759	Betaproteobacteria_10932	Flavobacteriales_8199	Sphingobacteriaceae_247870	Halomonadaceae_17146	Alphaproteobacteria_17258	Gammaproteobacteria_4733	iii1-15_8220	Gammaproteobacteria_12336	Terriglobus_244685	Gemmataceae_7379	mitochondria_5595	Chryseobacterium_15004	Chitinophagaceae_10074	Bacteroidetes_8230	organophilum_262257	Verrucomicrobiaceae_6865	Gammaproteobacteria_17579	Sphingobacterium_8552	Bacteria_261929	iii1-15_15391	Ruminococcaceae_295449	Bacteroidetes_20145	Alphaproteobacteria_4279	Sphingobacterium_3925	Proteobacteria_18417	Planctomycetes_17138	Sphingobacteriales_23859	Rhodospirillaceae_22358	Chitinophagaceae_251713	Verrucomicrobiaceae_21211	Proteobacteria_16193	Chitinophagaceae_12792	DS-18_8471	Pirellulaceae_7877	Rhodospirillaceae_4452	Gammaproteobacteria_442024	Legionellaceae_12923	Sphingopyxis_16640	Flavobacterium_7214	Afifella_24164	Deltaproteobacteria_19085	Isosphaeraceae_11690	Bacteria_18470	Tatlockia_5002	Leuconostoc_255800	Betaproteobacteria_18208	debontii_18657	Myxococcales_16068	Chitinophagaceae_22505	Bacteria_6171	Ellin6075_10314	Gemmataceae_20895	Anaerococcus_460599	Pirellulaceae_11181	WD2101_22146	Gemm-2_17341	Legionellales_4313	[Chromatiaceae]_12476	Cytophagaceae_241335	mitochondria_18365	Flavobacterium_5485	mle1-48_14219	Sphingobacteriaceae_8687	Ellin329_438225	Streptophyta_22430	Streptophyta_441488	Leuconostoc_461171	A4b_8954	Spirobacillales_10387	Chitinophagaceae_4121	Bacteria_17187	Sphingobacterium_6402	Gammaproteobacteria_7720	Bacteria_13691	Sphingobacteriaceae_23701	Pirellulaceae_17364	TM7-1_24038	Deinococcus_432491	Cytophagaceae_13419	Sphingomonas_11236	Bacteria_7528	Solirubrobacterales_5761	Leuconostocaceae_444481	Pirellulaceae_17027	nitrosa_10339	Bacteria_23705	A4b_20139	Stenotrophomonas_461099	Rhodanobacter_7766	Rhodoplanes_11291	Alphaproteobacteria_22662	Solibacterales_4033	Deltaproteobacteria_443822	Comamonadaceae_6561	Gammaproteobacteria_23769	Bacteroidetes_21383	Chitinophagaceae_10810	258ds10_11711	Steroidobacter_442653	[Chthoniobacteraceae]_13994	TM7-1_8780	Fluviicola_438844	Rhizobiales_12670	Verrucomicrobiaceae_18242	Chitinophagaceae_21656	heteroC45_4W_19464	viridiflava_18903	Bacteria_9727	Rhodospirillaceae_13302	Sphingobium_13393	Bacteroidetes_23494	Enterobacteriaceae_6597	Bacteria_13565	Lactobacillus_13702	Geobacter_9192	Verrucomicrobiaceae_9948	Comamonadaceae_5529	Gammaproteobacteria_22561	Pirellulaceae_6205	Planococcaceae_259437	Rhodobacteraceae_4359	Verrucomicrobiaceae_11358	Pirellulaceae_12422	Rhizobiales_16715	Magnetospirillum_11923	Bacteria_22620	Solwaraspora_13937	Gammaproteobacteria_7200	Proteobacteria_8967	Bacteroidetes_4371	C111_16218	Gammaproteobacteria_15318	Bacteroidetes_10078	DH61_19739	Pirellulaceae_5142	Bacteria_10980	Ruminococcaceae_9094	Lachnospiraceae_143539	Bacteria_4123	Rhizobiaceae_24065	Alphaproteobacteria_18207	Rhodobacter_8079	Gemmataceae_24216	Ruminococcus_140413	Rudanella_4505	Bacteroidetes_15040	Pirellulaceae_21052	[Chthoniobacteraceae]_16530	Planctomyces_17163	Hyphomicrobiaceae_267242	mitochondria_22697	nitrogenifigens_7243	mb2424_4095	Myxococcales_253733	Bacteroidetes_18984	Cellulosimicrobium_21868	Sphingobacteriales_13411	rhizovicinus_258677	Piscirickettsiaceae_4503	Proteobacteria_9734	iii1-15_23841	SBRH58_9553	MND4_15584	Candidatus Xiphinematobacter_10732	Chitinophagaceae_11202	[Chromatiaceae]_23947	Cryomorphaceae_21313	Alphaproteobacteria_4637	Legionellaceae_8202	Myxococcales_20006	Acetobacteraceae_12718	Sphingobacteriales_18646	Proteobacteria_22490	Bacteria_12763	Streptophyta_16120	Lachnospiraceae_8279	Gemmataceae_20500	Bacteria_8869	Legionellales_13517	OM27_20200	Myxococcales_20064	Legionellales_14043	Phycisphaerales_12773	Methylobacteriaceae_4978	Bacteria_19628	Prevotella_21364	Proteobacteria_14957	Acidobacteria-5_9947	Alphaproteobacteria_23776	Intrasporangiaceae_24947	Microbacterium_443192	Acidisoma_15130	Caulobacteraceae_15225	Gemmatimonas_10013	difficilis_20751	[Chthoniobacteraceae]_240488	Flavobacterium_7652	Erythrobacteraceae_433116	Chlamydiales_20164	Lutispora_443060	Xanthomonadaceae_6148	Niabella_23027	Bacteroidetes_4079	Planctomyces_24273	Bacteria_17762	Xanthomonadaceae_17057	Solibacterales_18658	mitochondria_22713	Rhizobiales_9356	Burkholderiales_22053	Limnobacter_16819	Alteromonadaceae_21756	Myxococcales_8931	Parachlamydiaceae_16602	Gammaproteobacteria_17044	Alphaproteobacteria_20272	Halomonadaceae_10473	Chitinophagaceae_20762	Sphingomonadales_5626	Rhodoferax_308735	Myxococcales_18622	RB25_7252	Rhizobiales_22260	Clostridiales_7567	BD7-3_6516	Comamonadaceae_16377	Cytophagaceae_12971	nitrosa_10116	[Saprospirales]_440342	Bacteria_15924	Bacteria_12848	Pseudomonas_12764	Deltaproteobacteria_8136	Bacteria_24132	FAC87_4873	Corynebacterium_9564	[Cerasicoccaceae]_17878	Saprospiraceae_245687	WD2101_10539	Bacteria_4774	Methylotenera_12695	Rudanella_5488	Bacteria_6322	Isosphaeraceae_7095	Chitinophagaceae_23176	iii1-15_11454	TK17_10981	TM7-3_20333	Deltaproteobacteria_6517	Lachnospiraceae_19427	Asticcacaulis_8576	Leucobacter_439509	Nocardioides_6264	Chitinophagaceae_13157	[Chthoniobacteraceae]_10547	Chitinophaga_22331	Xanthomonadaceae_6907	Cystobacteraceae_247888	iii1-15_5815	Bacteria_20604	Pirellulaceae_15358	Flavobacterium_9421	SR1_3990	Bacteria_14973	Phycisphaeraceae_6320	Spirosoma_11668	Methylobacterium_441553	WD2101_19380	Enterobacteriaceae_4701	Pirellulaceae_14511	Chryseobacterium_19190	Isosphaeraceae_266539	Rhodocyclaceae_235025	Sphingobacteriaceae_11461	Plesiocystis_16000	Deltaproteobacteria_4704	Sphingobacteriaceae_23034	Sphingobacteriaceae_17297	Patulibacteraceae_22194	Pirellulaceae_8282	Comamonadaceae_11005	Pirellulaceae_22681	Nitrosomonadaceae_20114	Flavobacterium_253447	Rickettsiales_7753	Flavobacterium_10082	GCA004_21672	A4b_5181	Sphingobacteriaceae_22677	Luteolibacter_21761	Proteobacteria_10052	RB40_10130	Pirellula_16134	mitochondria_17782	OD1_18746	iii1-15_15106	melaninogenica_5988	Hyphomicrobiaceae_13327	Bacteria_19715	Proteobacteria_14746	Solirubrobacterales_20578	Betaproteobacteria_10868	HTCC2089_15081	Bacteria_23059	Verrucomicrobiaceae_10192	Bacteria_14727	A4b_4041	Lysobacter_19861	Micrococcaceae_10485	Dyadobacter_8039	Acetobacteraceae_19311	Parachlamydiaceae_14114	Allobaculum_6058	aquaeclarae_11670	Flavobacterium_16639	Wautersiella_6656	Sva0725_18183	Planctomyces_16506	IIb_15048	Solibacterales_16643	Rhodobacteraceae_12629	WD2101_445826	Bacteria_20821	succinicans_7145	Planctomyces_21470	Bacteroidetes_4888	Bacteria_7478	Hyphomicrobium_15375	Bacteroidales_23011	Bacteroidetes_15441	Sphingobacteriaceae_19939	Parachlamydiaceae_6982	Flavobacterium_20794	Elusimicrobia_13919	SC3_21589	Bacteria_18342	Arcobacter_446230	Gammaproteobacteria_9093	Rhodospirillaceae_23255	PRR-11_9346	Bacteria_21212	Proteobacteria_15030	Actinomycetales_4516	Sphingobacteriales_6277	Betaproteobacteria_7882	Sva0725_7505	Proteobacteria_23370	meningoseptica_8713	A4b_7836	Deltaproteobacteria_18394	Erythrobacteraceae_15925	Ellin5290_434310	Streptomyces_259412	Comamonas_444685	Staphylococcus_23923	Borrelia_22052	Flavobacterium_5269	Actinobacteria_24345	A4b_20746	Gammaproteobacteria_17316	Solibacterales_17259	Pseudomonas_21213	Cellulosimicrobium_441241	Bacteria_5548	Planctomyces_6449	Lachnospiraceae_18118	Rhodospirillaceae_5304	Ellin6075_5241	[Weeksellaceae]_7008	Arthrobacter_444905	Hyphomonadaceae_9197	Rhodospirillaceae_17436	PK329_20668	Chlorophyta_20761	[Pedosphaerales]_23414	WD2101_18775	[Chthoniobacteraceae]_14168	Bacteria_11873	Phycisphaerales_8772	Streptophyta_11355	Bacteroidetes_17697	Planctomycetes_11226	Aquimonas_15394	vaginae_435078	Myxococcales_14287	Chitinophagaceae_9987	Rhizobiales_7900	Hyphomicrobiaceae_17757	Pedobacter_20093	Proteobacteria_16930	Gammaproteobacteria_16457	Xanthomonadaceae_250457	Deltaproteobacteria_7552	Sphingomonadales_6897	Proteobacteria_17589	succinicans_310934	Betaproteobacteria_5977	Dyadobacter_235757	Bacteria_10394	Cytophagaceae_20425	Sphingomonadaceae_6183	Deltaproteobacteria_9418	Intrasporangiaceae_19587	Gammaproteobacteria_18028	WD2101_21171	Chryseobacterium_23313	Bacteria_23410	Cytophagaceae_12876	Perlucidibaca_18543	Chitinophagaceae_13530	Proteobacteria_21173	Verrucomicrobiaceae_24382	Bacteria_20609	mitochondria_8451	Ellin6075_250816	Planctomyces_10208	Candidatus Xiphinematobacter_19080	Betaproteobacteria_14485	Cyclobacteriaceae_8863	Bacteria_13144	Chitinophagaceae_19700	Flavobacterium_439364	Pirellulaceae_17536	Bacteria_7566	B97_24456	Sphingobacterium_10289	Paenibacillus_7018	SJA-28_22582	Flavobacterium_5726	Gordonia_16326	[Saprospirales]_6190	adhaesivum_23323	Legionellales_22240	Bacteria_7026	DA101_15473	Sphingobacterium_19516	Planctomycetes_9483	OM60_24431	Flavobacterium_22203	Clostridiales_6276	Sphingobacteriaceae_9177	Bacteroidetes_23283	Verrucomicrobiaceae_18777	Bacteria_12070	aromativorans_11243	Rhizobiales_9139	CPla-3_13973	Solibacterales_4378	S24-7_24315	Flavobacterium_21893	Erythrobacteraceae_21942	Bacteria_14032	Alphaproteobacteria_23377	[Pedosphaerae]_16249	Alphaproteobacteria_18494	Bacteriovoracaceae_23828	Deltaproteobacteria_13246	Chitinophagaceae_21887	Bacteria_12881	Gammaproteobacteria_20505	Alphaproteobacteria_21835	Alcaligenaceae_23952	Methylophaga_13279	Proteobacteria_16953	Cytophagaceae_16648	SJA-4_16467	Bacteroidetes_24263	MVP-21_20777	Bacteroidetes_22664	Nocardiopsis_4242	Leptotrichia_459850	Ellin6075_6085	Methylocystaceae_4390	Ellin5290_8532	Chitinophagaceae_17113	Methylophilaceae_23367	FBP_6199	Anaerolinea_11595	Proteobacteria_15506	Proteobacteria_11453	Cytophagaceae_5460	Flavobacteriaceae_20544	mitochondria_12860	Devosia_24277	Gemmataceae_20709	SJA-101_12605	Chryseobacterium_15630	Flavobacterium_11977	Flavobacteriaceae_21400	Solirubrobacterales_19167	Chlamydiales_268977	Bacteriovoracaceae_19275	Bacteroidetes_8433	wb1_H11_5582	Bacteria_5132	Leadbetterella_236963	Bacteria_14331	Spirobacillales_20080	mexicana_442051	Bacteria_16703	Flavobacterium_12458	Myxococcales_10361	Betaproteobacteria_5920	Myxococcales_17170	CCU21_10632	FBP_17786	Proteobacteria_19298	Bacteroidetes_24152	Myxococcales_5423	At12OctB3_11116	Erythrobacteraceae_9423	Saprospiraceae_12936	Cytophagaceae_14625	Aquabacterium_4859	Deltaproteobacteria_11081	Gammaproteobacteria_11538	Planctomyces_17714	Bacteroidetes_12287	Gammaproteobacteria_23541	211ds20_15433	Planctomyces_7467	Bacteria_16818	Pirellulaceae_16348	Fluviicola_16811	Pirellulaceae_24510	Chitinophagaceae_19446	starrii_8496	Spirosoma_6488	Bacteria_7820	Bacteroidetes_22996	Flavobacterium_6529	Enterococcaceae_248959	Cytophagaceae_11072	SJA-4_8560	HTCC2089_13721	Chryseobacterium_250742	Phenylobacterium_5340	ML635J-21_23946	Bacteria_11624	Aquicella_17886	Brucellaceae_14122	[Chthoniobacteraceae]_16138	Ellin6513_16079	Xanthomonadaceae_9412	Bacteria_22174	3BR-5F_15244	Betaproteobacteria_8625	Bacteria_23501	Phenylobacterium_441348	Alphaproteobacteria_21328	Pirellulaceae_17981	Chitinophagaceae_12925	Bacteroidetes_13972	alcaligenes_457675	[Lentisphaeria]_9542	Saprospiraceae_15751	Pirellulaceae_5561	Xanthomonadaceae_5153	Bacteroidetes_19086	Ellin6067_10109	Candidatus Xiphinematobacter_22661	iii1-15_19616	Rhizobiales_19211	Proteobacteria_20095	Pirellulaceae_19615	Lachnospiraceae_15384	SJA-4_23080	Verrucomicrobiaceae_20736	Bacteria_8294	Bacteria_5336	Flavobacteriaceae_6169	iii1-15_430118	Aminobacter_246841	Bacteria_9314	Aeromicrobium_19074	Cellvibrio_5569	mb2424_14713	Proteobacteria_7059	Catellatospora_10802	Verrucomicrobiaceae_12460	Brevundimonas_20130	Gemmataceae_5817	Verrucomicrobiaceae_16858	Bacteria_5928	Rickettsiales_18271	Pirellulaceae_6203	Amaricoccus_5258	Gemmataceae_11610	Bacteria_22718	Bacteriovoracaceae_6804	0319-6E2_9307	succinicans_21455	Chloroplast_9319	Candidatus Xiphinematobacter_23345	massiliensis_237262	CL500-15_21110	Pirellulaceae_23272	Bacteria_21064	Cellvibrio_18136	Caldilineaceae_23333	Rhodobacteraceae_306537	Asticcacaulis_8903	Cenarchaeaceae_13841	[Marinicellaceae]_13807	Planctomyces_10341	Saprospiraceae_22723	Chitinophagaceae_6690	Sphingobacteriales_4087	Gammaproteobacteria_439063	Sphingobacteriaceae_6098	Bacteria_23264	PRR-11_258249	Bacteria_21035	Haliangiaceae_8147	Myxococcales_16672	FBP_24075	mitochondria_263557	Hyphomicrobium_444791	Cryomorphaceae_13174	Dokdonella_16827	Sphingobacteriaceae_9199	debontii_10207	vesicularis_459346	Bacteroidetes_10537	Chitinophagaceae_438602	Aquicella_21649	Pirellulaceae_14707	Planctomyces_20980	Flavobacteriaceae_5275	Flavobacterium_16422	Rhodobacteraceae_8354	Bacteria_16312	Rubricoccus_442033	[Saprospirales]_20439	Proteobacteria_16728	Leadbetterella_18346	Planctomycetia_13727	A4b_18665	Sphingomonas_23119	DRC31_18623	Rickettsiales_439567	MND4_13178	Flavobacterium_4909	Cytophagaceae_9263	Bdellovibrio_20722	ZB2_22201	Bdellovibrio_441623	Aquicella_18796	[Chthoniobacteraceae]_13045	Gammaproteobacteria_19925	Pirellulaceae_14272	Chitinophagaceae_13630	Hyphomicrobiaceae_24109	Dyadobacter_245724	Verrucomicrobiaceae_15326	Lachnospiraceae_288914	Chitinophagaceae_445058	Gammaproteobacteria_10345	IIb_23766	BD7-3_19816	Solibacterales_9339	Thermomonas_460309	Legionella_4572	Clostridiales_25679	IIb_22943	Gammaproteobacteria_21283	Clostridiales_7612	Chryseobacterium_19916	Pirellulaceae_15151	SJA-4_14927	Lachnospiraceae_13261	Pseudomonas_18580	Bacteria_16466	Chitinophagaceae_12750	Proteobacteria_16014	Comamonadaceae_21199	Hyphomonadaceae_440602	BD7-3_24060	Bacteria_9992	Proteobacteria_6819	Cytophaga_22500	adhaesivum_245414	BD2-6_7665	Bacteria_17905	Proteobacteria_16300	Mycoplana_21221	Staphylococcus_16435	Bacteroidetes_6508	Planctomyces_17815	Fluviicola_8668	Chitinophaga_11466	Caulobacter_441418	Myxococcales_254799	Rubellimicrobium_21711	Lachnospiraceae_4595	Xanthomonadaceae_22329	Chitinophagaceae_7437	Flavobacterium_13520	massiliensis_18668	Sphingobacteriaceae_23316	JG30-KF-CM45_7802	Pirellulaceae_16782	Bacteria_17049	Gammaproteobacteria_11157	Planctomyces_6427	Alphaproteobacteria_9563	Fluviicola_16988	RB40_11751	SJA-4_13369	Phycisphaeraceae_19963	Ellin6075_247250	A4b_24205	Planctomyces_14793	Streptosporangiaceae_19414	Gemmatimonadetes_19114	Bacteroidetes_7432	Burkholderiales_6754	Comamonadaceae_251092	Ellin6075_21574	Solibacterales_12165	Cytophagaceae_22360	alcaligenes_24045	WD2101_6207	0319-6E2_11937	Bdellovibrionaceae_13033	mobilis_260603	Bacteriovoracaceae_11419	FAC87_21170	Pseudomonas_21233	Planctomycetes_6367	Myxococcales_16048	Chitinophaga_8832	Isosphaeraceae_15346	Caulobacteraceae_23134	Stenotrophomonas_21798	Flavobacterium_9584	SJA-101_5842	Gemm-2_15980	Asticcacaulis_443126	Ardenscatena_10359	Xanthomonadaceae_13305	Pseudomonadaceae_4823	5B-12_12709	Gammaproteobacteria_11041	TK17_6266	Bacteria_16768	mle1-48_22844	Chitinophagaceae_10085	Ruminococcus_4495	Betaproteobacteria_10034	difficilis_19108	Chitinophaga_257965	Alcaligenaceae_12257	Rikenellaceae_12358	Streptophyta_11220	iii1-15_7988	PRR-11_20970	Bacteria_18963	Chloroflexi_21472	Chthoniobacter_19053	Cytophaga_263083	Ellin6075_9795	Planctomyces_22364	Spirobacillales_22797	Haliangium_7004	Bacteria_18767	Bdellovibrio_249912	Proteobacteria_5812	Bacteria_6490	Planctomycetia_20458	Gordonia_14173	Spirobacillales_19268	Betaproteobacteria_9295	Leptotrichia_461834	mitochondria_19481	Alphaproteobacteria_9560	Chitinophagaceae_10908	SM2F11_22220	Bacteria_7945	Pirellulaceae_17179	Leadbetterella_11953	MIZ46_9616	laidlawii_7887	Caldilineaceae_20863	Sphingomonadaceae_24031	Erythrobacteraceae_7545	S0208_7210	Gemm-2_21614	Proteobacteria_9868	Bacteroidetes_16158	Bacteroidetes_15489	Cytophagaceae_12305	Pirellulaceae_21346	Clostridiales_7354	ML635J-21_21943	Bacteria_12247	Pedobacter_442422	Myxococcales_10205	Alphaproteobacteria_15743	Ruminococcaceae_24056	iii1-15_19530	Sphingomonadaceae_14771	Cellulomonadaceae_15725	Xanthomonadaceae_14812	Bacteroidetes_20799	Cytophagaceae_8816	Chlamydiales_11724	Nocardioides_30032	Tepidimonas_23781	Beutenbergiaceae_17221	Acinetobacter_18579	Caldilineaceae_7166	Beutenbergiaceae_18644	Pseudomonas_15061	Hyphomonadaceae_14829	Pirellulaceae_21179	Sphingopyxis_8190	Bacteriovoracaceae_11872	Cryomorphaceae_252880	Bizionia_22211	[Chthoniobacteraceae]_10679	Bacteriovoracaceae_21788	Caldilineaceae_15679	Flavobacterium_22807	PHOS-HD29_18672	Brevibacterium_29866	Bacteroidetes_24319	Betaproteobacteria_9743	Desulfovibrionaceae_137513	Sphingobacteriales_14526	Caldilineaceae_8377	Bacteroidetes_19642	Alcaligenaceae_7956	Adhaeribacter_252469	Sphingobacterium_13615	Planctomycetes_22371	Rickettsiales_22144	Bacteria_23907	Sphingobium_244419	Nocardioidaceae_15787	RB40_24492	profundus_21264	WD2101_13881	Alkanindiges_445692	A17_442424	Pirellulaceae_16380	Rhodospirillaceae_5978	Alphaproteobacteria_23747	Rhodobacteraceae_445792	Spirosoma_19272	Deltaproteobacteria_8383	Methylophilaceae_22231	Myxococcales_13620	Gammaproteobacteria_5904	mitochondria_17345	ML635J-21_21715	Caulobacteraceae_445629	versatilis_12474	CCU21_6595	Planctomyces_15848	Cytophagaceae_24203	Sphingobacteriales_22483	CV90_4894	Pirellulaceae_3985	Legionellales_23589	Bacteria_4862	iii1-15_15639	Rhodobacteraceae_22147	Bacteria_15399	Cytophagaceae_13992	Ellin6067_21952	Janthinobacterium_424979	agg27_9297	[Chromatiaceae]_11794	Comamonadaceae_434654	Rhodospirillaceae_4765	Bacteria_24311	Gemmatimonadetes_9579	Chitinophagaceae_17009	SR1_21079	Comamonadaceae_7697	Sphingobacteriales_17845	iii1-15_427545	Dokdonella_17728	Proteobacteria_24019	Rhizobiales_23453	Planctomyces_8334	Bacteria_6494	MND1_20287	Rhodobacteraceae_10686	Cellvibrio_23760	Cytophagaceae_13557	Alphaproteobacteria_10615	Legionellales_6121	PRR-10_4181	Chryseobacterium_240981	Bacteroidetes_4550	mitochondria_8169	Larkinella_442444	Flavobacterium_12594	SJA-4_17883	Bacteroidetes_6301	iii1-15_18315	Cytophagaceae_10009	A4b_5600	Sphingobacteriaceae_7208	Chitinophagaceae_21599	Ellin6067_12215	Rhizobiales_6881	Planctomyces_23036	OD1_18983	Candidatus Xiphinematobacter_445727	mitochondria_22417	Sphingopyxis_16226	Bacteria_8318	Ellin6067_20519	Pirellulaceae_19014	Comamonadaceae_22079	Planctomyces_4441	Enterobacteriaceae_4346	RB40_18130	Bacteroidetes_14952	Chitinophagaceae_21996	Saprospiraceae_240700	Gardnerella_439952	Planctomyces_7086	Planctomycetia_23921	Pedobacter_5342	Sphingomonadaceae_8460	B97_5624	Cellvibrio_23433	Bacteria_8531	Rikenellaceae_11729	Rhizobium_443052	A4b_22554	Gemmataceae_19102	asaccharovorans_23049	Bacteria_11063	Devosia_24309	Alteromonadaceae_16869	Lachnospiraceae_143999	Pseudomonas_4883	Leptolyngbya_8029	Xanthomonadaceae_9909	Pirellulaceae_9851	PBS-25_16591	Lachnospiraceae_4680	Pirellulaceae_15740	Planctomyces_22640	Luteolibacter_12979	Cytophagales_23293	Ellin515_16459	Clostridia_6122	Bacteria_12516	H39_14106	Bacteroidetes_4460	Saprospiraceae_8667	Bacteroidetes_24439	mitochondria_5425	Verrucomicrobiaceae_23150	Acinetobacter_21396	Bacteroidetes_22108	Phycisphaerales_4718	H39_23671	Planctomyces_6952	WD2101_438531	Verrucomicrobiaceae_10136	Opitutus_14378	Xanthomonadaceae_441400	lacus_8092	Deltaproteobacteria_17679	R4-41B_13388	Sphingobacteriaceae_24160	Rickettsiaceae_4317	Pirellulaceae_251743	258ds10_18967	Bifidobacterium_287590	Comamonadaceae_15573	Gammaproteobacteria_13227	Coxiellaceae_10209	Pirellulaceae_22308	PHOS-HD29_21333	Sphingobacterium_14636	Microbacteriaceae_22032	Pseudomonadaceae_16150	mitochondria_22026	Bacteria_7051	Bacteroidetes_4787	mb2424_4772	Comamonadaceae_10042	Bacillales_12913	Bacteria_22538	Fluviicola_9919	Chlamydiales_22502	Sediment-1_13308	SR1_19552	Chlamydiales_14211	Myxococcales_23738	Bacteria_12274	IIb_7335	Bacteria_14418	Caldilineaceae_13363	Dyadobacter_243973	Paenibacillus_17040	MND1_24362	Aeromicrobium_10502	Legionella_17403	Enterobacteriaceae_4529	Aquicella_4397	Bacteria_4467	VC2_1_Bac22_23087	Shewanella_459352	WD2101_11821	Alphaproteobacteria_14860	Rhizobiaceae_252809	Hyphomonadaceae_12678	Sphingobacteriales_18891	Cryomorphaceae_18001	Pseudomonas_6670	Spirobacillales_14465	Spirobacillales_24046	Parapedobacter_3943	Bacteroidetes_6134	Alteromonadaceae_6950	SJA-4_10024	Gammaproteobacteria_8799	ML635J-21_23953	Plesiocystis_13404	Chlamydiales_19417	Rhodobacteraceae_442630	Rhodospirillaceae_441893	Bacteria_21988	Bacteriovoracaceae_22589	Flavobacterium_8264	Ardenscatena_19455	Planctomyces_15472	Pseudomonadaceae_21377	Cytophagaceae_8771	Cytophagaceae_16344	Bacteria_11832	Opitutus_23496	FBP_17664	Bdellovibrio_7740	Bacteria_19989	Flavobacteriaceae_4830	Lachnospiraceae_137314	Bacteroidetes_10688	Myxococcales_9119	Chitinophagaceae_20057	RB40_19824	Bacteria_8781	Gammaproteobacteria_252614	Phycisphaerales_13483	Aequorivita_20683	Gammaproteobacteria_21096	Corynebacterium_461025	PYR10d3_18900	Alteromonadaceae_13184	Myroides_13718	S085_4344	geniculata_5683	Microbacteriaceae_8882	Helcococcus_8922	Sphingobacteriaceae_18283	Pedobacter_4201	S085_14507	Opitutus_5527	Flavobacterium_13453	Nitrospira_24034	211ds20_13676	Rhodobacter_9933	Gemmata_14884	Chitinophagaceae_7835	mitochondria_461757	Providencia_313543	Isosphaeraceae_11194	Bacteria_18226	Deltaproteobacteria_19601	RB40_7072	Gammaproteobacteria_12449	Deinococcus_15985	Sphingomonadaceae_8463	S24-7_13296	Brevundimonas_10439	Sphingobacteriaceae_11324	Sphingobacteriaceae_12025	Staphylococcus_460331	Sphingobacteriaceae_18642	FAC88_5443	BD7-3_11545	Pirellula_9874	Alphaproteobacteria_8097	Bacteroidetes_8610	Bacteroidetes_18631	R4-41B_17109	Flavobacterium_10187	Bacteria_21831	Pirellulaceae_5250	Alphaproteobacteria_19105	Chitinophagaceae_18968	Pseudomonadaceae_11757	GCA004_11199	succinicans_6974	Proteobacteria_13130	Cytophagales_24325	Sphingobacteriales_14677	Chryseobacterium_23527	Pirellulaceae_7181	mitochondria_19467	Proteobacteria_15785	211ds20_13324	Williamsia_261295	Sphingomonadales_19514	Bacteria_9960	Comamonadaceae_16401	Flavobacteriaceae_5499	Christensenellaceae_18973	Pirellulaceae_10046	Pirellulaceae_15332	SJA-4_7880	adhaesivum_290805	Myxococcales_5370	Bacteroidales_12567	Bacteroidetes_22719	Ellin6075_19068	Bacteroidetes_19425	Myxococcales_10397	Comamonadaceae_12381	Rhodobacteraceae_18278	Comamonadaceae_16402	Gammaproteobacteria_16198	Bacteria_8935	muscorum_5790	GMD14H09_18727	Isosphaeraceae_12740	Luteolibacter_9419	FFCH7168_6311	A4b_16584	Coxiellaceae_23777	Planctomyces_15078	Caulobacter_441816	Gammaproteobacteria_23963	Phyllobacteriaceae_440621	Cytophagales_6236	Bacteria_10012	Bacteroidetes_22559	Pirellula_5309	diminuta_7619	Lachnospiraceae_9689	C111_11775	Comamonadaceae_15365	Bacteroidales_21753	Bacteria_20775	Oxalobacteraceae_430126	auto67_4W_7304	Chitinophagaceae_4672	heteroC45_4W_16774	Sphingobacteriaceae_21388	Bacteroidetes_6089	Proteobacteria_20677	Bacteria_9755	Actinomycetales_10265	Proteobacteria_8763	Micrococcaceae_11381	[Pedosphaerales]_13037	Flavobacterium_6765	Clostridiaceae_5486	Flavobacterium_13020	Opitutus_20090	Luteimonas_8648	Chitinophagaceae_24140	[Roseiflexales]_22632	Verrucomicrobiaceae_4377	Myxococcales_15590	Bacteria_22276	Flavobacterium_10807	Comamonadaceae_4395	Erythrobacteraceae_6010	Clostridiaceae_7182	Bacteria_13329	Methylobacillus_4863	S085_13011	Chitinophagaceae_21017	Alphaproteobacteria_9070	Opitutaceae_8699	Cryomorphaceae_12482	Pirellula_13715	Rhodospirillaceae_18158	Chitinophagaceae_8452	Comamonadaceae_4072	Clostridiales_4649	Bacteroidetes_7376	Pirellulaceae_17461	Cytophagaceae_252240	Bacteroidetes_22838	Actinomycetales_19978	Proteobacteria_22028	Rhodobacter_7488	FBP_13126	Gemmata_11973	Proteobacteria_4968	Armatimonadaceae_23751	Demequina_267456	Pirellulaceae_10975	WD2101_21085	Gemm-1_18222	Planctomyces_24363	Bacteria_7066	iii1-15_10608	ultimum_21365	CFB-26_15005	Bacteroidetes_15019	Alphaproteobacteria_6945	Bacteroidetes_13060	Pirellulaceae_12376	Ammoniphilus_14649	Chitinophagaceae_18523	Alphaproteobacteria_22783	Gemmata_14156	Bacteroidetes_11084	Lachnospiraceae_19791	mobilis_250205	Dyella_22862	Rhodoplanes_9169	Pirellulaceae_8270	Saprospiraceae_19718	Comamonadaceae_24155	mb2424_5627	Chitinophagaceae_6944	Moraxellaceae_8545	Gammaproteobacteria_22297	[Chthoniobacteraceae]_24247	Pirellulaceae_24338	Sphingobacterium_21512	Ellin6075_23998	Gammaproteobacteria_21265	Verrucomicrobiaceae_10495	Mucilaginibacter_13046	Bacteroidetes_21828	[Weeksellaceae]_16561	Azospirillum_12417	Chthonomonadaceae_4330	iii1-15_15952	Saprospiraceae_22401	alaskensis_439632	alcaligenes_291993	Isosphaeraceae_262002	Bacteria_21975	Bacteria_10674	OD1_11552	Chitinophagaceae_236269	A4b_5965	Flavobacterium_14920	Pirellulaceae_4067	Bacillus_24210	Pseudomonadaceae_4767	S24-7_11240	Cytophagaceae_10323	Niastella_21038	Bacteria_13165	longiquaesitum_313384	CL500-15_24143	Sphingobacteriaceae_11148	Alphaproteobacteria_21564	Roseomonas_14293	Larkinella_16043	[Saprospirales]_16548	Bacteria_12726	Clostridiales_6346	Planctomyces_13970	Saprospiraceae_8403	Phycisphaerales_8078	Bacteria_19635	Pirellulaceae_17604	Bacteria_6518	Paenibacillus_268953	Mycoplana_440715	Enterobacteriaceae_18874	Bacteria_19872	NKB19_16263	Chitinophagaceae_17257	Proteobacteria_6590	SM1A07_17101	Chlamydiales_7562	Bacteria_4361	Pirellulaceae_460228	Bacteria_18152	Paenibacillus_5861	difficilis_14044	Verrucomicrobiaceae_21540	Opitutae_16871	Brevundimonas_438474	Saprospiraceae_20989	PK29_5893	Bacteria_22221	Bacteria_20529	Lactobacillus_16005	Xanthomonadaceae_15189	Hyphomonadaceae_243495	Actinomadura_19545	Planctomyces_21385	GMD14H09_6150	Alphaproteobacteria_19874	Rickettsiales_4110	Sphingobacteriaceae_23663	Bacteria_9351	Gemmatimonas_246206	genosp_460430	lactis_444017	Bacteria_11211	Microbacteriaceae_9687	Comamonadaceae_7680	Spirosoma_14788	Bacteria_15090	Piscirickettsiaceae_12909	OD1_8322	Alteromonadales_23397	Planctomyces_11064	CL500-15_17861	Streptophyta_256241	Anaerolinea_14990	auto67_4W_13025	Solibacterales_20243	Fluviicola_4635	WD2101_20704	Planctomyces_22940	Pedobacter_15275	Caulobacteraceae_10702	Proteobacteria_10827	Pirellulaceae_11898	Pirellulaceae_22600	Bacteria_21492	mitochondria_9080	mb2424_13183	mitochondria_23960	Xanthomonadaceae_241281	acidifaciens_24178	Proteobacteria_19474	Saprospiraceae_11095	A4b_20643	Cryomorphaceae_17606	Chitinophagaceae_460381	Nitrosomonadaceae_9420	Gemmata_20073	258ds10_7134	Xanthomonadaceae_253879	Chitinophagaceae_22813	Xanthomonadaceae_19617	Chitinophagaceae_22825	A4b_9925	Chitinophagaceae_14600	Devosia_18922	[Pedosphaerales]_20936	Novosphingobium_253870	Alphaproteobacteria_21510	Flavobacterium_18070	Solibacterales_15893	Planctomyces_6259	Chitinophagaceae_4011	Pirellulaceae_20378	Planctomycetia_17243	A17_21518	Ellin6075_14236	Paenibacillus_11497	Gammaproteobacteria_18772	Bacteria_9789	Acidobacteria-5_6646	Flavobacterium_16023	Gemmata_17542	Bacteroidetes_12054	Chitinophagaceae_12204	Planctomyces_459842	Bacteria_5657	Bacteria_22182	Bacteroidetes_18981	S24-7_24113	Fluviicola_19526	Comamonadaceae_443596	Flavobacterium_24258	Varibaculum_17933	mitochondria_13987	Sphingomonadaceae_5447	Pirellulaceae_21476	exhalans_8711	Bacteria_12962	Dyadobacter_236035	A17_24149	Legionellales_4803	Dyadobacter_22679	Lentisphaerales_17207	PRR-11_14968	Gemmata_16050	Chitinophagaceae_13423	Gitt-GS-136_260737	Alphaproteobacteria_18402	S47_21193	Sphingobacteriales_12582	ZB2_8181	Devosia_11184	Bacteria_18506	MIZ46_7084	Proteobacteria_15203	Lutispora_16393	Cytophagaceae_4537	Bacteriovoracaceae_11890	Sphingobacteriales_7007	Planctomyces_9501	Elusimicrobiales_18257	humosa_18376	Bacteroidetes_22198	Bacteria_7524	Pirellulaceae_20637	Rhizobiales_4098	Sphingopyxis_23015	Flavobacterium_17673	Cellulomonas_306817	Pirellulaceae_21500	211ds20_23682	Comamonadaceae_6852	Caldilineaceae_14026	Bacteria_12158	Bacteria_13289	Bacteria_14502	[Pedosphaerales]_5945	Chitinophagaceae_6400	ML635J-21_10935	Niabella_22730	Acidimicrobiales_445491	Ellin517_6021	Aquicella_9773	Sphingobacteriaceae_20482	Haliangiaceae_22547	hepaticus_22128	Mycobacterium_265964	Gammaproteobacteria_10566	OPB56_18457	Clostridiales_12114	ML635J-21_5312	Bacteroidetes_20103	[Saprospirales]_19007	Bacteroidetes_4429	Rhizobiales_24183	Bacteria_12103	Stramenopiles_6605	Betaproteobacteria_441538	Coxiellaceae_15850	3BR-5F_7458	Pseudomonadaceae_11915	Bacteria_3915	Pseudomonadaceae_12982	Rhizobiales_22412	Gammaproteobacteria_15937	horti_8775	Chitinophagaceae_22657	Candidatus Xiphinematobacter_9469	OD1_20763	SM1D11_16903	ZB2_8457	Chitinophagaceae_9043	Pirellulaceae_24429	intermedius_13863	Pseudoxanthomonas_19787	Planctomyces_19881	RB25_18168	Pirellulaceae_16246	Myxococcales_11407	B97_17118	SJA-4_10346	mitochondria_3988	Rhodanobacter_432344	Flavobacterium_5677	Bacteria_13474	Hydrogenophaga_16195	Desulfovibrionaceae_16623	Enterobacteriaceae_4294	Sphingomonas_16867	Chloroflexi_19650	Flavobacteriaceae_8602	Bdellovibrio_23928	Oscillospira_22576	OD1_22469	Larkinella_18414	Caulobacter_17142	Aquicella_16502	Pirellulaceae_14275	wittichii_268312	Myxococcales_23515	Ellin6067_13950	Veillonella_459867	Bacteriovoracaceae_8706	Proteobacteria_24421	Alloiococcus_458959	Acidimicrobiales_14399	Haliangium_22619	Candidatus Xiphinematobacter_19960	Sphingobacterium_6069	sanguinis_459288	Planctomycetes_11896	Cytophagaceae_7421	Verrucomicrobiaceae_21747	DA101_20545	Bacteroidetes_16968	Gemmataceae_21025	Bacteria_5536	Myxococcales_18742	FBP_7015	Staphylococcus_461315	Chitinophagaceae_21308	Rhodospirillaceae_14299	A4b_8722	[Chthoniobacteraceae]_235778	Hymenobacter_238214	Clostridiales_7725	A4b_4009	Myxococcales_11214	Ellin517_10079	RB046_23995	Erythrobacteraceae_11945	succinicans_20990	Bacteria_7857	Sphingobacteriales_442917	Flavobacterium_17129	Bacteria_19565	Betaproteobacteria_22592	CFB-26_20618	Bacteria_24021	Flavobacteriaceae_12655	Deltaproteobacteria_11106	Legionellales_11100	Pseudomonadaceae_16665	TK17_11294	wb1_H11_11203	Betaproteobacteria_5919	Sva0725_17124	Ellin6075_18590	Gammaproteobacteria_23168	Bacteria_14036	Cytophagaceae_7789	Bacteria_22745	Gemmata_268674	Gammaproteobacteria_23855	Bacteria_13014	A4b_4047	Planctomyces_22864	faecium_16677	Gammaproteobacteria_12843	Syntrophobacteraceae_11673	Pirellula_3911	vadinHB04_4511	Perlucidibaca_446302	agg27_9051	Bdellovibrio_4563	Sinobacteraceae_18038	Cytophagaceae_19332	A4b_22931	BD7-3_6455	Ellin6075_14466	Luteolibacter_20697	Bacteria_266233	Plesiocystis_15085	Deltaproteobacteria_23736	mitochondria_11200	Gammaproteobacteria_22980	Pseudomonadaceae_9873	transvaalensis_19405	[Pedosphaerales]_11612	Betaproteobacteria_8337	Sphingobacteriaceae_14096	Flavobacterium_8758	A4b_5640	I025_7827	Ellin6529_21165	Streptomyces_13432	Chitinophagaceae_242734	Proteobacteria_23904	Leadbetterella_4040	Runella_239394	Anaerolineae_19706	Fusobacteriales_15530	Bacteroidetes_17397	Achromobacter_10097	FAC87_24494	Elusimicrobiales_7640	Proteobacteria_18071	Planctomyces_23180	Planctomyces_14772	Pirellulaceae_20393	taiwanensis_440754	Haliangiaceae_445980	retroflexus_10535	Alphaproteobacteria_9965	Bacteroidetes_21314	faecium_9014	Clostridiales_23575	Bacteria_21519	Flavobacterium_8138	Mycobacterium_262281	Chitinophagaceae_253543	Microbacteriaceae_19509	Mycoplana_13570	A17_10917	Fluviicola_14685	Deltaproteobacteria_9384	Cryomorphaceae_10727	Microbacteriaceae_263820	Sphingobacteriaceae_19937	Rickettsiaceae_8191	Sva0725_13412	Deinococcus_5484	Planctomyces_13002	Bacteroidetes_9932	Rhodospirillaceae_20945	Verrucomicrobiaceae_11712	Saprospiraceae_23940	aquatilis_11206	iii1-15_10946	Bacteriovoracaceae_14239	globiformis_14820	Chitinophagaceae_23512	Alphaproteobacteria_12306	Cytophagaceae_13372	Kineococcus_265098	Sphingobacteriaceae_6123	Isosphaeraceae_9800	Perlucidibaca_445875	Bacteria_10521	Planctomyces_12128	Acetobacteraceae_14252	SC-I-84_12050	Bacteria_4444	Bacteria_14989	258ds10_14911	Bacteroidetes_7093	Chitinophagaceae_19604	Pirellulaceae_19106	Bacteria_6553	Bacteria_10125	MS1399_5750	Bacteroidetes_18030	A4b_8887	Pseudomonadaceae_19891	gelidilacus_18625	[Saprospirales]_442976	Sinobacteraceae_15220	Chryseobacterium_442841	Rhizobiales_5410	Verrucomicrobiaceae_16998	A4b_24283	Planctomyces_18000	Bacteria_9294	Chitinophagaceae_23035	Sphingobacteriaceae_15469	RB40_14179	actignis_8527	iii1-15_14841	Comamonadaceae_8768	mitochondria_10389	Bacteria_13847	phosphatis_11112	iii1-15_12939	Microbacteriaceae_7719	Bacteria_12732	OD1_19649	Chloroflexi_16921	mexicana_445895	brevis_250012	Acetobacteraceae_9504	Bacteria_23650	[Chthoniobacteraceae]_23068	Achromobacter_4656	211ds20_441080	Peptoniphilus_461818	Planctomyces_11022	Flavobacteriaceae_9571	iii1-15_21332	Chitinophagaceae_9180	Gemm-1_14015	258ds10_5369	Cytophagaceae_8856	Bacteroidetes_261465	Pirellulaceae_8058	Proteobacteria_256500	iii1-15_18979	Bacteria_6398	Cryomorphaceae_17968	soli_7233	Pseudomonadaceae_23151	SHA-109_12783	Rhodospirillaceae_10895	Erythrobacteraceae_19515	p-2534-18B5_15356	Isosphaeraceae_11600	PRR-10_13531	Haliangiaceae_15596	Methylobacillus_15325	Proteobacteria_21517	Flavobacterium_18256	Acetobacter_11581	RB40_17642	Caulobacteraceae_459823	TSBW08_17923	Gemmata_21780	Rikenellaceae_140807	Acidimicrobiales_234728	Spirobacillales_19191	Chryseobacterium_12159	Syntrophobacteraceae_17123	Flavobacterium_23793	viridiflava_18052	Sphingobacterium_143951	Betaproteobacteria_17474	Bacteria_24084	Chlamydiales_17793	bacteriovorus_10919	[Pedosphaerales]_17368	Alphaproteobacteria_8655	Flavobacterium_13932	Myxococcales_13075	Lachnospiraceae_141585	Flavobacterium_11297	SJA-28_4641	Flavobacteriaceae_13171	Sva0725_23254	Chryseobacterium_19366	Cellvibrio_7848	Clostridiales_13968	211ds20_21437	Bacteria_7757	Gammaproteobacteria_18606	Plesiocystis_5009	Planctomyces_7269	Bacteria_13410	SBR1031_23458	Pseudomonadaceae_19569	Flavobacterium_11158	Chitinophagaceae_7275	iii1-15_10199	Solirubrobacterales_267893	Spirobacillales_11277	Flavobacterium_18203	Bacteria_4577	Phycisphaerales_17077	Kaistobacter_236527	Planctomyces_21389	Oxalobacteraceae_12490	Kaistia_261142	Planctomyces_18201	Gammaproteobacteria_19784	Leadbetterella_24058	Demequina_11720	Bacteroidetes_9652	cryaerophilus_16553	Ellin6075_17386	heteroC45_4W_6438	Gemm-1_17230	Flavobacteriales_17746	Desulfovibrio_5184	H39_5837	Bacteroidetes_16284	Hymenobacter_13575	Sphingobacterium_15954	Sphingobacteriaceae_11117	Sphingobacteriaceae_3922	JG30-KF-CM45_7085	Flavobacterium_20193	Waddlia_5239	Alcaligenaceae_263123	Aquicella_258281	Rhodospirillaceae_9665	keratinilytica_17899	Bacillus_442557	Xanthomonadaceae_12593	Legionellales_14012	Proteobacteria_7353	Gammaproteobacteria_14274	Prosthecobacter_22553	RB40_15788	Fluviicola_18249	Acinetobacter_19746	Proteobacteria_10601	Gammaproteobacteria_9335	Saprospira_14672	Gemm-2_15351	plantarum_444446	Sinobacteraceae_9768	Cytophagaceae_9017	Cytophagaceae_10619	Proteobacteria_23508	[Chloracidobacteria]_17066	Bacteroidetes_22687	SJA-101_4875	Gammaproteobacteria_10327	Ellin329_15741	mitochondria_17050	DA101_16856	Bacteria_19133	Xanthomonadaceae_9161	Ellin6067_13578	Pirellulaceae_19156	Rhizobiales_11036	Enterobacteriaceae_18878	Bacteria_22489	Bacteria_11455	RB41_22462	Pirellulaceae_10902	Sphingobacteriales_18575	Clostridium_16029	Flavobacterium_8062	Proteobacteria_15108	Ruminococcaceae_6198	Gammaproteobacteria_14198	[Saprospirales]_11677	Peptoniphilus_288213	Pirellulaceae_19120	Myxococcales_23159	Pirellulaceae_17104	Gammaproteobacteria_5105	Bacteria_14109	Legionellaceae_17327	Cellvibrio_17547	WD2101_14289	viridiflava_430619	PBS-25_6720	BD7-3_8399	Gammaproteobacteria_16135	Sphingobacteriaceae_21121	MIZ46_7011	Pirellulaceae_14684	Rhizobiaceae_444246	Xanthomonadaceae_9382	Pseudomonadaceae_23239	Paludibacter_12110	Paenibacillus_255626	Pirellulaceae_16855	Candidatus Solibacter_22151	Proteobacteria_22310	Kaistia_440032	Planctomyces_22131	Bacteriovoracaceae_7532	Alphaproteobacteria_11065	PAUC26f_9414	Gemmataceae_17829	SM1D11_20009	Chitinophagaceae_15309	Acidimicrobiales_9612	Ignavibacterium_19591	mitochondria_23949	Gaiellaceae_433667	debontii_14979	Flavobacterium_11457	Bacteria_10833	Helicobacter_20031	Bacteria_10853	Sphingomonadales_266410	WD2101_14954	Verrucomicrobiaceae_15565	Flavobacterium_19486	GCA004_8650	Bacteria_10905	Candidatus Xiphinematobacter_6992	Caulobacteraceae_5494	Bacteria_12133	Gemmataceae_18637	Rhizobiales_7616	Bacteria_4879	Bacteria_7280	Bacteria_23680	Myxococcales_8612	Phaeospirillum_21549	Rhodobacteraceae_265628	Paenibacillus_14711	Morganella_442095	Bacteroidetes_18435	Gluconacetobacter_7738	Flavobacteriaceae_141533	Dokdonella_10183	Coxiellaceae_14925	vibrioides_21746	Bacteria_18713	Chitinophagaceae_9184	iii1-15_20832	Anaerolineae_4840	Aquicella_17869	agg27_8076	Bacteroidetes_22832	MIZ46_5133	Alcaligenaceae_267968	Alphaproteobacteria_23286	Gammaproteobacteria_11654	Bacteria_8320	S47_7315	Flavobacteriaceae_22387	ML110J-20_14407	Planctomyces_19684	Chthoniobacter_14667	Bacteria_16718	Microbacteriaceae_439669	Rhizobiales_24082	Solibacterales_14167	Leadbetterella_5400	Deltaproteobacteria_6472	Kineosporiaceae_24622	Xanthomonadaceae_19458	Sphingomonadaceae_15499	Pirellulaceae_16833	Syntrophobacteraceae_24469	Bacteria_13602	Bacteria_17982	Blgi18_18510	Rhodoplanes_14803	Balneimonas_435758	Bacteroidetes_14736	composti_13723	Pseudonocardia_6172	Myxococcales_4227	Pirellulaceae_17615	Rhodospirillaceae_6079	BD7-3_8362	Bacteria_10308	Acidobacteriaceae_20596	Cryomorphaceae_23814	Sphingobacterium_18021	Pirellulaceae_5478	Cellvibrio_20924	ML635J-21_23194	Steroidobacter_10302	Saprospiraceae_11369	Bacteria_22290	Cytophagales_8586	Prevotella_461892	Flammeovirgaceae_18787	Pseudoxanthomonas_5588	Pirellulaceae_22435	EW055_7419	Bacteria_8099	Proteobacteria_18576	Pirellulaceae_7083	JG30-KF-CM45_265005	A4b_10159	Bacteria_14704	RB40_12337	BD7-3_21737	Alteromonadaceae_16224	Cytophagaceae_9257	Inquilinus_20716	Sphingomonas_461145	Sphingobacteriales_9343	Sphingobacteriaceae_5328	Paenibacillus_236628	IS-44_3945	RB40_8081	Rickettsiales_11709	ZB2_441292	Planctomyces_6202	Bacteroides_6464	Alcaligenaceae_20022	Sphingobium_444804	Cellvibrio_23917	Pirellulaceae_20789	Alphaproteobacteria_23969	Nitrosomonadaceae_235625	ML635J-21_15773	Flavobacterium_18066	BD7-3_8621	Myxococcales_14974	Gemmataceae_18737	Bacteria_14309	Clostridiales_23240	Cytophagaceae_19768	Bacteria_4334	Proteobacteria_13427	Xanthomonadaceae_250843	Bacteria_8636	Bacteria_8419	Gemmataceae_20809	Rhizobiales_263497	Bacteria_13138	Methylophilaceae_13978	SJA-101_7433	Pirellulaceae_12232	TM7-1_18842	Sphingomonadaceae_5001	Flavobacteriales_5255	Gammaproteobacteria_12166	Sphingobacteriaceae_22912	vibrioides_6715	Cloacibacterium_4707	Pirellulaceae_9394	TM7-1_18033	Candidatus Rhabdochlamydia_16797	PRR-11_16558	Alkaliphilus_11399	Comamonadaceae_18761	Microbacteriaceae_17295	Rhodospirillales_12682	Catenuloplanes_15168	Alphaproteobacteria_15295	Chitinophagaceae_4191	Pirellulaceae_4797	Microbacteriaceae_14487	Rickettsiaceae_10065	Flavobacterium_8443	Verrucomicrobiaceae_11164	Gammaproteobacteria_11254	Acidimicrobiales_9279	Bacteria_21430	Hymenobacter_9513	Chlamydiales_8233	Cytophagaceae_14166	Bacteria_14784	SJA-4_8331	Pirellulaceae_5796	Cytophagaceae_13540	Rhizobiaceae_14591	Bacteria_22508	Rhodospirillaceae_11434	Xanthomonadaceae_15190	Cytophagaceae_240779	Ochrobactrum_20353	Pla1_21024	Flavobacterium_6606	Devosia_18524	Cytophagaceae_17310	Rhizobiaceae_20155	lapsinanis_14052	Gammaproteobacteria_20128	Massilia_17647	Betaproteobacteria_7715	Bacteria_5300	CCU21_24418	[Saprospirales]_23257	Sinobacteraceae_10558	mitochondria_20880	Clostridiales_5682	Veillonellaceae_9620	Sphingobacteriaceae_8665	Chitinophagaceae_12264	Acinetobacter_18567	Bacteroides_22208	agg27_21217	WD2101_15065	Bdellovibrio_4324	Caldilineaceae_17128	028H05-P-BN-P5_5968	Microbacteriaceae_430502	Opitutus_10654	iii1-15_20358	Sphingobacterium_15390	Rickettsiales_19188	thermoamylovorans_443754	Coxiellaceae_21119	Bacteria_14154	Sphingomonas_15777	PRR-10_7003	Proteobacteria_13114	Bacteria_16775	Microbacteriaceae_23634	Acidobacteria_11841	Chitinophagaceae_11459	Flavobacterium_5505	Cryomorphaceae_20826	A4b_10217	Candidatus Rhabdochlamydia_7436	Bacteria_17894	Candidatus Xiphinematobacter_23169	Bacteria_22982	Spirochaetaceae_18137	Planctomyces_9095	Microbacterium_20134	Verrucomicrobium_260897	[Weeksellaceae]_460708	AT-s54_7490	Bacteria_6828	Bdellovibrio_444551	Bacteroidetes_6284	JTB38_439171	Rhodobacterales_23519	Verrucomicrobiaceae_4606	Bacteria_22063	Bacteroidetes_12099	Bacteria_5283	Bacteria_21838	Steroidobacter_18709	Bacteria_15423	Bacteria_10763	Bacteria_18094	Gammaproteobacteria_20055	Bacteria_12146	Flavobacteriales_15053	MND4_7277	[Chthoniobacteraceae]_15723	Myxococcales_16509	Bacteria_3959	Comamonadaceae_16589	Bacteria_4289	Rhodospirillaceae_15623	Pirellulaceae_17948	Verrucomicrobiaceae_14253	Proteobacteria_17354	Spirobacillales_21344	Bacteria_19200	Odoribacter_146529	mitochondria_24043	EB1017_6628	PBS-25_22655	Rhodospirillaceae_24036	palustris_460753	Verrucomicrobiaceae_9744	Chitinophagaceae_12557	Gemmata_5774	Bacteria_4877	Bacteria_4062	Phycisphaerales_248541	Bacteria_9272	SM2F11_16839	Opitutus_19079	WD2101_5593	Comamonadaceae_441782	Sphingobacteriaceae_19400	WCHD3-30_8287	Spirobacillales_10564	debontii_10232	A17_13225	Gammaproteobacteria_22648	Devosia_441774	Comamonadaceae_15862	Legionellaceae_17839	Novosphingobium_22255	Bacteria_23416	Haliangiaceae_23833	Betaproteobacteria_7592	Bacteria_10543	Pirellulaceae_14554	BD7-3_14080	C111_21339	Bacteria_20106	Sphingobacteriales_7675	Acinetobacter_13903	BD7-3_22484	Gemmataceae_8698	Chitinophagaceae_14592	Oxalobacteraceae_11450	Verrucomicrobia_23827	Comamonadaceae_14572	Sphingobacteriales_22178	Zhouia_22451	Gammaproteobacteria_15270	Bacteria_16619	Clostridiales_137297	BD7-3_12191	Myxococcales_13258	SJA-4_21008	Chloronema_7575	Phycisphaerales_5496	succinicans_10140	Bacteria_22618	Rickettsia endosymbiont of Deronectes platynotus_11822	Myxococcales_15047	Novosphingobium_442827	RB40_12616	Sphingobacteriales_19660	Bacteroidetes_444950	faecium_11251	Pirellulaceae_12615	Bacteroidetes_19813	Ignavibacteriales_12196	Rhizobiales_12671	Gemmataceae_19641	Myxococcales_5256	Betaproteobacteria_5098	Bacteroidales_445420	Sphingobacteriales_439795	PHOS-HD29_24173	Sinobacteraceae_237802	Bacteria_12627	Bacteria_5612	Chlamydiales_5166	Rhodospirillaceae_22983	Microthrixaceae_9740	PRR-11_17399	Geodermatophilaceae_443888	Myxococcales_18484	Cytophagaceae_16669	exedens_20907	Alphaproteobacteria_24039	flexibilis_6336	Rhodospirillales_21605	Pirellulaceae_21680	Hyphomonadaceae_13567	Spirobacillales_18819	EW055_14978	Proteobacteria_19375	Planctomycetia_7737	Gemmata_4681	Gammaproteobacteria_5534	WCHD3-30_8851	Candidatus Xiphinematobacter_8683	Nitrosovibrio_235881	Pirellulaceae_8549	Bacteroidetes_16197	Bacteria_12967	Planctomyces_12470	Bacteria_435423	Alphaproteobacteria_11183	Comamonadaceae_12351	Pirellula_4835	Sphingobacteriaceae_21168	Gemm-2_18149	iii1-15_15869	Verrucomicrobiaceae_8571	Pseudoxanthomonas_23643	Sphingomonadales_18123	Spirobacillales_18467	Saprospiraceae_17978	composti_5597	Planctomyces_16115	LD19_5268	Rhodospirillaceae_11092	Phycisphaerales_6958	Chitinophagaceae_240939	Chitinophagaceae_21218	Flavobacterium_15755	Pirellulaceae_7474	Sphingobacteriales_11529	Marinobacter_14942	Bacteria_13108	A4b_16881	Spirosoma_12275	Aquicella_18574	Sphingobacteriales_10983	Bacteroidetes_6918	Caulobacteraceae_6281	Sphingobacteriaceae_7686	Gemmata_22207	Coprococcus_24321	S24-7_18090	Pirellulaceae_18931	A4b_7615	Bacteria_11135	PAUC26f_6466	PHOS-HD29_18322	Sphingobacterium_7357	Gammaproteobacteria_18153	Fimbriimonas_9433	Rhodospirillales_7718	Planctomyces_14510	Clostridiales_23603	Lactobacillus_13370	Bacteria_20920	Methylocaldum_4557	Bacteria_15710	WD2101_21557	RB40_9606	iii1-15_8351	Haliangiaceae_20714	Coxiellaceae_17596	Pirellula_18480	Bacteria_7133	Pseudomonas_19806	Rhodobacteraceae_20699	Gemm-2_18181	Facklamia_246121	Bacteria_9466	Pirellulaceae_23542	Hymenobacter_24215	Phycisphaerales_9365	Bacteria_9870	HTCC_12796	GMD14H09_24186	211ds20_4027	Sphingobacteriaceae_7894	Microbacteriaceae_18695	Ellin6075_236036	Bacteria_19631	Proteobacteria_22767	Betaproteobacteria_4485	Cytophagaceae_265666	Aquicella_19944	Alcaligenaceae_14805	Cytophagaceae_4673	BD7-3_17457	Hyphomonadaceae_15392	Alteromonadaceae_443092	[Chthoniobacteraceae]_9908	Betaproteobacteria_12434	Nakamurellaceae_6042	Gemm-1_5252	mobilis_14089	Planctomyces_14182	Betaproteobacteria_7347	Solibacterales_11483	Ellin517_9264	Flavobacteriaceae_11364	Chitinophagaceae_10617	VC2_1_Bac22_7758	Haliangiaceae_19067	Flavobacterium_19484	Streptophyta_14004	Proteobacteria_21294	WD2101_19245	Pseudomonadaceae_6528	Parachlamydiaceae_7276	Bacteria_24442	Kineosporiaceae_11988	Pseudomonas_6719	Bacteria_19081	Deltaproteobacteria_9764	Ruminococcus_23078	Caldilineaceae_8860	Bacteria_7091	Pirellulaceae_18647	Sphingomonadales_443088	activa_13428	Aquicella_10697	Bacteroidetes_13469	MND1_4930	Proteobacteria_11686	Actinomycetales_9651	mitochondria_24204	Pseudomonadaceae_16626	mitochondria_19092	hispanicum_442466	mitochondria_9859	Cytophagaceae_249253	Rhodobacteraceae_4646	Sphingomonas_12917	Planctomycetes_8125	Pirellulaceae_3940	Pirellulaceae_17458	Alphaproteobacteria_22038	Spirobacillales_6011	OPB56_12481	Rickettsiales_19804	Prevotella_11834	Proteobacteria_10039	Pirellulaceae_17660	Pirellulaceae_8977	Bacteroidetes_19476	Pirellulaceae_20881	Piscirickettsiaceae_240309	Bacteria_17199	Dysgonomonas_13600	Bacteria_11789	Verrucomicrobiaceae_17628	Dokdonella_6501	Rhizobiales_440178	Bacteroidetes_10839	mitochondria_10452	Pirellulaceae_16222	SC-I-84_19946	Gammaproteobacteria_14906	TSBW08_23214	Pirellulaceae_6769	OPB56_22950	Moraxellaceae_9578	Bacteria_14302	Alphaproteobacteria_20562	Planctomyces_23918	Betaproteobacteria_4082	Bacteria_22674	Alphaproteobacteria_21701	C111_257092	Pseudomonadaceae_18993	Chryseobacterium_14787	JG30-KF-CM45_14398	SC-I-84_20882	ZB2_11276	Alphaproteobacteria_11531	Bacteroidales_285680	Pirellulaceae_23302	petrii_7300	Planctomyces_22405	Pirellulaceae_12334	Burkholderiales_23146	Comamonadaceae_4644	Flavobacteriaceae_6885	iii1-15_7662	Comamonadaceae_12738	Isosphaeraceae_441442	Acidobacteriaceae_22578	Bacteria_12759	Pirellulaceae_17512	Sphingobacteriaceae_15576	Ellin517_7769	Rickettsiales_248302	Candidatus Xiphinematobacter_14959	Bacteroidetes_14492	[Saprospirales]_440587	Kaistobacter_5734	Gammaproteobacteria_10756	Flavobacterium_235658	Phycisphaeraceae_15926	BD7-3_23179	Polyangiaceae_249966	Saprospiraceae_234934	S24-7_17682	Bacteria_6668	RB41_10057	Pirellulaceae_13303	Hyphomonadaceae_15352	Microbacteriaceae_6722	Cytophagaceae_16049	WD2101_8929	Gemmataceae_19796	4C0d-2_23060	Helicobacter_11275	Chitinophagaceae_18353	Nocardioidaceae_243535	Bacteria_21960	Bacteria_22603	Rhizobiales_5010	MIZ46_23145	Procabacteriaceae_20591	Acetobacteraceae_15293	Gammaproteobacteria_4193	Armatimonadaceae_23772	Hyphomonadaceae_238554	Caldilineaceae_5106	Alcanivorax_10504	Paenibacillaceae_8100	Bacteria_8240	Pirellulaceae_10605	Cytophagales_16861	Bacteria_10160	Afifella_15610	Saccharopolyspora_254429	Bacteria_13662	Bacteria_7108	Xanthomonadaceae_247549	OM27_23107	Chitinophagaceae_20386	Bacteria_8074	Cyanobacteria_14437	SC3_4102	Proteobacteria_9555	Oxalobacteraceae_14620	SCA1145_444057	Planctomycetes_21697	OD1_21496	Cryomorphaceae_13263	planctomycete_12031	Hyphomicrobium_264101	Rickettsiales_21351	Solibacteraceae_8805	Kocuria_460703	SM1D11_13926	Sphingobacteriales_443182	Pirellulaceae_6358	mb2424_19761	Myxococcales_17277	Sphingobacteriales_18349	Proteobacteria_18602	Bacteroidetes_7164	Ellin6075_7030	Proteobacteria_13081	Pirellulaceae_22443	Algoriphagus_8228	Alphaproteobacteria_14983	Bacteria_5112	Saprospiraceae_18559	Alphaproteobacteria_9464	UD5_20309	SJA-28_7539	Legionellales_5163	Devosia_260559	Bdellovibrio_443202	WD2101_7163	Proteobacteria_23813	Dyadobacter_11587	Mycobacterium_445184	Caldilineaceae_10760	Pirellulaceae_13687	Pirellulaceae_9822	Bacteria_15628	Gammaproteobacteria_20974	mle1-48_4368	Sphingomonas_444499	Prevotella_14431	JG30-KF-CM45_8481	Sphingobacteriaceae_18773	Chitinophagaceae_14347	Arthrobacter_438828	Sphingobacteriales_9631	Chitinophagaceae_24176	Betaproteobacteria_16586	Candidatus Xiphinematobacter_7861	Verrucomicrobiaceae_12856	Alphaproteobacteria_13210	Aeromicrobium_265308	Candidatus Xiphinematobacter_6713	MS1399_13864	Myxococcales_10776	Niastella_8596	Bacteria_7548	Elusimicrobiales_16098	Aequorivita_20067	Burkholderiales_21878	Chlamydiales_7246	Bacteroidales_22959	Bacteria_18051	Sphingobacteriaceae_10150	Proteobacteria_14464	Bacteria_9249	Alphaproteobacteria_15936	Bradyrhizobiaceae_255844	Planctomyces_15589	Sphingobacteriales_9926	mitochondria_445750	[Weeksellaceae]_258012	Alphaproteobacteria_17992	Erythrobacteraceae_10681	Dokdonella_6149	reuteri_13599	[Saprospirales]_7202	Pirellulaceae_13192	Planctomycetia_19832	SM1D11_23418	Pirellulaceae_22691	iii1-15_24161	Oxalobacteraceae_12143	211ds20_12170	succinicans_18895	Caldilineaceae_12405	[Pedosphaerales]_12599	Sphingobacteriaceae_12117	Bacteria_10549	Rhodobacter_15609	Bacteria_21177	Rickettsiales_10514	Ellin6075_4966	HTCC_20448	Streptophyta_14894	iii1-15_17344	Caulobacterales_15428	Sphingobacteriales_12540	Peptostreptococcaceae_435492	Cryomorphaceae_6037	Deltaproteobacteria_12652	Pedobacter_6152	Bacteria_21692	Euglenozoa_10338	Microbacteriaceae_21917	Chitinophagaceae_20131	Bacteria_4746	Sphingomonas_17584	Bacteria_9151	Bacteroidetes_440708	Pseudomonas_22436	Bacteria_10496	mitochondria_18287	IIb_15988	Bacteroidetes_21486	Pedobacter_13283	Cytophagaceae_24301	agg27_23349	Planctomyces_8983	Gammaproteobacteria_6459	Haliangiaceae_14493	Ellin515_15368	Alphaproteobacteria_7135	Bacteria_13430	Pirellulaceae_14238	mitochondria_23609	Acidobacteria_4421	Alphaproteobacteria_9019	Muricauda_22345	Sphingobacteriaceae_17753	Bacteroidetes_7329	[Balneolaceae]_21698	[Balneolaceae]_19609	Flavobacterium_10262	Verrucomicrobiaceae_14254	Caldilineaceae_16487	GKS2-174_23625	iii1-15_10699	Kineosporia_6327	A4b_21422	Gammaproteobacteria_7748	Proteobacteria_9007	Bacteroidetes_21956	Sphingomonas_234719	[Chthoniobacteraceae]_20542	Bacillus_438860	composti_12076	S47_14583	Bacteria_9210	Sinobacteraceae_5424	Pla1_10554	Rhodobacteraceae_18309	Bacteriovorax_23824	Legionellales_4828	Bacteria_18879	Syntrophobacteraceae_6451	BD7-3_6286	Deltaproteobacteria_14982	Caulobacteraceae_9460	A4b_22042	mitochondria_17274	Pedobacter_4300	Microbacteriaceae_16301	Micrococcaceae_16699	Pirellulaceae_18474	NKB19_10708	Clostridiales_15602	rubrobrunea_14190	SC-I-84_23192	Pirellulaceae_11731	Planctomyces_17707	Bacteria_6796	Phycisphaeraceae_24523	Proteobacteria_18064	acidaminiphila_460531	Bacteria_24408	Sinobacteraceae_8160	Rhizobiales_13294	Sphingomonadaceae_8565	S035_16479	Cytophagaceae_13067	Bacteria_14880	Coxiellaceae_16125	Saprospiraceae_21488	Sphingomonas_251347	bacteriovorus_9084	Bacteroidetes_17574	Sphingobacterium_24958	Rhizobiaceae_8898	Clostridiales_11255	Flavobacteriales_21466	Bacteroidetes_12069	PRR-11_19783	PRR-11_440699	Betaproteobacteria_18419	Dyadobacter_31160	Sphingobacteriaceae_12024	Flavobacterium_15410	Ellin6075_5664	thermolimosa_9422	Rhodoplanes_435010	Rhizobiales_7445	Chlamydiales_5939	Sphingobacteriaceae_18327	Pirellulaceae_11617	Chitinophagaceae_13471	Bacteria_16688	SJA-4_8086	Chlamydiales_15877	dilutus_12818	Flavobacterium_20282	Proteobacteria_5405	Alphaproteobacteria_11282	Sphingobacterium_269097	Solirubrobacterales_441062	Bacteroidetes_5930	Proteobacteria_11166	Clostridiales_13745	staleyi_5168	hongkongensis_18063	Bacteria_20516	Planctomyces_20387	Comamonadaceae_435381	Acetobacter_297600	Proteobacteria_14475	Pirellulaceae_15000	Flavobacteriales_19454	Rikenellaceae_22214	Erythrobacteraceae_17410	reticuliscabiei_254032	Oscillospira_139126	Bacteroidetes_19475	Bacteria_21982	Bacillaceae_3916	A17_20928	ZB2_8716	Gammaproteobacteria_11335	mitochondria_12852	Gemm-3_6151	Phycisphaerales_12119	paludis_18513	Flavobacteriales_7638	Planococcaceae_8437	[Pedosphaerae]_10657	211ds20_9324	[Pedosphaerales]_14698	Cystobacterineae_10886	mitochondria_11439	Planctomyces_8958	Chlamydiales_5524	Sphingomonas_9006	Bacteria_17765	Bacteria_6233	Pirellulaceae_21231	Deltaproteobacteria_17873	Chitinophagaceae_15200	Actinomycetales_23561	Rhizobiales_16814	Gammaproteobacteria_10751	Ellin6067_9168	Ellin6075_235609	Flavobacteriaceae_18007	Williamsia_13614	Ellin506_6634	Flavobacterium_22595	Bacteroidetes_10482	Alphaproteobacteria_16644	Gammaproteobacteria_9060	Phyllobacteriaceae_445432	BA008_9999	MIZ46_21281	mitochondria_12141	Isosphaeraceae_18101	sakaeratensis_24584	Bacteroidetes_19409	Bacteroidetes_16359	Nakamurellaceae_6851	Pirellulaceae_12297	Solibacterales_4195	LD1-PB3_17496	Gammaproteobacteria_16556	Bacteria_22949	Proteobacteria_18806	Brevundimonas_24361	Perlucidibaca_445739	Bacteria_19263	CCU21_429902	WD2101_11044	Gemmata_16571	Bacteria_6145	mitochondria_15663	Acidobacteria_18875	succinicans_17188	AKIW781_20112	Candidatus Xiphinematobacter_5482	Bacteria_20582	Gammaproteobacteria_16183	Burkholderiales_20186	Bacteria_7516	Bacteroidetes_14970	Coxiellaceae_14988	Lachnospiraceae_13169	Flavobacteriaceae_13904	Acetobacteraceae_13551	Bacteria_18867	Flavobacterium_19548	iii1-15_10933	Sphingobacterium_23506	Ignatzschineria_22118	Chitinophagaceae_14477	Sphingobacteriales_10358	Veillonellaceae_9171	Pirellulaceae_9900	Sphingobacteriaceae_20226	Candidatus Xiphinematobacter_15903	Myroides_7267	Phycisphaerales_8803	Bacteria_20914	Myxococcales_23549	Legionellaceae_13424	Myxococcales_16788	RB40_250895	Bacteria_12983	SC3_15379	Hyphomonadaceae_21306	Acetobacter_4400	Bacteria_14144	Sinobacteraceae_12504	Pseudomonas_461913	RB40_17249	Phyllobacteriaceae_12739	Alphaproteobacteria_21261	MVS-40_10188	Bacteria_6904	Paenibacillaceae_13457	LD19_269730	Ardenscatena_16928	Gammaproteobacteria_14241	Chitinophagaceae_16731	Cytophagaceae_20669	Cytophagaceae_6728	Pirellulaceae_20176	Cytophagaceae_12514	Crocinitomix_15459	ABY1_13669	Betaproteobacteria_240379	[Saprospirales]_444474	Limnobacter_439113	Verrucomicrobiaceae_19632	Alphaproteobacteria_6245	Comamonadaceae_8410	Devosia_236018	[Roseiflexales]_20043	mitochondria_461427	Gammaproteobacteria_19194	Bacteroidetes_9105	Legionellales_11826	Rubricoccus_263966	Saprospira_10985	salmoninarum_3978	Candidatus Xiphinematobacter_7778	Pseudomonas_24490	Polyangiaceae_16708	Pirellulaceae_5943	Bacteria_8530	Bacteroidetes_12429	taiwanensis_458355	Bacteria_22375	Pirellulaceae_18852	A4b_23538	Bacteria_23606	Myxococcales_13547	Xanthomonadaceae_8590	Bacteria_14943	Nitrospira_21635	Alphaproteobacteria_6270	Rhizobiaceae_444887	xylanolyticum_9385	Pirellulaceae_14800	Cryomorphaceae_20401	Proteobacteria_19836	Bacteria_18455	mitochondria_20167	Lachnospiraceae_21568	Pirellulaceae_5426	Streptophyta_10652	Alphaproteobacteria_6376	Plesiocystis_5865	Planctomyces_16165	Bdellovibrio_22311	Sphingobacteriaceae_13856	biprosthecium_14901	Amaricoccus_6783	[Chromatiaceae]_8391	Bacteria_13117	Bacteria_19605	Myxococcales_8405	A4b_6137	dichloromethanicus_9673	Bordetella_12450	Bacteroidetes_23363	A17_12150	Haliangiaceae_13164	Flavobacterium_8499	Pirellulaceae_259171	Enterobacteriaceae_17262	[Entotheonellaceae]_12265	Methylophilaceae_14866	Pirellulaceae_15052	Planctomyces_10348	Proteobacteria_4408	A4b_11002	iii1-15_20662	Bdellovibrio_24293	[Weeksellaceae]_9601	TM7-1_12418	Planctomyces_12730	Bacteria_8591	Sphingobacteriaceae_14377	Rhizobiales_16475	CFB-26_11142	Gammaproteobacteria_19702	Coxiellaceae_18679	Isosphaeraceae_10714	Comamonadaceae_8708	Xanthomonadaceae_21203	DH61_19510	Bacteria_18791	Chitinophagaceae_17988	iii1-15_6632	Bacteroidetes_18839	bacteriovorus_15860	mitochondria_16924	Cytophagaceae_12211	Pirellulaceae_20403	Haliangiaceae_7282	Sphingobacteriales_10812	Chryseobacterium_8274	Enterobacteriaceae_22076	Roseburia_136004	Planctomyces_15688	Devosia_18533	Ellin6067_19364	Pirellulaceae_7654	lwoffii_459046	Pirellulaceae_6937	Pirellulaceae_17994	Sphingobacteriaceae_8976	Caldilineaceae_18883	Opitutus_17903	alaskensis_8920	chrysanthemi_430296	Actinomycetales_19083	Bacteria_17619	Burkholderiales_11442	Flavobacterium_12800	Kaistobacter_4445	Bacteria_4198	Flavobacterium_12132	Saprospiraceae_12966	Cytophagaceae_13486	Proteobacteria_18491	Lachnospiraceae_259571	Alphaproteobacteria_21230	Betaproteobacteria_13269	Chitinophagaceae_22386	Bacteroidetes_9949	Cytophagaceae_11804	Gemm-1_13077	Chitinophagaceae_4004	Leucobacter_6309	Myxococcales_11708	Rhizobiales_18501	psychrotolerans_19981	Bacteria_22975	Cytophagaceae_13728	RB40_16490	TM7_4226	Alicyclobacillus_9516	Sphingobacteriales_13376	Bacteria_10181	Chitinophagaceae_10733	SJA-36_22824	Bacteroidetes_17677	Planctomyces_23390	Gemmata_10991	Gemm-1_10779	Sphingomonadaceae_22733	Comamonadaceae_6961	Rhodospirillaceae_18235	Bacteria_9666	BD7-3_18812	Bacteroidetes_23975	Streptophyta_18542	Agrobacterium_269523	Fluviicola_7629	Candidatus Xiphinematobacter_12487	A17_16885	Bacteria_13674	Acetobacter_18873	Lachnospiraceae_10973	Pirellulaceae_13877	BD7-3_15976	Proteobacteria_15967	Brachybacterium_261529	SJA-4_4443	Bacteria_18715	iii1-15_12715	Proteobacteria_22172	Flexispira_141240	[Chthoniobacteraceae]_23014	LD19_21309	Planctomyces_4374	Xanthomonas_460616	Candidatus Protochlamydia_23350	Rhodobacteraceae_10239	massiliensis_442363	Sedimentibacter_9730	AKYG1722_22111	Rickettsiales_18384	Gammaproteobacteria_12834	Bacteria_7636	Pasteurellales_6874	Spirobacillales_5563	Spirobacillales_5211	Rhizobiales_5045	Proteobacteria_18851	ZB2_21538	Bacteria_7714	Spirobacillales_10149	Proteobacteria_12221	Verrucomicrobiaceae_21131	125ds10_5382	Bacteria_22138	Clostridium_11137	Gemm-5_11079	Planctomycetes_12831	Alphaproteobacteria_3949	Flavobacteriaceae_18502	Methylocaldum_7434	Planococcaceae_4675	auto67_4W_13216	Clostridium_19562	Bacteria_15208	Alphaproteobacteria_11452	mobilis_19498	FAC87_20818	Bacteria_9216	Anaerolineae_5469	Bacteria_14199	Gemmataceae_24402	Chitinophagaceae_9142	Flavobacteriaceae_13800	Bacteria_11096	Chryseobacterium_5078	Pirellulaceae_12426	Gammaproteobacteria_4984	MND1_18380	Bacteria_6364	Pseudomonadaceae_5816	Candidatus Xiphinematobacter_9608	Bacteria_16114	Pirellulaceae_11726	Gammaproteobacteria_16282	Comamonadaceae_10959	Alteromonadaceae_23457	Bacteria_19153	Flavobacterium_5266	mitochondria_17633	Chthoniobacter_16537	Devosia_290426	Microbacteriaceae_21398	iii1-15_10925	Acidimicrobiales_6257	Spirosoma_10700	Myxococcales_244940	Cryomorphaceae_8110	Pedobacter_242710	Pirellulaceae_438076	Bacteroidetes_22878	Xanthomonadaceae_7942	Ellin6529_249839	Campylobacter_460431	Isosphaeraceae_13151	Nitrospira_20667	Chitinophagaceae_18780	Caulobacteraceae_13643	Nostocaceae_16039	Alphaproteobacteria_22741	Flavobacterium_5573	ABY1_4233	Bacteroidetes_8790	mitochondria_20548	Pirellulaceae_6777	Bradyrhizobiaceae_17502	SJA-101_6520	Bacteria_21111	lenta_439999	Paracoccus_446207	iii1-15_6854	Acidimicrobiales_10414	Sphingobacteriales_441234	Flavobacterium_4411	Paenibacillus_265397	Betaproteobacteria_445225	Phycisphaeraceae_24127	Betaproteobacteria_12518	Planctomyces_21072	Planctomyces_22512	SBRH58_14458	mitochondria_8038	Proteobacteria_11597	Alphaproteobacteria_8575	Planctomycetia_4838	Aurantimonadaceae_257787	Xanthomonadaceae_21551	Microbacteriaceae_16054	Bacteria_11930	Planctomyces_23597	Arenibacter_18042	Opitutaceae_21781	Xenorhabdus_19780	Candidatus Rhabdochlamydia_23009	Flavobacteriales_14141	SJA-4_6215	Psychrobacter_12347	Pirellulaceae_9866	Spirosoma_17773	Bacteroidetes_5617	Bacteroidetes_9113	Rhodanobacter_21061	Chitinophagaceae_11652	Pirellulaceae_12603	Pseudoxanthomonas_12233	Enterococcaceae_4475	ML635J-21_15948	Chitinophagaceae_21675	Lachnospiraceae_8281	Larkinella_16266	Proteobacteria_5921	succinicans_19442	Bacteria_11237	Proteobacteria_10987	Bacteria_18509	Bacteria_15257	Bacteria_5881	Bacteria_8390	Myxococcales_6843	HTCC2089_22777	Moraxellaceae_13218	Ectothiorhodospiraceae_20606	Lachnospiraceae_18343	N1423WL_12083	Proteobacteria_14434	Sphingobacterium_20040	Caldilineaceae_13804	Planctomyces_14497	Actinomycetales_287114	PK29_18636	Bacillales_20840	cellobioparum_12462	Rhizobiaceae_19056	Dyadobacter_6830	Streptomyces_14762	Sphingobacteriales_16366	Oleibacter_9519	Bacteria_8126	Patulibacteraceae_4614	Erythrobacteraceae_9104	Chelatococcus_21210	TSBW08_17582	Verrucomicrobia_14781	Chlamydiales_9344	Cystobacter_430276	Planctomyces_9748	Sphingobacteriaceae_430099	Bacteria_12230	Hyphomicrobium_445703	Helcococcus_14259	Paenibacillus_22061	Bacteroidetes_5036	Chitinophagaceae_242106	EB1017_4183	Opitutus_15282	Haliangiaceae_17155	Chlorophyta_260898	Gemm-3_20253	Bacteroidetes_14353	Gammaproteobacteria_22689	maritima_23955	Arsenophonus_22155	Arthrobacter_304505	Sphingobacterium_6524	Methylobacterium_440536	Gammaproteobacteria_20343	Hyphomicrobium_16209	Pirellulaceae_19470	Proteobacteria_23474	Acidobacteria_22376	0319-7L14_8035	Alphaproteobacteria_13504	Chitinophagaceae_24449	Comamonadaceae_20178	Bacteria_10259	Pirellulaceae_18731	Pirellulaceae_11564	Phycisphaeraceae_7667	Saprospiraceae_9640	Bacteroidetes_10829	Chlamydiales_19581	SJA-4_13996	Bacteroidetes_6038	Fluviicola_20399	Pseudomonadaceae_15847	[Pedosphaerales]_16590	Ellin6075_9230	Alphaproteobacteria_9825	Bacteroidetes_5883	Sphingomonas_244565	fasciculatus_21566	Bacteroides_15692	stutzeri_238243	Alicyclobacillus_258313	Burkholderiales_4159	Leadbetterella_8128	Proteobacteria_7641	Chitinophagaceae_21542	Flavobacteriaceae_24280	Pirellulaceae_8719	Pirellulaceae_23707	Bacteroidetes_23505	Proteobacteria_5584	Proteobacteria_8385	Planctomycetes_9282	Enterobacteriaceae_21684	Pirellula_8795	Bacteroidetes_14980	Pirellulaceae_9599	H39_12510	SJA-4_17192	Sphingobacteriales_10091	Rhodoplanes_18177	Parvibaculum_4128	Proteobacteria_13913	Stramenopiles_441326	Verrucomicrobiaceae_10503	Lachnospiraceae_15814	Flavobacterium_23972	Sva0725_19170	Legionellales_13752	[Chthoniobacteraceae]_18471	Chryseobacterium_19393	Enterobacteriaceae_6579	Bacteria_6476	Bacteroidetes_16635	Flavobacteriales_24394	Pedobacter_20892	Bacteria_6174	succinicans_19213	Bacteria_17638	Cytophagaceae_8609	Bacteria_16437	iii1-15_5966	Myxococcales_254826	Aurantimonadaceae_440899	Bacteria_15240	Sphingobacteriaceae_24412	BA008_23986	Mobiluncus_19531	Algoriphagus_13855	Pirellulaceae_4355	Stramenopiles_22625	Proteobacteria_22765	Bacillales_23592	Sinobacteraceae_4639	Pirellulaceae_12532	Sphingobacteriales_14570	Cryomorphaceae_8751	Chryseobacterium_268545	028H05-P-BN-P5_21040	Bacteroidetes_11681	Chryseobacterium_15292	Gemmataceae_14017	TM7-3_11972	Gammaproteobacteria_20143	Proteobacteria_14933	Chitinophagaceae_22793	Flavobacterium_9782	Legionellaceae_23644	Nitrospira_12820	Planctomyces_22017	NPL-UPA2_16211	Flavobacterium_10695	Flavobacterium_11228	NKB19_12569	islandicum_12721	RB40_9502	Sphingobacteriaceae_14826	Proteobacteria_7991	FCPU426_18295	Proteobacteria_6101	TM7-1_20023	Alteromonadaceae_11892	Rhodoplanes_308492	WD2101_23116	CL500-15_11871	CCU21_18317	GCA004_19645	Luteolibacter_13901	Gemmata_19542	PK29_19346	Ellin6075_5648	Bacteria_16517	mb2424_9417	Sinobacteraceae_10428	Bacteria_11575	Legionellales_19995	Cyclobacteriaceae_21602	Chlamydiales_23475	Hyphomicrobiaceae_18306	Alphaproteobacteria_10476	Actinomycetales_24495	Stenotrophomonas_459227	Bacteroidetes_6407	Pirellulaceae_8013	Clostridiales_13129	Anaerococcus_460467	Bacteria_6857	Clostridiales_17712	Flavobacterium_22019	Bacteria_17911	Fluviicola_13481	Proteobacteria_15458	Luteolibacter_18270	Legionellales_18933	Gemmata_4618	versatilis_7240	Bacillales_10498	Gammaproteobacteria_24306	Enterobacteriaceae_23733	MS3071_8547	Gammaproteobacteria_23686	MIZ46_442521	Chloroplast_13090	succinicans_7999	Caldilineaceae_18254	Planctomyces_20887	Chryseobacterium_23888	Sphingobacteriales_432392	Nitrosomonadaceae_22762	Opitutus_7831	Paenibacillus_11540	Bacteria_17724	ZB2_9552	S085_9173	Bacteria_13680	Pedobacter_7931	Comamonadaceae_22439	Solibacterales_8253	Clostridiales_24374	Rhodobacter_241508	Segetibacter_17577	Bacteria_23028	MND1_249311	Comamonadaceae_266120	Syntrophomonas_4722	WD2101_21450	Rhodoplanes_263782	Bacteria_21068	Erythrobacteraceae_235869	Sphingobacteriales_13021	Sinobacteraceae_17291	fimetarium_6223	Chitinophagaceae_8561	Bacillus_4866	Gammaproteobacteria_21563	Betaproteobacteria_18381	Bacteria_20486	Ruminococcaceae_17338	Deltaproteobacteria_19087	Methylophaga_18077	Afifella_9981	TM7-1_18187	Ignavibacteriaceae_8616	Coxiellaceae_22550	Cytophagaceae_440130	Rhodobacteraceae_9112	Bacteria_22222	Bacteria_10218	succinicans_22033	211ds20_16783	Bacteria_17576	PHOS-HD29_11811	Gammaproteobacteria_19769	Polyangiaceae_21678	Flavobacteriales_20665	Flavobacterium_20991	succinicans_431227	wittichii_16965	Flavobacterium_5841	Nostocaceae_4820	Gammaproteobacteria_19835	Comamonadaceae_17017	mitochondria_13790	[Fimbriimonadales]_7933	Leucobacter_24080	Caulobacteraceae_13374	Alphaproteobacteria_4617	BD7-3_17499	211ds20_23364	Bacteroidetes_441609	Bacteria_5016	Flavobacterium_12216	Bacteria_6572	Rhizobiales_6312	OM27_21239	MND4_10230	Bacteria_6272	Bacteria_11368	iii1-15_8205	Sphingomonadaceae_23000	Bacteria_5356	glathei_11984	Nakamurellaceae_269533	Gammaproteobacteria_10234	KSB4_23200	Actinobacteria_22045	Pirellulaceae_11598	Cytophagaceae_19063	Rickettsiaceae_19260	Bacillales_18413	Gaiellaceae_239437	Bacteroidetes_8008	Flavobacteriaceae_24064	Sphingobacteriaceae_14123	MS3071_19026	Sphingobacterium_5310	Pirellulaceae_8491	Gemm-2_6733	Gemmataceae_23564	Thermogemmatisporales_18099	Prosthecobacter_440369	Luteolibacter_19309	[Saprospirales]_12555	Caulobacteraceae_5049	Cytophagaceae_18992	Bacteroidales_15845	Luteimonas_4307	Flavobacterium_5127	Rickettsiales_20402	Bacteroidetes_21164	Gammaproteobacteria_23983	Planctomycetes_11737	Methylacidiphilales_6858	Gemm-5_21387	Sinobacteraceae_22984	CV90_15273	Pirellulaceae_16612	Coxiellaceae_16189	Thermoanaerobacterium_16815	Rhodospirillaceae_4255	Chitinophagaceae_12188	Flavobacteriaceae_4326	Nannocystaceae_7761	Ellin517_21059	iii1-15_22018	Haliangiaceae_9760	Phyllobacteriaceae_14360	Planctomyces_9368	mitochondria_6864	Pasteurellales_6036	Pedobacter_16595	Bacteria_6607	SJA-4_20286	Gammaproteobacteria_9242	Ellin6529_6826	Xanthomonadaceae_10040	Proteobacteria_11705	Bacteria_9150	[Weeksellaceae]_10299	Leucobacter_264856	schaedleri_18117	BD7-3_24267	Lachnospiraceae_137188	Crocinitomix_21030	BD7-3_18250	OPB56_14575	mitochondria_16376	Luteolibacter_6487	JG30-KF-CM45_15738	melaninogenica_6213	Dokdonella_10725	PHOS-HD29_18268	Bacteroidetes_8807	Sphingomonadaceae_16593	Dyadobacter_23223	Proteobacteria_7934	EW055_20201	0319-6G20_10851	Bacteria_24000	Legionellales_20508	Proteobacteria_15445	Gemmata_22826	[Saprospirales]_4134	Rhodoplanes_252675	Opitutus_21981	Sphingobacteriaceae_17068	Bacteria_19369	Proteobacteria_17627	Bacteria_20913	Bacteria_15661	Planctomycetes_23144	Bacteroidetes_20720	Cytophagaceae_7209	Clostridiales_8352	ML635J-21_5692	Bdellovibrio_7117	Bacteroidetes_5263	A4b_19814	Hyphomonadaceae_11772	Cytophagaceae_19607	SC-I-84_14258	Bacteria_23809	Pirellulaceae_18087	OR-59_21977	Syntrophobacteraceae_21875	Megasphaera_459122	Sva0725_23860	OM27_21782	Pirellulaceae_16066	Enterobacteriaceae_458619	Bacteria_15861	Bacteroidetes_4045	Sphingomonadaceae_16229	Acinetobacter_442394	BD7-3_15939	Pirellulaceae_10866	Bacteroidetes_4896	Ellin6075_8439	Corynebacterium_460547	Massilia_13744	Coxiellaceae_9410	Gammaproteobacteria_11229	Armatimonadaceae_18909	Verrucomicrobia_9044	Bacteria_18971	RB40_15196	A17_16883	Alteromonadaceae_268651	Bacteroidetes_9683	sordellii_294835	Chitinophagaceae_13868	Bacteria_19365	Pirellulaceae_4545	Bacteria_17631	Bacteriovoracaceae_9791	Bacteria_12194	Pirellulaceae_20418	Flavobacteriaceae_7283	Paenibacillus_12038	Enterobacteriaceae_5087	Flavobacterium_10030	Sphingomonas_236321	GW-28_14067	Achromobacter_20770	Verrucomicrobiaceae_17332	Sphingomonadales_13820	Bacteroidetes_24502	JG30-KF-CM45_255737	Alphaproteobacteria_12469	Deltaproteobacteria_21023	Cryomorphaceae_15929	WD2101_4076	Piscirickettsiaceae_13110	mitochondria_22991	Bacteria_18427	Rhizobiales_18212	Pirellulaceae_17976	Plesiocystis_6232	Methylophilaceae_4698	Chitinophagaceae_18272	Bacteria_16476	Flavobacterium_18643	Bacteria_7851	Flavobacterium_9471	Bacteroidetes_14883	[Chthoniobacteraceae]_23934	Flavobacterium_8172	Nitrosopumilus_24504	MS3071_20483	auto67_4W_440284	Comamonadaceae_442771	Chlamydiales_24354	Alphaproteobacteria_21201	Ardenscatena_15627	Bacteria_18827	Flavobacteriaceae_10342	Fluviicola_21417	mitochondria_9733	Myroides_313761	Planctomyces_5320	Gammaproteobacteria_13683	Bacteria_15071	Nannocystis_18239	Helicobacter_5938	CCU21_253356	Rhodospirillaceae_13634	Cytophagales_9491	Xanthomonadaceae_15595	Enterobacteriaceae_5686	Bacteria_4257	Flavobacterium_16964	Bacteroidetes_23421	Bacteria_17814	Pirellulaceae_18805	Clostridiales_20315	Bacteroidetes_15604	Gammaproteobacteria_14448	Pirellulaceae_10138	Bacteria_15905	mitochondria_23047	Rhizobiales_439034	CFB-26_14529	Bacteriovoracaceae_445073	Gammaproteobacteria_14724	Rhodobacter_7823	starrii_9819	Verrucomicrobiaceae_16292	Chthoniobacter_11655	Gemm-3_15791	Gammaproteobacteria_17250	Bdellovibrionaceae_10831	Bacteria_15922	Chryseobacterium_269417	halotolerans_19230	Candidatus Xiphinematobacter_11683	RB40_13160	Caulobacteraceae_16860	Nitrosomonadaceae_10165	Mycoplasmataceae_21668	mitochondria_11882	TSBW08_20838	Cytophagaceae_24328	anaerobius_459366	DA101_260827	Oscillospira_20149	Oxalobacteraceae_235789	Verrucomicrobium_12563	Bacteria_6431	SJA-4_20875	Cyclobacteriaceae_4555	Comamonadaceae_16762	succinicans_11250	Bacteroidetes_22306	PRR-11_241928	Planctomyces_20996	Rhodobacter_444613	Solirubrobacter_235932	Deltaproteobacteria_15425	Pirellulaceae_7318	PRR-11_21571	SBR1031_17452	Phycisphaerales_18596	211ds20_4171	Chitinophagaceae_4248	Gluconobacter_22081	Legionellales_20042	Ellin6075_21800	Bizionia_10613	Bacteria_8393	Bacteria_9162	[Weeksellaceae]_7965	Rhodospirillaceae_17525	Sphingobacteriaceae_4564	Pirellulaceae_20597	Flavobacteriaceae_8936	Proteobacteria_4281	Bacteria_5193	Sphingobacteriaceae_19094	Opitutus_13128	Cytophagaceae_15154	Cytophagaceae_21147	Acidimicrobiales_24015	Hymenobacter_17107	[Balneolaceae]_14623	Flavobacterium_12513	Bacteroidetes_17139	Comamonadaceae_22112	Verrucomicrobiaceae_5776	Proteobacteria_10848	Flavobacterium_10712	Cytophagaceae_23303	Sva0725_11244	Cryomorpha_21452	mitochondria_20586	Gammaproteobacteria_12016	Fluviicola_23369	Cloacibacterium_443393	125ds10_8659	Hymenobacter_21562	Comamonadaceae_5412	Chitinophagaceae_14562	Alphaproteobacteria_10943	A4b_10785	Myxococcales_261083	Pirellulaceae_248435	gargensis_12787	mb2424_11053	variabile_252027	mitochondria_16889	Bacteroidetes_7472	Proteobacteria_13189	Sinobacteraceae_250876	Sinobacteraceae_240996	Flavobacterium_6143	Planctomyces_8467	Proteobacteria_8346	ML635J-21_10429	Ellin6513_4613	Ellin517_17945	Leadbetterella_442923	Emticicia_442790	Gammaproteobacteria_20897	Saprospiraceae_19396	veronii_4986	Sphingobacteriaceae_5124	Flavobacteriaceae_21270	Rhizobiaceae_442810	Bacteria_18472	Alphaproteobacteria_19574	Gemmataceae_460728	Syntrophobacteraceae_21524	Sphingobacterium_10018	Proteobacteria_6357	Sphingobacterium_15197	Sinobacteraceae_19838	dispar_7689	Opitutae_6325	Chitinophagaceae_19506	Bacteroidetes_21349	Pirellulaceae_15245	Planctomyces_6483	Saprospiraceae_20321	Haliangiaceae_22651	iii1-15_23819	Sphingobacteriales_8911	[Saprospirales]_19674	Bacillaceae_430216	Flavobacteriaceae_23139	Cytophagaceae_17252	Myxococcales_14794	Gluconobacter_16103	Alphaproteobacteria_19357	Flavobacterium_459638	DA101_243387	vitis_438997	Bacteria_23965	Coxiellaceae_17864	Gammaproteobacteria_20027	Pirellula_14645	marina_9901	Fluviicola_19362	SCA1145_16592	Verrucomicrobiaceae_22865	succinicans_12628	Bdellovibrio_20998	Bacteria_8641	Lactobacillus_12608	Perlucidibaca_441404	Gammaproteobacteria_16035	Comamonadaceae_445092	GCA004_24324	iii1-15_6353	YLA114_16973	Gammaproteobacteria_15655	Segetibacter_23149	Myxococcales_7683	Anaerolineae_13341	Proteobacteria_10003	Herbaspirillum_442296	Gemm-3_24120	Actinomycetales_23710	iii1-15_11362	Caulobacteraceae_22373	Flavobacterium_21045	Myxococcales_10880	Bacteroidetes_15704	Verrucomicrobiaceae_14223	Alteromonadaceae_4447	Rickettsiales_14945	Haliangiaceae_11314	GCA004_17447	Gemmataceae_13933	Leptolyngbya_22324	[Pedosphaerae]_5281	Enterobacteriaceae_459144	Chloroflexi_24261	Bacteria_6919	Bacteria_16892	Bacteria_12789	Myroides_20759	Bacteroidetes_13447	Betaproteobacteria_22116	Bacteria_21474	Solibacterales_18040	WD2101_9739	Flavobacteriaceae_24110	Chitinophagaceae_20019	Syntrophobacteraceae_435169	Opitutus_8071	Porphyromonadaceae_461064	Rhodocyclaceae_17550	Bacteroidetes_11862	Opitutus_11425	Chitinophagaceae_21303	Bacteria_15916	Flavobacterium_13832	Moraxellaceae_7383	odoratimimus_4730	JG30-KF-CM45_18586	Bacteria_17459	Bacteriovoracaceae_7565	ZB2_22904	IS-44_23551	Dokdonella_254677	SC-I-84_11773	Gammaproteobacteria_24197	Betaproteobacteria_8627	Dyadobacter_441359	TK17_23209	A4b_9267	Deltaproteobacteria_13382	Devosia_22415	GCA004_6337	Sphingomonadales_11901	Planctomycetia_23189	Bacteria_18432	A4b_19771	[Saprospirales]_24298	Proteobacteria_16785	Chitinophagaceae_22327	258ds10_8455	[Pedosphaerales]_18986	Rhodospirillaceae_13655	Flavobacteriaceae_23191	Proteobacteria_10611	WD2101_22498	Proteobacteria_14246	Bacteria_14532	MIZ46_17195	Myxococcales_17466	Sutterella_151293	SC-I-84_8705	Acidimicrobiales_14224	Bacteroidetes_4912	SM1D11_7491	Bacteria_5126	Gammaproteobacteria_22509	Isosphaeraceae_13936	Flexispira_8326	Proteobacteria_9820	Lachnospiraceae_15977	Stramenopiles_441566	0319-6E2_21738	Pasteurellales_16547	Chitinophagaceae_20576	ZB2_4005	Rickettsiaceae_10156	Chitinophagaceae_18026	Bacteria_7514	Spirosoma_13761	Gemmata_9035	Planctomyces_9431	Bacteria_11752	Clostridiales_18190	Bradyrhizobiaceae_14232	SJA-4_15866	[Chthoniobacteraceae]_9864	Xanthomonadaceae_19598	Pseudomonas_9625	Saprospiraceae_8395	[Chromatiaceae]_256432	Sphingobium_20021	Kaistobacter_12317	Proteobacteria_9950	Rhodospirillales_23905	Verrucomicrobium_11659	Planctomyces_18209	succinicans_236151	parvula_459240	Alphaproteobacteria_8605	Sphingobacteriaceae_23862	Ellin6529_248079	Verrucomicrobiaceae_22175	Saprospiraceae_14644	Candidatus Xiphinematobacter_8255	Myxococcales_10170	Cytophagales_18085	Burkholderiales_19060	mitochondria_9472	Gemm-1_13255	Proteobacteria_23471	Pseudanabaenaceae_435777	Pirellulaceae_24291	Xanthomonadaceae_8767	Candidatus Xiphinematobacter_18834	Pirellulaceae_4669	Betaproteobacteria_14446	Clostridiales_8123	Sedimentibacter_16458	A4b_24259	Hyphomicrobiaceae_12340	mitochondria_17237	Cytophagales_19084	Bacteria_11553	Opitutus_256907	Alcaligenaceae_7168	Cytophagaceae_6458	Pseudanabaenaceae_24511	daejeonensis_239330	Actinomycetales_15395	iii1-15_19680	Cytophagaceae_10843	Phycisphaerales_22459	[Chthoniobacteraceae]_14261	Ellin6529_15645	Sphingobacteriales_4925	Bacteria_13743	Xanthomonadaceae_22796	Bacteria_22881	Proteobacteria_7328	Lysobacter_14551	nigrescens_458758	Solirubrobacterales_14885	Pseudoxanthomonas_15163	Rhodobacteraceae_460581	Nocardioides_242075	Caloramator_5155	Labrys_444052	Pirellulaceae_11404	Turneriella_19304	ML635J-21_19546	Gammaproteobacteria_8316	Chitinophagaceae_11477	Legionellales_6135	Verrucomicrobium_6594	Chitinophagaceae_15909	IIb_16356	Alphaproteobacteria_5367	Flavobacteriales_5596	Bacteria_16310	VC2_1_Bac22_9524	[Pedosphaerales]_19518	Hyphomicrobiaceae_6031	Chthoniobacter_18116	Planctomyces_19220	Pirellulaceae_15612	[Pedosphaerales]_4993	Steroidobacter_18850	Ellin6075_12266	Capnocytophaga_460501	mitochondria_9195	Pirellulaceae_17819	Pirellulaceae_18941	Hyphomonadaceae_18107	[Pedosphaerales]_19821	Bacteria_21534	oc28_9276	Aurantimonadaceae_267942	Streptophyta_249426	Oscillospira_136469	Flavobacterium_6537	Chitinophaga_18301	Gemmataceae_15780	[Pedosphaerae]_15822	Chitinophagaceae_15913	mitochondria_13270	Bacteria_8194	Flavobacterium_15333	Pirellula_23753	Gammaproteobacteria_9379	Bdellovibrio_18460	Pedobacter_439266	Caldilineaceae_7774	Pirellulaceae_13946	SJA-4_17910	Ellin329_14478	Xanthomonadaceae_21327	Sphingobacteriaceae_12688	Gammaproteobacteria_3913	Bacteriovoracaceae_4958	Euglenozoa_21677	Bacteria_20004	Sphingomonadaceae_21485	Comamonadaceae_11460	Pseudomonadaceae_24001	Myxococcales_15520	Planctomyces_21224	Syntrophobacteraceae_9328	Chitinophagaceae_237020	Proteobacteria_10246	Syntrophobacteraceae_7127	iii1-15_14639	Rhodobacteraceae_22429	Bacteria_7251	Planctomyces_14160	Proteobacteria_10965	Bacteria_7459	Chitinophagaceae_5435	TK17_7896	A4b_14863	C111_20680	Planctomyces_14728	Gammaproteobacteria_11616	OM60_10773	SJA-4_10957	SM2F11_9869	Actinomycetales_19139	Flavobacteriales_12080	Acidimicrobiales_6044	Chitinophagaceae_16982	Bacteria_17408	Sphingomonadaceae_443975	Sva0725_11920	Gammaproteobacteria_12056	Deltaproteobacteria_19590	MS1399_243613	Streptophyta_14830	HTCC2089_10144	Saprospiraceae_22908	Pseudanabaena_13009	Acetobacteraceae_12423	Sphingobium_21843	Bacteroidetes_16642	Pirellulaceae_6800	CL500-15_13086	Enterobacteriaceae_11299	Pirellulaceae_8673	auto67_4W_14222	Bacillales_14819	Truepera_251659	Proteobacteria_8574	Sphingobacteriales_17940	Lachnospiraceae_10110	Gemmata_5795	Bacteroidales_15084	Sphingomonadaceae_5944	FAC87_5502	Gemmata_19599	A17_14009	mitochondria_20717	VC38_16394	Alphaproteobacteria_16154	Flavobacterium_15784	lacus_9736	Bacteria_3898	Sphingobacterium_23869	Bacteria_4619	Acidimicrobiales_19050	Euglenozoa_7497	Sphingobacterium_12857	Proteobacteria_7973	Caulobacteraceae_7862	SC-I-84_4491	Solirubrobacterales_6882	Comamonadaceae_5590	ML635J-21_10651	Bacteria_18452	Bacteria_21073	Alphaproteobacteria_22873	WCHB1-41_13135	Bacteroidetes_9523	Saprospiraceae_16196	S085_21000	Bradyrhizobiaceae_11565	Gemellaceae_12213	[Saprospirales]_18463	Clostridiales_5212	Saprospiraceae_246708	Gammaproteobacteria_6575	Planctomyces_9494	Burkholderiales_4432	Pirellulaceae_15917	WD2101_5544	GKS2-174_18377	Ellin6075_13709	Chitinophagaceae_8595	Proteobacteria_6802	FCPU426_16468	alcaligenes_18105	Flavobacterium_445153	Fimbriimonas_20839	Pedobacter_16059	maritima_430334	WCHD3-30_9088	mobilis_8207	Pirellula_13612	Gluconacetobacter_22529	Chitinophagaceae_18686	Bacteria_14737	Bacteria_8302	mitochondria_19864	Sphingobacterium_12500	Bacteria_10888	Planctomyces_23129	C0119_6049	Rhodococcus_441971	Comamonadaceae_424690	Planctomyces_19854	Spirosoma_5004	[Chthoniobacteraceae]_4712	Candidatus Xiphinematobacter_12830	Gammaproteobacteria_4462	WD2101_6323	Planctomyces_8720	Cytophagales_5669	Steroidobacter_14020	Flavobacteriaceae_14824	Verrucomicrobiaceae_249799	Bacteria_13502	Brevundimonas_20512	Deltaproteobacteria_15727	koll13_10384	Acetobacteraceae_21272	[Chthoniobacteraceae]_14381	Xanthomonadaceae_10176	Pirellulaceae_23735	Planctomyces_22743	Sphingobacteriaceae_250871	Spirobacillales_18458	Rhodospirillaceae_8430	Cytophagaceae_6335	mitochondria_11744	Gammaproteobacteria_8656	Planctomyces_10336	Pirellulaceae_22580	Chitinophagaceae_14090	Deltaproteobacteria_4012	mitochondria_19269	Alphaproteobacteria_6700	Alphaproteobacteria_16854	Clostridia_8637	ML635J-21_24228	Stramenopiles_434311	Myxococcales_266107	Alphaproteobacteria_9613	Gammaproteobacteria_20298	Planctomyces_21325	Bacteria_5302	Bacteroidetes_23163	Bacteroidetes_10631	Oscillospira_14500	Bacteroidetes_4788	BD7-3_6560	Solibacterales_5075	Myxococcales_441429	Acholeplasma_23282	Fluviicola_11315	Coxiellaceae_21183	Planctomyces_22113	Alphaproteobacteria_5050	Pedobacter_244496	Pedobacter_17826	auto67_4W_19781	Gemm-2_22050	258ds10_6456	Myxococcales_7157	Gammaproteobacteria_15640	[Chthoniobacteraceae]_8896	Proteobacteria_16714	Bacteria_10711	Flavihumibacter_443972	[Chthoniobacteraceae]_15607	Bacteria_4576	SJA-4_5207	Kineosporia_5755	Planctomycetes_4252	Arctic95B-10_15753	Pseudomonas_16840	Lachnospiraceae_6399	Pirellulaceae_9106	Caldilineaceae_21003	Opitutus_15500	Cytophagaceae_23270	succinicans_18489	TM7-1_18046	Kaistobacter_266469	Pirellulaceae_22690	Legionella_9626	Flavobacterium_19914	Planctomyces_14131	Sphingobacteriales_21610	Alphaproteobacteria_24531	Betaproteobacteria_10271	viridiflava_15216	Balneimonas_244688	Bacteria_13650	Gammaproteobacteria_13735	Bacteria_20246	Myxococcales_9583	Candidatus Xiphinematobacter_15288	Alphaproteobacteria_9232	Bacteria_19009	Betaproteobacteria_15599	Fluviicola_16230	Cryomorphaceae_19745	Chitinophagaceae_13228	[Saprospirales]_21403	Sphingobacteriaceae_6774	Alphaproteobacteria_5188	mb2424_14716	faecium_13560	Pseudomonadaceae_5022	Saprospiraceae_7860	iii1-15_6532	SJA-4_6495	Chitinophagaceae_22879	Legionellaceae_23820	Lactococcus_461560	Pirellulaceae_8689	Bacteria_17444	WD2101_19536	Planctomyces_6970	BD7-3_255546	Myxococcales_234530	Rhodanobacter_442312	RB40_14518	mitochondria_4029	Sporocytophaga_24407	Gemmataceae_8778	Rhodoplanes_7897	Chitinophagaceae_18216	Fluviicola_18541	Flavobacteriaceae_21075	Spirobacillales_9898	Myxococcales_20854	Xanthomonadaceae_8246	Pirellulaceae_15770	Rhodospirillaceae_8754	Gammaproteobacteria_18378	Sphingobacteriaceae_23136	guillouiae_442973	Pedobacter_440833	Herpetosiphonales_24368	Herpetosiphonales_7631	Bacteria_11138	Sphingobacteriaceae_5917	Bacteroidetes_12157	Flavobacterium_9788	Coxiellaceae_13221	PK29_4846	Flavobacteriaceae_18333	Bacteroidetes_11125	Saprospiraceae_20182	Bacteria_10247	[Cerasicoccaceae]_246704	SJA-36_13985	Pseudomonadaceae_10533	OD1_7385	Oxalobacteraceae_18476	SJA-4_15217	HTCC2089_19522	multivorum_21187	Pirellulaceae_21149	Clostridia_18902	Ochrobactrum_4403	Anaerolineae_18619	Bacteroidetes_17733	gallinarii_9114	Natronobacillus_14752	Devosia_22094	Solibacterales_22658	Sphingomonadaceae_15699	Bacteroidetes_22394	Chitinophagaceae_23167	WD2101_18495	Flammeovirgaceae_7903	vietnamensis_22914	OPB54_20841	Chlamydiales_4419	paludicola_5261	BD7-3_6071	[Fimbriimonadales]_9607	GCA004_5620	Opitutus_19561	Planctomyces_19610	Rhizobiales_440723	Cryomorphaceae_6434	PHOS-HD29_21515	Mesorhizobium_4238	Alphaproteobacteria_12277	Sphingobacteriaceae_16637	Peptostreptococcaceae_430272	Algoriphagus_16879	Flavobacterium_9081	Planococcaceae_251234	Bacteria_16651	Hyphomicrobium_15818	Comamonadaceae_261436	Clostridiales_14018	Rhodobacteraceae_18600	Myxococcales_17028	Saccharibacillus_6443	Syntrophomonas_17434	Gemm-3_12745	Bacteroidetes_18057	Chitinophagaceae_5799	maritima_8643	Sphingobacterium_16817	Haliangiaceae_6736	Magnetospirillum_7663	Pedobacter_17783	Sphingobacteriaceae_23703	IIb_23956	Nitrosomonas_24342	Pirellulaceae_5225	Proteobacteria_18223	Gammaproteobacteria_17117	Pirellulaceae_8073	Haliangiaceae_8996	Alphaproteobacteria_17201	Phycisphaerales_13714	Bacteria_16172	Flavobacteriales_15089	Pirellulaceae_12311	Planctomycetes_15157	Chlamydiales_22519	Planctomyces_11327	Cryomorpha_245536	Sphingobacteriaceae_9498	Pedobacter_19717	Bacteroidetes_15890	Gemm-1_8693	Alcaligenaceae_8733	Sphingomonas_254205	Rikenellaceae_135975	Opitutus_18536	Chitinophagaceae_22034	Gammaproteobacteria_11644	Chitinophagaceae_19330	Veillonellaceae_13647	Alphaproteobacteria_5539	GKS2-174_11205	Chryseobacterium_23656	OD1_19428	Bacillus_13059	Peptostreptococcaceae_8234	Comamonadaceae_442816	Myxococcales_12692	Betaproteobacteria_13344	Cytophagaceae_12849	[Roseiflexales]_8551	A17_6454	Pirellulaceae_12013	Microbacteriaceae_266223	FAC87_19479	Oxalobacteraceae_11144	Spirobacillales_9409	BD7-3_10267	Caldilineaceae_14864	Xanthomonadaceae_11903	Sphingobacterium_9632	A4b_23545	Hyphomonas_7014	Burkholderiales_12100	[Cerasicoccaceae]_12866	Chryseobacterium_8158	Legionellaceae_10648	Rubellimicrobium_21277	WD2101_5487	Stenotrophomonas_16730	Bacteria_18390	Legionellales_19936	Bacteria_16381	WD2101_9085	Sphingobacteriaceae_11253	Opitutus_12663	Rhodoplanes_24199	Sphingobacteriales_17002	A4b_10701	Bacteria_11717	Proteobacteria_3994	Xanthomonadaceae_19797	Sphingobacteriaceae_9196	Adhaeribacter_17970	Candidatus Xiphinematobacter_442403	Planctomyces_17689	Comamonadaceae_458922	Devosia_433836	[Chthoniobacteraceae]_4706	Chitinophagaceae_7732	Providencia_430325	Nocardioidaceae_23311	SR1_14517	TK17_13564	Bacteria_8394	Proteobacteria_23559	Comamonadaceae_430902	Bacteria_4290	Bacteria_20279	tropica_432781	Clostridiales_7938	TM7-1_21817	Myxococcales_7529	Sphingobacterium_8757	mle1-48_5409	WD2101_16603	Cytophagaceae_242853	Bacteroidetes_10163	Bacteria_15914	Gammaproteobacteria_23806	Planctomyces_15863	Enterobacteriaceae_24969	Sphingobacteriaceae_21932	Flavobacteriaceae_5689	Bacteria_12398	Deltaproteobacteria_15678	Ellin6075_14842	Planctomyces_13976	Armatimonadaceae_18438	DH61_21276	[Chthoniobacteraceae]_19729	Weissella_8254	Legionellales_22776	Ellin6067_17112	Bacteroidetes_19537	HTCC2089_6050	Bacteroidetes_18211	ML635J-21_442059	Verrucomicrobiaceae_17842	Rhizobiaceae_17021	Gammaproteobacteria_14148	S0208_22137	[Saprospirales]_17748	Flavobacterium_239018	Nonomuraea_269555	Bacteria_14481	ABY1_21014	Bacteria_17290	WD2101_22249	Solibacterales_8604	Streptomyces_19534	soli_6457	Proteobacteria_5959	Dyadobacter_9349	Bacteria_18747	DRC31_3897	kroppenstedtii_461243	BD7-3_5762	Myxococcales_21814	Phycisphaerales_11889	Pirellulaceae_14130	Ellin6075_17734	Acinetobacter_15215	Lachnospiraceae_11975	Pirellulaceae_19327	Bacteria_7979	Pirellulaceae_24166	mitochondria_21871	Patulibacter_264435	Pirellulaceae_20912	Pla1_8022	Rhizobiales_4782	Bacteria_24295	Cytophagaceae_6964	Cytophagaceae_12494	Solibacterales_14111	Pirellulaceae_4350	Pirellulaceae_9566	Parachlamydiaceae_23900	massiliensis_23460	Rhodobacteraceae_12296	Bacteria_22514	Sediminibacterium_9049	Cytophagaceae_22039	Bacteria_19951	Acidimicrobiales_7286	SR1_10607	DH61_14073	Cytophagaceae_16373	Enterobacteriaceae_10685	Saprospiraceae_15605	Betaproteobacteria_5262	aurantia_10448	Rhodospirillaceae_22866	[Pedosphaerales]_18964	Flavobacterium_21598	Deltaproteobacteria_12148	ZB2_21506	Wautersiella_19557	Bacteroidetes_7288	Caulobacteraceae_15133	Bacteria_19969	Proteobacteria_20807	ZB2_12444	Pirellulaceae_6635	mobilis_248932	Pirellulaceae_15183	Bacteria_22180	Enterobacteriaceae_459816	Gammaproteobacteria_18147	Thermoactinomycetaceae_20013	Bacteroides_5691	MVP-21_12471	Saprospiraceae_14188	PBS-25_6860	[Pedosphaerales]_7375	Sporomusa_6960	Anaerolineae_18248	IIb_14696	Gammaproteobacteria_13846	Bacteria_13511	Gemm-2_23617	Pirellulaceae_3973	Bacteria_19397	Sphingobacteriaceae_12182	Bacteria_16671	Sphingobacteriales_3968	Anaerolineae_10220	Sphingomonadales_8994	MIZ46_15213	Shinella_427530	Bacteria_16746	Alphaproteobacteria_16516	Stenotrophomonas_7672	Haliangiaceae_17543	Bacteroidetes_23434	mitochondria_11927	Sphingobacteriaceae_23398	cauensis_446838	Caulobacteraceae_7953	Bacteria_15269	Verrucomicrobiaceae_6969	Pirellulaceae_4743	Chloroplast_16841	Pirellulaceae_20190	Bacteria_6428	Rhizobiaceae_250903	Chitinophaga_19262	Comamonadaceae_442430	Syntrophobacteraceae_23938	heteroC45_4W_21047	Saprospiraceae_21348	Meiothermus_8020	Sphingomonadales_11885	Bacteria_5866	Sphingobacterium_8569	Saprospira_17889	Gammaproteobacteria_10705	Acidimicrobiales_5745	BD7-3_19058	Myxococcales_5777	Methylobacillus_4967	Cytophagaceae_4922	Bacteria_11370	Bacteria_21158	Fibrobacteraceae_22454	Bacteria_19533	Peptostreptococcaceae_215742	WD2101_17165	Pedobacter_237147	Planctomycetes_13349	Bacteroidetes_22794	Sphingobacteriales_23312	Planctomyces_15432	Alphaproteobacteria_18687	Gammaproteobacteria_15719	Coxiellaceae_12375	Leadbetterella_11403	C111_260130	Bacteria_20429	Bacteria_20617	Alphaproteobacteria_19799	Dyadobacter_13256	Bacteria_19527	Legionellaceae_13334	Cytophagaceae_12020	Spirosoma_14574	Bacteria_3981	[Chthoniobacteraceae]_247788	WD2101_20666	Pirellulaceae_21705	Leadbetterella_13523	Chitinophagaceae_4861	PHOS-HD29_19141	Xanthomonadaceae_15343	donaldsonii_20817	heteroC45_4W_14419	Comamonadaceae_439629	Chitinophagaceae_253917	Aquicella_22782	Gammaproteobacteria_15593	Rhodoplanes_6996	Bacteroidetes_9996	WD2101_4726	Pirellulaceae_4943	Bacteria_4231	RB40_9686	Bacteria_20326	Chitinophagaceae_6732	Planifilum_446332	Pirellulaceae_22188	RB40_11865	Deltaproteobacteria_15250	211ds20_11776	ansorpii_9530	Bacteria_6662	Spirobacillales_4944	Flavobacterium_11919	Bacteroidetes_11510	Bacteria_6013	Pirellulaceae_21853	Flavobacteriaceae_18017	litoralis_443819	succinicans_15201	Bacteroidetes_12373	Oxalobacteraceae_18781	Pirellulaceae_22601	Luteolibacter_23196	Flavobacterium_20198	WD2101_11584	3BR-5F_9602	Lactobacillus_13823	Dyadobacter_5005	Desulfobulbus_9624	A4b_23268	Betaproteobacteria_7206	Bacteria_9718	Sphingomonas_248238	BD7-3_20999	Microbacteriaceae_15199	Meiothermus_14501	Phycisphaeraceae_10506	Coxiellaceae_5899	Gammaproteobacteria_7905	Dolo_23_19030	[Saprospirales]_9308	Pirellulaceae_21940	llatzerense_23237	Gammaproteobacteria_23730	Bacteria_14647	Legionellales_13914	Ignavibacteriaceae_8031	ZB2_15772	Deefgea_446396	WD2101_9072	MLE1-12_21731	Gammaproteobacteria_14722	Betaproteobacteria_21471	Enterobacteriaceae_5265	[Weeksellaceae]_16124	Chitinophagaceae_24275	Flavobacteriales_8324	Gemmata_14260	SJA-4_11163	Alphaproteobacteria_18924	Aquicella_13699	Gitt-GS-136_261840	Pseudoxanthomonas_8899	lacus_440522	Flavobacteriales_17917	Proteobacteria_5186	Sporocytophaga_7649	Bacteria_19976	Flavobacterium_14076	Bacteroidetes_13829	Gammaproteobacteria_23385	Geobacteraceae_433525	Microbacteriaceae_266232	ultimum_9425	Jonesiaceae_18352	Bacteria_9325	Lachnospiraceae_10639	Pirellulaceae_14763	Proteobacteria_4766	0319-7L14_18383	Deltaproteobacteria_15027	Pirellulaceae_11571	Lysobacter_23896	Flavobacteriaceae_14768	Caulobacteraceae_23848	Mycoplana_20631	Bacteria_23296	ansorpii_15539	Anaerolineae_17666	SJA-4_24296	mitochondria_21724	[Saprospirales]_4860	Bacteria_21973	lactis_440502	Haliangiaceae_10416	Lactobacillaceae_458662	Thermacetogenium_19451	WD2101_10049	Brevibacterium_15721	Rhizobiales_12022	Legionellales_21919	Flavobacterium_17072	mitochondria_4320	Rhodobacteraceae_15076	Planctomyces_12506	Proteobacteria_23893	Hyphomicrobiaceae_15421	Planctomyces_18546	Bacteria_5853	Clostridiales_22009	Bacteroidetes_6626	[Pedosphaerae]_7790	Nocardioidaceae_458804	Clostridiales_11458	iii1-15_9005	Sphingobacteriales_12851	Flavobacteriales_9779	Sphingobacteriales_4322	Pirellula_14207	A4b_23121	OM27_15186	Pirellulaceae_4312	CFB-26_22035	Lachnospiraceae_140033	Sphingomonas_445554	cryoconitis_262748	Alphaproteobacteria_18534	HTCC2089_12001	Luteolibacter_20933	Saprospiraceae_251736	soli_18942	Proteobacteria_20664	C111_13758	Cytophagaceae_8487	0319-6E2_14341	Alphaproteobacteria_14590	Cytophagaceae_17216	Opitutus_7371	Sphingobacteriaceae_7266	Rhizobiales_11667	Gemm-2_5868	Agrobacterium_10022	Sphingobacteriales_440756	LD19_15451	comandoni_9327	Betaproteobacteria_19255	Bacteria_8142	Bacteria_18154	[Saprospirales]_16868	MLE1-12_21439	Planctomyces_23825	A4b_8738	Proteobacteria_19677	Proteobacteria_21860	Deltaproteobacteria_15594	Streptophyta_7041	Verrucomicrobia_19886	Sinobacteraceae_17573	Cytophagaceae_4357	mitochondria_19679	Sva0725_19977	Myxococcales_16316	Bacteroidetes_20468	Bacteria_18382	Gluconobacter_22532	Bacteroidetes_24093	Bacteria_3930	Alteromonadaceae_6306	Erythrobacteraceae_18131	Cytophagaceae_24423	Rickettsiella_236669	Bacteria_269438	Betaproteobacteria_5235	Dyadobacter_18683	Bacteria_18943	mobilis_22833	Cystobacterineae_235641	Alphaproteobacteria_11491	Actinomycetales_5983	Pirellulaceae_11698	A4b_20624	Pirellulaceae_17674	Lysobacter_12606	Xanthomonadaceae_6570	ochracea_459304	TM7-1_21682	Ammoniphilus_18275	32-20_22266	Proteobacteria_7535	Opitutae_9805	Sphingobacteriales_12160	ABY1_13781	Bacteria_21162	Caldilineaceae_14292	mle1-48_14467	Microbacteriaceae_8937	Bacteria_14882	S24-7_24167	Bacteria_20153	Solibacterales_18464	Bacteria_6691	Asticcacaulis_19224	Bacteria_20994	Gammaproteobacteria_14193	Verrucomicrobiaceae_10178	Bacteria_23226	Bdellovibrio_18653	Proteobacteria_9635	Sva0725_12107	Bacteria_21532	Bacteria_11076	Rhizobiales_6811	staleyi_6900	schaedleri_10626	Truepera_24872	Bacteria_22179	H39_14011	Pseudomonas_9175	Deltaproteobacteria_17284	Rhizobiales_16967	Flavobacterium_17825	Vagococcus_13286	Opitutus_16809	Chitinophagaceae_7595	Verrucomicrobiaceae_23384	Opitutaceae_10863	Verrucomicrobium_8589	Myxococcales_23746	Clostridium_444983	wittichii_18675	Proteobacteria_16721	Microbacteriaceae_21908	Bradyrhizobiaceae_460660	Alphaproteobacteria_7891	Alteromonadaceae_9994	Bacteroidetes_6639	Bacteroidetes_20689	dentocariosa_458429	Pseudomonadaceae_8766	Myxococcales_12728	Verrucomicrobiaceae_6924	Bacteroidetes_10312	Planctomyces_18355	Bacteria_17925	Proteobacteria_23301	Bacteria_8412	Bacteria_12545	Bacteria_15559	Chitinophagaceae_242817	acidaminiphila_7244	Fimbriimonas_249312	Betaproteobacteria_19100	Gemm-2_20926	Staphylococcus_23177	Nakamurellaceae_260950	Pedobacter_9753	Rhizobiales_9596	Bacteria_15009	Phormidium_11099	mitochondria_9722	Patulibacteraceae_440303	lacus_429655	Novosphingobium_443685	xylanilytica_434753	Parapedobacter_5740	FBP_244537	Actinomycetales_20133	GCA004_18492	Bacteria_17005	JG30-KF-CM45_6761	PRR-11_12886	Bacteria_8201	Bacteria_17532	Acetobacter_5754	Alphaproteobacteria_16173	Chitinophagaceae_23990	Bacteria_6391	Alphaproteobacteria_10391	Cytophagaceae_8000	Proteobacteria_21220	Alteromonadaceae_434848	Cryomorphaceae_20096	Bacteroidetes_22631	Bacteroidales_7364	Clostridiales_11767	Bacteria_17164	LD1-PA13_11806	Comamonadaceae_4521	A4b_21933	Tepidimonas_13019	WD2101_5284	diminuta_22135	Gemmata_21666	Cytophagaceae_5159	Flavobacterium_4153	BD7-3_19426	Gammaproteobacteria_4895	Rubellimicrobium_252431	Haliangiaceae_15121	Pirellulaceae_14470	oryziterrae_19424	Bacteroidetes_14205	Dechloromonas_18889	Planctomyces_4050	Bacteria_9586	Pirellulaceae_17100	Nocardioidaceae_18519	Planctomycetes_15972	Gemmata_22003	Leuconostoc_13732	SC-I-84_17093	Alphaproteobacteria_7840	Flavobacterium_23242	Larkinella_11028	Acidimicrobiales_20017	Gammaproteobacteria_21807	mitochondria_5642	Chitinophagaceae_10038	Caldilineaceae_13115	A4b_24137	Gammaproteobacteria_20480	Enterobacteriaceae_8133	succinicans_5007	Pirellula_13448	Betaproteobacteria_5845	mitochondria_21539	lacunae_13712	Methylophilaceae_24507	Rickettsiales_5299	Acinetobacter_20755	Deltaproteobacteria_8894	Gammaproteobacteria_13589	Ellin5290_17528	Methylobacillus_12235	Cytophagaceae_7080	Bacteroidetes_16733	Stramenopiles_4418	Xanthomonadaceae_14279	Verrucomicrobiaceae_446514	Flavobacterium_15820	Cellvibrio_15156	SM2F11_21961	Bacteria_24383	A4b_6987	Oenococcus_18074	Pirellulaceae_10693	Flavobacterium_12077	Bacteria_20804	Bacteria_19429	A4b_12686	Microbacterium_22841	lapsinanis_16214	Pelagicoccus_20051	Bacteria_22665	Syntrophobacteraceae_12806	Bacteroidetes_4026	Saprospiraceae_22738	Bacteria_16089	Gemmata_15381	Chitinophagaceae_252785	Proteobacteria_19449	Bacteria_6955	Rhizobiales_11105	Xanthomonadaceae_4308	[Weeksellaceae]_4627	SR1_4664	FAC88_17592	Legionellales_13300	Clostridiales_13353	Calothrix_4369	Myxococcales_243471	Paenibacillus_258307	Helicobacter_14618	Cryomorphaceae_19667	SC3_11954	Coxiellaceae_15371	Bacteria_11651	GCA004_11867	Rhizobiales_4579	massiliensis_6024	Acidimicrobiales_4919	Bacteria_12932	Alphaproteobacteria_19683	Bacteria_12091	Fusibacter_18990	Alphaproteobacteria_5456	Bacteria_5123	Gemmata_21206	Coxiellaceae_13107	Cytophagales_22682	Proteobacteria_9940	Cytophagales_10978	Bacteria_19774	Allobaculum_11870	Bacteria_20742	mitochondria_103195	Rhodobacter_8196	Acidobacteria_9574	Verrucomicrobiaceae_7744	Bdellovibrio_8090	Planctomycetia_9398	Rhizobiales_15685	Niabella_19212	PHOS-HD29_6760	chitinilytica_24477	Myxococcales_17672	Bacteria_19519	Verrucomicrobiaceae_21331	Flavobacterium_24459	Rhodospirillaceae_16939	Pseudoxanthomonas_7958	Sphingobacteriaceae_21947	H39_245653	Nitrospira_18065	Legionellaceae_14986	Paenibacillus_18885	Dyadobacter_237554	Thermoactinomycetaceae_6310	Opitutus_22265	Pirellulaceae_20927	BD7-3_7435	Myroides_7634	Solirubrobacterales_5787	Methylibium_253403	Bacteroidetes_8204	Gammaproteobacteria_4870	genosp_24265	Pirellulaceae_23417	DA101_21260	Acidobacteria_23792	Dyadobacter_21823	mitochondria_5386	Bacteria_10068	Pirellulaceae_12339	Bacteria_24119	Novosphingobium_443894	Rubricoccus_17031	Proteobacteria_8224	Myxococcales_18999	Pirellulaceae_21305	heteroC45_4W_20917	aestuarii_5694	Solirubrobacteraceae_22264	Pirellulaceae_14606	IIb_14785	Bacteria_6439	gelidilacus_12937	Bacteriovoracaceae_5523	Microbacteriaceae_9961	Phyllobacteriaceae_15748	[Fimbriimonadales]_6705	Rubritalea_14576	Bacteroidetes_15641	A4b_9650	PRR-11_13580	Fluviicola_15164	S085_16551	Bacteroidetes_6699	A17_14001	Enterobacteriaceae_13801	Corynebacterium_15
[truncated: 28,428,255 more chars]
