# Supplementary material for: How Host Phylogeny and Diet Shape the Specificity and Specificity Diversity of Animal Gut Microbiomes
Source: Environ Microbiol Rep. 2026 Jan 29;18(1):e70253. doi: 10.1111/1758-2229.70253 (PMC12856063; doi:10.1111/1758-2229.70253)
Supplement: Supplementary file 3 — Data S3. SSD_code_AGM. [file EMI4-18-e70253-s001.zip › SSD_code_AGM/Observed_Specificity/Observed_Specificity.txt]

ID	Amphibia.txt	Malacostraca.txt
bryantii_313609	0.0476190476190476	0
Brochothrix_459539	0	0.0333333333333333
Kingella_459589	0	0.0333333333333333
endodontalis_458824	0	0.0333333333333333
Oxalobacteraceae_461759	0	0.0333333333333333
MBA08_460963	0	0.0333333333333333
Methylobacterium_459444	0.0475823672713067	2.56762434186593e-05
Aggregatibacter_458965	0	0.133333333333333
Agrobacterium_455011	0	0.0333333333333333
Streptococcus_461475	0	0.433333333333333
X.Weeksellaceae._458563	0	0.0333333333333333
Alishewanella_459255	0	0.0333333333333333
echinoides_460528	0	0.0666666666666667
X.Prevotella._457475	0	0.0333333333333333
maritima_455332	0	0.0333333333333333
Micrococcus_459210	0.0218484830347116	0.162354556881317
Flavobacterium_313098	0.0476190476190476	0
Lactobacillus_458968	0	0.0333333333333333
Acinetobacter_459571	0	0.0333333333333333
Pedobacter_446111	0.0476190476190476	0
Actinomyces_460515	0	0.333333333333333
schindleri_461371	0	0.0333333333333333
Aeromonas_459354	0.0858329783885361	0.00987537269203712
yabuuchiae_460217	0	0.266666666666667
multivorum_459796	0	0.0666666666666667
Providencia_442167	0.0476190476190476	0
diminuta_459800	0	0.0333333333333333
phosphatis_311160	0.0476190476190476	0
Brevibacterium_459213	0	0.0333333333333333
acidaminiphila_459235	0	0.0333333333333333
dichloromethanicus_460519	0	0.0333333333333333
Streptococcus_461812	0	0.0666666666666667
Pirellula_440867	0.0476190476190476	0
Streptococcus_459881	0	0.366666666666667
Bacteria_429915	0.0476190476190476	0
Chryseobacterium_459262	0	0.0333333333333333
mobilis_459383	0	0.0333333333333333
mucosa_458537	0	0.0666666666666667
Anaerococcus_460970	0	0.0333333333333333
Finegoldia_459744	0	0.4
Hydrogenophaga_456355	0	0.0666666666666667
faecis_458905	0	0.0333333333333333
Novosphingobium_461620	0	0.166666666666667
dispar_459592	0	0.333333333333333
Microbacteriaceae_456488	0	0.0333333333333333
Abiotrophia_461320	0	0.0666666666666667
WPS.2_460439	0	0.0333333333333333
yanoikuyae_461618	0	0.0333333333333333
Lactobacillales_461394	0	0.333333333333333
Capnocytophaga_456141	0	0.0333333333333333
mizutaii_461788	0	0.0333333333333333
mitochondria_461751	0	0.0333333333333333
Catonella_460248	0	0.1
Prevotella_460526	0	0.0333333333333333
Pseudomonas_442208	0.19047619047619	0
Veillonellaceae_457562	0	0.0333333333333333
Pasteurellaceae_461526	0	0.166666666666667
Erythromicrobium_461350	0	0.0333333333333333
rhizosphaerae_442506	0.0476190476190476	0
Chryseobacterium_461280	0	0.1
Acinetobacter_459478	0	0.0666666666666667
genosp_430054	0.0952380952380952	0
durum_460989	0	0.333333333333333
Oxalobacteraceae_460542	0	0.0333333333333333
Pseudomonas_446413	0.0476190476190476	0
Anaerococcus_458642	0	0.0333333333333333
Acinetobacter_461317	0	0.0333333333333333
Serratia_442538	0.0476190476190476	0
subflava_459925	0	0.0333333333333333
Stenotrophomonas_461864	0.0465599930329033	0.000741338210301052
Streptophyta_461520	0	0.433333333333333
Rhizobiaceae_430196	0.0476190476190476	0
Enterobacteriaceae_445366	0.19047619047619	0
butyricum_441906	0.0476190476190476	0
Arthrobacter_459035	0	0.0333333333333333
Sediminibacterium_460182	0	0.0333333333333333
vulcani_458678	0	0.0333333333333333
Anaerococcus_460954	0	0.0333333333333333
Sphingobacterium_456511	0	0.0333333333333333
Enterococcaceae_441554	0.0952380952380952	0
Pseudomonas_461057	0.0434323181251697	0.00586142129142905
Enterobacteriaceae_441534	0.0476190476190476	0
Chitinophagaceae_310785	0.0476190476190476	0
Cardiobacterium_460310	0	0.0333333333333333
prausnitzii_458365	0	0.0333333333333333
acnes_459271	0	0.166666666666667
Pseudomonas_442907	0.0476190476190476	0
Hyphomonas_460868	0	0.0333333333333333
Pseudochrobactrum_442103	0.0476190476190476	0
BD7.3_460265	0	0.0666666666666667
Staphylococcus_460442	0	0.0333333333333333
Ochrobactrum_460359	0	0.0333333333333333
Pseudomonas_460884	0	0.266666666666667
Enterobacteriaceae_461609	0	0.0333333333333333
Exiguobacterium_461260	0	0.0333333333333333
Aerococcus_455554	0	0.0333333333333333
Staphylococcus_461856	0.00113859364176656	0.325363177840967
pallens_460917	0	0.0333333333333333
Brevundimonas_460192	0	0.0333333333333333
Comamonadaceae_427903	0.0952380952380952	0
bryophila_460818	0	0.0333333333333333
Pseudomonas_442115	0.0476190476190476	0
succinicans_461574	0	0.0333333333333333
Acinetobacter_459804	0.0469425256525773	0.000473565376529198
Planctomyces_312919	0.0476190476190476	0
aurimucosum_459763	0	0.0333333333333333
Comamonadaceae_461664	0	0.0333333333333333
SHA.98_458577	0	0.0333333333333333
Stenotrophomonas_309292	0.0476190476190476	0
Chryseobacterium_461021	0	0.0333333333333333
stutzeri_460389	0	0.1
Pedobacter_311236	0.238095238095238	0
marcusii_461827	0	0.1
melaninogenica_460491	0	0.1
mobilis_460487	0	0.0333333333333333
Paracoccus_460677	0.0299702840460582	0.0123541345010926
Streptophyta_461905	0	0.0333333333333333
Comamonadaceae_460476	0	0.1
Corynebacterium_460512	0	0.0666666666666667
Lactobacillus_455460	0	0.0333333333333333
Sinobacteraceae_460522	0	0.0333333333333333
Streptococcus_459283	0	0.0333333333333333
Gallicola_461748	0	0.0333333333333333
cryoconitis_460562	0	0.0333333333333333
Sediminibacterium_459276	0	0.0333333333333333
Ochrobactrum_458409	0.190243055065391	4.07986968899251e-05
Methyloversatilis_459013	0	0.133333333333333
Peptoniphilus_460538	0	0.0666666666666667
starrii_457814	0	0.0333333333333333
faecium_460260	0.0437828174650102	0.00537072221565245
intermedia_460264	0	0.133333333333333
Corynebacterium_459242	0.000519442717744064	0.362666957740037
Streptophyta_460860	0	0.0333333333333333
Enterobacteriaceae_438428	0.0476190476190476	0
Gemellaceae_460073	0	0.1
Cloacibacterium_461024	0	0.0666666666666667
Pedobacter_460320	0	0.0333333333333333
Neisseriaceae_459317	0	0.0333333333333333
Acidovorax_460806	0	0.2
Pedobacter_460075	0	0.0333333333333333
Corynebacterium_459830	0	0.0666666666666667
DA101_430338	0.0476190476190476	0
Caulobacteraceae_446322	0.0476190476190476	0
viridiflava_461241	0	0.0333333333333333
Bacillales_459680	0	0.0333333333333333
Rhizobiaceae_461720	0	0.4
Alcaligenaceae_444269	0.0476190476190476	0
Mesorhizobium_458129	0	0.0333333333333333
stationis_461160	0	0.3
Staphylococcus_455110	0	0.0666666666666667
dispar_458600	0	0.0333333333333333
Methylobacteriaceae_459964	0	0.0333333333333333
Intrasporangiaceae_461675	0	0.0333333333333333
Granulicatella_461506	0	0.2
Prevotella_457499	0	0.0666666666666667
formicilis_460847	0	0.0333333333333333
Pirellulaceae_308784	0.0476190476190476	0
mobilis_461646	0	0.0333333333333333
fragi_459051	0.0465411042227681	0.00226368113218695
Sphingomonas_459882	0	0.0333333333333333
Pseudomonas_440564	0.0952380952380952	0
Tannerella_458833	0	0.0333333333333333
Pseudomonadaceae_460609	0	0.0333333333333333
Anaerococcus_460599	0	0.133333333333333
Leuconostoc_461171	0	0.0333333333333333
Stenotrophomonas_461099	0	0.0333333333333333
Rhodoferax_308735	0.0476190476190476	0
succinicans_310934	0.142857142857143	0
Leptotrichia_459850	0	0.0333333333333333
alcaligenes_457675	0	0.0333333333333333
vesicularis_459346	0	0.0666666666666667
Thermomonas_460309	0	0.0333333333333333
Leptotrichia_461834	0	0.4
Shewanella_459352	0	0.0333333333333333
Corynebacterium_461025	0	0.3
mitochondria_461757	0	0.266666666666667
Staphylococcus_460331	0	0.0333333333333333
longiquaesitum_313384	0.0476190476190476	0
Pirellulaceae_460228	0	0.0333333333333333
genosp_460430	0	0.0333333333333333
Chitinophagaceae_460381	0	0.0333333333333333
Planctomyces_459842	0	0.0666666666666667
Acidimicrobiales_445491	0.0952380952380952	0
Veillonella_459867	0	0.2
Alloiococcus_458959	0	0.2
sanguinis_459288	0	0.0333333333333333
Staphylococcus_461315	0	0.0333333333333333
X.Saprospirales._442976	0.142857142857143	0
Peptoniphilus_461818	0	0.0666666666666667
Caulobacteraceae_459823	0	0.3
Prevotella_461892	0	0.0333333333333333
Sphingomonas_461145	0	0.0666666666666667
X.Weeksellaceae._460708	0	0.0333333333333333
palustris_460753	0	0.0333333333333333
Kocuria_460703	0	0.0666666666666667
acidaminiphila_460531	0	0.0333333333333333
Pseudomonas_461913	0	0.1
mitochondria_461427	0	0.0333333333333333
taiwanensis_458355	0	0.0333333333333333
lwoffii_459046	0	0.133333333333333
Xanthomonas_460616	0	0.0333333333333333
Campylobacter_460431	0	0.0333333333333333
Stenotrophomonas_459227	0	0.0666666666666667
Anaerococcus_460467	0	0.366666666666667
Megasphaera_459122	0	0.0333333333333333
Enterobacteriaceae_458619	0	0.233333333333333
Corynebacterium_460547	0	0.0666666666666667
Myroides_313761	0.0952380952380952	0
anaerobius_459366	0	0.0333333333333333
Gemmataceae_460728	0	0.0333333333333333
Flavobacterium_459638	0	0.0333333333333333
Herbaspirillum_442296	0.0952380952380952	0
Enterobacteriaceae_459144	0	0.0333333333333333
Porphyromonadaceae_461064	0	0.0333333333333333
parvula_459240	0	0.333333333333333
nigrescens_458758	0	0.133333333333333
Rhodobacteraceae_460581	0	0.0333333333333333
Capnocytophaga_460501	0	0.2
Lactococcus_461560	0	0.0666666666666667
Comamonadaceae_458922	0.0474992795596666	8.38376415667386e-05
kroppenstedtii_461243	0	0.0333333333333333
Enterobacteriaceae_459816	0	0.333333333333333
Lactobacillaceae_458662	0	0.0333333333333333
Nocardioidaceae_458804	0	0.0333333333333333
ochracea_459304	0	0.166666666666667
Bradyrhizobiaceae_460660	0.0358752006772229	0.0246620785778319
dentocariosa_458429	0	0.133333333333333
retroflexus_430038	0.0952380952380952	0
Sphingobacterium_310835	0.0476190476190476	0
Wautersiella_311080	0.0476190476190476	0
geniculata_461847	0.0928666503576832	0.00166001141628842
mb2424_457069	0	0.0333333333333333
Actinomyces_459735	0	0.333333333333333
Macrococcus_461808	0	0.0666666666666667
Agrobacterium_445319	0.0476190476190476	0
Peptostreptococcaceae_460824	0	0.0666666666666667
Erythrobacter_461888	0	0.0333333333333333
Fusobacterium_460397	0	0.133333333333333
Flavobacteriaceae_458838	0	0.0333333333333333
lenta_461181	0	0.0666666666666667
Enhydrobacter_460367	0	0.266666666666667
Chryseobacterium_461247	0	0.0333333333333333
Pedobacter_314259	0.0476190476190476	0
Fusobacterium_460421	0	0.0333333333333333
segnis_459890	0	0.0333333333333333
Streptococcus_460577	0	0.0333333333333333
Acinetobacter_461507	0	0.3
Pseudomonas_439032	0.0476190476190476	0
Parvimonas_461569	0	0.0333333333333333
Pseudomonas_459229	0	0.0333333333333333
Comamonadaceae_460929	0	0.0333333333333333
Burkholderia_441963	0.0476190476190476	0
Leptotrichia_459153	0	0.0333333333333333
amarae_455454	0	0.0333333333333333
Methylobacterium_455945	0	0.0333333333333333
Streptophyta_458940	0	0.0333333333333333
Achromobacter_461106	0	0.0333333333333333
Prevotella_461339	0	0.0666666666666667
Leptotrichia_456677	0	0.266666666666667
Neisseria_458773	0	0.0333333333333333
Brachybacterium_459582	0	0.0333333333333333
Aggregatibacter_460653	0	0.333333333333333
copri_461826	0	0.0333333333333333
rumoiensis_461784	0	0.2
Anaerococcus_461795	0	0.0333333333333333
Ralstonia_458941	0	0.0333333333333333
Fusobacterium_460059	0	0.133333333333333
Pseudomonas_307978	0.0476190476190476	0
iners_459253	0	0.0333333333333333
Chryseobacterium_460520	0	0.266666666666667
veronii_460413	0	0.0333333333333333
aeria_456235	0	0.2
otitis_459212	0	0.0333333333333333
Facklamia_461772	0	0.0333333333333333
MS3071_459086	0	0.0333333333333333
Rhizobiaceae_459037	0	0.0333333333333333
Chryseobacterium_441397	0.0952380952380952	0
Paracoccus_459969	0.0156099288157433	0.112031915811565
Streptococcus_460410	0	0.233333333333333
Chryseobacterium_311474	0.0952380952380952	0
Rhizobiaceae_460370	0	0.0666666666666667
Pseudomonas_458699	0	0.0333333333333333
Rhodobacteraceae_460751	0	0.0666666666666667
X.Prevotella._458764	0	0.0333333333333333
Nocardioides_458530	0	0.0333333333333333
Anaerococcus_458845	0	0.0333333333333333
melaninogenica_458937	0	0.0333333333333333
Anaerococcus_459437	0	0.366666666666667
Anaerococcus_458501	0	0.0333333333333333
Neisseria_461020	0	0.0666666666666667
Chryseobacterium_444959	0.142857142857143	0
copri_458830	0	0.4
succinatimandens_461828	0	0.0333333333333333
Kushneria_458601	0	0.0333333333333333
mucilaginosa_460239	0	0.0333333333333333
Corynebacterium_460805	0	0.233333333333333
cecorum_458609	0	0.0333333333333333
moorei_458969	0	0.0333333333333333
Sphingomonas_430302	0.0476190476190476	0
ochracea_460452	0	0.0666666666666667
delbrueckii_461244	0	0.1
Lautropia_459657	0	0.3
pallens_460429	0	0.0333333333333333
Prevotella_459920	0	0.0666666666666667
Enterococcus_311512	0.333333333333333	0
Salinibacterium_309024	0.142857142857143	0
Planococcaceae_309372	0.0952380952380952	0
Bacillales_311616	0.285714285714286	0
Planococcaceae_312362	0.0952380952380952	0
Sanguibacter_309369	0.142857142857143	0
Comamonadaceae_314357	0.238095238095238	0
Comamonadaceae_311057	0.0476190476190476	0
Arthrobacter_313244	0.238095238095238	0
Phyllobacteriaceae_313777	0.19047619047619	0
Comamonadaceae_311653	0.142857142857143	0
Phyllobacteriaceae_314156	0.0476190476190476	0
succinicans_312414	0.238095238095238	0
lwoffii_310185	0.0476190476190476	0
Cellvibrio_311484	0.0476190476190476	0
Arthrobacter_308533	0.19047619047619	0
Pseudochrobactrum_312353	0.0952380952380952	0
Sphingomonas_310631	0.0476190476190476	0
Proteus_311275	0.285714285714286	0
Luteolibacter_312124	0.0476190476190476	0
Enterobacteriaceae_310112	0.19047619047619	0
Rhodoferax_312025	0.0476190476190476	0
Pedobacter_311622	0.0952380952380952	0
Novosphingobium_308678	0.0952380952380952	0
Kaistia_313125	0.19047619047619	0
Acidimicrobiales_310427	0.0476190476190476	0
Sphingomonas_313304	0.0476190476190476	0
Paracoccus_311009	0.142857142857143	0
Chryseobacterium_308760	0.333333333333333	0
Beijerinckiaceae_310959	0.0476190476190476	0
Sphingomonadaceae_312322	0.0476190476190476	0
Rhodococcus_308823	0.0952380952380952	0
Methylobacterium_310651	0.333333333333333	0
Bdellovibrio_312933	0.0476190476190476	0
Ochrobactrum_309185	0.333333333333333	0
Pseudomonas_312701	0.285714285714286	0
Comamonadaceae_313235	0.0476190476190476	0
Aeromicrobium_307965	0.0476190476190476	0
Chryseobacterium_313695	0.0952380952380952	0
rigui_313582	0.238095238095238	0
Acinetobacter_307833	0.0476190476190476	0
Chryseobacterium_307821	0.333333333333333	0
Peptostreptococcaceae_310180	0.0476190476190476	0
Solibacillus_312386	0.142857142857143	0
Sphingomonas_311709	0.0476190476190476	0
Chitinophagaceae_313184	0.0476190476190476	0
Bacillus_308800	0.0952380952380952	0
Solirubrobacterales_313474	0.0952380952380952	0
Pseudomonadaceae_310291	0.19047619047619	0
Spirobacillales_312110	0.0476190476190476	0
Janthinobacterium_307832	0.0476190476190476	0
Actinomycetales_311342	0.0952380952380952	0
andropogonis_313908	0.0476190476190476	0
Bacillales_310213	0.0476190476190476	0
lividum_312693	0.238095238095238	0
Acinetobacter_312578	0.0476190476190476	0
Gemellaceae_313688	0.0476190476190476	0
Clostridium_310408	0.0476190476190476	0
Rhizobiaceae_311003	0.0476190476190476	0
Bradyrhizobiaceae_312694	0.0952380952380952	0
Clostridiaceae_310233	0.0476190476190476	0
Comamonadaceae_308038	0.142857142857143	0
bryophila_312945	0.0952380952380952	0
Pseudomonas_311340	0.285714285714286	0
Pedobacter_310551	0.142857142857143	0
Acinetobacter_312535	0.142857142857143	0
Burkholderia_312001	0.333333333333333	0
fascians_310020	0.0476190476190476	0
Planococcaceae_309694	0.0476190476190476	0
Fusobacterium_313350	0.0952380952380952	0
Microbacteriaceae_314085	0.0476190476190476	0
Bradyrhizobiaceae_312604	0.333333333333333	0
Xanthomonadaceae_310566	0.0952380952380952	0
Streptophyta_307921	0.0476190476190476	0
parvula_309834	0.0476190476190476	0
Comamonadaceae_310687	0.238095238095238	0
Mycobacterium_308873	0.0952380952380952	0
Bacillales_313611	0.19047619047619	0
Acidimicrobiales_310413	0.0476190476190476	0
Kaistobacter_311305	0.142857142857143	0
Achromobacter_308555	0.333333333333333	0
echinoides_312464	0.0476190476190476	0
genosp_314010	0.0952380952380952	0
Enterobacteriaceae_312562	0.333333333333333	0
rhizovicinus_313637	0.0476190476190476	0
Janthinobacterium_309044	0.238095238095238	0
Enterococcus_309244	0.0476190476190476	0
retroflexus_310423	0.333333333333333	0
Methanobrevibacter_309301	0.0476190476190476	0
obeum_459991	0	0.0333333333333333
Paracoccus_434982	0.0476190476190476	0
Blautia_461176	0	0.1
Corynebacterium_459327	0	0.0333333333333333
Lachnospiraceae_461201	0	0.0666666666666667
Aggregatibacter_458862	0	0.0333333333333333
Prevotella_461841	0	0.166666666666667
Lachnospiraceae_461553	0	0.0333333333333333
Ruminococcaceae_460527	0	0.0333333333333333
aerofaciens_461425	0	0.0333333333333333
Anaerostipes_461416	0	0.0333333333333333
Megasphaera_460852	0	0.0333333333333333
Polynucleobacter_446613	0.0952380952380952	0
copri_457946	0	0.166666666666667
Catenibacterium_457851	0	0.0333333333333333
adolescentis_461530	0	0.0333333333333333
faecis_461410	0	0.0333333333333333
Prevotella_460257	0	0.0666666666666667
Lachnospiraceae_459552	0	0.1
noxia_460704	0	0.0333333333333333
Succinivibrio_460088	0	0.0333333333333333
Megasphaera_458566	0	0.0333333333333333
biforme_459861	0	0.0333333333333333
Dialister_460594	0	0.0333333333333333
Bacteroidales_455473	0	0.0333333333333333
Succinivibrio_461044	0	0.366666666666667
Schwartzia_456934	0	0.0333333333333333
Ruminococcaceae_460554	0	0.0333333333333333
Prevotella_461584	0	0.0333333333333333
Anaerovibrio_461235	0	0.1
Phascolarctobacterium_455240	0	0.0333333333333333
celatum_460825	0	0.0333333333333333
Prevotella_460428	0	0.266666666666667
stercorea_459405	0	0.0333333333333333
stercorea_460050	0	0.0333333333333333
RFP12_461408	0	0.0333333333333333
psychrophilus_455690	0	0.0666666666666667
Dorea_456577	0	0.0333333333333333
YS2_459907	0	0.0333333333333333
producta_460536	0	0.0333333333333333
Enterobacteriaceae_460373	0	0.0333333333333333
Bacteroides_460019	0	0.0333333333333333
copri_459658	0	0.0666666666666667
Selenomonas_460782	0	0.0666666666666667
copri_460110	0	0.133333333333333
Facklamia_458849	0	0.133333333333333
Veillonella_461035	0	0.0333333333333333
Prevotella_460604	0	0.0333333333333333
formicigenerans_460379	0	0.0333333333333333
Coprococcus_461669	0	0.0333333333333333
prausnitzii_460213	0	0.2
Bacteroidales_215432	0.0476190476190476	0
Lachnospiraceae_215123	0.0476190476190476	0
Ruminococcaceae_212818	0.0476190476190476	0
Bacteroides_211600	0.0476190476190476	0
Ruminococcaceae_216392	0.0476190476190476	0
Bacteroides_213212	0.0952380952380952	0
reuszeri_214394	0.0476190476190476	0
indistinctus_216443	0.0476190476190476	0
Oscillospira_212439	0.0476190476190476	0
Rikenellaceae_213868	0.0476190476190476	0
Oscillospira_212139	0.0476190476190476	0
Bacteroides_212091	0.0476190476190476	0
Geothrix_213055	0.0476190476190476	0
Brachyspira_214945	0.0476190476190476	0
Ruminococcus_216134	0.0476190476190476	0
Rikenellaceae_214756	0.0476190476190476	0
Bacteroides_214946	0.0476190476190476	0
Ruminococcaceae_215900	0.0476190476190476	0
Cupriavidus_211576	0.0476190476190476	0
Ruminococcaceae_213787	0.0476190476190476	0
Achromobacter_215963	0.0476190476190476	0
Ruminococcaceae_214578	0.0476190476190476	0
X.Mogibacteriaceae._215794	0.0476190476190476	0
Bilophila_212380	0.0952380952380952	0
Ruminococcaceae_216396	0.0476190476190476	0
Ruminococcaceae_213936	0.0952380952380952	0
Clostridiales_214557	0.0952380952380952	0
Lachnospiraceae_212996	0.0476190476190476	0
Bacteroides_215985	0.0476190476190476	0
Ruminococcaceae_214156	0.0476190476190476	0
Akkermansia_213375	0.0476190476190476	0
RF32_213295	0.0476190476190476	0
Ruminococcaceae_211707	0.0476190476190476	0
Ruminococcaceae_214963	0.0476190476190476	0
Ruminococcus_213493	0.0952380952380952	0
Bacteroides_212000	0.0476190476190476	0
Ruminococcaceae_214200	0.0476190476190476	0
Rikenellaceae_216143	0.0476190476190476	0
Ruminococcaceae_212137	0.0476190476190476	0
Ruminococcaceae_215433	0.0476190476190476	0
Desulfovibrionaceae_215134	0.0476190476190476	0
Erysipelotrichaceae_216103	0.0476190476190476	0
Bacteria_214038	0.0952380952380952	0
Oscillospira_213691	0.0476190476190476	0
Dorea_213442	0.0476190476190476	0
Lachnospiraceae_213862	0.0476190476190476	0
Odoribacter_213872	0.0476190476190476	0
Ruminococcus_211574	0.0476190476190476	0
Ruminococcus_213558	0.0476190476190476	0
Ruminococcaceae_215236	0.0476190476190476	0
Elusimicrobiaceae_215484	0.0476190476190476	0
RsaHF231_211995	0.0476190476190476	0
Ruminococcus_215013	0.0476190476190476	0
Acinetobacter_212038	0.0476190476190476	0
Ruminococcus_213239	0.0476190476190476	0
bacteriovorus_212933	0.0476190476190476	0
Coriobacteriaceae_215438	0.0476190476190476	0
Bacteroides_212753	0.0476190476190476	0
Bacteroides_214258	0.0476190476190476	0
Bacteroides_211724	0.0476190476190476	0
Corynebacterium_213325	0.0476190476190476	0
Dorea_216408	0.0476190476190476	0
Ruminococcaceae_212883	0.0476190476190476	0
Stenotrophomonas_214732	0.0476190476190476	0
Christensenellaceae_215770	0.0476190476190476	0
Bacteria_214090	0.0476190476190476	0
Bacteroides_211913	0.0476190476190476	0
RF39_212471	0.0476190476190476	0
Nocardioidaceae_214636	0.0476190476190476	0
Ruminococcaceae_215563	0.0476190476190476	0
Bacteroidales_214753	0.0476190476190476	0
reuszeri_214212	0.0476190476190476	0
Bacteroides_213788	0.0476190476190476	0
Ruminococcaceae_216374	0.0476190476190476	0
Bacteroides_216090	0.0476190476190476	0
colicanis_212034	0.0476190476190476	0
Clostridiales_214795	0.0476190476190476	0
Clostridiales_211957	0.0476190476190476	0
Limnobacter_211896	0.0476190476190476	0
Rikenellaceae_214416	0.0476190476190476	0
Christensenella_211700	0.0476190476190476	0
Oscillospira_212093	0.0476190476190476	0
Bacteroides_213275	0.0476190476190476	0
Ruminococcaceae_213102	0.0952380952380952	0
Gaiellaceae_211765	0.0476190476190476	0
indistinctus_216428	0.0952380952380952	0
Bacteroides_213971	0.0476190476190476	0
Bacteroidales_211837	0.0476190476190476	0
Bacteroides_214884	0.0952380952380952	0
Rikenellaceae_211848	0.0476190476190476	0
Parabacteroides_216027	0.0476190476190476	0
Ruminococcaceae_212367	0.0952380952380952	0
Rikenellaceae_214460	0.0476190476190476	0
Ruminococcus_214700	0.0476190476190476	0
Ruminococcus_216379	0.0476190476190476	0
Odoribacter_212814	0.0952380952380952	0
Lachnospiraceae_213560	0.0476190476190476	0
Ruminococcaceae_212985	0.0476190476190476	0
Ruminococcus_215792	0.0476190476190476	0
Lachnospiraceae_211807	0.0476190476190476	0
Clostridiales_216393	0.0476190476190476	0
Oscillospira_212500	0.0476190476190476	0
Bilophila_213587	0.0476190476190476	0
Ruminococcaceae_214566	0.0952380952380952	0
Ruminococcaceae_212737	0.0952380952380952	0
Parabacteroides_214350	0.0476190476190476	0
Ruminococcaceae_214194	0.0476190476190476	0
AF12_214199	0.0476190476190476	0
Parabacteroides_214385	0.0476190476190476	0
Ruminococcaceae_215925	0.0952380952380952	0
Rickettsiales_214133	0.0476190476190476	0
Rikenellaceae_213210	0.0476190476190476	0
WD2101_212652	0.0476190476190476	0
Bacteroidales_212358	0.0476190476190476	0
X.Mogibacteriaceae._215469	0.0476190476190476	0
Odoribacter_211577	0.0476190476190476	0
Lachnospiraceae_214796	0.0952380952380952	0
Bacteroides_214712	0.0476190476190476	0
Ruminococcaceae_213474	0.0476190476190476	0
Bacteroides_212209	0.0476190476190476	0
Parabacteroides_214249	0.0476190476190476	0
Oscillospira_211701	0.0476190476190476	0
Bacteroides_215442	0.0476190476190476	0
Parabacteroides_212526	0.0476190476190476	0
Veillonellaceae_215578	0.0476190476190476	0
Ruminococcus_211538	0.0476190476190476	0
Lachnospiraceae_215177	0.0476190476190476	0
Ruminococcaceae_213608	0.0476190476190476	0
Oscillospira_215145	0.0476190476190476	0
Rikenellaceae_214240	0.0476190476190476	0
acnes_213928	0.0476190476190476	0
Lachnospiraceae_213323	0.0476190476190476	0
Coriobacteriaceae_211737	0.0952380952380952	0
Bacteroides_212294	0.0476190476190476	0
Bacteroides_211479	0.0476190476190476	0
Parabacteroides_214035	0.0476190476190476	0
Ruminococcaceae_214704	0.0476190476190476	0
Erysipelotrichaceae_213294	0.0952380952380952	0
Erysipelotrichaceae_216222	0.0952380952380952	0
Ruminococcaceae_213109	0.0476190476190476	0
perfringens_212551	0.0476190476190476	0
Paenibacillus_213353	0.0476190476190476	0
Bacteroides_211443	0.0952380952380952	0
Lachnospiraceae_213429	0.0476190476190476	0
Clostridiales_211702	0.0476190476190476	0
Intrasporangiaceae_213639	0.0476190476190476	0
Bacteroidales_215641	0.0476190476190476	0
Clostridiales_215559	0.0476190476190476	0
Oscillospira_215108	0.0476190476190476	0
furcosa_215689	0.0476190476190476	0
Bacteria_215864	0.0476190476190476	0
Bacteroides_211554	0.0476190476190476	0
Ruminococcus_216214	0.0476190476190476	0
Oscillospira_211553	0.0476190476190476	0
X.Mogibacteriaceae._215331	0.0476190476190476	0
Lachnospiraceae_213499	0.0952380952380952	0
Ruminococcaceae_214267	0.0476190476190476	0
Erysipelotrichaceae_213120	0.0476190476190476	0
Bacteria_213408	0.0952380952380952	0
Bacteroides_214195	0.0952380952380952	0
Isosphaeraceae_213262	0.0476190476190476	0
Dorea_214582	0.0476190476190476	0
S24.7_216173	0.0476190476190476	0
Parabacteroides_211493	0.0476190476190476	0
Bacteroides_215653	0.0952380952380952	0
Bacteroides_214310	0.0476190476190476	0
Ruminococcaceae_214163	0.0952380952380952	0
Ruminococcaceae_214918	0.0476190476190476	0
Dorea_215605	0.0476190476190476	0
Rikenellaceae_211564	0.0476190476190476	0
Bacteroides_215843	0.0476190476190476	0
Bacteroides_214265	0.0476190476190476	0
Clostridiales_216356	0.0476190476190476	0
Veillonellaceae_212085	0.0476190476190476	0
Oscillospira_214914	0.0476190476190476	0
Oscillospira_214934	0.0476190476190476	0
Ruminococcaceae_212859	0.0476190476190476	0
Ruminococcus_211883	0.0952380952380952	0
Butyricimonas_215969	0.0952380952380952	0
furcosa_216006	0.0476190476190476	0
Geodermatophilaceae_213083	0.0476190476190476	0
Bacteroides_214215	0.0476190476190476	0
X.Mogibacteriaceae._215881	0.0476190476190476	0
Parabacteroides_212428	0.0476190476190476	0
Ruminococcus_212697	0.0476190476190476	0
Bacteroides_215210	0.0476190476190476	0
Butyricimonas_212475	0.0476190476190476	0
Thermus_212536	0.0476190476190476	0
Treponema_212822	0.0476190476190476	0
Bacteroidales_215025	0.0476190476190476	0
Ruminococcaceae_212272	0.0476190476190476	0
Erysipelotrichaceae_213559	0.0476190476190476	0
Clostridiales_214149	0.0476190476190476	0
Ruminococcaceae_214077	0.0476190476190476	0
Bacteroides_212623	0.0476190476190476	0
furcosa_212692	0.0476190476190476	0
Bacteroides_212927	0.0476190476190476	0
Coriobacteriaceae_214902	0.0952380952380952	0
Ruminococcaceae_215136	0.0476190476190476	0
Lachnospiraceae_214655	0.0476190476190476	0
Ruminococcaceae_215486	0.0476190476190476	0
salivarius_211710	0.0476190476190476	0
Bacteroides_215876	0.0476190476190476	0
Bacteroides_214301	0.0476190476190476	0
Oscillospira_214327	0.0952380952380952	0
dolichum_212043	0.0476190476190476	0
Oscillospira_216202	0.0476190476190476	0
X.Brevinematales._213981	0.0476190476190476	0
Ruminococcaceae_212169	0.0476190476190476	0
Bacteroidales_215755	0.0476190476190476	0
Bacteroides_212100	0.0952380952380952	0
Lachnospiraceae_212624	0.0952380952380952	0
Ruminococcus_215190	0.0476190476190476	0
Pirellulaceae_214808	0.0476190476190476	0
Clostridiales_212912	0.0476190476190476	0
colicanis_214270	0.0476190476190476	0
Rikenellaceae_212831	0.0476190476190476	0
Oscillospira_213291	0.0476190476190476	0
Oscillospira_215647	0.0476190476190476	0
Ruminococcaceae_211646	0.0476190476190476	0
Odoribacter_215540	0.0952380952380952	0
Bacteroides_214834	0.0476190476190476	0
Bilophila_214667	0.0952380952380952	0
Clostridiales_214736	0.0476190476190476	0
epidermidis_212042	0.0476190476190476	0
X.Mogibacteriaceae._213188	0.0476190476190476	0
Ruminococcaceae_214294	0.0952380952380952	0
Ruminococcus_214877	0.0476190476190476	0
Oscillospira_213634	0.0476190476190476	0
Lachnospiraceae_211471	0.0476190476190476	0
Erysipelotrichaceae_216101	0.0476190476190476	0
Stenotrophomonas_213357	0.0476190476190476	0
Lachnospiraceae_213770	0.0476190476190476	0
Paludibacter_213258	0.0476190476190476	0
Rikenellaceae_216433	0.0476190476190476	0
X.Mogibacteriaceae._214030	0.0952380952380952	0
Enterococcus_216288	0.0476190476190476	0
Bacteroides_212286	0.0476190476190476	0
Enterococcus_211818	0.0476190476190476	0
Rikenellaceae_215260	0.0952380952380952	0
Ruminococcaceae_213551	0.0476190476190476	0
AF12_213042	0.0476190476190476	0
Rikenellaceae_215687	0.0476190476190476	0
X.Mogibacteriaceae._214917	0.0952380952380952	0
Bacteroides_216243	0.0476190476190476	0
Ruminococcaceae_214453	0.0476190476190476	0
Ruminococcaceae_213616	0.0476190476190476	0
Lachnospiraceae_211652	0.0476190476190476	0
Rikenellaceae_213333	0.0476190476190476	0
Ruminococcaceae_215580	0.0476190476190476	0
Ruminococcaceae_212758	0.0476190476190476	0
Clostridiales_212724	0.0476190476190476	0
Bacteroides_215712	0.0476190476190476	0
Clostridiales_215815	0.0952380952380952	0
Parabacteroides_216175	0.0476190476190476	0
Bacteroides_211643	0.0476190476190476	0
Coriobacteriaceae_213277	0.0952380952380952	0
Parabacteroides_214431	0.0476190476190476	0
Odoribacter_213612	0.0476190476190476	0
Bacteroides_215456	0.0476190476190476	0
Bacteria_212081	0.0952380952380952	0
Parabacteroides_213600	0.0476190476190476	0
Akkermansia_212529	0.0952380952380952	0
Bacteroides_211853	0.0476190476190476	0
Oscillospira_213439	0.0476190476190476	0
Ruminococcaceae_216317	0.0476190476190476	0
Burkholderia_213142	0.0952380952380952	0
Erysipelotrichaceae_214097	0.0476190476190476	0
Bacteroides_214688	0.0952380952380952	0
X.Mogibacteriaceae._213196	0.0952380952380952	0
Oscillospira_215049	0.0476190476190476	0
Bacteroides_215554	0.0476190476190476	0
Clostridiales_214437	0.0476190476190476	0
Corynebacterium_211694	0.0476190476190476	0
Veillonellaceae_215005	0.0952380952380952	0
Corynebacterium_214777	0.0952380952380952	0
Parabacteroides_213336	0.0476190476190476	0
Oscillospira_213485	0.0476190476190476	0
Lachnospiraceae_212321	0.0476190476190476	0
Ruminococcus_213496	0.0476190476190476	0
Lachnospiraceae_214552	0.0476190476190476	0
RF39_212729	0.0476190476190476	0
colicanis_213436	0.0476190476190476	0
Sinobacteraceae_213569	0.0476190476190476	0
Parabacteroides_211634	0.0476190476190476	0
Bacteroides_212932	0.0952380952380952	0
Desulfovibrionaceae_215718	0.0476190476190476	0
Bacteroides_214903	0.0476190476190476	0
Parabacteroides_212142	0.0476190476190476	0
Mycoplasmataceae_214719	0.0476190476190476	0
Ruminococcaceae_212381	0.0476190476190476	0
Ruminococcus_216067	0.0476190476190476	0
Acinetobacter_214648	0.0476190476190476	0
Bacteroides_213363	0.0476190476190476	0
indistinctus_212422	0.0476190476190476	0
Clostridiales_216343	0.0476190476190476	0
Paenibacillus_212153	0.0476190476190476	0
furcosa_212120	0.0476190476190476	0
Mucispirillum_212333	0.0476190476190476	0
furcosa_214977	0.0476190476190476	0
Bacteroides_214550	0.0476190476190476	0
Dorea_215352	0.0476190476190476	0
Bacteroides_216185	0.0952380952380952	0
Odoribacter_215139	0.0952380952380952	0
Odoribacter_214906	0.0476190476190476	0
X.Weeksellaceae._213736	0.0476190476190476	0
Ruminococcaceae_212172	0.0476190476190476	0
X.Mogibacteriaceae._216383	0.0476190476190476	0
Ruminococcaceae_216287	0.0476190476190476	0
Rikenellaceae_213784	0.0476190476190476	0
Bacteroides_216132	0.0476190476190476	0
Parabacteroides_214922	0.0476190476190476	0
Clostridiales_214243	0.0476190476190476	0
Oscillospira_211508	0.0476190476190476	0
Oscillospira_214131	0.0476190476190476	0
Veillonellaceae_215055	0.0476190476190476	0
Bacillaceae_214216	0.0476190476190476	0
Parabacteroides_213630	0.0476190476190476	0
Paludibacter_215927	0.0476190476190476	0
Ruminococcaceae_213947	0.0476190476190476	0
Christensenella_216438	0.0476190476190476	0
Ruminococcaceae_213170	0.0476190476190476	0
reuszeri_215655	0.0476190476190476	0
Ruminococcus_212867	0.0952380952380952	0
Ruminococcaceae_212908	0.0952380952380952	0
Bacteroides_215289	0.0476190476190476	0
Parabacteroides_215945	0.0476190476190476	0
Bacteria_212662	0.0476190476190476	0
Rikenellaceae_213225	0.0476190476190476	0
Ruminococcaceae_215763	0.0476190476190476	0
Ruminococcaceae_213836	0.0476190476190476	0
Bacteroides_214553	0.0476190476190476	0
Lachnospiraceae_216197	0.0476190476190476	0
Lachnospiraceae_215189	0.0476190476190476	0
Ruminococcus_214213	0.0476190476190476	0
Lachnospiraceae_215732	0.0476190476190476	0
Clostridiaceae_215749	0.0476190476190476	0
Ruminococcaceae_214329	0.0476190476190476	0
Bacteroides_211709	0.0476190476190476	0
Ruminococcaceae_213420	0.0476190476190476	0
Oscillospira_212165	0.0476190476190476	0
Oscillospira_213396	0.0476190476190476	0
Ruminococcaceae_213611	0.0476190476190476	0
ramosa_214829	0.0476190476190476	0
Odoribacter_216237	0.0476190476190476	0
Odoribacter_214155	0.0476190476190476	0
Oscillospira_211463	0.0952380952380952	0
Ruminococcaceae_216417	0.0952380952380952	0
Bacteroides_214964	0.0476190476190476	0
Rikenellaceae_213061	0.0952380952380952	0
Oscillospira_213759	0.0476190476190476	0
Bacteroides_213469	0.0476190476190476	0
Bacteroidales_212083	0.0476190476190476	0
Dorea_215359	0.0476190476190476	0
PW3_216135	0.0952380952380952	0
Clostridiales_215240	0.0476190476190476	0
varians_214081	0.0476190476190476	0
Ruminococcaceae_215621	0.0476190476190476	0
Enterococcus_212648	0.0476190476190476	0
Oscillospira_215844	0.0476190476190476	0
Bacteroides_216331	0.0952380952380952	0
Ruminococcus_214517	0.0952380952380952	0
Clostridiales_212590	0.0476190476190476	0
Rikenellaceae_216198	0.0476190476190476	0
furcosa_213025	0.0476190476190476	0
Parabacteroides_212827	0.0476190476190476	0
Lachnospiraceae_211550	0.0476190476190476	0
Parabacteroides_213116	0.0952380952380952	0
Butyricimonas_212749	0.0476190476190476	0
Bacteroides_214425	0.0476190476190476	0
Lachnospiraceae_212914	0.0476190476190476	0
methylpentosum_213459	0.0476190476190476	0
Bacteroides_213215	0.0476190476190476	0
Oscillospira_215926	0.0476190476190476	0
Ruminococcus_213263	0.0952380952380952	0
Bacteroides_214959	0.0476190476190476	0
Veillonellaceae_214626	0.0476190476190476	0
Erysipelotrichaceae_213778	0.0476190476190476	0
Clostridiales_213119	0.0952380952380952	0
Oscillospira_215599	0.0476190476190476	0
distasonis_211667	0.0476190476190476	0
Oscillospira_211874	0.0476190476190476	0
Dorea_216477	0.0476190476190476	0
Lachnospiraceae_214092	0.0952380952380952	0
Ruminococcaceae_212854	0.0476190476190476	0
X.Mogibacteriaceae._214519	0.0476190476190476	0
Bacteroides_212926	0.0476190476190476	0
Cupriavidus_213884	0.0476190476190476	0
Veillonellaceae_214409	0.0952380952380952	0
Coriobacteriaceae_212635	0.0476190476190476	0
Bacteroides_215447	0.0476190476190476	0
Ruminococcaceae_214103	0.0952380952380952	0
Oscillospira_214581	0.0952380952380952	0
Parabacteroides_211467	0.0476190476190476	0
Lachnospiraceae_215495	0.0476190476190476	0
varians_213730	0.0476190476190476	0
X.Brevinematales._214183	0.0476190476190476	0
Ruminococcaceae_213079	0.0476190476190476	0
Erysipelotrichaceae_215708	0.0476190476190476	0
Erysipelotrichaceae_212305	0.0476190476190476	0
furcosa_212370	0.0476190476190476	0
Bacillus_215061	0.0476190476190476	0
Rhodocyclaceae_214263	0.0476190476190476	0
Ruminococcaceae_212723	0.0476190476190476	0
Elusimicrobiaceae_214606	0.0476190476190476	0
colicanis_213530	0.0476190476190476	0
Odoribacter_215259	0.0476190476190476	0
Clostridiales_214118	0.0476190476190476	0
Parabacteroides_214317	0.0476190476190476	0
Parabacteroides_214348	0.0476190476190476	0
Turicibacter_214128	0.0476190476190476	0
Lachnospiraceae_215218	0.0476190476190476	0
Bacteroides_215833	0.0476190476190476	0
Lachnospiraceae_214404	0.0476190476190476	0
Mucispirillum_213528	0.0952380952380952	0
Ruminococcaceae_211863	0.0476190476190476	0
Ruminococcaceae_215325	0.0476190476190476	0
Clostridiales_213182	0.0476190476190476	0
Bacteroides_215532	0.0476190476190476	0
AF12_215196	0.0952380952380952	0
Rikenellaceae_213903	0.0476190476190476	0
Oscillospira_212813	0.0476190476190476	0
Nocardioidaceae_214501	0.0476190476190476	0
Ruminococcus_214851	0.0476190476190476	0
Clostridiales_213056	0.0476190476190476	0
Bacteroides_214175	0.0476190476190476	0
Bacteroides_212625	0.0476190476190476	0
Rikenellaceae_215804	0.0476190476190476	0
Rikenellaceae_216161	0.0476190476190476	0
Bacteroides_211698	0.0476190476190476	0
Bacteroides_212700	0.0476190476190476	0
Parabacteroides_214624	0.0952380952380952	0
Bacteroidales_211625	0.0476190476190476	0
Clostridiales_212127	0.0952380952380952	0
Ruminococcus_214477	0.0476190476190476	0
Erysipelotrichaceae_212748	0.0476190476190476	0
Clostridiales_214443	0.0476190476190476	0
Bacteroides_213302	0.0476190476190476	0
furcosa_212694	0.0476190476190476	0
Bacteroides_215856	0.0476190476190476	0
Ruminococcaceae_212266	0.0476190476190476	0
Bacteroides_212016	0.0476190476190476	0
Clostridiales_214904	0.0476190476190476	0
Ruminococcaceae_212379	0.0476190476190476	0
Ruminococcus_212290	0.0476190476190476	0
Bacteroides_215787	0.0952380952380952	0
boronitolerans_215490	0.0476190476190476	0
Mycobacterium_215786	0.0476190476190476	0
Ruminococcus_215085	0.0476190476190476	0
Parabacteroides_214744	0.0476190476190476	0
Bacteroidales_213093	0.0476190476190476	0
Lachnospiraceae_213733	0.0476190476190476	0
Odoribacter_214391	0.0476190476190476	0
Bacteroides_211808	0.0476190476190476	0
Oscillospira_214873	0.0476190476190476	0
Bacteroides_214242	0.0952380952380952	0
Ruminococcus_215052	0.0476190476190476	0
Rikenellaceae_212218	0.0476190476190476	0
Rikenellaceae_216258	0.0476190476190476	0
Ruminococcaceae_215379	0.0476190476190476	0
Rikenellaceae_215696	0.0476190476190476	0
Oscillospira_211500	0.0476190476190476	0
Odoribacter_214115	0.0476190476190476	0
Ruminococcaceae_213661	0.0952380952380952	0
Bilophila_215582	0.0476190476190476	0
Ruminococcaceae_215455	0.0476190476190476	0
Rikenellaceae_212170	0.0476190476190476	0
Ruminococcaceae_212691	0.0476190476190476	0
Oscillospira_212896	0.0476190476190476	0
Clostridiales_212227	0.0476190476190476	0
Parabacteroides_216353	0.0476190476190476	0
Rikenellaceae_211437	0.0476190476190476	0
Clostridiales_215166	0.0476190476190476	0
formigenes_211867	0.0476190476190476	0
Oscillospira_214361	0.0476190476190476	0
Ruminococcus_213810	0.0476190476190476	0
Bacteroides_215968	0.0476190476190476	0
Ruminococcus_216394	0.0952380952380952	0
X.Barnesiellaceae._212087	0.0476190476190476	0
Odoribacter_213051	0.0476190476190476	0
Bacteroides_213114	0.0952380952380952	0
Desulfovibrionaceae_211631	0.0952380952380952	0
Bacteroides_214869	0.0476190476190476	0
Ruminococcaceae_215762	0.0476190476190476	0
Oscillospira_213721	0.0476190476190476	0
X.Mogibacteriaceae._216446	0.0952380952380952	0
RB40_214210	0.0476190476190476	0
Bacteroides_216278	0.0476190476190476	0
Parabacteroides_214450	0.0476190476190476	0
Bacteroides_214549	0.0952380952380952	0
Ruminococcaceae_215228	0.0476190476190476	0
Mycobacterium_211965	0.0476190476190476	0
Mucispirillum_212655	0.0476190476190476	0
Desulfovibrionaceae_214683	0.0476190476190476	0
Erysipelotrichaceae_214805	0.0476190476190476	0
Lachnospiraceae_212558	0.0952380952380952	0
Bacteroides_212419	0.0476190476190476	0
Odoribacter_216355	0.0476190476190476	0
Bacteroides_216188	0.0952380952380952	0
Erysipelotrichaceae_215150	0.0476190476190476	0
Porphyromonadaceae_214601	0.0476190476190476	0
Thermus_213946	0.0476190476190476	0
Ruminococcaceae_213992	0.0476190476190476	0
Erysipelotrichaceae_216144	0.0476190476190476	0
Bacteroides_211483	0.0476190476190476	0
colicanis_215601	0.0476190476190476	0
Oscillospira_211817	0.0476190476190476	0
RF39_214586	0.0476190476190476	0
Coriobacteriaceae_211789	0.0476190476190476	0
Oscillospira_216326	0.0476190476190476	0
Ruminococcaceae_212771	0.0476190476190476	0
Bacteroides_213515	0.0476190476190476	0
Veillonellaceae_215992	0.0476190476190476	0
Oscillospira_212041	0.0476190476190476	0
Oscillospira_216281	0.0476190476190476	0
Erysipelotrichaceae_211854	0.0476190476190476	0
Ruminococcaceae_213658	0.0476190476190476	0
Bacteroides_215636	0.0476190476190476	0
Odoribacter_212113	0.0952380952380952	0
Parabacteroides_212346	0.0476190476190476	0
Erysipelotrichaceae_213746	0.0476190476190476	0
Bacteria_215146	0.0476190476190476	0
Bilophila_213022	0.0476190476190476	0
Ruminococcus_215449	0.0476190476190476	0
Oscillospira_216390	0.0952380952380952	0
Oscillospira_211686	0.0476190476190476	0
Treponema_214773	0.0476190476190476	0
Rikenellaceae_213011	0.0476190476190476	0
Lachnospiraceae_212856	0.0476190476190476	0
Ruminococcaceae_215935	0.0476190476190476	0
Ruminococcaceae_213411	0.0476190476190476	0
Parabacteroides_214279	0.0476190476190476	0
Ruminococcaceae_212541	0.0476190476190476	0
Ruminococcus_213990	0.0476190476190476	0
Acidovorax_212332	0.0476190476190476	0
Bacteroides_213280	0.0476190476190476	0
Bacteroides_215707	0.0952380952380952	0
Bacteroides_213193	0.0476190476190476	0
Rikenellaceae_212576	0.0476190476190476	0
furcosa_211622	0.0476190476190476	0
Lachnospiraceae_213349	0.0476190476190476	0
Bacteroides_215160	0.0476190476190476	0
Bilophila_214840	0.0476190476190476	0
Rickettsiales_216084	0.0476190476190476	0
Bacteria_212267	0.0476190476190476	0
Ruminococcaceae_215344	0.0476190476190476	0
Ruminococcus_215694	0.0476190476190476	0
Treponema_214653	0.0476190476190476	0
X.Mogibacteriaceae._213186	0.0476190476190476	0
Porphyromonadaceae_215026	0.0476190476190476	0
Oscillospira_212146	0.0476190476190476	0
Ruminococcaceae_213925	0.0952380952380952	0
Ruminococcaceae_212297	0.0476190476190476	0
reuszeri_215030	0.0476190476190476	0
Enterococcus_213724	0.0476190476190476	0
Elusimicrobiaceae_211486	0.0476190476190476	0
S24.7_215646	0.0476190476190476	0
AF12_215878	0.0952380952380952	0
RF39_215241	0.0476190476190476	0
Bacteria_215624	0.0476190476190476	0
Bacteroides_215084	0.0476190476190476	0
RF39_212368	0.0476190476190476	0
Lachnospiraceae_214842	0.0476190476190476	0
Clostridiales_211523	0.0476190476190476	0
Ruminococcus_216016	0.0476190476190476	0
Coriobacteriaceae_214352	0.0476190476190476	0
Ruminococcaceae_214716	0.0476190476190476	0
Parabacteroides_213975	0.0476190476190476	0
furcosa_211448	0.0476190476190476	0
Ruminococcaceae_212116	0.0476190476190476	0
Ruminococcaceae_214642	0.0476190476190476	0
Lachnospiraceae_215962	0.0476190476190476	0
epidermidis_213045	0.0476190476190476	0
timonae_211580	0.0476190476190476	0
reuszeri_212805	0.0476190476190476	0
Erysipelotrichaceae_213456	0.0476190476190476	0
Ruminococcaceae_213807	0.0952380952380952	0
Erysipelotrichaceae_216451	0.0476190476190476	0
Oscillospira_215610	0.0476190476190476	0
Oscillospira_215550	0.0952380952380952	0
Bacteroides_215021	0.0476190476190476	0
Acinetobacter_213800	0.0952380952380952	0
Ruminococcaceae_215709	0.0952380952380952	0
Ruminococcaceae_212937	0.0476190476190476	0
Clostridiaceae_211697	0.0476190476190476	0
Bacteroides_215022	0.0952380952380952	0
Thermus_212789	0.0476190476190476	0
Parabacteroides_213355	0.0476190476190476	0
Clostridiales_214162	0.0476190476190476	0
colicanis_212557	0.0476190476190476	0
Erysipelotrichaceae_215867	0.0476190476190476	0
Ruminococcaceae_213476	0.0476190476190476	0
Ruminococcaceae_214986	0.0952380952380952	0
Bacteroides_213980	0.0476190476190476	0
Ruminococcus_215219	0.0476190476190476	0
Rikenellaceae_215000	0.0952380952380952	0
Rikenellaceae_216458	0.0476190476190476	0
Bacteroidales_213675	0.0476190476190476	0
Chloroflexi_216184	0.0952380952380952	0
Oscillospira_214064	0.0476190476190476	0
Parabacteroides_212732	0.0476190476190476	0
Dorea_214565	0.0476190476190476	0
Clostridiales_216106	0.0476190476190476	0
globerulus_211673	0.0476190476190476	0
Erysipelotrichaceae_215288	0.0476190476190476	0
Bacteroidales_215483	0.0476190476190476	0
Bacteroides_215890	0.0476190476190476	0
schindleri_214644	0.0476190476190476	0
Coriobacteriaceae_213169	0.0476190476190476	0
Clostridiales_214099	0.0952380952380952	0
Nocardioidaceae_215571	0.0952380952380952	0
Odoribacter_212393	0.0476190476190476	0
Bacteroides_213517	0.0952380952380952	0
Bacteroides_214955	0.0476190476190476	0
Oscillospira_215353	0.0476190476190476	0
Ruminococcaceae_214560	0.0476190476190476	0
Bacteroides_214093	0.0476190476190476	0
schindleri_213391	0.0952380952380952	0
Oscillospira_215537	0.0476190476190476	0
Bacteroides_216100	0.0476190476190476	0
Rikenellaceae_213656	0.0476190476190476	0
Lachnospiraceae_214666	0.0952380952380952	0
Ruminococcaceae_211960	0.0476190476190476	0
Lachnospiraceae_213695	0.0476190476190476	0
Bacteroides_215028	0.0476190476190476	0
Parabacteroides_213117	0.0952380952380952	0
Parabacteroides_215481	0.0476190476190476	0
Parabacteroides_215612	0.0476190476190476	0
Bacteroides_215782	0.0476190476190476	0
Bacillales_212185	0.0476190476190476	0
Ruminococcaceae_213723	0.0476190476190476	0
Ruminococcus_212616	0.0476190476190476	0
Ruminococcaceae_213653	0.0476190476190476	0
Ruminococcaceae_214051	0.0476190476190476	0
Ruminococcaceae_212840	0.0476190476190476	0
Clostridiales_213986	0.0476190476190476	0
Oscillospira_214649	0.0476190476190476	0
Lachnospiraceae_212119	0.0476190476190476	0
Corynebacterium_215587	0.0476190476190476	0
Oscillospira_211496	0.0952380952380952	0
Bacteroides_211451	0.0476190476190476	0
Ruminococcaceae_215659	0.0476190476190476	0
Oscillospira_215415	0.0476190476190476	0
Akkermansia_211597	0.0476190476190476	0
Paenibacillus_216402	0.0476190476190476	0
Ruminococcus_216373	0.0476190476190476	0
Bacteria_216213	0.0476190476190476	0
Clostridiales_212873	0.0476190476190476	0
Ruminococcaceae_212026	0.0476190476190476	0
Ruminococcaceae_214401	0.0476190476190476	0
Ruminococcaceae_215440	0.0952380952380952	0
Ruminococcaceae_214334	0.0952380952380952	0
formigenes_211485	0.0476190476190476	0
Parabacteroides_212407	0.0476190476190476	0
Parabacteroides_214492	0.0476190476190476	0
Rikenellaceae_214752	0.0476190476190476	0
Clostridiaceae_214765	0.0476190476190476	0
Rikenellaceae_214561	0.0476190476190476	0
distasonis_214234	0.0476190476190476	0
Ruminococcus_215581	0.0476190476190476	0
Ruminococcaceae_213659	0.0476190476190476	0
Rikenellaceae_212318	0.0476190476190476	0
Bacteroides_211985	0.0476190476190476	0
Lachnospiraceae_215899	0.0476190476190476	0
Odoribacter_212713	0.0952380952380952	0
Lachnospiraceae_215974	0.0476190476190476	0
Parabacteroides_214679	0.0476190476190476	0
schindleri_213495	0.0476190476190476	0
Coriobacteriaceae_212025	0.0476190476190476	0
schindleri_212843	0.0476190476190476	0
Bacteria_212656	0.0476190476190476	0
Clostridiales_211628	0.0476190476190476	0
Bacteria_213296	0.0476190476190476	0
Ruminococcaceae_214473	0.0952380952380952	0
ramosum_213585	0.0476190476190476	0
Parabacteroides_214007	0.0476190476190476	0
Ruminococcaceae_212111	0.0952380952380952	0
Odoribacter_216049	0.0476190476190476	0
Rikenellaceae_212397	0.0476190476190476	0
Bacteroides_213176	0.0476190476190476	0
Parabacteroides_212392	0.0476190476190476	0
Bacteroides_214328	0.0952380952380952	0
Parabacteroides_214790	0.0476190476190476	0
Bacillaceae_213716	0.0476190476190476	0
acnes_215053	0.0476190476190476	0
Bacteroides_215594	0.0476190476190476	0
Bacteroides_213218	0.0952380952380952	0
Parabacteroides_215458	0.0476190476190476	0
Ruminococcaceae_215579	0.0476190476190476	0
Ruminococcaceae_215698	0.0476190476190476	0
Bacteroidales_212583	0.0476190476190476	0
Ruminococcaceae_213267	0.0952380952380952	0
Coriobacteriaceae_212769	0.0476190476190476	0
Catellatospora_211621	0.0476190476190476	0
RF39_213331	0.0476190476190476	0
Clostridiales_211569	0.0476190476190476	0
Odoribacter_216412	0.0476190476190476	0
Veillonellaceae_213164	0.0476190476190476	0
Rikenellaceae_212505	0.0476190476190476	0
Bacteroides_212637	0.0476190476190476	0
Clostridiales_216336	0.0952380952380952	0
Bacteroides_212308	0.0476190476190476	0
Bacteroidales_216000	0.0952380952380952	0
Bacteroides_212673	0.0476190476190476	0
Lachnospiraceae_213237	0.0476190476190476	0
Bacteroidales_216030	0.0476190476190476	0
Bacteroides_215597	0.0476190476190476	0
Bacteroides_214174	0.0476190476190476	0
Coriobacteriaceae_214214	0.0476190476190476	0
Bacteroides_213937	0.0476190476190476	0
Parabacteroides_214074	0.0952380952380952	0
Parabacteroides_211906	0.0476190476190476	0
Erysipelotrichaceae_213794	0.0476190476190476	0
Oscillospira_213698	0.0476190476190476	0
Bacteroidales_215453	0.0476190476190476	0
Lachnospiraceae_216472	0.0476190476190476	0
Spirosoma_215132	0.0476190476190476	0
perfringens_216293	0.0952380952380952	0
Ruminococcaceae_213253	0.0476190476190476	0
Bacteroides_216055	0.0476190476190476	0
Bacteria_213699	0.0476190476190476	0
Ruminococcaceae_211490	0.0476190476190476	0
Oscillospira_212862	0.0476190476190476	0
Ruminococcaceae_212802	0.0476190476190476	0
Erysipelotrichaceae_211963	0.0476190476190476	0
Ruminococcaceae_215269	0.0476190476190476	0
Ruminococcaceae_215370	0.0476190476190476	0
Oscillospira_216270	0.0476190476190476	0
Parabacteroides_215388	0.0476190476190476	0
Parabacteroides_212021	0.0476190476190476	0
Oscillospira_212151	0.0476190476190476	0
Ruminococcaceae_212268	0.0952380952380952	0
Butyricimonas_215692	0.0476190476190476	0
Oscillospira_212271	0.0476190476190476	0
Bacteria_213076	0.0476190476190476	0
Porphyromonadaceae_211991	0.0476190476190476	0
Flavobacterium_216350	0.0476190476190476	0
Odoribacter_212133	0.0476190476190476	0
Clostridiales_214039	0.0476190476190476	0
Bacteroides_215339	0.0476190476190476	0
Clostridiales_211961	0.0476190476190476	0
Bacteria_215064	0.0476190476190476	0
AF12_213984	0.0476190476190476	0
Treponema_212108	0.0476190476190476	0
Lachnospiraceae_214932	0.0476190476190476	0
Lachnospiraceae_215345	0.0476190476190476	0
Ruminococcaceae_211572	0.0476190476190476	0
Ruminococcaceae_211533	0.0476190476190476	0
Parabacteroides_212851	0.0476190476190476	0
Clostridiales_213135	0.0476190476190476	0
Ruminococcaceae_213044	0.0952380952380952	0
Bacteroides_216014	0.0476190476190476	0
Rikenellaceae_215299	0.0476190476190476	0
Oscillospira_214068	0.0476190476190476	0
Ruminococcaceae_215915	0.0476190476190476	0
Oscillospira_213644	0.0952380952380952	0
Bacteroides_215459	0.0476190476190476	0
Oscillospira_213529	0.0476190476190476	0
Ruminococcaceae_216128	0.0476190476190476	0
Lachnospiraceae_215294	0.0476190476190476	0
Clostridiales_213918	0.0476190476190476	0
X.Weeksellaceae._211703	0.0476190476190476	0
Ruminococcaceae_216228	0.0476190476190476	0
Rikenellaceae_212196	0.0476190476190476	0
Bacteroides_214366	0.0476190476190476	0
Ruminococcaceae_216099	0.0476190476190476	0
Bacteroidales_212008	0.0476190476190476	0
Odoribacter_211706	0.0952380952380952	0
Corynebacterium_213066	0.0476190476190476	0
Bacteria_216072	0.0952380952380952	0
Parabacteroides_212719	0.0476190476190476	0
Bacteroides_211786	0.0476190476190476	0
Parabacteroides_216421	0.0476190476190476	0
Erysipelotrichaceae_215947	0.0476190476190476	0
Ruminococcaceae_211999	0.0476190476190476	0
Dorea_215465	0.0476190476190476	0
baratii_212950	0.0476190476190476	0
Oscillospira_215091	0.0476190476190476	0
Rickettsiales_216430	0.0476190476190476	0
Thermus_215956	0.0476190476190476	0
Erysipelotrichaceae_211663	0.0476190476190476	0
Lachnospiraceae_215542	0.0476190476190476	0
Oscillospira_214502	0.0952380952380952	0
Bacteroides_212237	0.0476190476190476	0
Erysipelotrichaceae_214508	0.0952380952380952	0
Bacteroides_212283	0.0476190476190476	0
X.Barnesiellaceae._213190	0.0952380952380952	0
Aquicella_212328	0.0476190476190476	0
X.Barnesiellaceae._213148	0.0952380952380952	0
Bacteroidales_215205	0.0476190476190476	0
Odoribacter_211708	0.0952380952380952	0
perfringens_212371	0.0476190476190476	0
Oscillospira_214389	0.0952380952380952	0
Bacteroides_215014	0.0476190476190476	0
Oscillospira_216182	0.0476190476190476	0
colicanis_211585	0.0476190476190476	0
Bacteroides_215848	0.0476190476190476	0
Bacteria_213403	0.0476190476190476	0
Bacteroides_213256	0.0476190476190476	0
Rikenellaceae_212355	0.0476190476190476	0
Bacteroides_212750	0.0476190476190476	0
Ruminococcaceae_215684	0.0952380952380952	0
Parabacteroides_215247	0.0476190476190476	0
Paenibacillus_212960	0.0476190476190476	0
Bacteroides_213950	0.0476190476190476	0
Veillonellaceae_215435	0.0476190476190476	0
Christensenellaceae_212345	0.0476190476190476	0
X.Mogibacteriaceae._216475	0.0476190476190476	0
Ruminococcus_212366	0.0476190476190476	0
Ruminococcus_213128	0.0476190476190476	0
Bacteroidales_213310	0.0476190476190476	0
Veillonellaceae_214713	0.0952380952380952	0
Lachnospiraceae_215901	0.0476190476190476	0
Ruminococcus_213392	0.0952380952380952	0
Lachnospiraceae_214630	0.0476190476190476	0
baratii_215513	0.0476190476190476	0
Rhodococcus_213844	0.0476190476190476	0
Veillonellaceae_215543	0.0476190476190476	0
Coriobacteriaceae_214774	0.0476190476190476	0
Clostridiales_215330	0.0476190476190476	0
Bacteria_216466	0.0476190476190476	0
Ruminococcaceae_213711	0.0476190476190476	0
Oscillospira_214759	0.0476190476190476	0
Bacteroides_213943	0.0476190476190476	0
Bacteroides_214372	0.0476190476190476	0
X.Mogibacteriaceae._211858	0.0476190476190476	0
Ruminococcaceae_213464	0.0476190476190476	0
Clostridiales_215570	0.0476190476190476	0
Clostridiales_215493	0.0952380952380952	0
Odoribacter_212783	0.0476190476190476	0
Bacteroidales_212420	0.0476190476190476	0
Ruminococcaceae_215479	0.0476190476190476	0
HA64_215516	0.0476190476190476	0
Bacteroidales_215393	0.0476190476190476	0
Odoribacter_215555	0.0476190476190476	0
Clostridiales_212102	0.0476190476190476	0
Bacteroides_215851	0.0476190476190476	0
Lachnospiraceae_214931	0.0476190476190476	0
Rikenellaceae_212315	0.0952380952380952	0
Ruminococcaceae_216308	0.0476190476190476	0
Erysipelotrichaceae_216342	0.0476190476190476	0
Akkermansia_213838	0.0476190476190476	0
Bacteroides_214720	0.0952380952380952	0
colicanis_216058	0.0476190476190476	0
Bacteroides_215451	0.0476190476190476	0
Rikenellaceae_216460	0.0476190476190476	0
Ruminococcaceae_214224	0.0476190476190476	0
Erysipelotrichaceae_214075	0.0476190476190476	0
Clostridiales_212848	0.0476190476190476	0
Ruminococcaceae_212556	0.0476190476190476	0
Clostridiales_211801	0.0476190476190476	0
Bacteroidales_216361	0.0952380952380952	0
Treponema_212351	0.0476190476190476	0
Oscillospira_212766	0.0476190476190476	0
Bacteroides_213767	0.0476190476190476	0
Oscillospira_215065	0.0476190476190476	0
Ruminococcaceae_213823	0.0476190476190476	0
Parabacteroides_213580	0.0476190476190476	0
Clostridiales_211849	0.0476190476190476	0
Bacteroides_212476	0.0476190476190476	0
Ruminococcaceae_214312	0.0952380952380952	0
Ruminococcaceae_213916	0.0476190476190476	0
Parabacteroides_213314	0.0476190476190476	0
pneumophila_213731	0.0476190476190476	0
Lachnospiraceae_214241	0.0476190476190476	0
X.Mogibacteriaceae._213197	0.0952380952380952	0
Parabacteroides_214705	0.0476190476190476	0
Butyricimonas_212736	0.0476190476190476	0
Ruminococcus_214252	0.0952380952380952	0
X.Mogibacteriaceae._214551	0.0476190476190476	0
Bacteroides_212279	0.0476190476190476	0
Ruminococcaceae_214671	0.0952380952380952	0
Oscillospira_215473	0.0476190476190476	0
Akkermansia_211664	0.0476190476190476	0
Lachnospiraceae_212424	0.0476190476190476	0
AF12_216071	0.0952380952380952	0
Ruminococcaceae_214157	0.0952380952380952	0
Oscillospira_213389	0.0952380952380952	0
Odoribacter_214295	0.0476190476190476	0
Lachnospiraceae_211653	0.0476190476190476	0
Ruminococcaceae_213620	0.0952380952380952	0
Clostridiales_214273	0.0476190476190476	0
Erysipelotrichaceae_211581	0.0476190476190476	0
Bacteroides_211864	0.0476190476190476	0
Bacteroides_212124	0.0476190476190476	0
Veillonellaceae_213828	0.0476190476190476	0
Bacteroidales_216242	0.0952380952380952	0
Blautia_213434	0.0476190476190476	0
Erysipelotrichaceae_214280	0.0476190476190476	0
Bacteroides_212494	0.0476190476190476	0
Paludibacter_215502	0.0476190476190476	0
Oscillospira_211594	0.0952380952380952	0
Dorea_214338	0.0476190476190476	0
Erysipelotrichaceae_213168	0.0476190476190476	0
X.Mogibacteriaceae._212901	0.0476190476190476	0
Ruminococcaceae_211800	0.0952380952380952	0
Micrococcus_214292	0.0476190476190476	0
Bacteroidales_215118	0.0476190476190476	0
Parabacteroides_214476	0.0476190476190476	0
Parabacteroides_215660	0.0476190476190476	0
Rikenellaceae_215776	0.0476190476190476	0
Bacteria_212234	0.0476190476190476	0
Lachnospiraceae_214417	0.0476190476190476	0
Oscillospira_214794	0.0476190476190476	0
Ruminococcus_213428	0.0476190476190476	0
Paludibacter_215671	0.0476190476190476	0
Bacteria_211821	0.0476190476190476	0
Oscillospira_212427	0.0476190476190476	0
Ruminococcus_215894	0.0476190476190476	0
Bacteroides_212144	0.0476190476190476	0
Ruminococcus_214470	0.0476190476190476	0
Odoribacter_215780	0.0476190476190476	0
Oscillospira_216174	0.0476190476190476	0
Ruminococcaceae_215120	0.0476190476190476	0
X.Mogibacteriaceae._211830	0.0476190476190476	0
Clostridiales_212603	0.0952380952380952	0
reuszeri_212878	0.0476190476190476	0
Oscillospira_212009	0.0952380952380952	0
Lachnospiraceae_214670	0.0476190476190476	0
Ruminococcaceae_214130	0.0476190476190476	0
Clostridiales_214383	0.0476190476190476	0
Odoribacter_215286	0.0476190476190476	0
Odoribacter_214837	0.0952380952380952	0
reuszeri_212720	0.0476190476190476	0
Bacteroides_211944	0.0952380952380952	0
Bacteroides_212423	0.0476190476190476	0
Parabacteroides_213088	0.0476190476190476	0
Erysipelotrichaceae_215239	0.0952380952380952	0
Acidovorax_211954	0.0476190476190476	0
Odoribacter_211442	0.0476190476190476	0
Bacteroidales_216123	0.0476190476190476	0
Oscillospira_211454	0.0476190476190476	0
Oscillospira_216003	0.0476190476190476	0
Oscillospira_214197	0.0476190476190476	0
Bacteroides_216028	0.0476190476190476	0
Ruminococcaceae_212686	0.0476190476190476	0
Veillonellaceae_212156	0.0476190476190476	0
Thermus_211947	0.0952380952380952	0
Parabacteroides_213238	0.0476190476190476	0
Ruminococcaceae_214050	0.0476190476190476	0
Erysipelotrichaceae_211573	0.0476190476190476	0
dolichum_213107	0.0476190476190476	0
Ruminococcus_214597	0.0952380952380952	0
Bacteroides_215224	0.0476190476190476	0
X.Mogibacteriaceae._215880	0.0476190476190476	0
Ruminococcaceae_214442	0.0952380952380952	0
Lachnospiraceae_214325	0.0952380952380952	0
Bacteroides_212186	0.0476190476190476	0
dolichum_214229	0.0476190476190476	0
Bacteroidales_215315	0.0476190476190476	0
X.Mogibacteriaceae._211739	0.0476190476190476	0
Enterococcus_213602	0.0476190476190476	0
Lachnospiraceae_214123	0.0952380952380952	0
Ruminococcaceae_213149	0.0476190476190476	0
Bacteroides_212657	0.0476190476190476	0
Butyricimonas_214941	0.0476190476190476	0
Lachnospiraceae_212340	0.0476190476190476	0
Ruminococcaceae_215310	0.0952380952380952	0
Parabacteroides_214600	0.0952380952380952	0
X.Mogibacteriaceae._213067	0.0476190476190476	0
S24.7_211562	0.0476190476190476	0
Parabacteroides_215358	0.0476190476190476	0
baratii_214299	0.0476190476190476	0
Ruminococcaceae_213031	0.0476190476190476	0
Rikenellaceae_214629	0.0476190476190476	0
X.Mogibacteriaceae._213532	0.0476190476190476	0
X.Mogibacteriaceae._213914	0.0476190476190476	0
Christensenella_213789	0.0476190476190476	0
Oscillospira_211802	0.0952380952380952	0
Parabacteroides_216196	0.0476190476190476	0
AF12_213285	0.0476190476190476	0
Bacteroides_212808	0.0476190476190476	0
schindleri_215035	0.0476190476190476	0
Ruminococcaceae_213201	0.0952380952380952	0
Rikenellaceae_216310	0.0476190476190476	0
AF12_213572	0.0476190476190476	0
Parabacteroides_213514	0.0476190476190476	0
Clostridiales_213886	0.0476190476190476	0
Parabacteroides_215895	0.0476190476190476	0
Dermacoccus_216162	0.0476190476190476	0
X.Weeksellaceae._211949	0.0476190476190476	0
Bacteroides_214827	0.0476190476190476	0
Ruminococcaceae_216487	0.0476190476190476	0
Odoribacter_216248	0.0952380952380952	0
Ruminococcus_211504	0.0476190476190476	0
Ruminococcus_212847	0.0476190476190476	0
Bacteroides_212740	0.0476190476190476	0
Parabacteroides_214388	0.0952380952380952	0
Ruminococcaceae_214193	0.0952380952380952	0
Veillonellaceae_211526	0.0476190476190476	0
Erysipelotrichaceae_215135	0.0476190476190476	0
Oscillospira_212734	0.0476190476190476	0
Dorea_216305	0.0952380952380952	0
Lachnospiraceae_213997	0.0476190476190476	0
Dorea_215785	0.0476190476190476	0
X.Mogibacteriaceae._212233	0.0952380952380952	0
Ruminococcaceae_212585	0.0476190476190476	0
Lachnospiraceae_213552	0.0476190476190476	0
Ruminococcaceae_213747	0.0952380952380952	0
Coriobacteriaceae_216296	0.0476190476190476	0
Rickettsiales_213700	0.0476190476190476	0
RF39_215001	0.0952380952380952	0
Oscillospira_215268	0.0476190476190476	0
Bacteroides_212524	0.0952380952380952	0
Clostridiales_213413	0.0476190476190476	0
Clostridiales_215161	0.0952380952380952	0
Bacteroides_213906	0.0952380952380952	0
Odoribacter_216062	0.0476190476190476	0
Lachnospiraceae_214396	0.0476190476190476	0
Sinobacteraceae_211908	0.0476190476190476	0
Parabacteroides_214146	0.0952380952380952	0
Ruminococcaceae_215936	0.0476190476190476	0
Bacteroides_214928	0.0476190476190476	0
distasonis_212799	0.0476190476190476	0
Bacteroides_215668	0.0476190476190476	0
Erysipelotrichaceae_216453	0.0476190476190476	0
Ruminococcus_214657	0.0476190476190476	0
Ruminococcaceae_213516	0.0952380952380952	0
Rikenellaceae_216405	0.0952380952380952	0
Rikenellaceae_213646	0.0952380952380952	0
gordonii_211466	0.0952380952380952	0
Ruminococcaceae_213969	0.0952380952380952	0
Ruminococcaceae_215309	0.0476190476190476	0
Bacteroides_213863	0.0476190476190476	0
Clostridiales_215050	0.0952380952380952	0
Dorea_214784	0.0952380952380952	0
indistinctus_213965	0.0476190476190476	0
Clostridiales_211757	0.0476190476190476	0
Ruminococcaceae_215832	0.0476190476190476	0
Parabacteroides_215685	0.0476190476190476	0
Odoribacter_215535	0.0476190476190476	0
Odoribacter_215016	0.0476190476190476	0
Bacteroides_212487	0.0476190476190476	0
Clostridiales_212943	0.0476190476190476	0
Rikenellaceae_212741	0.0952380952380952	0
Erysipelotrichaceae_214781	0.0476190476190476	0
Ruminococcaceae_213511	0.0952380952380952	0
Enterococcus_213735	0.0476190476190476	0
furcosa_213871	0.0952380952380952	0
Bacteroides_216476	0.0476190476190476	0
Ruminococcaceae_214855	0.0952380952380952	0
Oscillospira_212984	0.0476190476190476	0
Lachnospiraceae_214692	0.0476190476190476	0
Bacteroides_211687	0.0476190476190476	0
Lachnospiraceae_211770	0.0476190476190476	0
Parabacteroides_212080	0.0476190476190476	0
Christensenellaceae_214763	0.0952380952380952	0
reuszeri_215404	0.0952380952380952	0
Coriobacteriaceae_216252	0.0476190476190476	0
schindleri_212816	0.0476190476190476	0
Oscillospira_213978	0.0952380952380952	0
Ruminococcaceae_214592	0.0476190476190476	0
Bacteroides_212130	0.0476190476190476	0
Clostridiales_214166	0.0476190476190476	0
Odoribacter_215817	0.0476190476190476	0
Bacteroidales_215257	0.0952380952380952	0
Treponema_215616	0.0476190476190476	0
Ruminococcus_211921	0.0476190476190476	0
X.Mogibacteriaceae._214684	0.0476190476190476	0
Ruminococcaceae_212400	0.0952380952380952	0
Lachnospiraceae_214520	0.0476190476190476	0
X.Mogibacteriaceae._211811	0.0476190476190476	0
Bacteroides_214005	0.0476190476190476	0
Lachnospiraceae_211981	0.0476190476190476	0
Bacteria_211593	0.0476190476190476	0
Acidobacteria_212293	0.0476190476190476	0
X.Mogibacteriaceae._215556	0.0476190476190476	0
Ruminococcaceae_214859	0.0476190476190476	0
Bacteria_213933	0.0476190476190476	0
Bacteroides_213362	0.0476190476190476	0
Dorea_216192	0.0476190476190476	0
Lachnospiraceae_213927	0.0476190476190476	0
Ruminococcaceae_211649	0.0476190476190476	0
Lachnospiraceae_214192	0.0952380952380952	0
Odoribacter_214298	0.0952380952380952	0
Clostridiales_212817	0.0476190476190476	0
Parabacteroides_211998	0.0476190476190476	0
Parabacteroides_214440	0.0476190476190476	0
Bacteroidales_212670	0.0476190476190476	0
Erysipelotrichaceae_215766	0.0476190476190476	0
Bacteroides_215536	0.0476190476190476	0
Burkholderia_214269	0.0476190476190476	0
Desulfovibrionaceae_214483	0.0476190476190476	0
Oscillospira_215691	0.0952380952380952	0
Ruminococcaceae_212013	0.0476190476190476	0
Lachnospiraceae_214151	0.0952380952380952	0
Bacteroides_212301	0.0952380952380952	0
Lachnospiraceae_213667	0.0476190476190476	0
Dorea_213490	0.0476190476190476	0
Ruminococcaceae_216047	0.0952380952380952	0
Clostridiales_214988	0.0476190476190476	0
Bacteroides_213189	0.0952380952380952	0
Bacteroides_214833	0.0476190476190476	0
Bacteroides_214008	0.0952380952380952	0
Tenericutes_214516	0.0952380952380952	0
Bacteroides_214472	0.0952380952380952	0
Bacteroides_214412	0.0952380952380952	0
Lachnospiraceae_212121	0.0476190476190476	0
Bacteroides_216324	0.0476190476190476	0
Odoribacter_213156	0.0476190476190476	0
Ruminococcaceae_215566	0.0476190476190476	0
Clostridiales_213454	0.0476190476190476	0
X.Mogibacteriaceae._213501	0.0476190476190476	0
Bilophila_212342	0.0476190476190476	0
Ruminococcaceae_216400	0.0952380952380952	0
Bacteroidales_216479	0.0952380952380952	0
Parabacteroides_214979	0.0476190476190476	0
Clostridiales_213255	0.0952380952380952	0
Rikenellaceae_213546	0.0476190476190476	0
Bacteroides_211506	0.0476190476190476	0
Clostridiales_211567	0.0476190476190476	0
Ruminococcaceae_211723	0.0952380952380952	0
Bacteroides_214119	0.0952380952380952	0
Paludibacter_213440	0.0476190476190476	0
Parabacteroides_216095	0.0476190476190476	0
Christensenellaceae_215222	0.0476190476190476	0
Erysipelotrichaceae_214506	0.0476190476190476	0
Butyricimonas_216115	0.0476190476190476	0
Bacteroides_212679	0.0476190476190476	0
Ruminococcaceae_212610	0.0476190476190476	0
Paenibacillus_216406	0.0476190476190476	0
furcosa_215680	0.0476190476190476	0
Clostridium_214948	0.0476190476190476	0
Clostridiales_213901	0.0476190476190476	0
Ruminococcaceae_215511	0.0952380952380952	0
Tenericutes_211450	0.0476190476190476	0
Oscillospira_216129	0.0476190476190476	0
Vibrionales_461387	0	0.166666666666667
Halomonas_459962	0	0.166666666666667
Alteromonas_459712	0	0.166666666666667
mitochondria_460638	0	0.0333333333333333
Azospirillum_440392	0.0476190476190476	0
Bacillales_460903	0	0.0333333333333333
Porphyromonas_459726	0	0.0333333333333333
adhaesivum_460896	0	0.2
Porphyromonas_461393	0	0.0666666666666667
intermedia_461796	0	0.166666666666667
kroppenstedtii_460738	0	0.233333333333333
Brachybacterium_459932	0	0.0333333333333333
Xanthomonadaceae_459295	0	0.0666666666666667
Dysgonomonas_445842	0.142857142857143	0
Streptomyces_459772	0	0.0333333333333333
Geodermatophilaceae_461333	0	0.0333333333333333
vinacea_458538	0	0.0333333333333333
parainfluenzae_458781	0	0.333333333333333
Leptotrichia_459359	0	0.0333333333333333
Prevotella_459384	0	0.0333333333333333
Devosia_460529	0	0.0666666666666667
Deinococcus_461830	0	0.0333333333333333
Neisseriaceae_460521	0	0.366666666666667
Moraxella_460230	0	0.0333333333333333
Sphingomonadaceae_459188	0	0.0333333333333333
Nocardioidaceae_461915	0	0.0333333333333333
Ruminococcus_430509	0.0476190476190476	0
Solirubrobacterales_461111	0	0.0333333333333333
aureum_311731	0.0952380952380952	0
Anaerococcus_461276	0	0.1
lwoffii_458565	0	0.0333333333333333
Corynebacterium_459110	0	0.0333333333333333
Methylosinus_439856	0.0476190476190476	0
Acinetobacter_459166	0	0.0333333333333333
Comamonadaceae_460570	0	0.0333333333333333
Clostridium_313406	0.0476190476190476	0
WAL_1855D_459007	0	0.0333333333333333
Thermus_460897	0	0.0333333333333333
Peptostreptococcus_459149	0	0.166666666666667
Rhodobacteraceae_459368	0	0.0333333333333333
Clostridiales_456888	0	0.133333333333333
Phenylobacterium_456293	0	0.0333333333333333
orale_458731	0	0.166666666666667
Selenomonas_460022	0	0.266666666666667
Leptotrichia_458794	0	0.0333333333333333
Pseudoalteromonas_313486	0.0476190476190476	0
Prevotella_459911	0	0.0333333333333333
Psychrobacter_310013	0.0476190476190476	0
Paludibacter_456068	0	0.0666666666666667
Haemophilus_459376	0	0.166666666666667
Thermobifida_457803	0	0.0333333333333333
nanceiensis_460629	0	0.0333333333333333
Fusobacterium_458719	0	0.233333333333333
Peptoniphilus_459609	0	0.1
Acidaminococcus_461613	0	0.2
Veillonellaceae_458668	0	0.0333333333333333
Rhizobium_312434	0.0476190476190476	0
Coprococcus_459997	0	0.0333333333333333
X.Prevotella._460979	0	0.233333333333333
Nocardioidaceae_459576	0	0.0333333333333333
Prevotella_461400	0	0.0333333333333333
X1.68_461871	0	0.0333333333333333
Lachnobacterium_460375	0	0.0333333333333333
Veillonella_460002	0	0.0333333333333333
Dialister_458768	0	0.0666666666666667
X.Prevotella._459280	0	0.0333333333333333
Dialister_457730	0	0.0666666666666667
copri_457627	0	0.333333333333333
prausnitzii_460011	0	0.0333333333333333
D168_459187	0	0.0333333333333333
Clostridiales_312577	0.0952380952380952	0
Bacteria_309994	0.333333333333333	0
Gemmataceae_309273	0.0952380952380952	0
Bacteria_313218	0.0476190476190476	0
Stramenopiles_307971	0.19047619047619	0
PW3_309179	0.0476190476190476	0
Bacillales_313567	0.0952380952380952	0
Bacteria_309014	0.0476190476190476	0
Porphyromonadaceae_310460	0.0476190476190476	0
Christensenellaceae_308481	0.0476190476190476	0
Candidatus.Xiphinematobacter_312769	0.0476190476190476	0
Polyangiaceae_308109	0.0952380952380952	0
Flavobacteriaceae_309193	0.0952380952380952	0
Alicyclobacillus_313607	0.0476190476190476	0
PW3_307950	0.19047619047619	0
methylpentosum_309319	0.0952380952380952	0
Isosphaeraceae_308336	0.0952380952380952	0
DA101_311945	0.0476190476190476	0
A4b_308548	0.0476190476190476	0
Christensenellaceae_308716	0.0476190476190476	0
Ruminococcaceae_308394	0.0476190476190476	0
ACK.M1_309645	0.0476190476190476	0
PW3_312189	0.0952380952380952	0
Desulfovibrionaceae_310135	0.19047619047619	0
Micromonosporaceae_308456	0.0476190476190476	0
Clostridiales_310352	0.0476190476190476	0
Streptophyta_313789	0.0476190476190476	0
Ruminococcaceae_313348	0.0476190476190476	0
diminuta_308482	0.0476190476190476	0
mizutaii_311669	0.0476190476190476	0
RF39_312961	0.142857142857143	0
Corynebacterium_308288	0.0476190476190476	0
Syntrophobacteraceae_314174	0.0476190476190476	0
melaninogenica_312465	0.0476190476190476	0
Syntrophus_309652	0.0476190476190476	0
Oscillospira_310649	0.0476190476190476	0
Ruminococcaceae_314323	0.0476190476190476	0
Bacteria_313050	0.0476190476190476	0
Stramenopiles_313194	0.0476190476190476	0
Ruminococcaceae_310775	0.333333333333333	0
Acinetobacter_309403	0.142857142857143	0
mobilis_308483	0.0476190476190476	0
Solirubrobacterales_313638	0.0476190476190476	0
Streptophyta_313261	0.0952380952380952	0
Ruminococcaceae_309628	0.0476190476190476	0
Deltaproteobacteria_312810	0.333333333333333	0
bacteriovorus_308382	0.0952380952380952	0
Spirosoma_309545	0.0476190476190476	0
Christensenellaceae_314160	0.0476190476190476	0
Chlamydiales_309758	0.0476190476190476	0
Chitinophagaceae_307989	0.142857142857143	0
tertiolecta_309662	0.0476190476190476	0
Beijerinckiaceae_307944	0.142857142857143	0
Clostridiales_313995	0.0476190476190476	0
Actinomycetales_311840	0.0476190476190476	0
Alphaproteobacteria_308765	0.142857142857143	0
Enterobacteriaceae_314025	0.19047619047619	0
Gemmata_314152	0.0952380952380952	0
Parabacteroides_308236	0.0476190476190476	0
Paludibacter_310574	0.0476190476190476	0
PeHg47_313940	0.333333333333333	0
Bacteria_309139	0.0476190476190476	0
Sphingobacteriaceae_310215	0.0476190476190476	0
Thermomonas_313102	0.0476190476190476	0
Desulfovibrionaceae_309723	0.333333333333333	0
Candidatus.Xiphinematobacter_313287	0.0476190476190476	0
Methylocystaceae_314192	0.142857142857143	0
Bdellovibrio_312266	0.0476190476190476	0
Pirellulaceae_307929	0.333333333333333	0
amarae_309825	0.0476190476190476	0
amblystomatis_309197	0.0476190476190476	0
Sediminibacterium_310677	0.238095238095238	0
Ellin329_310041	0.0952380952380952	0
parvula_307891	0.0476190476190476	0
Actinomycetales_312940	0.0476190476190476	0
Bacteria_308396	0.0476190476190476	0
Chitinophagaceae_313654	0.0476190476190476	0
mitochondria_309305	0.19047619047619	0
Clostridiales_312470	0.142857142857143	0
Bacteroides_312472	0.0476190476190476	0
Ruminococcaceae_313271	0.0476190476190476	0
Ruminococcaceae_311289	0.142857142857143	0
Methylocystaceae_311755	0.0476190476190476	0
Clostridiales_309733	0.0476190476190476	0
Pseudomonadales_312411	0.0476190476190476	0
Clostridiales_311614	0.0476190476190476	0
Desulfovibrionaceae_308277	0.333333333333333	0
Ruminococcaceae_314318	0.333333333333333	0
Coxiellaceae_313164	0.19047619047619	0
Ellin6529_309909	0.0476190476190476	0
Ruminococcaceae_310321	0.0476190476190476	0
Veillonellaceae_314071	0.0476190476190476	0
Clostridiales_311985	0.333333333333333	0
Ruminococcaceae_312129	0.0476190476190476	0
ramosa_313966	0.0476190476190476	0
Bacillales_312567	0.0476190476190476	0
Gemmataceae_311619	0.0952380952380952	0
Sphingomonas_308567	0.0476190476190476	0
Dethiosulfovibrionaceae_309283	0.0952380952380952	0
Mycobacterium_311853	0.0476190476190476	0
Myxococcales_311765	0.0952380952380952	0
Bacteria_309497	0.333333333333333	0
Clostridiales_310239	0.0476190476190476	0
Clostridiales_311837	0.0476190476190476	0
Micromonosporaceae_312194	0.0476190476190476	0
Pseudomonas_312599	0.19047619047619	0
Clostridiales_314265	0.0476190476190476	0
Bacteroidales_309494	0.0476190476190476	0
Rhizobiales_311609	0.0476190476190476	0
Veillonellaceae_311693	0.238095238095238	0
Clostridiales_310520	0.238095238095238	0
Candidatus.Xiphinematobacter_309927	0.0952380952380952	0
Flavobacteriales_309629	0.0476190476190476	0
Clostridiales_309269	0.0476190476190476	0
mitochondria_310846	0.0476190476190476	0
Enterobacteriaceae_308545	0.333333333333333	0
Desulfovibrionaceae_309841	0.333333333333333	0
Turicibacter_312428	0.0476190476190476	0
Thermogemmatisporaceae_309507	0.0476190476190476	0
Ruminococcaceae_310384	0.0476190476190476	0
Ruminococcaceae_313052	0.333333333333333	0
Clostridiales_310955	0.0476190476190476	0
Legionellaceae_312685	0.285714285714286	0
Bacteria_311038	0.0476190476190476	0
succinicans_314023	0.0476190476190476	0
Epulopiscium_308505	0.0476190476190476	0
Comamonadaceae_309478	0.0952380952380952	0
Bacteroidales_311643	0.0476190476190476	0
Stramenopiles_310154	0.333333333333333	0
ovatus_311639	0.285714285714286	0
Oscillospira_310596	0.238095238095238	0
Rikenellaceae_310804	0.0952380952380952	0
Verrucomicrobiaceae_308757	0.333333333333333	0
granulorum_310748	0.0476190476190476	0
Pseudomonadaceae_308618	0.0476190476190476	0
Myxococcales_311327	0.0476190476190476	0
Mucispirillum_308252	0.0476190476190476	0
Ruminococcaceae_309920	0.0476190476190476	0
Actinoallomurus_308509	0.0476190476190476	0
PW3_313420	0.0476190476190476	0
acetobutylicum_309295	0.0476190476190476	0
X.Tissierellaceae._309155	0.0952380952380952	0
Comamonadaceae_311793	0.0476190476190476	0
Bacteria_308541	0.0476190476190476	0
Rhodospirillaceae_311356	0.0476190476190476	0
Clostridiales_313383	0.0476190476190476	0
Bacteria_311314	0.0476190476190476	0
Xanthobacter_308631	0.0476190476190476	0
Rhodoplanes_313666	0.0476190476190476	0
Fusibacter_312973	0.0476190476190476	0
Clostridiales_309004	0.0476190476190476	0
Flectobacillus_310704	0.0476190476190476	0
Chitinophagaceae_308855	0.0476190476190476	0
Rhizobiales_312831	0.238095238095238	0
Christensenellaceae_308949	0.0476190476190476	0
Perlucidibaca_314135	0.0476190476190476	0
Ruminococcaceae_313239	0.285714285714286	0
Bacteroidales_312766	0.0476190476190476	0
Bacteroides_313739	0.0476190476190476	0
Bacteria_313253	0.0476190476190476	0
difficilis_313179	0.19047619047619	0
Euglenozoa_310111	0.0476190476190476	0
Candidatus.Koribacter_311410	0.0476190476190476	0
Acinetobacter_309725	0.0476190476190476	0
Clostridiales_309703	0.0952380952380952	0
Bacteria_313121	0.19047619047619	0
Rickettsiaceae_312283	0.0476190476190476	0
Clostridiales_309615	0.0476190476190476	0
mitochondria_310581	0.0476190476190476	0
Pseudomonas_311980	0.238095238095238	0
Clostridiales_310032	0.0476190476190476	0
Rikenellaceae_309222	0.0476190476190476	0
Gemmata_313934	0.0476190476190476	0
Lachnospiraceae_312045	0.0476190476190476	0
Conexibacteraceae_312009	0.0476190476190476	0
Legionellaceae_312002	0.142857142857143	0
mitochondria_309464	0.0476190476190476	0
Christensenellaceae_308128	0.0476190476190476	0
DH61_309882	0.0952380952380952	0
Isosphaeraceae_308230	0.0476190476190476	0
Alcaligenaceae_310573	0.0476190476190476	0
Chlorophyta_308619	0.285714285714286	0
Rikenellaceae_313922	0.0476190476190476	0
Legionellaceae_314217	0.0476190476190476	0
Pirellulaceae_311507	0.0476190476190476	0
Bacteria_311626	0.0476190476190476	0
OD1_309495	0.0476190476190476	0
Comamonadaceae_314124	0.142857142857143	0
Legionellales_307886	0.0952380952380952	0
Gaiellaceae_310388	0.0476190476190476	0
Desulfovibrionaceae_309953	0.0476190476190476	0
mizutaii_312461	0.0952380952380952	0
Caloramator_313728	0.0476190476190476	0
Clostridia_308201	0.0476190476190476	0
aurantia_309128	0.0476190476190476	0
Bacteria_312394	0.0476190476190476	0
Ruminococcaceae_308696	0.0952380952380952	0
Desulfovibrio_312794	0.19047619047619	0
Bacteria_313821	0.0476190476190476	0
Clostridiales_309711	0.0476190476190476	0
Bacteroidales_310821	0.0476190476190476	0
Pseudomonas_312922	0.285714285714286	0
Ruminococcaceae_310642	0.0476190476190476	0
AF12_313619	0.0476190476190476	0
Enterobacteriaceae_309937	0.0476190476190476	0
Paenibacillaceae_310472	0.0476190476190476	0
EB1017_314344	0.0952380952380952	0
Alphaproteobacteria_311834	0.0476190476190476	0
Clostridiales_312240	0.0476190476190476	0
Acetobacteraceae_314248	0.0952380952380952	0
FFCH10602_311442	0.0476190476190476	0
X.Mogibacteriaceae._308271	0.0476190476190476	0
Chloroplast_308303	0.238095238095238	0
Ruminococcaceae_313371	0.0476190476190476	0
Clostridiales_313070	0.0476190476190476	0
Proteobacteria_312056	0.0476190476190476	0
Coriobacteriaceae_312592	0.0476190476190476	0
Clostridiales_307775	0.0476190476190476	0
Gemmataceae_313710	0.0476190476190476	0
Sphingobacterium_308670	0.0476190476190476	0
BD1.5_309542	0.333333333333333	0
Thermogemmatisporaceae_312089	0.0476190476190476	0
Legionellales_308191	0.0476190476190476	0
Pirellulaceae_311425	0.0476190476190476	0
Candidatus.Xiphinematobacter_308925	0.0476190476190476	0
Christensenellaceae_308539	0.142857142857143	0
Caulobacteraceae_310122	0.0952380952380952	0
Chlamydomonadaceae_314271	0.0476190476190476	0
Ruminococcaceae_314219	0.333333333333333	0
Streptophyta_313873	0.0476190476190476	0
Desulfovibrio_308290	0.333333333333333	0
Comamonadaceae_308098	0.238095238095238	0
Acetobacteraceae_309149	0.0476190476190476	0
Polyangiaceae_310467	0.0476190476190476	0
Clostridiales_310271	0.0476190476190476	0
baratii_312878	0.0476190476190476	0
Clostridiales_312050	0.0952380952380952	0
Emticicia_309562	0.0952380952380952	0
Ruminococcaceae_311255	0.333333333333333	0
SJA.4_311476	0.0476190476190476	0
Clostridiales_313295	0.0476190476190476	0
PSB.M.3_311097	0.19047619047619	0
Bacteria_313828	0.0476190476190476	0
Desulfovibrionaceae_312669	0.333333333333333	0
RF39_309097	0.142857142857143	0
Pirellulaceae_308635	0.0952380952380952	0
Clostridiales_307933	0.0476190476190476	0
Pirellulaceae_310303	0.0476190476190476	0
Desulfobacteraceae_308510	0.333333333333333	0
Stramenopiles_314110	0.333333333333333	0
Bacteria_312875	0.0476190476190476	0
bryophila_312867	0.0476190476190476	0
Clostridiales_310327	0.285714285714286	0
Microbacteriaceae_312776	0.0476190476190476	0
Coprococcus_310098	0.0476190476190476	0
Clostridium_307885	0.0952380952380952	0
Erysipelotrichaceae_307904	0.0476190476190476	0
Mesorhizobium_310339	0.19047619047619	0
mitochondria_313089	0.142857142857143	0
Clostridiales_309203	0.0476190476190476	0
Sphingobacteriales_308535	0.0476190476190476	0
auto67_4W_311555	0.0952380952380952	0
Ellin6513_313120	0.0476190476190476	0
Fimbriimonas_311897	0.0476190476190476	0
Clostridiales_310005	0.0952380952380952	0
X.Pedosphaerales._307937	0.0476190476190476	0
Clostridiales_314201	0.0476190476190476	0
Desulfovibrio_311137	0.0476190476190476	0
Oxalobacteraceae_314294	0.0476190476190476	0
Desulfovibrionaceae_308544	0.19047619047619	0
Clostridium_311784	0.142857142857143	0
Myxococcales_312787	0.0476190476190476	0
Clostridiales_312988	0.0476190476190476	0
Verrucomicrobiaceae_308478	0.0476190476190476	0
guillouiae_313381	0.142857142857143	0
Bacteroides_308852	0.142857142857143	0
Desulfovibrionaceae_312452	0.142857142857143	0
Legionellales_314241	0.0952380952380952	0
Aurantimonas_309339	0.0476190476190476	0
Ruminococcaceae_313281	0.0476190476190476	0
Methylocystaceae_309436	0.19047619047619	0
Bacteria_311497	0.0476190476190476	0
Brachybacterium_311949	0.0476190476190476	0
Bacillaceae_308181	0.0476190476190476	0
rhizovicinus_313939	0.0476190476190476	0
Euglenozoa_313880	0.0476190476190476	0
Paenibacillus_310425	0.0952380952380952	0
Chitinophagaceae_312251	0.0476190476190476	0
Leptotrichia_313518	0.0476190476190476	0
faecium_308283	0.0476190476190476	0
Photobacterium_311124	0.0476190476190476	0
Acinetobacter_313844	0.333333333333333	0
Bacteroidales_309079	0.0476190476190476	0
Stramenopiles_312308	0.0476190476190476	0
Edaphobacter_312732	0.0476190476190476	0
Enterobacteriaceae_309673	0.19047619047619	0
SJA.4_311498	0.0476190476190476	0
Clostridiales_311047	0.0952380952380952	0
Chryseobacterium_314006	0.0476190476190476	0
llatzerense_312500	0.0476190476190476	0
Erysipelotrichaceae_309592	0.19047619047619	0
mitochondria_312714	0.0952380952380952	0
Ruminococcaceae_314330	0.0476190476190476	0
aureum_312703	0.0476190476190476	0
Ruminococcaceae_313134	0.0476190476190476	0
Shewanella_309374	0.0476190476190476	0
Euglenozoa_312355	0.0476190476190476	0
Chryseobacterium_307777	0.0476190476190476	0
Comamonadaceae_313987	0.142857142857143	0
Peptostreptococcaceae_308019	0.19047619047619	0
Methylacidiphilales_309138	0.0476190476190476	0
Clostridiales_311538	0.19047619047619	0
Pirellulaceae_314049	0.0952380952380952	0
Rhizobiales_313157	0.0476190476190476	0
Wautersiella_313173	0.333333333333333	0
Opitutaceae_313278	0.0476190476190476	0
Rhodospirillaceae_312413	0.0476190476190476	0
WS5_313378	0.0476190476190476	0
Sphingobacteriaceae_308727	0.19047619047619	0
Clostridiales_310258	0.0476190476190476	0
Cupriavidus_311006	0.0476190476190476	0
Clostridia_312391	0.0476190476190476	0
Clostridiales_310755	0.0476190476190476	0
DA101_312845	0.0476190476190476	0
H39_313613	0.0476190476190476	0
Desulfovibrionaceae_309565	0.333333333333333	0
Betaproteobacteria_312222	0.0476190476190476	0
mitochondria_308207	0.0476190476190476	0
Ruminococcaceae_313634	0.0952380952380952	0
Ruminococcaceae_313467	0.0476190476190476	0
mitochondria_313301	0.0476190476190476	0
Wautersiella_313577	0.0952380952380952	0
Candidatus.Cardinium_309005	0.0476190476190476	0
Gammaproteobacteria_311344	0.0476190476190476	0
Clostridiales_309978	0.0476190476190476	0
Methanocella_313055	0.0476190476190476	0
X.Saprospirales._309101	0.142857142857143	0
Rikenellaceae_311714	0.0476190476190476	0
methylpentosum_308004	0.238095238095238	0
Legionellales_308146	0.0476190476190476	0
Ruminococcaceae_309359	0.0476190476190476	0
Paenibacillus_311451	0.0476190476190476	0
Zymomonas_312601	0.0476190476190476	0
Flavobacteriaceae_308878	0.0476190476190476	0
Clostridia_310103	0.19047619047619	0
Chlorophyta_312253	0.0476190476190476	0
Chitinophagaceae_312505	0.0476190476190476	0
Clostridiales_308465	0.0476190476190476	0
WCHB1.50_310447	0.0476190476190476	0
Bacteria_310335	0.0476190476190476	0
Betaproteobacteria_308208	0.238095238095238	0
Clostridiaceae_314396	0.0476190476190476	0
Ktedonobacteraceae_312069	0.0476190476190476	0
Planococcaceae_308810	0.0476190476190476	0
Sphingobacteriales_311998	0.0476190476190476	0
Planococcaceae_312085	0.0476190476190476	0
Candidatus.Azobacteroides_312374	0.0476190476190476	0
Desulfovibrionaceae_312910	0.0476190476190476	0
[truncated: 4,572 more rows]
