# Supplementary material for: How Host Phylogeny and Diet Shape the Specificity and Specificity Diversity of Animal Gut Microbiomes
Source: Environ Microbiol Rep. 2026 Jan 29;18(1):e70253. doi: 10.1111/1758-2229.70253 (PMC12856063; doi:10.1111/1758-2229.70253)
Supplement: Supplementary file 3 — Data S3. SSD_code_AGM. [file EMI4-18-e70253-s001.zip › SSD_code_AGM/Species_Groups/Enriched_species_in_Malacostraca.txt.txt]

ID	Amphibia.txt	Malacostraca.txt	Delta	lower	upper	p
Corynebacterium_459242	0.000519442717744064	0.362666957740037	-0.362147515022293	-0.040604172300672	0.280268986488902	0
