# Supplementary material for: How Host Phylogeny and Diet Shape the Specificity and Specificity Diversity of Animal Gut Microbiomes
Source: Environ Microbiol Rep. 2026 Jan 29;18(1):e70253. doi: 10.1111/1758-2229.70253 (PMC12856063; doi:10.1111/1758-2229.70253)
Supplement: Supplementary file 3 — Data S3. SSD_code_AGM. [file EMI4-18-e70253-s001.zip › SSD_code_AGM/Species_Groups/Significantly_different_species.txt]

ID	Amphibia.txt	Malacostraca.txt	Delta	lower	upper	p
Streptococcus_461475	0	0.433333333333333	-0.433333333333333	-0.0491406703383959	0.339285938521611	0
Finegoldia_459744	0	0.4	-0.4	-0.0528492109662925	0.308535287893147	0
Lactobacillales_461394	0	0.333333333333333	-0.333333333333333	-0.0507108661384074	0.266243639078957	0
Streptophyta_461520	0	0.433333333333333	-0.433333333333333	-0.0497030402799827	0.280153868328223	0
Corynebacterium_459242	0.000519442717744064	0.362666957740037	-0.362147515022293	-0.040604172300672	0.280268986488902	0
Leptotrichia_461834	0	0.4	-0.4	-0.0561055168668815	0.280109965396446	0
Anaerococcus_460467	0	0.366666666666667	-0.366666666666667	-0.0562491507277355	0.279120288129848	0
Anaerococcus_459437	0	0.366666666666667	-0.366666666666667	-0.0396182515185731	0.269012674178775	0
Enterococcus_311512	0.333333333333333	0	0.333333333333333	-0.0349073317915611	0.196027647747169	0
Bacillales_311616	0.285714285714286	0	0.285714285714286	-0.0292609691310602	0.170397007931451	0
Comamonadaceae_314357	0.238095238095238	0	0.238095238095238	-0.0280113110754032	0.180414634251983	0
Arthrobacter_313244	0.238095238095238	0	0.238095238095238	-0.0364676024707704	0.162663301544836	0
Proteus_311275	0.285714285714286	0	0.285714285714286	-0.0280219145538241	0.182782609645487	0
Chryseobacterium_308760	0.333333333333333	0	0.333333333333333	-0.0351614505222142	0.193583815991082	0
Methylobacterium_310651	0.333333333333333	0	0.333333333333333	-0.04343729759262	0.185855240882995	0
Ochrobactrum_309185	0.333333333333333	0	0.333333333333333	-0.0430204785616963	0.182966318588344	0
Pseudomonas_312701	0.285714285714286	0	0.285714285714286	-0.034199059074783	0.186545356934867	0
rigui_313582	0.238095238095238	0	0.238095238095238	-0.0212558411721727	0.159989214263837	0
Chryseobacterium_307821	0.333333333333333	0	0.333333333333333	-0.045151252593545	0.186830106314167	0
lividum_312693	0.238095238095238	0	0.238095238095238	-0.030671633901224	0.179263145632637	0
Pseudomonas_311340	0.285714285714286	0	0.285714285714286	-0.0287562687763069	0.188611798013125	0
Burkholderia_312001	0.333333333333333	0	0.333333333333333	-0.0456632496710373	0.185651855556501	0
Bradyrhizobiaceae_312604	0.333333333333333	0	0.333333333333333	-0.0383828793269207	0.17792187394337	0
Comamonadaceae_310687	0.238095238095238	0	0.238095238095238	-0.0333910122078863	0.162471987100403	0
Achromobacter_308555	0.333333333333333	0	0.333333333333333	-0.0409632769052946	0.188992049368046	0
Enterobacteriaceae_312562	0.333333333333333	0	0.333333333333333	-0.0367167460840999	0.182008579362186	0
Janthinobacterium_309044	0.238095238095238	0	0.238095238095238	-0.0270179484593701	0.182351286707098	0
retroflexus_310423	0.333333333333333	0	0.333333333333333	-0.0416242851978761	0.183957700544494	0
Succinivibrio_461044	0	0.366666666666667	-0.366666666666667	-0.0493012254213345	0.284770383059466	0
Bacteroides_213212	0.0952380952380952	0	0.0952380952380952	0.0239484232891013	0.0551944338537559	0
Bilophila_212380	0.0952380952380952	0	0.0952380952380952	0.0239484232891013	0.0551944338537559	0
Ruminococcaceae_213936	0.0952380952380952	0	0.0952380952380952	0.0239484232891013	0.0551944338537559	0
Clostridiales_214557	0.0952380952380952	0	0.0952380952380952	0.0239484232891013	0.0551944338537559	0
Ruminococcus_213493	0.0952380952380952	0	0.0952380952380952	0.0239484232891013	0.0551944338537559	0
Bacteria_214038	0.0952380952380952	0	0.0952380952380952	0.0239484232891013	0.0551944338537559	0
Ruminococcaceae_213102	0.0952380952380952	0	0.0952380952380952	0.0239484232891013	0.0551944338537559	0
indistinctus_216428	0.0952380952380952	0	0.0952380952380952	0.0239484232891013	0.0551944338537559	0
Bacteroides_214884	0.0952380952380952	0	0.0952380952380952	0.0239484232891013	0.0551944338537559	0
Ruminococcaceae_212367	0.0952380952380952	0	0.0952380952380952	0.0239484232891013	0.0551944338537559	0
Odoribacter_212814	0.0952380952380952	0	0.0952380952380952	0.0239484232891013	0.0551944338537559	0
Ruminococcaceae_214566	0.0952380952380952	0	0.0952380952380952	0.0239484232891013	0.0551944338537559	0
Ruminococcaceae_212737	0.0952380952380952	0	0.0952380952380952	0.0239484232891013	0.0551944338537559	0
Ruminococcaceae_215925	0.0952380952380952	0	0.0952380952380952	0.0239484232891013	0.0551944338537559	0
Lachnospiraceae_214796	0.0952380952380952	0	0.0952380952380952	0.0239484232891013	0.0551944338537559	0
Coriobacteriaceae_211737	0.0952380952380952	0	0.0952380952380952	0.0239484232891013	0.0551944338537559	0
Erysipelotrichaceae_213294	0.0952380952380952	0	0.0952380952380952	0.0239484232891013	0.0551944338537559	0
Erysipelotrichaceae_216222	0.0952380952380952	0	0.0952380952380952	0.0239484232891013	0.0551944338537559	0
Bacteroides_211443	0.0952380952380952	0	0.0952380952380952	0.0239484232891013	0.0551944338537559	0
Lachnospiraceae_213499	0.0952380952380952	0	0.0952380952380952	0.0239484232891013	0.0551944338537559	0
Bacteria_213408	0.0952380952380952	0	0.0952380952380952	0.0239484232891013	0.0551944338537559	0
Bacteroides_214195	0.0952380952380952	0	0.0952380952380952	0.0239484232891013	0.0551944338537559	0
Bacteroides_215653	0.0952380952380952	0	0.0952380952380952	0.0239484232891013	0.0551944338537559	0
Ruminococcaceae_214163	0.0952380952380952	0	0.0952380952380952	0.0239484232891013	0.0551944338537559	0
Ruminococcus_211883	0.0952380952380952	0	0.0952380952380952	0.0239484232891013	0.0551944338537559	0
Butyricimonas_215969	0.0952380952380952	0	0.0952380952380952	0.0239484232891013	0.0551944338537559	0
Coriobacteriaceae_214902	0.0952380952380952	0	0.0952380952380952	0.0239484232891013	0.0551944338537559	0
Oscillospira_214327	0.0952380952380952	0	0.0952380952380952	0.0239484232891013	0.0551944338537559	0
Bacteroides_212100	0.0952380952380952	0	0.0952380952380952	0.0239484232891013	0.0551944338537559	0
Lachnospiraceae_212624	0.0952380952380952	0	0.0952380952380952	0.0239484232891013	0.0551944338537559	0
Odoribacter_215540	0.0952380952380952	0	0.0952380952380952	0.0239484232891013	0.0551944338537559	0
Bilophila_214667	0.0952380952380952	0	0.0952380952380952	0.0239484232891013	0.0551944338537559	0
Ruminococcaceae_214294	0.0952380952380952	0	0.0952380952380952	0.0239484232891013	0.0551944338537559	0
X.Mogibacteriaceae._214030	0.0952380952380952	0	0.0952380952380952	0.0239484232891013	0.0551944338537559	0
Rikenellaceae_215260	0.0952380952380952	0	0.0952380952380952	0.0239484232891013	0.0551944338537559	0
X.Mogibacteriaceae._214917	0.0952380952380952	0	0.0952380952380952	0.0239484232891013	0.0551944338537559	0
Clostridiales_215815	0.0952380952380952	0	0.0952380952380952	0.0239484232891013	0.0551944338537559	0
Coriobacteriaceae_213277	0.0952380952380952	0	0.0952380952380952	0.0239484232891013	0.0551944338537559	0
Bacteria_212081	0.0952380952380952	0	0.0952380952380952	0.0239484232891013	0.0551944338537559	0
Akkermansia_212529	0.0952380952380952	0	0.0952380952380952	0.0239484232891013	0.0551944338537559	0
Burkholderia_213142	0.0952380952380952	0	0.0952380952380952	0.0239484232891013	0.0551944338537559	0
Bacteroides_214688	0.0952380952380952	0	0.0952380952380952	0.0239484232891013	0.0551944338537559	0
X.Mogibacteriaceae._213196	0.0952380952380952	0	0.0952380952380952	0.0239484232891013	0.0551944338537559	0
Veillonellaceae_215005	0.0952380952380952	0	0.0952380952380952	0.0239484232891013	0.0551944338537559	0
Corynebacterium_214777	0.0952380952380952	0	0.0952380952380952	0.0239484232891013	0.0551944338537559	0
Bacteroides_212932	0.0952380952380952	0	0.0952380952380952	0.0239484232891013	0.0551944338537559	0
Bacteroides_216185	0.0952380952380952	0	0.0952380952380952	0.0239484232891013	0.0551944338537559	0
Odoribacter_215139	0.0952380952380952	0	0.0952380952380952	0.0239484232891013	0.0551944338537559	0
Ruminococcus_212867	0.0952380952380952	0	0.0952380952380952	0.0239484232891013	0.0551944338537559	0
Ruminococcaceae_212908	0.0952380952380952	0	0.0952380952380952	0.0239484232891013	0.0551944338537559	0
Oscillospira_211463	0.0952380952380952	0	0.0952380952380952	0.0239484232891013	0.0551944338537559	0
Ruminococcaceae_216417	0.0952380952380952	0	0.0952380952380952	0.0239484232891013	0.0551944338537559	0
Rikenellaceae_213061	0.0952380952380952	0	0.0952380952380952	0.0239484232891013	0.0551944338537559	0
PW3_216135	0.0952380952380952	0	0.0952380952380952	0.0239484232891013	0.0551944338537559	0
Bacteroides_216331	0.0952380952380952	0	0.0952380952380952	0.0239484232891013	0.0551944338537559	0
Ruminococcus_214517	0.0952380952380952	0	0.0952380952380952	0.0239484232891013	0.0551944338537559	0
Parabacteroides_213116	0.0952380952380952	0	0.0952380952380952	0.0239484232891013	0.0551944338537559	0
Ruminococcus_213263	0.0952380952380952	0	0.0952380952380952	0.0239484232891013	0.0551944338537559	0
Clostridiales_213119	0.0952380952380952	0	0.0952380952380952	0.0239484232891013	0.0551944338537559	0
Lachnospiraceae_214092	0.0952380952380952	0	0.0952380952380952	0.0239484232891013	0.0551944338537559	0
Veillonellaceae_214409	0.0952380952380952	0	0.0952380952380952	0.0239484232891013	0.0551944338537559	0
Ruminococcaceae_214103	0.0952380952380952	0	0.0952380952380952	0.0239484232891013	0.0551944338537559	0
Oscillospira_214581	0.0952380952380952	0	0.0952380952380952	0.0239484232891013	0.0551944338537559	0
Mucispirillum_213528	0.0952380952380952	0	0.0952380952380952	0.0239484232891013	0.0551944338537559	0
AF12_215196	0.0952380952380952	0	0.0952380952380952	0.0239484232891013	0.0551944338537559	0
Parabacteroides_214624	0.0952380952380952	0	0.0952380952380952	0.0239484232891013	0.0551944338537559	0
Clostridiales_212127	0.0952380952380952	0	0.0952380952380952	0.0239484232891013	0.0551944338537559	0
Bacteroides_215787	0.0952380952380952	0	0.0952380952380952	0.0239484232891013	0.0551944338537559	0
Bacteroides_214242	0.0952380952380952	0	0.0952380952380952	0.0239484232891013	0.0551944338537559	0
Ruminococcaceae_213661	0.0952380952380952	0	0.0952380952380952	0.0239484232891013	0.0551944338537559	0
Ruminococcus_216394	0.0952380952380952	0	0.0952380952380952	0.0239484232891013	0.0551944338537559	0
Bacteroides_213114	0.0952380952380952	0	0.0952380952380952	0.0239484232891013	0.0551944338537559	0
Desulfovibrionaceae_211631	0.0952380952380952	0	0.0952380952380952	0.0239484232891013	0.0551944338537559	0
X.Mogibacteriaceae._216446	0.0952380952380952	0	0.0952380952380952	0.0239484232891013	0.0551944338537559	0
Bacteroides_214549	0.0952380952380952	0	0.0952380952380952	0.0239484232891013	0.0551944338537559	0
Lachnospiraceae_212558	0.0952380952380952	0	0.0952380952380952	0.0239484232891013	0.0551944338537559	0
Bacteroides_216188	0.0952380952380952	0	0.0952380952380952	0.0239484232891013	0.0551944338537559	0
Odoribacter_212113	0.0952380952380952	0	0.0952380952380952	0.0239484232891013	0.0551944338537559	0
Oscillospira_216390	0.0952380952380952	0	0.0952380952380952	0.0239484232891013	0.0551944338537559	0
Bacteroides_215707	0.0952380952380952	0	0.0952380952380952	0.0239484232891013	0.0551944338537559	0
Ruminococcaceae_213925	0.0952380952380952	0	0.0952380952380952	0.0239484232891013	0.0551944338537559	0
AF12_215878	0.0952380952380952	0	0.0952380952380952	0.0239484232891013	0.0551944338537559	0
Ruminococcaceae_213807	0.0952380952380952	0	0.0952380952380952	0.0239484232891013	0.0551944338537559	0
Oscillospira_215550	0.0952380952380952	0	0.0952380952380952	0.0239484232891013	0.0551944338537559	0
Acinetobacter_213800	0.0952380952380952	0	0.0952380952380952	0.0239484232891013	0.0551944338537559	0
Ruminococcaceae_215709	0.0952380952380952	0	0.0952380952380952	0.0239484232891013	0.0551944338537559	0
Bacteroides_215022	0.0952380952380952	0	0.0952380952380952	0.0239484232891013	0.0551944338537559	0
Ruminococcaceae_214986	0.0952380952380952	0	0.0952380952380952	0.0239484232891013	0.0551944338537559	0
Rikenellaceae_215000	0.0952380952380952	0	0.0952380952380952	0.0239484232891013	0.0551944338537559	0
Chloroflexi_216184	0.0952380952380952	0	0.0952380952380952	0.0239484232891013	0.0551944338537559	0
Clostridiales_214099	0.0952380952380952	0	0.0952380952380952	0.0239484232891013	0.0551944338537559	0
Nocardioidaceae_215571	0.0952380952380952	0	0.0952380952380952	0.0239484232891013	0.0551944338537559	0
Bacteroides_213517	0.0952380952380952	0	0.0952380952380952	0.0239484232891013	0.0551944338537559	0
schindleri_213391	0.0952380952380952	0	0.0952380952380952	0.0239484232891013	0.0551944338537559	0
Lachnospiraceae_214666	0.0952380952380952	0	0.0952380952380952	0.0239484232891013	0.0551944338537559	0
Parabacteroides_213117	0.0952380952380952	0	0.0952380952380952	0.0239484232891013	0.0551944338537559	0
Oscillospira_211496	0.0952380952380952	0	0.0952380952380952	0.0239484232891013	0.0551944338537559	0
Ruminococcaceae_215440	0.0952380952380952	0	0.0952380952380952	0.0239484232891013	0.0551944338537559	0
Ruminococcaceae_214334	0.0952380952380952	0	0.0952380952380952	0.0239484232891013	0.0551944338537559	0
Odoribacter_212713	0.0952380952380952	0	0.0952380952380952	0.0239484232891013	0.0551944338537559	0
Ruminococcaceae_214473	0.0952380952380952	0	0.0952380952380952	0.0239484232891013	0.0551944338537559	0
Ruminococcaceae_212111	0.0952380952380952	0	0.0952380952380952	0.0239484232891013	0.0551944338537559	0
Bacteroides_214328	0.0952380952380952	0	0.0952380952380952	0.0239484232891013	0.0551944338537559	0
Bacteroides_213218	0.0952380952380952	0	0.0952380952380952	0.0239484232891013	0.0551944338537559	0
Ruminococcaceae_213267	0.0952380952380952	0	0.0952380952380952	0.0239484232891013	0.0551944338537559	0
Clostridiales_216336	0.0952380952380952	0	0.0952380952380952	0.0239484232891013	0.0551944338537559	0
Bacteroidales_216000	0.0952380952380952	0	0.0952380952380952	0.0239484232891013	0.0551944338537559	0
Parabacteroides_214074	0.0952380952380952	0	0.0952380952380952	0.0239484232891013	0.0551944338537559	0
perfringens_216293	0.0952380952380952	0	0.0952380952380952	0.0239484232891013	0.0551944338537559	0
Ruminococcaceae_212268	0.0952380952380952	0	0.0952380952380952	0.0239484232891013	0.0551944338537559	0
Ruminococcaceae_213044	0.0952380952380952	0	0.0952380952380952	0.0239484232891013	0.0551944338537559	0
Oscillospira_213644	0.0952380952380952	0	0.0952380952380952	0.0239484232891013	0.0551944338537559	0
Odoribacter_211706	0.0952380952380952	0	0.0952380952380952	0.0239484232891013	0.0551944338537559	0
Bacteria_216072	0.0952380952380952	0	0.0952380952380952	0.0239484232891013	0.0551944338537559	0
Oscillospira_214502	0.0952380952380952	0	0.0952380952380952	0.0239484232891013	0.0551944338537559	0
Erysipelotrichaceae_214508	0.0952380952380952	0	0.0952380952380952	0.0239484232891013	0.0551944338537559	0
X.Barnesiellaceae._213190	0.0952380952380952	0	0.0952380952380952	0.0239484232891013	0.0551944338537559	0
X.Barnesiellaceae._213148	0.0952380952380952	0	0.0952380952380952	0.0239484232891013	0.0551944338537559	0
Odoribacter_211708	0.0952380952380952	0	0.0952380952380952	0.0239484232891013	0.0551944338537559	0
Oscillospira_214389	0.0952380952380952	0	0.0952380952380952	0.0239484232891013	0.0551944338537559	0
Ruminococcaceae_215684	0.0952380952380952	0	0.0952380952380952	0.0239484232891013	0.0551944338537559	0
Veillonellaceae_214713	0.0952380952380952	0	0.0952380952380952	0.0239484232891013	0.0551944338537559	0
Ruminococcus_213392	0.0952380952380952	0	0.0952380952380952	0.0239484232891013	0.0551944338537559	0
Clostridiales_215493	0.0952380952380952	0	0.0952380952380952	0.0239484232891013	0.0551944338537559	0
Rikenellaceae_212315	0.0952380952380952	0	0.0952380952380952	0.0239484232891013	0.0551944338537559	0
Bacteroides_214720	0.0952380952380952	0	0.0952380952380952	0.0239484232891013	0.0551944338537559	0
Bacteroidales_216361	0.0952380952380952	0	0.0952380952380952	0.0239484232891013	0.0551944338537559	0
Ruminococcaceae_214312	0.0952380952380952	0	0.0952380952380952	0.0239484232891013	0.0551944338537559	0
X.Mogibacteriaceae._213197	0.0952380952380952	0	0.0952380952380952	0.0239484232891013	0.0551944338537559	0
Ruminococcus_214252	0.0952380952380952	0	0.0952380952380952	0.0239484232891013	0.0551944338537559	0
Ruminococcaceae_214671	0.0952380952380952	0	0.0952380952380952	0.0239484232891013	0.0551944338537559	0
AF12_216071	0.0952380952380952	0	0.0952380952380952	0.0239484232891013	0.0551944338537559	0
Ruminococcaceae_214157	0.0952380952380952	0	0.0952380952380952	0.0239484232891013	0.0551944338537559	0
Oscillospira_213389	0.0952380952380952	0	0.0952380952380952	0.0239484232891013	0.0551944338537559	0
Ruminococcaceae_213620	0.0952380952380952	0	0.0952380952380952	0.0239484232891013	0.0551944338537559	0
Bacteroidales_216242	0.0952380952380952	0	0.0952380952380952	0.0239484232891013	0.0551944338537559	0
Oscillospira_211594	0.0952380952380952	0	0.0952380952380952	0.0239484232891013	0.0551944338537559	0
Ruminococcaceae_211800	0.0952380952380952	0	0.0952380952380952	0.0239484232891013	0.0551944338537559	0
Clostridiales_212603	0.0952380952380952	0	0.0952380952380952	0.0239484232891013	0.0551944338537559	0
Oscillospira_212009	0.0952380952380952	0	0.0952380952380952	0.0239484232891013	0.0551944338537559	0
Odoribacter_214837	0.0952380952380952	0	0.0952380952380952	0.0239484232891013	0.0551944338537559	0
Bacteroides_211944	0.0952380952380952	0	0.0952380952380952	0.0239484232891013	0.0551944338537559	0
Erysipelotrichaceae_215239	0.0952380952380952	0	0.0952380952380952	0.0239484232891013	0.0551944338537559	0
Thermus_211947	0.0952380952380952	0	0.0952380952380952	0.0239484232891013	0.0551944338537559	0
Ruminococcus_214597	0.0952380952380952	0	0.0952380952380952	0.0239484232891013	0.0551944338537559	0
Ruminococcaceae_214442	0.0952380952380952	0	0.0952380952380952	0.0239484232891013	0.0551944338537559	0
Lachnospiraceae_214325	0.0952380952380952	0	0.0952380952380952	0.0239484232891013	0.0551944338537559	0
Lachnospiraceae_214123	0.0952380952380952	0	0.0952380952380952	0.0239484232891013	0.0551944338537559	0
Ruminococcaceae_215310	0.0952380952380952	0	0.0952380952380952	0.0239484232891013	0.0551944338537559	0
Parabacteroides_214600	0.0952380952380952	0	0.0952380952380952	0.0239484232891013	0.0551944338537559	0
Oscillospira_211802	0.0952380952380952	0	0.0952380952380952	0.0239484232891013	0.0551944338537559	0
Ruminococcaceae_213201	0.0952380952380952	0	0.0952380952380952	0.0239484232891013	0.0551944338537559	0
Odoribacter_216248	0.0952380952380952	0	0.0952380952380952	0.0239484232891013	0.0551944338537559	0
Parabacteroides_214388	0.0952380952380952	0	0.0952380952380952	0.0239484232891013	0.0551944338537559	0
Ruminococcaceae_214193	0.0952380952380952	0	0.0952380952380952	0.0239484232891013	0.0551944338537559	0
Dorea_216305	0.0952380952380952	0	0.0952380952380952	0.0239484232891013	0.0551944338537559	0
X.Mogibacteriaceae._212233	0.0952380952380952	0	0.0952380952380952	0.0239484232891013	0.0551944338537559	0
Ruminococcaceae_213747	0.0952380952380952	0	0.0952380952380952	0.0239484232891013	0.0551944338537559	0
RF39_215001	0.0952380952380952	0	0.0952380952380952	0.0239484232891013	0.0551944338537559	0
Bacteroides_212524	0.0952380952380952	0	0.0952380952380952	0.0239484232891013	0.0551944338537559	0
Clostridiales_215161	0.0952380952380952	0	0.0952380952380952	0.0239484232891013	0.0551944338537559	0
Bacteroides_213906	0.0952380952380952	0	0.0952380952380952	0.0239484232891013	0.0551944338537559	0
Parabacteroides_214146	0.0952380952380952	0	0.0952380952380952	0.0239484232891013	0.0551944338537559	0
Ruminococcaceae_213516	0.0952380952380952	0	0.0952380952380952	0.0239484232891013	0.0551944338537559	0
Rikenellaceae_216405	0.0952380952380952	0	0.0952380952380952	0.0239484232891013	0.0551944338537559	0
Rikenellaceae_213646	0.0952380952380952	0	0.0952380952380952	0.0239484232891013	0.0551944338537559	0
gordonii_211466	0.0952380952380952	0	0.0952380952380952	0.0239484232891013	0.0551944338537559	0
Ruminococcaceae_213969	0.0952380952380952	0	0.0952380952380952	0.0239484232891013	0.0551944338537559	0
Clostridiales_215050	0.0952380952380952	0	0.0952380952380952	0.0239484232891013	0.0551944338537559	0
Dorea_214784	0.0952380952380952	0	0.0952380952380952	0.0239484232891013	0.0551944338537559	0
Rikenellaceae_212741	0.0952380952380952	0	0.0952380952380952	0.0239484232891013	0.0551944338537559	0
Ruminococcaceae_213511	0.0952380952380952	0	0.0952380952380952	0.0239484232891013	0.0551944338537559	0
furcosa_213871	0.0952380952380952	0	0.0952380952380952	0.0239484232891013	0.0551944338537559	0
Ruminococcaceae_214855	0.0952380952380952	0	0.0952380952380952	0.0239484232891013	0.0551944338537559	0
Christensenellaceae_214763	0.0952380952380952	0	0.0952380952380952	0.0239484232891013	0.0551944338537559	0
reuszeri_215404	0.0952380952380952	0	0.0952380952380952	0.0239484232891013	0.0551944338537559	0
Oscillospira_213978	0.0952380952380952	0	0.0952380952380952	0.0239484232891013	0.0551944338537559	0
Bacteroidales_215257	0.0952380952380952	0	0.0952380952380952	0.0239484232891013	0.0551944338537559	0
Ruminococcaceae_212400	0.0952380952380952	0	0.0952380952380952	0.0239484232891013	0.0551944338537559	0
Lachnospiraceae_214192	0.0952380952380952	0	0.0952380952380952	0.0239484232891013	0.0551944338537559	0
Odoribacter_214298	0.0952380952380952	0	0.0952380952380952	0.0239484232891013	0.0551944338537559	0
Oscillospira_215691	0.0952380952380952	0	0.0952380952380952	0.0239484232891013	0.0551944338537559	0
Lachnospiraceae_214151	0.0952380952380952	0	0.0952380952380952	0.0239484232891013	0.0551944338537559	0
Bacteroides_212301	0.0952380952380952	0	0.0952380952380952	0.0239484232891013	0.0551944338537559	0
Ruminococcaceae_216047	0.0952380952380952	0	0.0952380952380952	0.0239484232891013	0.0551944338537559	0
Bacteroides_213189	0.0952380952380952	0	0.0952380952380952	0.0239484232891013	0.0551944338537559	0
Bacteroides_214008	0.0952380952380952	0	0.0952380952380952	0.0239484232891013	0.0551944338537559	0
Tenericutes_214516	0.0952380952380952	0	0.0952380952380952	0.0239484232891013	0.0551944338537559	0
Bacteroides_214472	0.0952380952380952	0	0.0952380952380952	0.0239484232891013	0.0551944338537559	0
Bacteroides_214412	0.0952380952380952	0	0.0952380952380952	0.0239484232891013	0.0551944338537559	0
Ruminococcaceae_216400	0.0952380952380952	0	0.0952380952380952	0.0239484232891013	0.0551944338537559	0
Bacteroidales_216479	0.0952380952380952	0	0.0952380952380952	0.0239484232891013	0.0551944338537559	0
Clostridiales_213255	0.0952380952380952	0	0.0952380952380952	0.0239484232891013	0.0551944338537559	0
Ruminococcaceae_211723	0.0952380952380952	0	0.0952380952380952	0.0239484232891013	0.0551944338537559	0
Bacteroides_214119	0.0952380952380952	0	0.0952380952380952	0.0239484232891013	0.0551944338537559	0
Ruminococcaceae_215511	0.0952380952380952	0	0.0952380952380952	0.0239484232891013	0.0551944338537559	0
Neisseriaceae_460521	0	0.366666666666667	-0.366666666666667	-0.0566269752484768	0.273980480519649	0
Bacteria_309994	0.333333333333333	0	0.333333333333333	-0.0395316665151533	0.176949296321311	0
PW3_307950	0.19047619047619	0	0.19047619047619	-0.0253027686112446	0.167624789866618	0
Ruminococcaceae_310775	0.333333333333333	0	0.333333333333333	-0.0436157509044921	0.193592296631428	0
Deltaproteobacteria_312810	0.333333333333333	0	0.333333333333333	-0.0429300905534562	0.187827278836878	0
PeHg47_313940	0.333333333333333	0	0.333333333333333	-0.0434354225719512	0.189037681998456	0
Desulfovibrionaceae_309723	0.333333333333333	0	0.333333333333333	-0.0426630482863114	0.181816352991189	0
Pirellulaceae_307929	0.333333333333333	0	0.333333333333333	-0.0456143439191554	0.188534580139109	0
Sediminibacterium_310677	0.238095238095238	0	0.238095238095238	-0.0365210004079383	0.163698577242262	0
mitochondria_309305	0.19047619047619	0	0.19047619047619	-0.0216126393322318	0.147786971753235	0
Desulfovibrionaceae_308277	0.333333333333333	0	0.333333333333333	-0.0468238290277538	0.183758219628107	0
Ruminococcaceae_314318	0.333333333333333	0	0.333333333333333	-0.0429241774210131	0.192096188901478	0
Clostridiales_311985	0.333333333333333	0	0.333333333333333	-0.0354705579746166	0.188081850845347	0
Bacteria_309497	0.333333333333333	0	0.333333333333333	-0.0411245750663912	0.189407250350888	0
Veillonellaceae_311693	0.238095238095238	0	0.238095238095238	-0.0287502024460097	0.177687705782369	0
Clostridiales_310520	0.238095238095238	0	0.238095238095238	-0.0279449076980561	0.18027507748057	0
Enterobacteriaceae_308545	0.333333333333333	0	0.333333333333333	-0.033100458136104	0.196811381981095	0
Desulfovibrionaceae_309841	0.333333333333333	0	0.333333333333333	-0.0430939315856059	0.187422839461067	0
Ruminococcaceae_313052	0.333333333333333	0	0.333333333333333	-0.0370262878502646	0.184498247274834	0
Legionellaceae_312685	0.285714285714286	0	0.285714285714286	-0.0403901305119434	0.176456823100137	0
Stramenopiles_310154	0.333333333333333	0	0.333333333333333	-0.0431463033727308	0.18230594119084	0
ovatus_311639	0.285714285714286	0	0.285714285714286	-0.0322446192512056	0.189488676397717	0
Oscillospira_310596	0.238095238095238	0	0.238095238095238	-0.0236881082657559	0.180895054736107	0
Verrucomicrobiaceae_308757	0.333333333333333	0	0.333333333333333	-0.0475833571372382	0.186485823469308	0
Rhizobiales_312831	0.238095238095238	0	0.238095238095238	-0.0214213653609941	0.174165267320811	0
Ruminococcaceae_313239	0.285714285714286	0	0.285714285714286	-0.0295599394404431	0.172023404337788	0
Pseudomonas_311980	0.238095238095238	0	0.238095238095238	-0.0322294194948487	0.151877464114463	0
Chlorophyta_308619	0.285714285714286	0	0.285714285714286	-0.0297193509033462	0.17244772005672	0
Pseudomonas_312922	0.285714285714286	0	0.285714285714286	-0.0344409487642494	0.19194593945592	0
BD1.5_309542	0.333333333333333	0	0.333333333333333	-0.0378297593453449	0.197755645380348	0
Ruminococcaceae_314219	0.333333333333333	0	0.333333333333333	-0.045156448714604	0.184458941813507	0
Desulfovibrio_308290	0.333333333333333	0	0.333333333333333	-0.0336709650869062	0.186574924288362	0
Comamonadaceae_308098	0.238095238095238	0	0.238095238095238	-0.0287324370538728	0.149297546385196	0
Ruminococcaceae_311255	0.333333333333333	0	0.333333333333333	-0.0475921502243575	0.18744420492371	0
Desulfovibrionaceae_312669	0.333333333333333	0	0.333333333333333	-0.0426020581440703	0.181898055161108	0
Desulfobacteraceae_308510	0.333333333333333	0	0.333333333333333	-0.0448732558199207	0.184125645201119	0
Stramenopiles_314110	0.333333333333333	0	0.333333333333333	-0.0461305066025701	0.188191905320216	0
Clostridiales_310327	0.285714285714286	0	0.285714285714286	-0.0258388412338935	0.18016491362029	0
Acinetobacter_313844	0.333333333333333	0	0.333333333333333	-0.0437623294621419	0.188808086001444	0
Enterobacteriaceae_309673	0.19047619047619	0	0.19047619047619	-0.0179795168490396	0.154227424411577	0
Clostridiales_311538	0.19047619047619	0	0.19047619047619	-0.0174963023836922	0.158242165809327	0
Wautersiella_313173	0.333333333333333	0	0.333333333333333	-0.0420545804075343	0.184031763761425	0
Desulfovibrionaceae_309565	0.333333333333333	0	0.333333333333333	-0.0395160421619866	0.190814413967714	0
methylpentosum_308004	0.238095238095238	0	0.238095238095238	-0.0416218866349443	0.164020645168917	0
Ruminococcaceae_311459	0.333333333333333	0	0.333333333333333	-0.0372414179365642	0.193377212451549	0
Sphingomonas_308723	0.333333333333333	0	0.333333333333333	-0.0434998781746931	0.182144570946598	0
Rickettsiella_309778	0.333333333333333	0	0.333333333333333	-0.0428270877401799	0.182499250921531	0
Enterobacteriaceae_308680	0.238095238095238	0	0.238095238095238	-0.0262175707354199	0.180661736442499	0
Pandoraea_313360	0.333333333333333	0	0.333333333333333	-0.0382949075067913	0.183502645310252	0
Rikenellaceae_314304	0.238095238095238	0	0.238095238095238	-0.0378228438778739	0.178314213771078	0
Oxalobacteraceae_310078	0.333333333333333	0	0.333333333333333	-0.0444735435961537	0.184608772434921	0
Bacteria_308045	0.285714285714286	0	0.285714285714286	-0.0295219535273662	0.187609453289596	0
Bacteroidales_310371	0.285714285714286	0	0.285714285714286	-0.0315197549693801	0.181594591656061	0
Clostridia_313679	0.333333333333333	0	0.333333333333333	-0.0455265462354227	0.186396050391083	0
Mucispirillum_311170	0.333333333333333	0	0.333333333333333	-0.0388869583249584	0.180416534728093	0
Deltaproteobacteria_307844	0.285714285714286	0	0.285714285714286	-0.0275682170184763	0.171107700083967	0
Anaerofustis_309693	0.238095238095238	0	0.238095238095238	-0.0338035694578876	0.16661085331144	0
succinicans_308366	0.238095238095238	0	0.238095238095238	-0.0293130460453639	0.180413656689431	0
Ruminococcaceae_313540	0.19047619047619	0	0.19047619047619	-0.0147113797283966	0.153231034048839	0
Rhizobiales_309241	0.285714285714286	0	0.285714285714286	-0.0312540393269503	0.166194285065195	0
Clostridiales_310932	0.333333333333333	0	0.333333333333333	-0.0424717883366193	0.185423878084998	0
Ruminococcaceae_311360	0.333333333333333	0	0.333333333333333	-0.0384412423844299	0.192102124309416	0
Anaerovorax_311471	0.333333333333333	0	0.333333333333333	-0.0473278443062203	0.188291378841198	0
Rhizobiales_308767	0.333333333333333	0	0.333333333333333	-0.0414837081501795	0.192014538862794	0
Rhizobiales_311034	0.238095238095238	0	0.238095238095238	-0.0233709655344946	0.17494411212494	0
Desulfovibrionaceae_313680	0.238095238095238	0	0.238095238095238	-0.0347816840414332	0.1758743580625	0
Dysgonomonas_312200	0.333333333333333	0	0.333333333333333	-0.0460504062510976	0.182925367494973	0
Deltaproteobacteria_314235	0.285714285714286	0	0.285714285714286	-0.0371720409821335	0.174112415703983	0
Rikenellaceae_308480	0.333333333333333	0	0.333333333333333	-0.0443842642390149	0.184628133446825	0
Desulfovibrionaceae_312525	0.333333333333333	0	0.333333333333333	-0.0446030016377916	0.194154801181639	0
Xanthomonadaceae_307801	0.238095238095238	0	0.238095238095238	-0.0236300895346107	0.179435757975462	0
Prosthecobacter_309522	0.19047619047619	0	0.19047619047619	-0.0315016864568592	0.139411450854006	0
Erysipelotrichaceae_308721	0.238095238095238	0	0.238095238095238	-0.0307845534539816	0.179611424841949	0
Christensenellaceae_311508	0.333333333333333	0	0.333333333333333	-0.0321136134084836	0.198496950580916	0
Acinetobacter_312331	0.333333333333333	0	0.333333333333333	-0.0401272874898927	0.186351184106528	0
Wohlfahrtiimonas_309448	0.285714285714286	0	0.285714285714286	-0.0300397472978932	0.17657109160072	0
Ruminococcaceae_310836	0.333333333333333	0	0.333333333333333	-0.0378204522032539	0.182902033005454	0
Sphingobacteriales_313978	0.238095238095238	0	0.238095238095238	-0.0281805883600023	0.177197314933064	0
Clostridiales_312796	0.238095238095238	0	0.238095238095238	-0.024390261811818	0.175605615639788	0
Ruminococcaceae_314401	0.333333333333333	0	0.333333333333333	-0.0473099359818976	0.185796592179193	0
Streptophyta_314240	0.238095238095238	0	0.238095238095238	-0.0303215399379882	0.163668989407958	0
Dethiosulfovibrionaceae_312938	0.333333333333333	0	0.333333333333333	-0.0411928112552462	0.1862783379732	0
garvieae_308221	0.333333333333333	0	0.333333333333333	-0.0416656349216056	0.186415915317598	0
Desulfovibrio_309930	0.333333333333333	0	0.333333333333333	-0.0361542252936969	0.194000063598431	0
Bacteria_312744	0.333333333333333	0	0.333333333333333	-0.0434356089082001	0.182331001098543	0
Rikenellaceae_313487	0.285714285714286	0	0.285714285714286	-0.0331155754212541	0.189975749469838	0
Ruminococcaceae_310999	0.333333333333333	0	0.333333333333333	-0.0468073124046071	0.184595616450606	0
Oxalobacteraceae_310598	0.333333333333333	0	0.333333333333333	-0.0431327088016918	0.181722110257866	0
Ruminococcaceae_311483	0.238095238095238	0	0.238095238095238	-0.0272752924093309	0.178246017631457	0
Christensenellaceae_310966	0.238095238095238	0	0.238095238095238	-0.0303651194072946	0.181802360599616	0
Bacteroidales_312979	0.333333333333333	0	0.333333333333333	-0.0449471026635362	0.187584245359097	0
Stramenopiles_312625	0.238095238095238	0	0.238095238095238	-0.0325832861252819	0.178841553159528	0
Methylocaldum_310625	0.333333333333333	0	0.333333333333333	-0.0352561331635353	0.189855214820088	0
Chryseobacterium_310252	0.333333333333333	0	0.333333333333333	-0.0410311491520503	0.181707617136499	0
Deltaproteobacteria_313457	0.333333333333333	0	0.333333333333333	-0.043782223599929	0.18390274378528	0
Clostridiales_312314	0.19047619047619	0	0.19047619047619	-0.0222074571654304	0.160805500918502	0
Polynucleobacter_310151	0.285714285714286	0	0.285714285714286	-0.0267075376642709	0.176051498457206	0
Entomoplasmatales_312862	0.285714285714286	0	0.285714285714286	-0.0250189166051766	0.17306677565896	0
Pirellulaceae_308877	0.238095238095238	0	0.238095238095238	-0.0279096377775204	0.177808054638491	0
Bacteria_312530	0.238095238095238	0	0.238095238095238	-0.0267707722348183	0.183173658652835	0
Bacteria_308314	0.333333333333333	0	0.333333333333333	-0.0428895276979946	0.192830938456526	0
Euglenozoa_308759	0.238095238095238	0	0.238095238095238	-0.0351437560115217	0.180851349483907	0
Coriobacteriaceae_314146	0.333333333333333	0	0.333333333333333	-0.0393731351321091	0.178429472820365	0
Dysgonomonas_314000	0.238095238095238	0	0.238095238095238	-0.0256008718261096	0.176561678920239	0
Ruminococcaceae_310994	0.238095238095238	0	0.238095238095238	-0.0314513889523043	0.180727619233465	0
Ruminococcaceae_308933	0.333333333333333	0	0.333333333333333	-0.0427374514421944	0.181343224641188	0
Clostridiales_309548	0.333333333333333	0	0.333333333333333	-0.0464215212507665	0.187583801441359	0
Oxalobacter_308249	0.285714285714286	0	0.285714285714286	-0.0322174144726936	0.173617388805385	0
Alphaproteobacteria_313866	0.333333333333333	0	0.333333333333333	-0.0446064086462783	0.179925106413404	0
Desulfovibrionaceae_312920	0.333333333333333	0	0.333333333333333	-0.0403437614723319	0.187668925730697	0
Ruminococcaceae_308904	0.238095238095238	0	0.238095238095238	-0.0327256460924175	0.182745868575465	0
Comamonadaceae_311389	0.238095238095238	0	0.238095238095238	-0.0374262556327643	0.161769718078005	0
Bacteria_309763	0.333333333333333	0	0.333333333333333	-0.0439268627143435	0.183775638885582	0
mitochondria_307905	0.285714285714286	0	0.285714285714286	-0.0319745988215913	0.175480868227441	0
Rhodocyclaceae_308495	0.333333333333333	0	0.333333333333333	-0.0446450314514374	0.18483433033463	0
Enterobacteriaceae_309055	0.333333333333333	0	0.333333333333333	-0.0457711088677274	0.186027359400571	0
Bacteroidales_311769	0.333333333333333	0	0.333333333333333	-0.0436907348035292	0.183033914485551	0
Methylosinus_310826	0.238095238095238	0	0.238095238095238	-0.0241983739077437	0.164282903587442	0
Desulfovibrio_310521	0.285714285714286	0	0.285714285714286	-0.0251797647541473	0.17743932679041	0
Dethiosulfovibrionaceae_311603	0.333333333333333	0	0.333333333333333	-0.0417557068069951	0.180583252172373	0
Bacteroidales_311921	0.333333333333333	0	0.333333333333333	-0.037010720488992	0.183638172218672	0
Dorea_313252	0.333333333333333	0	0.333333333333333	-0.0400288477494916	0.194181147533271	0
Dysgonomonas_311061	0.333333333333333	0	0.333333333333333	-0.0405252101407824	0.191809351416678	0
Desulfovibrionaceae_311545	0.285714285714286	0	0.285714285714286	-0.0261205459951872	0.192894884273835	0
Parabacteroides_313847	0.238095238095238	0	0.238095238095238	-0.0271360466289579	0.176659270114119	0
Rikenellaceae_312054	0.285714285714286	0	0.285714285714286	-0.0314504382422021	0.173924633407091	0
Enterobacteriaceae_314121	0.238095238095238	0	0.238095238095238	-0.0231520592686046	0.147704292637631	0
Oxalobacteraceae_314280	0.333333333333333	0	0.333333333333333	-0.0393735108954906	0.183250513802543	0
X.Mogibacteriaceae._311591	0.19047619047619	0	0.19047619047619	-0.0225122632824352	0.139807462670485	0
Chryseobacterium_313174	0.238095238095238	0	0.238095238095238	-0.0256226869917618	0.177721948812106	0
meningoseptica_311319	0.333333333333333	0	0.333333333333333	-0.0310047383121874	0.23865322002566	0
Candidatus.Hepatoplasma_458787	0	0.4	-0.4	-0.0487242593983936	0.292218511784795	0
Moraxella_461003	0	0.333333333333333	-0.333333333333333	-0.0267775977481604	0.29944393684587	0
Bacteria_458684	0	0.4	-0.4	-0.0508038301224901	0.264813649663529	0
Tenacibaculum_459017	0	0.333333333333333	-0.333333333333333	-0.0491746044859233	0.263849505540374	0
Vibrionales_461601	0	0.366666666666667	-0.366666666666667	-0.0403247517884908	0.290742028023929	0
Vibrio_460556	0	0.333333333333333	-0.333333333333333	-0.0495152567775261	0.258242178814287	0
Rhodobacteraceae_459629	0	0.3	-0.3	-0.00354999170502926	0.281819641298012	0
Proteobacteria_460347	0	0.433333333333333	-0.433333333333333	-0.0519305277006695	0.300505322272727	0
Flavobacteriaceae_460455	0	0.333333333333333	-0.333333333333333	-0.0447250416436835	0.245422450714856	0
Rickettsiales_458780	0	0.366666666666667	-0.366666666666667	0.0373904797532056	0.348064056229735	0
