# Supplementary material for: How Host Phylogeny and Diet Shape the Specificity and Specificity Diversity of Animal Gut Microbiomes
Source: Environ Microbiol Rep. 2026 Jan 29;18(1):e70253. doi: 10.1111/1758-2229.70253 (PMC12856063; doi:10.1111/1758-2229.70253)
Supplement: Supplementary file 3 — Data S3. SSD_code_AGM. [file EMI4-18-e70253-s001.zip › SSD_code_AGM/Species_Groups/Total_species.txt]

ID	Amphibia.txt	Malacostraca.txt	Delta	lower	upper	p
bryantii_313609	0.0476190476190476	0	0.0476190476190476	0.0201544988445559	0.0625121678221108	0.938714285714286
Brochothrix_459539	0	0.0333333333333333	-0.0333333333333333	0.0130914464905192	0.0715752201761475	1
Kingella_459589	0	0.0333333333333333	-0.0333333333333333	0.017996372450438	0.0653369608828953	1
endodontalis_458824	0	0.0333333333333333	-0.0333333333333333	0.0215399770443896	0.0581743086698961	1
Oxalobacteraceae_461759	0	0.0333333333333333	-0.0333333333333333	0.0235800895237491	0.056515148571489	1
MBA08_460963	0	0.0333333333333333	-0.0333333333333333	0.0172778240168488	0.0631031283641035	1
Methylobacterium_459444	0.0475823672713067	2.56762434186593e-05	0.047556691027888	0.0161916652881602	0.110672850440045	1
Aggregatibacter_458965	0	0.133333333333333	-0.133333333333333	-0.00190199392462664	0.157278492311446	0.891414728682171
Agrobacterium_455011	0	0.0333333333333333	-0.0333333333333333	0.0172778240168488	0.0631031283641035	1
Streptococcus_461475	0	0.433333333333333	-0.433333333333333	-0.0491406703383959	0.339285938521611	0
X.Weeksellaceae._458563	0	0.0333333333333333	-0.0333333333333333	0.0235800895237491	0.056515148571489	1
Alishewanella_459255	0	0.0333333333333333	-0.0333333333333333	0.0203011825646282	0.0608416745782289	1
echinoides_460528	0	0.0666666666666667	-0.0666666666666667	-0.0178075136070471	0.118547027300241	0.965777275296778
X.Prevotella._457475	0	0.0333333333333333	-0.0333333333333333	0.0215399770443896	0.0581743086698961	1
maritima_455332	0	0.0333333333333333	-0.0333333333333333	0.0241783479073564	0.0531549854259769	1
Micrococcus_459210	0.0218484830347116	0.162354556881317	-0.140506073846605	-0.0582509270713507	0.267564561506268	0.938714285714286
Flavobacterium_313098	0.0476190476190476	0	0.0476190476190476	0.0194716656623925	0.0661473819566551	1
Lactobacillus_458968	0	0.0333333333333333	-0.0333333333333333	0.025461767163854	0.0553001375980508	1
Acinetobacter_459571	0	0.0333333333333333	-0.0333333333333333	0.0130132051432757	0.0726058424757719	1
Pedobacter_446111	0.0476190476190476	0	0.0476190476190476	0.0194716656623925	0.0661473819566551	1
Actinomyces_460515	0	0.333333333333333	-0.333333333333333	-0.0315955384582618	0.270202860223038	0.15910411622276
schindleri_461371	0	0.0333333333333333	-0.0333333333333333	0.0235800895237491	0.056515148571489	1
Aeromonas_459354	0.0858329783885361	0.00987537269203712	0.075957605696499	-0.0202544493978232	0.195730219381231	1
yabuuchiae_460217	0	0.266666666666667	-0.266666666666667	-0.0346709702670198	0.297887261020838	0.452133027522936
multivorum_459796	0	0.0666666666666667	-0.0666666666666667	0.00772621022578006	0.106272630780323	1
Providencia_442167	0.0476190476190476	0	0.0476190476190476	0.0194716656623925	0.0661473819566551	1
diminuta_459800	0	0.0333333333333333	-0.0333333333333333	0.0215399770443896	0.0581743086698961	1
phosphatis_311160	0.0476190476190476	0	0.0476190476190476	0.0201544988445559	0.0625121678221108	0.938714285714286
Brevibacterium_459213	0	0.0333333333333333	-0.0333333333333333	0.015462127399189	0.0639664440293825	1
acidaminiphila_459235	0	0.0333333333333333	-0.0333333333333333	0.0215399770443896	0.0581743086698961	1
dichloromethanicus_460519	0	0.0333333333333333	-0.0333333333333333	0.0203011825646282	0.0608416745782289	1
Streptococcus_461812	0	0.0666666666666667	-0.0666666666666667	0.0151479965721538	0.110253599442919	1
Pirellula_440867	0.0476190476190476	0	0.0476190476190476	0.0201544988445559	0.0625121678221108	0.938714285714286
Streptococcus_459881	0	0.366666666666667	-0.366666666666667	-0.0412703763122397	0.30694841266944	0.15910411622276
Bacteria_429915	0.0476190476190476	0	0.0476190476190476	0.0194716656623925	0.0661473819566551	1
Chryseobacterium_459262	0	0.0333333333333333	-0.0333333333333333	0.015462127399189	0.0639664440293825	1
mobilis_459383	0	0.0333333333333333	-0.0333333333333333	0.0130914464905192	0.0715752201761475	1
mucosa_458537	0	0.0666666666666667	-0.0666666666666667	-0.0102512536109134	0.119721777188018	1
Anaerococcus_460970	0	0.0333333333333333	-0.0333333333333333	0.0219065943518012	0.0599029294577226	1
Finegoldia_459744	0	0.4	-0.4	-0.0528492109662925	0.308535287893147	0
Hydrogenophaga_456355	0	0.0666666666666667	-0.0666666666666667	-0.0206242732418013	0.104609782070289	0.938714285714286
faecis_458905	0	0.0333333333333333	-0.0333333333333333	0.0241783479073564	0.0531549854259769	1
Novosphingobium_461620	0	0.166666666666667	-0.166666666666667	-0.0158279324062518	0.176285131829535	0.62514799154334
dispar_459592	0	0.333333333333333	-0.333333333333333	-0.0370041763058646	0.269556017221702	0.181019283746556
Microbacteriaceae_456488	0	0.0333333333333333	-0.0333333333333333	0.0241783479073564	0.0531549854259769	1
Abiotrophia_461320	0	0.0666666666666667	-0.0666666666666667	0.0165290512770324	0.100845114956113	0.938714285714286
WPS.2_460439	0	0.0333333333333333	-0.0333333333333333	0.0130914464905192	0.0715752201761475	1
yanoikuyae_461618	0	0.0333333333333333	-0.0333333333333333	0.017996372450438	0.0653369608828953	1
Lactobacillales_461394	0	0.333333333333333	-0.333333333333333	-0.0507108661384074	0.266243639078957	0
Capnocytophaga_456141	0	0.0333333333333333	-0.0333333333333333	0.0235800895237491	0.056515148571489	1
mizutaii_461788	0	0.0333333333333333	-0.0333333333333333	0.017996372450438	0.0653369608828953	1
mitochondria_461751	0	0.0333333333333333	-0.0333333333333333	0.017996372450438	0.0653369608828953	1
Catonella_460248	0	0.1	-0.1	-0.0255053277912566	0.143077974948819	0.938714285714286
Prevotella_460526	0	0.0333333333333333	-0.0333333333333333	0.025461767163854	0.0553001375980508	1
Pseudomonas_442208	0.19047619047619	0	0.19047619047619	-0.0236342782518802	0.171399145721043	0.25468992248062
Veillonellaceae_457562	0	0.0333333333333333	-0.0333333333333333	0.017996372450438	0.0653369608828953	1
Pasteurellaceae_461526	0	0.166666666666667	-0.166666666666667	-0.0225056626429499	0.201670915789098	0.840777559055118
Erythromicrobium_461350	0	0.0333333333333333	-0.0333333333333333	0.025461767163854	0.0553001375980508	1
rhizosphaerae_442506	0.0476190476190476	0	0.0476190476190476	0.0201544988445559	0.0625121678221108	0.938714285714286
Chryseobacterium_461280	0	0.1	-0.1	-0.017833919673202	0.13846301681597	0.938714285714286
Acinetobacter_459478	0	0.0666666666666667	-0.0666666666666667	-0.00207851975253828	0.106633546037507	0.938714285714286
genosp_430054	0.0952380952380952	0	0.0952380952380952	-0.0168980718377693	0.121559606260312	0.938714285714286
durum_460989	0	0.333333333333333	-0.333333333333333	-0.0449302005766639	0.243828650368814	0.15910411622276
Oxalobacteraceae_460542	0	0.0333333333333333	-0.0333333333333333	0.0203011825646282	0.0608416745782289	1
Pseudomonas_446413	0.0476190476190476	0	0.0476190476190476	0.0194716656623925	0.0661473819566551	1
Anaerococcus_458642	0	0.0333333333333333	-0.0333333333333333	0.0130132051432757	0.0726058424757719	1
Acinetobacter_461317	0	0.0333333333333333	-0.0333333333333333	0.0241783479073564	0.0531549854259769	1
Serratia_442538	0.0476190476190476	0	0.0476190476190476	0.0201544988445559	0.0625121678221108	0.938714285714286
subflava_459925	0	0.0333333333333333	-0.0333333333333333	0.0130914464905192	0.0715752201761475	1
Stenotrophomonas_461864	0.0465599930329033	0.000741338210301052	0.0458186548226022	0.00969986981897578	0.103862814711635	1
Streptophyta_461520	0	0.433333333333333	-0.433333333333333	-0.0497030402799827	0.280153868328223	0
Rhizobiaceae_430196	0.0476190476190476	0	0.0476190476190476	0.0229985859197988	0.0556680807468679	0.938714285714286
Enterobacteriaceae_445366	0.19047619047619	0	0.19047619047619	-0.0229524233696319	0.161001403345203	0.181019283746556
butyricum_441906	0.0476190476190476	0	0.0476190476190476	0.0201544988445559	0.0625121678221108	0.938714285714286
Arthrobacter_459035	0	0.0333333333333333	-0.0333333333333333	0.0130914464905192	0.0715752201761475	1
Sediminibacterium_460182	0	0.0333333333333333	-0.0333333333333333	0.017996372450438	0.0653369608828953	1
vulcani_458678	0	0.0333333333333333	-0.0333333333333333	0.0203011825646282	0.0608416745782289	1
Anaerococcus_460954	0	0.0333333333333333	-0.0333333333333333	0.0235800895237491	0.056515148571489	1
Sphingobacterium_456511	0	0.0333333333333333	-0.0333333333333333	0.0130914464905192	0.0715752201761475	1
Enterococcaceae_441554	0.0952380952380952	0	0.0952380952380952	-0.010641910277686	0.125143340922126	0.938714285714286
Pseudomonas_461057	0.0434323181251697	0.00586142129142905	0.0375708968337407	-0.00528072544238524	0.149844223354833	1
Enterobacteriaceae_441534	0.0476190476190476	0	0.0476190476190476	0.0201544988445559	0.0625121678221108	0.938714285714286
Chitinophagaceae_310785	0.0476190476190476	0	0.0476190476190476	0.0150011517270653	0.0679512292253156	0.938714285714286
Cardiobacterium_460310	0	0.0333333333333333	-0.0333333333333333	0.025461767163854	0.0553001375980508	1
prausnitzii_458365	0	0.0333333333333333	-0.0333333333333333	0.025461767163854	0.0553001375980508	1
acnes_459271	0	0.166666666666667	-0.166666666666667	0.00116424351303476	0.185681567790202	0.513932960893855
Pseudomonas_442907	0.0476190476190476	0	0.0476190476190476	0.0150011517270653	0.0679512292253156	0.938714285714286
Hyphomonas_460868	0	0.0333333333333333	-0.0333333333333333	0.0219065943518012	0.0599029294577226	1
Pseudochrobactrum_442103	0.0476190476190476	0	0.0476190476190476	0.0150011517270653	0.0679512292253156	0.938714285714286
BD7.3_460265	0	0.0666666666666667	-0.0666666666666667	0.0101285666409049	0.114116038366699	1
Staphylococcus_460442	0	0.0333333333333333	-0.0333333333333333	0.0219065943518012	0.0599029294577226	1
Ochrobactrum_460359	0	0.0333333333333333	-0.0333333333333333	0.0219065943518012	0.0599029294577226	1
Pseudomonas_460884	0	0.266666666666667	-0.266666666666667	-0.0523419741549788	0.249361374215581	0.385169988276671
Enterobacteriaceae_461609	0	0.0333333333333333	-0.0333333333333333	0.0215399770443896	0.0581743086698961	1
Exiguobacterium_461260	0	0.0333333333333333	-0.0333333333333333	0.0172778240168488	0.0631031283641035	1
Aerococcus_455554	0	0.0333333333333333	-0.0333333333333333	0.0203011825646282	0.0608416745782289	1
Staphylococcus_461856	0.00113859364176656	0.325363177840967	-0.324224584199201	-0.0506333814288535	0.304096596180529	0.181019283746556
pallens_460917	0	0.0333333333333333	-0.0333333333333333	0.0203011825646282	0.0608416745782289	1
Brevundimonas_460192	0	0.0333333333333333	-0.0333333333333333	0.0241783479073564	0.0531549854259769	1
Comamonadaceae_427903	0.0952380952380952	0	0.0952380952380952	-0.0219255886086587	0.121932182128292	0.938714285714286
bryophila_460818	0	0.0333333333333333	-0.0333333333333333	0.0241783479073564	0.0531549854259769	1
Pseudomonas_442115	0.0476190476190476	0	0.0476190476190476	0.0201544988445559	0.0625121678221108	0.938714285714286
succinicans_461574	0	0.0333333333333333	-0.0333333333333333	0.0241783479073564	0.0531549854259769	1
Acinetobacter_459804	0.0469425256525773	0.000473565376529198	0.0464689602760481	0.0156272789224587	0.100070810009764	1
Planctomyces_312919	0.0476190476190476	0	0.0476190476190476	0.0194716656623925	0.0661473819566551	1
aurimucosum_459763	0	0.0333333333333333	-0.0333333333333333	0.015462127399189	0.0639664440293825	1
Comamonadaceae_461664	0	0.0333333333333333	-0.0333333333333333	0.0130914464905192	0.0715752201761475	1
SHA.98_458577	0	0.0333333333333333	-0.0333333333333333	0.0241783479073564	0.0531549854259769	1
Stenotrophomonas_309292	0.0476190476190476	0	0.0476190476190476	0.0229985859197988	0.0556680807468679	0.938714285714286
Chryseobacterium_461021	0	0.0333333333333333	-0.0333333333333333	0.025461767163854	0.0553001375980508	1
stutzeri_460389	0	0.1	-0.1	-0.017988819814312	0.151345877455538	0.938714285714286
Pedobacter_311236	0.238095238095238	0	0.238095238095238	-0.0253166866458781	0.186725854290436	0.15910411622276
marcusii_461827	0	0.1	-0.1	-0.0113531632508603	0.129166388183749	0.938714285714286
melaninogenica_460491	0	0.1	-0.1	0.00305136611820198	0.146849622131848	0.938714285714286
mobilis_460487	0	0.0333333333333333	-0.0333333333333333	0.0215399770443896	0.0581743086698961	1
Paracoccus_460677	0.0299702840460582	0.0123541345010926	0.0176161495449657	-0.0258973793280836	0.116880679141648	1
Streptophyta_461905	0	0.0333333333333333	-0.0333333333333333	0.0130914464905192	0.0715752201761475	1
Comamonadaceae_460476	0	0.1	-0.1	-0.0107374297722671	0.129941486560881	0.938714285714286
Corynebacterium_460512	0	0.0666666666666667	-0.0666666666666667	0.0123871935041547	0.111258900981684	1
Lactobacillus_455460	0	0.0333333333333333	-0.0333333333333333	0.015462127399189	0.0639664440293825	1
Sinobacteraceae_460522	0	0.0333333333333333	-0.0333333333333333	0.0203011825646282	0.0608416745782289	1
Streptococcus_459283	0	0.0333333333333333	-0.0333333333333333	0.0235800895237491	0.056515148571489	1
Gallicola_461748	0	0.0333333333333333	-0.0333333333333333	0.017996372450438	0.0653369608828953	1
cryoconitis_460562	0	0.0333333333333333	-0.0333333333333333	0.025461767163854	0.0553001375980508	1
Sediminibacterium_459276	0	0.0333333333333333	-0.0333333333333333	0.025461767163854	0.0553001375980508	1
Ochrobactrum_458409	0.190243055065391	4.07986968899251e-05	0.190202256368501	-0.0297444370386084	0.179354496435215	0.452133027522936
Methyloversatilis_459013	0	0.133333333333333	-0.133333333333333	-0.0148045191549867	0.16536070949713	0.938714285714286
Peptoniphilus_460538	0	0.0666666666666667	-0.0666666666666667	0.0134308924419943	0.11334014652933	1
starrii_457814	0	0.0333333333333333	-0.0333333333333333	0.0203011825646282	0.0608416745782289	1
faecium_460260	0.0437828174650102	0.00537072221565245	0.0384120952493577	0.00877268897935399	0.126380024478789	1
intermedia_460264	0	0.133333333333333	-0.133333333333333	-0.017843195628976	0.160288059943111	0.938714285714286
Corynebacterium_459242	0.000519442717744064	0.362666957740037	-0.362147515022293	-0.040604172300672	0.280268986488902	0
Streptophyta_460860	0	0.0333333333333333	-0.0333333333333333	0.0172778240168488	0.0631031283641035	1
Enterobacteriaceae_438428	0.0476190476190476	0	0.0476190476190476	0.0229985859197988	0.0556680807468679	0.938714285714286
Gemellaceae_460073	0	0.1	-0.1	0.00477067826237779	0.148847237228349	0.938714285714286
Cloacibacterium_461024	0	0.0666666666666667	-0.0666666666666667	0.00678416068111874	0.108315837247837	0.938714285714286
Pedobacter_460320	0	0.0333333333333333	-0.0333333333333333	0.0241783479073564	0.0531549854259769	1
Neisseriaceae_459317	0	0.0333333333333333	-0.0333333333333333	0.0203011825646282	0.0608416745782289	1
Acidovorax_460806	0	0.2	-0.2	-0.0351824108848818	0.226432711958986	0.72281
Pedobacter_460075	0	0.0333333333333333	-0.0333333333333333	0.0219065943518012	0.0599029294577226	1
Corynebacterium_459830	0	0.0666666666666667	-0.0666666666666667	0.00154436411169203	0.112328140177565	1
DA101_430338	0.0476190476190476	0	0.0476190476190476	0.0150011517270653	0.0679512292253156	0.938714285714286
Caulobacteraceae_446322	0.0476190476190476	0	0.0476190476190476	0.0194716656623925	0.0661473819566551	1
viridiflava_461241	0	0.0333333333333333	-0.0333333333333333	0.0241783479073564	0.0531549854259769	1
Bacillales_459680	0	0.0333333333333333	-0.0333333333333333	0.0203011825646282	0.0608416745782289	1
Rhizobiaceae_461720	0	0.4	-0.4	-0.0394780983751786	0.280942483048104	0.15910411622276
Alcaligenaceae_444269	0.0476190476190476	0	0.0476190476190476	0.0194716656623925	0.0661473819566551	1
Mesorhizobium_458129	0	0.0333333333333333	-0.0333333333333333	0.0130914464905192	0.0715752201761475	1
stationis_461160	0	0.3	-0.3	-0.0393913161541132	0.239921781373524	0.181019283746556
Staphylococcus_455110	0	0.0666666666666667	-0.0666666666666667	-0.0107369539788443	0.121156249994573	1
dispar_458600	0	0.0333333333333333	-0.0333333333333333	0.0235800895237491	0.056515148571489	1
Methylobacteriaceae_459964	0	0.0333333333333333	-0.0333333333333333	0.0241783479073564	0.0531549854259769	1
Intrasporangiaceae_461675	0	0.0333333333333333	-0.0333333333333333	0.0241783479073564	0.0531549854259769	1
Granulicatella_461506	0	0.2	-0.2	-0.0227080387433878	0.210270003259916	0.513932960893855
Prevotella_457499	0	0.0666666666666667	-0.0666666666666667	0.011553918064526	0.101904186569488	0.965777275296778
formicilis_460847	0	0.0333333333333333	-0.0333333333333333	0.0241783479073564	0.0531549854259769	1
Pirellulaceae_308784	0.0476190476190476	0	0.0476190476190476	0.0201544988445559	0.0625121678221108	0.938714285714286
mobilis_461646	0	0.0333333333333333	-0.0333333333333333	0.0235800895237491	0.056515148571489	1
fragi_459051	0.0465411042227681	0.00226368113218695	0.0442774230905812	0.0202644393370338	0.168607241710625	1
Sphingomonas_459882	0	0.0333333333333333	-0.0333333333333333	0.0203011825646282	0.0608416745782289	1
Pseudomonas_440564	0.0952380952380952	0	0.0952380952380952	-0.0225249471940892	0.106877347557779	0.938714285714286
Tannerella_458833	0	0.0333333333333333	-0.0333333333333333	0.0241783479073564	0.0531549854259769	1
Pseudomonadaceae_460609	0	0.0333333333333333	-0.0333333333333333	0.0219065943518012	0.0599029294577226	1
Anaerococcus_460599	0	0.133333333333333	-0.133333333333333	-0.0187930991741381	0.136871686692756	0.62514799154334
Leuconostoc_461171	0	0.0333333333333333	-0.0333333333333333	0.0172778240168488	0.0631031283641035	1
Stenotrophomonas_461099	0	0.0333333333333333	-0.0333333333333333	0.0241783479073564	0.0531549854259769	1
Rhodoferax_308735	0.0476190476190476	0	0.0476190476190476	0.0194716656623925	0.0661473819566551	1
succinicans_310934	0.142857142857143	0	0.142857142857143	-0.0153729009290715	0.155468026922302	0.72281
Leptotrichia_459850	0	0.0333333333333333	-0.0333333333333333	0.0219065943518012	0.0599029294577226	1
alcaligenes_457675	0	0.0333333333333333	-0.0333333333333333	0.015462127399189	0.0639664440293825	1
vesicularis_459346	0	0.0666666666666667	-0.0666666666666667	-0.0169631915660132	0.116771078437678	0.950697872340426
Thermomonas_460309	0	0.0333333333333333	-0.0333333333333333	0.0215399770443896	0.0581743086698961	1
Leptotrichia_461834	0	0.4	-0.4	-0.0561055168668815	0.280109965396446	0
Shewanella_459352	0	0.0333333333333333	-0.0333333333333333	0.0203011825646282	0.0608416745782289	1
Corynebacterium_461025	0	0.3	-0.3	-0.0306040624612419	0.256581353257952	0.181019283746556
mitochondria_461757	0	0.266666666666667	-0.266666666666667	-0.0264796949073154	0.265684265867307	0.181019283746556
Staphylococcus_460331	0	0.0333333333333333	-0.0333333333333333	0.0219065943518012	0.0599029294577226	1
longiquaesitum_313384	0.0476190476190476	0	0.0476190476190476	0.0194716656623925	0.0661473819566551	1
Pirellulaceae_460228	0	0.0333333333333333	-0.0333333333333333	0.017996372450438	0.0653369608828953	1
genosp_460430	0	0.0333333333333333	-0.0333333333333333	0.0219065943518012	0.0599029294577226	1
Chitinophagaceae_460381	0	0.0333333333333333	-0.0333333333333333	0.0235800895237491	0.056515148571489	1
Planctomyces_459842	0	0.0666666666666667	-0.0666666666666667	-0.0195868262687065	0.107728310654295	0.938714285714286
Acidimicrobiales_445491	0.0952380952380952	0	0.0952380952380952	-0.00118172229566746	0.113532553412256	0.938714285714286
Veillonella_459867	0	0.2	-0.2	-0.0352954860487263	0.198492044574282	0.513932960893855
Alloiococcus_458959	0	0.2	-0.2	-0.040765907935027	0.229345180547766	0.840777559055118
sanguinis_459288	0	0.0333333333333333	-0.0333333333333333	0.0172778240168488	0.0631031283641035	1
Staphylococcus_461315	0	0.0333333333333333	-0.0333333333333333	0.0203011825646282	0.0608416745782289	1
X.Saprospirales._442976	0.142857142857143	0	0.142857142857143	-0.02374838342418	0.143467759731655	0.513932960893855
Peptoniphilus_461818	0	0.0666666666666667	-0.0666666666666667	-0.0183384022576696	0.110629555889891	0.950697872340426
Caulobacteraceae_459823	0	0.3	-0.3	-0.0239938601259626	0.244868421953505	0.15910411622276
Prevotella_461892	0	0.0333333333333333	-0.0333333333333333	0.017996372450438	0.0653369608828953	1
Sphingomonas_461145	0	0.0666666666666667	-0.0666666666666667	-0.0185441414871966	0.114206533469943	0.938714285714286
X.Weeksellaceae._460708	0	0.0333333333333333	-0.0333333333333333	0.015462127399189	0.0639664440293825	1
palustris_460753	0	0.0333333333333333	-0.0333333333333333	0.017996372450438	0.0653369608828953	1
Kocuria_460703	0	0.0666666666666667	-0.0666666666666667	0.00396758461788065	0.115724556769338	1
acidaminiphila_460531	0	0.0333333333333333	-0.0333333333333333	0.025461767163854	0.0553001375980508	1
Pseudomonas_461913	0	0.1	-0.1	-0.025379972884775	0.154522630752995	0.938714285714286
mitochondria_461427	0	0.0333333333333333	-0.0333333333333333	0.0241783479073564	0.0531549854259769	1
taiwanensis_458355	0	0.0333333333333333	-0.0333333333333333	0.0241783479073564	0.0531549854259769	1
lwoffii_459046	0	0.133333333333333	-0.133333333333333	0.00328385523677456	0.159583145193698	0.72281
Xanthomonas_460616	0	0.0333333333333333	-0.0333333333333333	0.0203011825646282	0.0608416745782289	1
Campylobacter_460431	0	0.0333333333333333	-0.0333333333333333	0.0219065943518012	0.0599029294577226	1
Stenotrophomonas_459227	0	0.0666666666666667	-0.0666666666666667	-0.00716519995765907	0.114054911504525	1
Anaerococcus_460467	0	0.366666666666667	-0.366666666666667	-0.0562491507277355	0.279120288129848	0
Megasphaera_459122	0	0.0333333333333333	-0.0333333333333333	0.0241783479073564	0.0531549854259769	1
Enterobacteriaceae_458619	0	0.233333333333333	-0.233333333333333	-0.0252998629992175	0.241381629043135	0.452133027522936
Corynebacterium_460547	0	0.0666666666666667	-0.0666666666666667	-0.012867829434541	0.115997527820623	0.950697872340426
Myroides_313761	0.0952380952380952	0	0.0952380952380952	-0.0197726107122638	0.121365140295268	0.938714285714286
anaerobius_459366	0	0.0333333333333333	-0.0333333333333333	0.017996372450438	0.0653369608828953	1
Gemmataceae_460728	0	0.0333333333333333	-0.0333333333333333	0.0235800895237491	0.056515148571489	1
Flavobacterium_459638	0	0.0333333333333333	-0.0333333333333333	0.017996372450438	0.0653369608828953	1
Herbaspirillum_442296	0.0952380952380952	0	0.0952380952380952	-0.0250290754205189	0.107960429476405	0.938714285714286
Enterobacteriaceae_459144	0	0.0333333333333333	-0.0333333333333333	0.0203011825646282	0.0608416745782289	1
Porphyromonadaceae_461064	0	0.0333333333333333	-0.0333333333333333	0.0203011825646282	0.0608416745782289	1
parvula_459240	0	0.333333333333333	-0.333333333333333	-0.00449544651292816	0.327361668709632	0.15910411622276
nigrescens_458758	0	0.133333333333333	-0.133333333333333	-0.0303648762936153	0.179530530596586	0.938714285714286
Rhodobacteraceae_460581	0	0.0333333333333333	-0.0333333333333333	0.0203011825646282	0.0608416745782289	1
Capnocytophaga_460501	0	0.2	-0.2	-0.0206141931871346	0.219780714640063	0.385169988276671
Lactococcus_461560	0	0.0666666666666667	-0.0666666666666667	-0.0170172647945509	0.113949408583111	0.938714285714286
Comamonadaceae_458922	0.0474992795596666	8.38376415667386e-05	0.0474154419180998	0.0148395102208699	0.106365831033567	1
kroppenstedtii_461243	0	0.0333333333333333	-0.0333333333333333	0.015462127399189	0.0639664440293825	1
Enterobacteriaceae_459816	0	0.333333333333333	-0.333333333333333	-0.0335463291086599	0.277858847963541	0.15910411622276
Lactobacillaceae_458662	0	0.0333333333333333	-0.0333333333333333	0.0203011825646282	0.0608416745782289	1
Nocardioidaceae_458804	0	0.0333333333333333	-0.0333333333333333	0.015462127399189	0.0639664440293825	1
ochracea_459304	0	0.166666666666667	-0.166666666666667	-0.0256908265053178	0.190088323819225	0.62514799154334
Bradyrhizobiaceae_460660	0.0358752006772229	0.0246620785778319	0.0112131220993911	-0.0234551577855797	0.162818337503322	1
dentocariosa_458429	0	0.133333333333333	-0.133333333333333	0.00268811463284772	0.197599274057881	0.938714285714286
retroflexus_430038	0.0952380952380952	0	0.0952380952380952	-0.017956268458527	0.117895530010008	0.938714285714286
Sphingobacterium_310835	0.0476190476190476	0	0.0476190476190476	0.0194716656623925	0.0661473819566551	1
Wautersiella_311080	0.0476190476190476	0	0.0476190476190476	0.0220640464930121	0.060031191602226	0.938714285714286
geniculata_461847	0.0928666503576832	0.00166001141628842	0.0912066389413948	-0.0295088051817817	0.168026007181522	0.938714285714286
mb2424_457069	0	0.0333333333333333	-0.0333333333333333	0.0130914464905192	0.0715752201761475	1
Actinomyces_459735	0	0.333333333333333	-0.333333333333333	-0.0316322024826221	0.306076973596785	0.181019283746556
Macrococcus_461808	0	0.0666666666666667	-0.0666666666666667	-0.00646624034189135	0.116490981067262	0.965777275296778
Agrobacterium_445319	0.0476190476190476	0	0.0476190476190476	0.0150011517270653	0.0679512292253156	0.938714285714286
Peptostreptococcaceae_460824	0	0.0666666666666667	-0.0666666666666667	-0.0168575508730808	0.117134159552792	1
Erythrobacter_461888	0	0.0333333333333333	-0.0333333333333333	0.0235800895237491	0.056515148571489	1
Fusobacterium_460397	0	0.133333333333333	-0.133333333333333	-0.0138134085046787	0.175731084586886	0.938714285714286
Flavobacteriaceae_458838	0	0.0333333333333333	-0.0333333333333333	0.0219065943518012	0.0599029294577226	1
lenta_461181	0	0.0666666666666667	-0.0666666666666667	-0.0123250850088471	0.120813169661859	1
Enhydrobacter_460367	0	0.266666666666667	-0.266666666666667	-0.0361729729471306	0.229821015538329	0.316293622141998
Chryseobacterium_461247	0	0.0333333333333333	-0.0333333333333333	0.0241783479073564	0.0531549854259769	1
Pedobacter_314259	0.0476190476190476	0	0.0476190476190476	0.0150011517270653	0.0679512292253156	0.938714285714286
Fusobacterium_460421	0	0.0333333333333333	-0.0333333333333333	0.0219065943518012	0.0599029294577226	1
segnis_459890	0	0.0333333333333333	-0.0333333333333333	0.0255442346214157	0.0534081463309653	1
Streptococcus_460577	0	0.0333333333333333	-0.0333333333333333	0.0203011825646282	0.0608416745782289	1
Acinetobacter_461507	0	0.3	-0.3	-0.0367633699866232	0.266285596145279	0.181019283746556
Pseudomonas_439032	0.0476190476190476	0	0.0476190476190476	0.0150011517270653	0.0679512292253156	0.938714285714286
Parvimonas_461569	0	0.0333333333333333	-0.0333333333333333	0.0235800895237491	0.056515148571489	1
Pseudomonas_459229	0	0.0333333333333333	-0.0333333333333333	0.0219065943518012	0.0599029294577226	1
Comamonadaceae_460929	0	0.0333333333333333	-0.0333333333333333	0.0130914464905192	0.0715752201761475	1
Burkholderia_441963	0.0476190476190476	0	0.0476190476190476	0.0201544988445559	0.0625121678221108	0.938714285714286
Leptotrichia_459153	0	0.0333333333333333	-0.0333333333333333	0.0219065943518012	0.0599029294577226	1
amarae_455454	0	0.0333333333333333	-0.0333333333333333	0.0219065943518012	0.0599029294577226	1
Methylobacterium_455945	0	0.0333333333333333	-0.0333333333333333	0.0241783479073564	0.0531549854259769	1
Streptophyta_458940	0	0.0333333333333333	-0.0333333333333333	0.015462127399189	0.0639664440293825	1
Achromobacter_461106	0	0.0333333333333333	-0.0333333333333333	0.015462127399189	0.0639664440293825	1
Prevotella_461339	0	0.0666666666666667	-0.0666666666666667	-0.0245262747166103	0.119229981714683	0.938714285714286
Leptotrichia_456677	0	0.266666666666667	-0.266666666666667	-0.0386485577424108	0.218242773956965	0.181019283746556
Neisseria_458773	0	0.0333333333333333	-0.0333333333333333	0.0172778240168488	0.0631031283641035	1
Brachybacterium_459582	0	0.0333333333333333	-0.0333333333333333	0.0219065943518012	0.0599029294577226	1
Aggregatibacter_460653	0	0.333333333333333	-0.333333333333333	-0.0418236366992766	0.246840611095405	0.15910411622276
copri_461826	0	0.0333333333333333	-0.0333333333333333	0.0219065943518012	0.0599029294577226	1
rumoiensis_461784	0	0.2	-0.2	-0.0154128121058519	0.200659578390182	0.316293622141998
Anaerococcus_461795	0	0.0333333333333333	-0.0333333333333333	0.0241783479073564	0.0531549854259769	1
Ralstonia_458941	0	0.0333333333333333	-0.0333333333333333	0.015462127399189	0.0639664440293825	1
Fusobacterium_460059	0	0.133333333333333	-0.133333333333333	-0.00454091746667208	0.186242855596764	0.938714285714286
Pseudomonas_307978	0.0476190476190476	0	0.0476190476190476	0.0194716656623925	0.0661473819566551	1
iners_459253	0	0.0333333333333333	-0.0333333333333333	0.0219065943518012	0.0599029294577226	1
Chryseobacterium_460520	0	0.266666666666667	-0.266666666666667	-0.0292744177715045	0.223357135574188	0.15910411622276
veronii_460413	0	0.0333333333333333	-0.0333333333333333	0.0235800895237491	0.056515148571489	1
aeria_456235	0	0.2	-0.2	-0.043143462248888	0.245419942147704	0.781486620416254
otitis_459212	0	0.0333333333333333	-0.0333333333333333	0.017996372450438	0.0653369608828953	1
Facklamia_461772	0	0.0333333333333333	-0.0333333333333333	0.0130132051432757	0.0726058424757719	1
MS3071_459086	0	0.0333333333333333	-0.0333333333333333	0.0241783479073564	0.0531549854259769	1
Rhizobiaceae_459037	0	0.0333333333333333	-0.0333333333333333	0.0130132051432757	0.0726058424757719	1
Chryseobacterium_441397	0.0952380952380952	0	0.0952380952380952	0.0106313773682479	0.104550842682906	0.938714285714286
Paracoccus_459969	0.0156099288157433	0.112031915811565	-0.0964219869958219	-0.0337920045490296	0.197199911930988	0.938714285714286
Streptococcus_460410	0	0.233333333333333	-0.233333333333333	-0.0275145417946946	0.202021071164166	0.25468992248062
Chryseobacterium_311474	0.0952380952380952	0	0.0952380952380952	-0.0281966096896905	0.109958183191306	0.938714285714286
Rhizobiaceae_460370	0	0.0666666666666667	-0.0666666666666667	0.0182556605072323	0.1108657287164	1
Pseudomonas_458699	0	0.0333333333333333	-0.0333333333333333	0.0241783479073564	0.0531549854259769	1
Rhodobacteraceae_460751	0	0.0666666666666667	-0.0666666666666667	-0.0113697671869818	0.118055738351834	0.965777275296778
X.Prevotella._458764	0	0.0333333333333333	-0.0333333333333333	0.017996372450438	0.0653369608828953	1
Nocardioides_458530	0	0.0333333333333333	-0.0333333333333333	0.0203011825646282	0.0608416745782289	1
Anaerococcus_458845	0	0.0333333333333333	-0.0333333333333333	0.025461767163854	0.0553001375980508	1
melaninogenica_458937	0	0.0333333333333333	-0.0333333333333333	0.0215399770443896	0.0581743086698961	1
Anaerococcus_459437	0	0.366666666666667	-0.366666666666667	-0.0396182515185731	0.269012674178775	0
Anaerococcus_458501	0	0.0333333333333333	-0.0333333333333333	0.015462127399189	0.0639664440293825	1
Neisseria_461020	0	0.0666666666666667	-0.0666666666666667	-0.0194823789951595	0.123044168077015	1
Chryseobacterium_444959	0.142857142857143	0	0.142857142857143	-0.0114229050706669	0.148157864939391	0.667106598984772
copri_458830	0	0.4	-0.4	-0.0430164856585083	0.299537016105774	0.15910411622276
succinatimandens_461828	0	0.0333333333333333	-0.0333333333333333	0.017996372450438	0.0653369608828953	1
Kushneria_458601	0	0.0333333333333333	-0.0333333333333333	0.0255442346214157	0.0534081463309653	1
mucilaginosa_460239	0	0.0333333333333333	-0.0333333333333333	0.025461767163854	0.0553001375980508	1
Corynebacterium_460805	0	0.233333333333333	-0.233333333333333	-0.0243561303356814	0.264531807103953	0.573260632497274
cecorum_458609	0	0.0333333333333333	-0.0333333333333333	0.0130914464905192	0.0715752201761475	1
moorei_458969	0	0.0333333333333333	-0.0333333333333333	0.0190012623162211	0.0626177853028265	1
Sphingomonas_430302	0.0476190476190476	0	0.0476190476190476	0.0201544988445559	0.0625121678221108	0.938714285714286
ochracea_460452	0	0.0666666666666667	-0.0666666666666667	-0.020723206810562	0.112345138637752	0.938714285714286
delbrueckii_461244	0	0.1	-0.1	0.02614275987937	0.124110639917816	0.938714285714286
Lautropia_459657	0	0.3	-0.3	-0.0374702803753097	0.254318804054554	0.181019283746556
pallens_460429	0	0.0333333333333333	-0.0333333333333333	0.025461767163854	0.0553001375980508	1
Prevotella_459920	0	0.0666666666666667	-0.0666666666666667	-0.0250200140070742	0.119274712554718	0.938714285714286
Enterococcus_311512	0.333333333333333	0	0.333333333333333	-0.0349073317915611	0.196027647747169	0
Salinibacterium_309024	0.142857142857143	0	0.142857142857143	-0.0213578139763849	0.133454380020025	0.385169988276671
Planococcaceae_309372	0.0952380952380952	0	0.0952380952380952	-0.0221562911811877	0.111621571608372	0.938714285714286
Bacillales_311616	0.285714285714286	0	0.285714285714286	-0.0292609691310602	0.170397007931451	0
Planococcaceae_312362	0.0952380952380952	0	0.0952380952380952	-0.0221097141100626	0.111874586757194	0.938714285714286
Sanguibacter_309369	0.142857142857143	0	0.142857142857143	-0.0136928373623071	0.128577218372441	0.25468992248062
Comamonadaceae_314357	0.238095238095238	0	0.238095238095238	-0.0280113110754032	0.180414634251983	0
Comamonadaceae_311057	0.0476190476190476	0	0.0476190476190476	0.0205896702106126	0.0598865202655779	0.938714285714286
Arthrobacter_313244	0.238095238095238	0	0.238095238095238	-0.0364676024707704	0.162663301544836	0
Phyllobacteriaceae_313777	0.19047619047619	0	0.19047619047619	-0.0270982499978848	0.159391297613458	0.316293622141998
Comamonadaceae_311653	0.142857142857143	0	0.142857142857143	-0.0130817070495184	0.127646739569375	0.25468992248062
Phyllobacteriaceae_314156	0.0476190476190476	0	0.0476190476190476	0.0205896702106126	0.0598865202655779	0.938714285714286
succinicans_312414	0.238095238095238	0	0.238095238095238	-0.0389771940731542	0.190413337878664	0.25468992248062
lwoffii_310185	0.0476190476190476	0	0.0476190476190476	0.0254440743483653	0.0532225923183014	0.938714285714286
Cellvibrio_311484	0.0476190476190476	0	0.0476190476190476	0.0254440743483653	0.0532225923183014	0.938714285714286
Arthrobacter_308533	0.19047619047619	0	0.19047619047619	-0.0205740290061074	0.150282433237983	0.15910411622276
Pseudochrobactrum_312353	0.0952380952380952	0	0.0952380952380952	0.000427849684752568	0.115276841360076	0.938714285714286
Sphingomonas_310631	0.0476190476190476	0	0.0476190476190476	0.0205896702106126	0.0598865202655779	0.938714285714286
Proteus_311275	0.285714285714286	0	0.285714285714286	-0.0280219145538241	0.182782609645487	0
Luteolibacter_312124	0.0476190476190476	0	0.0476190476190476	0.0241801622275364	0.0555341234867493	0.938714285714286
Enterobacteriaceae_310112	0.19047619047619	0	0.19047619047619	-0.0248709367262056	0.159242531105948	0.181019283746556
Rhodoferax_312025	0.0476190476190476	0	0.0476190476190476	0.0222256851380206	0.0601552672429318	0.938714285714286
Pedobacter_311622	0.0952380952380952	0	0.0952380952380952	-0.0200404202040105	0.112061498577348	0.938714285714286
Novosphingobium_308678	0.0952380952380952	0	0.0952380952380952	-0.0200726051159506	0.118789813288681	0.938714285714286
Kaistia_313125	0.19047619047619	0	0.19047619047619	-0.0204770731755578	0.154565586345301	0.181019283746556
Acidimicrobiales_310427	0.0476190476190476	0	0.0476190476190476	0.0254440743483653	0.0532225923183014	0.938714285714286
Sphingomonas_313304	0.0476190476190476	0	0.0476190476190476	0.0222256851380206	0.0601552672429318	0.938714285714286
Paracoccus_311009	0.142857142857143	0	0.142857142857143	-0.0297883999256457	0.143937674291286	0.513932960893855
Chryseobacterium_308760	0.333333333333333	0	0.333333333333333	-0.0351614505222142	0.193583815991082	0
Beijerinckiaceae_310959	0.0476190476190476	0	0.0476190476190476	0.0254440743483653	0.0532225923183014	0.938714285714286
Sphingomonadaceae_312322	0.0476190476190476	0	0.0476190476190476	0.0205896702106126	0.0598865202655779	0.938714285714286
Rhodococcus_308823	0.0952380952380952	0	0.0952380952380952	-0.0150542170920177	0.112480156758962	0.938714285714286
Methylobacterium_310651	0.333333333333333	0	0.333333333333333	-0.04343729759262	0.185855240882995	0
Bdellovibrio_312933	0.0476190476190476	0	0.0476190476190476	0.0257510205755147	0.0555823127578187	0.938714285714286
Ochrobactrum_309185	0.333333333333333	0	0.333333333333333	-0.0430204785616963	0.182966318588344	0
Pseudomonas_312701	0.285714285714286	0	0.285714285714286	-0.034199059074783	0.186545356934867	0
Comamonadaceae_313235	0.0476190476190476	0	0.0476190476190476	0.0241801622275364	0.0555341234867493	0.938714285714286
Aeromicrobium_307965	0.0476190476190476	0	0.0476190476190476	0.0254440743483653	0.0532225923183014	0.938714285714286
Chryseobacterium_313695	0.0952380952380952	0	0.0952380952380952	-0.0222949451512336	0.119932777236957	0.938714285714286
rigui_313582	0.238095238095238	0	0.238095238095238	-0.0212558411721727	0.159989214263837	0
Acinetobacter_307833	0.0476190476190476	0	0.0476190476190476	0.0205896702106126	0.0598865202655779	0.938714285714286
Chryseobacterium_307821	0.333333333333333	0	0.333333333333333	-0.045151252593545	0.186830106314167	0
Peptostreptococcaceae_310180	0.0476190476190476	0	0.0476190476190476	0.0205896702106126	0.0598865202655779	0.938714285714286
Solibacillus_312386	0.142857142857143	0	0.142857142857143	-0.0177728744542651	0.145034191918293	0.62514799154334
Sphingomonas_311709	0.0476190476190476	0	0.0476190476190476	0.0205896702106126	0.0598865202655779	0.938714285714286
Chitinophagaceae_313184	0.0476190476190476	0	0.0476190476190476	0.0241801622275364	0.0555341234867493	0.938714285714286
Bacillus_308800	0.0952380952380952	0	0.0952380952380952	-0.0192712971980571	0.111413924597873	0.938714285714286
Solirubrobacterales_313474	0.0952380952380952	0	0.0952380952380952	-0.00943806410903035	0.108325673466782	0.891414728682171
Pseudomonadaceae_310291	0.19047619047619	0	0.19047619047619	-0.0298625480947681	0.161328190361587	0.316293622141998
Spirobacillales_312110	0.0476190476190476	0	0.0476190476190476	0.0205896702106126	0.0598865202655779	0.938714285714286
Janthinobacterium_307832	0.0476190476190476	0	0.0476190476190476	0.0257510205755147	0.0555823127578187	0.938714285714286
Actinomycetales_311342	0.0952380952380952	0	0.0952380952380952	-0.0223182157610443	0.118790735006395	0.938714285714286
andropogonis_313908	0.0476190476190476	0	0.0476190476190476	0.0175316735463135	0.0653254693108293	0.938714285714286
Bacillales_310213	0.0476190476190476	0	0.0476190476190476	0.0254440743483653	0.0532225923183014	0.938714285714286
lividum_312693	0.238095238095238	0	0.238095238095238	-0.030671633901224	0.179263145632637	0
Acinetobacter_312578	0.0476190476190476	0	0.0476190476190476	0.0241801622275364	0.0555341234867493	0.938714285714286
Gemellaceae_313688	0.0476190476190476	0	0.0476190476190476	0.0205896702106126	0.0598865202655779	0.938714285714286
Clostridium_310408	0.0476190476190476	0	0.0476190476190476	0.0222256851380206	0.0601552672429318	0.938714285714286
Rhizobiaceae_311003	0.0476190476190476	0	0.0476190476190476	0.0257510205755147	0.0555823127578187	0.938714285714286
Bradyrhizobiaceae_312694	0.0952380952380952	0	0.0952380952380952	-0.0176253410969066	0.113758925003937	0.938714285714286
Clostridiaceae_310233	0.0476190476190476	0	0.0476190476190476	0.0175316735463135	0.0653254693108293	0.938714285714286
Comamonadaceae_308038	0.142857142857143	0	0.142857142857143	-0.0137479287107453	0.142728544922487	0.452133027522936
bryophila_312945	0.0952380952380952	0	0.0952380952380952	-0.0217723047612097	0.111428946892476	0.938714285714286
Pseudomonas_311340	0.285714285714286	0	0.285714285714286	-0.0287562687763069	0.188611798013125	0
Pedobacter_310551	0.142857142857143	0	0.142857142857143	-0.0233667014169172	0.128952411968181	0.452133027522936
Acinetobacter_312535	0.142857142857143	0	0.142857142857143	-0.0127601475455473	0.130267866712825	0.25468992248062
Burkholderia_312001	0.333333333333333	0	0.333333333333333	-0.0456632496710373	0.185651855556501	0
fascians_310020	0.0476190476190476	0	0.0476190476190476	0.0205896702106126	0.0598865202655779	0.938714285714286
Planococcaceae_309694	0.0476190476190476	0	0.0476190476190476	0.0257510205755147	0.0555823127578187	0.938714285714286
Fusobacterium_313350	0.0952380952380952	0	0.0952380952380952	-0.0160741563698114	0.119012698880935	0.938714285714286
Microbacteriaceae_314085	0.0476190476190476	0	0.0476190476190476	0.0222256851380206	0.0601552672429318	0.938714285714286
Bradyrhizobiaceae_312604	0.333333333333333	0	0.333333333333333	-0.0383828793269207	0.17792187394337	0
Xanthomonadaceae_310566	0.0952380952380952	0	0.0952380952380952	-0.0208751158789513	0.119163383751826	0.938714285714286
Streptophyta_307921	0.0476190476190476	0	0.0476190476190476	0.0143838165536914	0.0702828501129753	0.938714285714286
parvula_309834	0.0476190476190476	0	0.0476190476190476	0.0205896702106126	0.0598865202655779	0.938714285714286
Comamonadaceae_310687	0.238095238095238	0	0.238095238095238	-0.0333910122078863	0.162471987100403	0
Mycobacterium_308873	0.0952380952380952	0	0.0952380952380952	-0.019756857197942	0.120548559715018	0.938714285714286
Bacillales_313611	0.19047619047619	0	0.19047619047619	-0.0254057488463758	0.158471123156932	0.15910411622276
Acidimicrobiales_310413	0.0476190476190476	0	0.0476190476190476	0.0254440743483653	0.0532225923183014	0.938714285714286
Kaistobacter_311305	0.142857142857143	0	0.142857142857143	-0.0280867411291072	0.146567863748016	0.62514799154334
Achromobacter_308555	0.333333333333333	0	0.333333333333333	-0.0409632769052946	0.188992049368046	0
echinoides_312464	0.0476190476190476	0	0.0476190476190476	0.0222256851380206	0.0601552672429318	0.938714285714286
genosp_314010	0.0952380952380952	0	0.0952380952380952	-0.0130774848895562	0.1020221213493	0.781486620416254
Enterobacteriaceae_312562	0.333333333333333	0	0.333333333333333	-0.0367167460840999	0.182008579362186	0
rhizovicinus_313637	0.0476190476190476	0	0.0476190476190476	0.0175316735463135	0.0653254693108293	0.938714285714286
Janthinobacterium_309044	0.238095238095238	0	0.238095238095238	-0.0270179484593701	0.182351286707098	0
Enterococcus_309244	0.0476190476190476	0	0.0476190476190476	0.0175316735463135	0.0653254693108293	0.938714285714286
retroflexus_310423	0.333333333333333	0	0.333333333333333	-0.0416242851978761	0.183957700544494	0
Methanobrevibacter_309301	0.0476190476190476	0	0.0476190476190476	0.0241801622275364	0.0555341234867493	0.938714285714286
obeum_459991	0	0.0333333333333333	-0.0333333333333333	0.0241783479073564	0.0531549854259769	1
Paracoccus_434982	0.0476190476190476	0	0.0476190476190476	0.0150011517270653	0.0679512292253156	0.938714285714286
Blautia_461176	0	0.1	-0.1	-0.0155453404079314	0.135859278560061	0.938714285714286
Corynebacterium_459327	0	0.0333333333333333	-0.0333333333333333	0.0219065943518012	0.0599029294577226	1
Lachnospiraceae_461201	0	0.0666666666666667	-0.0666666666666667	-0.0254987988991826	0.109437266494339	0.938714285714286
Aggregatibacter_458862	0	0.0333333333333333	-0.0333333333333333	0.0235800895237491	0.056515148571489	1
Prevotella_461841	0	0.166666666666667	-0.166666666666667	-0.00723301368919144	0.19605663118594	0.938714285714286
Lachnospiraceae_461553	0	0.0333333333333333	-0.0333333333333333	0.0130132051432757	0.0726058424757719	1
Ruminococcaceae_460527	0	0.0333333333333333	-0.0333333333333333	0.0130914464905192	0.0715752201761475	1
aerofaciens_461425	0	0.0333333333333333	-0.0333333333333333	0.0241783479073564	0.0531549854259769	1
Anaerostipes_461416	0	0.0333333333333333	-0.0333333333333333	0.0219065943518012	0.0599029294577226	1
Megasphaera_460852	0	0.0333333333333333	-0.0333333333333333	0.0219065943518012	0.0599029294577226	1
Polynucleobacter_446613	0.0952380952380952	0	0.0952380952380952	-0.0146614873476193	0.117128077890669	0.938714285714286
copri_457946	0	0.166666666666667	-0.166666666666667	-0.0184567362515214	0.195055222012811	0.840777559055118
Catenibacterium_457851	0	0.0333333333333333	-0.0333333333333333	0.0203011825646282	0.0608416745782289	1
adolescentis_461530	0	0.0333333333333333	-0.0333333333333333	0.0241783479073564	0.0531549854259769	1
faecis_461410	0	0.0333333333333333	-0.0333333333333333	0.0203011825646282	0.0608416745782289	1
Prevotella_460257	0	0.0666666666666667	-0.0666666666666667	0.000175486831953731	0.1115055297326	0.998969594594595
Lachnospiraceae_459552	0	0.1	-0.1	-0.0265444457271718	0.162786896865019	0.938714285714286
noxia_460704	0	0.0333333333333333	-0.0333333333333333	0.015462127399189	0.0639664440293825	1
Succinivibrio_460088	0	0.0333333333333333	-0.0333333333333333	0.0172778240168488	0.0631031283641035	1
Megasphaera_458566	0	0.0333333333333333	-0.0333333333333333	0.017996372450438	0.0653369608828953	1
biforme_459861	0	0.0333333333333333	-0.0333333333333333	0.0241783479073564	0.0531549854259769	1
Dialister_460594	0	0.0333333333333333	-0.0333333333333333	0.0235800895237491	0.056515148571489	1
Bacteroidales_455473	0	0.0333333333333333	-0.0333333333333333	0.0219065943518012	0.0599029294577226	1
Succinivibrio_461044	0	0.366666666666667	-0.366666666666667	-0.0493012254213345	0.284770383059466	0
Schwartzia_456934	0	0.0333333333333333	-0.0333333333333333	0.0203011825646282	0.0608416745782289	1
Ruminococcaceae_460554	0	0.0333333333333333	-0.0333333333333333	0.0203011825646282	0.0608416745782289	1
Prevotella_461584	0	0.0333333333333333	-0.0333333333333333	0.0241783479073564	0.0531549854259769	1
Anaerovibrio_461235	0	0.1	-0.1	-0.0255806986991157	0.14797085669517	0.938714285714286
Phascolarctobacterium_455240	0	0.0333333333333333	-0.0333333333333333	0.0241783479073564	0.0531549854259769	1
celatum_460825	0	0.0333333333333333	-0.0333333333333333	0.0190012623162211	0.0626177853028265	1
Prevotella_460428	0	0.266666666666667	-0.266666666666667	-0.0468277816558834	0.234736537751883	0.25468992248062
stercorea_459405	0	0.0333333333333333	-0.0333333333333333	0.0203011825646282	0.0608416745782289	1
stercorea_460050	0	0.0333333333333333	-0.0333333333333333	0.0241783479073564	0.0531549854259769	1
RFP12_461408	0	0.0333333333333333	-0.0333333333333333	0.0203011825646282	0.0608416745782289	1
psychrophilus_455690	0	0.0666666666666667	-0.0666666666666667	-0.024019433253915	0.117788696666692	0.938714285714286
Dorea_456577	0	0.0333333333333333	-0.0333333333333333	0.0203011825646282	0.0608416745782289	1
YS2_459907	0	0.0333333333333333	-0.0333333333333333	0.0203011825646282	0.0608416745782289	1
producta_460536	0	0.0333333333333333	-0.0333333333333333	0.0241783479073564	0.0531549854259769	1
Enterobacteriaceae_460373	0	0.0333333333333333	-0.0333333333333333	0.0235800895237491	0.056515148571489	1
Bacteroides_460019	0	0.0333333333333333	-0.0333333333333333	0.0215399770443896	0.0581743086698961	1
copri_459658	0	0.0666666666666667	-0.0666666666666667	-0.0253242992712298	0.11814377612947	0.938714285714286
Selenomonas_460782	0	0.0666666666666667	-0.0666666666666667	-0.0226700382621472	0.116718553269279	0.938714285714286
copri_460110	0	0.133333333333333	-0.133333333333333	-0.0308188016252887	0.149813842039924	0.62514799154334
Facklamia_458849	0	0.133333333333333	-0.133333333333333	-0.0228852351416024	0.181029606855497	0.938714285714286
Veillonella_461035	0	0.0333333333333333	-0.0333333333333333	0.0241783479073564	0.0531549854259769	1
Prevotella_460604	0	0.0333333333333333	-0.0333333333333333	0.0203011825646282	0.0608416745782289	1
formicigenerans_460379	0	0.0333333333333333	-0.0333333333333333	0.0203011825646282	0.0608416745782289	1
Coprococcus_461669	0	0.0333333333333333	-0.0333333333333333	0.0219065943518012	0.0599029294577226	1
prausnitzii_460213	0	0.2	-0.2	-0.0475829925454472	0.230638516765933	0.72281
Bacteroidales_215432	0.0476190476190476	0	0.0476190476190476	0.0183446210000617	0.0655601409047002	0.938714285714286
Lachnospiraceae_215123	0.0476190476190476	0	0.0476190476190476	0.0164300755257567	0.0659508768551957	0.938714285714286
Ruminococcaceae_212818	0.0476190476190476	0	0.0476190476190476	0.0213184994996154	0.0593481671670513	0.938714285714286
Bacteroides_211600	0.0476190476190476	0	0.0476190476190476	0.0155807404349209	0.0675621167079363	0.938714285714286
Ruminococcaceae_216392	0.0476190476190476	0	0.0476190476190476	0.0155807404349209	0.0675621167079363	0.938714285714286
Bacteroides_213212	0.0952380952380952	0	0.0952380952380952	0.0239484232891013	0.0551944338537559	0
reuszeri_214394	0.0476190476190476	0	0.0476190476190476	0.0213184994996154	0.0593481671670513	0.938714285714286
indistinctus_216443	0.0476190476190476	0	0.0476190476190476	0.0213184994996154	0.0593481671670513	0.938714285714286
Oscillospira_212439	0.0476190476190476	0	0.0476190476190476	0.0155807404349209	0.0675621167079363	0.938714285714286
Rikenellaceae_213868	0.0476190476190476	0	0.0476190476190476	0.0155807404349209	0.0675621167079363	0.938714285714286
Oscillospira_212139	0.0476190476190476	0	0.0476190476190476	0.0155807404349209	0.0675621167079363	0.938714285714286
Bacteroides_212091	0.0476190476190476	0	0.0476190476190476	0.0213184994996154	0.0593481671670513	0.938714285714286
Geothrix_213055	0.0476190476190476	0	0.0476190476190476	0.0155807404349209	0.0675621167079363	0.938714285714286
Brachyspira_214945	0.0476190476190476	0	0.0476190476190476	0.0213184994996154	0.0593481671670513	0.938714285714286
Ruminococcus_216134	0.0476190476190476	0	0.0476190476190476	0.0155807404349209	0.0675621167079363	0.938714285714286
Rikenellaceae_214756	0.0476190476190476	0	0.0476190476190476	0.0213184994996154	0.0593481671670513	0.938714285714286
Bacteroides_214946	0.0476190476190476	0	0.0476190476190476	0.0183446210000617	0.0655601409047002	0.938714285714286
Ruminococcaceae_215900	0.0476190476190476	0	0.0476190476190476	0.0155807404349209	0.0675621167079363	0.938714285714286
Cupriavidus_211576	0.0476190476190476	0	0.0476190476190476	0.0155807404349209	0.0675621167079363	0.938714285714286
Ruminococcaceae_213787	0.0476190476190476	0	0.0476190476190476	0.0183446210000617	0.0655601409047002	0.938714285714286
Achromobacter_215963	0.0476190476190476	0	0.0476190476190476	0.0183446210000617	0.0655601409047002	0.938714285714286
Ruminococcaceae_214578	0.0476190476190476	0	0.0476190476190476	0.0155807404349209	0.0675621167079363	0.938714285714286
X.Mogibacteriaceae._215794	0.0476190476190476	0	0.0476190476190476	0.0183446210000617	0.0655601409047002	0.938714285714286
Bilophila_212380	0.0952380952380952	0	0.0952380952380952	0.0239484232891013	0.0551944338537559	0
Ruminococcaceae_216396	0.0476190476190476	0	0.0476190476190476	0.0213184994996154	0.0593481671670513	0.938714285714286
Ruminococcaceae_213936	0.0952380952380952	0	0.0952380952380952	0.0239484232891013	0.0551944338537559	0
Clostridiales_214557	0.0952380952380952	0	0.0952380952380952	0.0239484232891013	0.0551944338537559	0
Lachnospiraceae_212996	0.0476190476190476	0	0.0476190476190476	0.0155807404349209	0.0675621167079363	0.938714285714286
Bacteroides_215985	0.0476190476190476	0	0.0476190476190476	0.0164300755257567	0.0659508768551957	0.938714285714286
Ruminococcaceae_214156	0.0476190476190476	0	0.0476190476190476	0.0213184994996154	0.0593481671670513	0.938714285714286
Akkermansia_213375	0.0476190476190476	0	0.0476190476190476	0.0183446210000617	0.0655601409047002	0.938714285714286
RF32_213295	0.0476190476190476	0	0.0476190476190476	0.0155807404349209	0.0675621167079363	0.938714285714286
Ruminococcaceae_211707	0.0476190476190476	0	0.0476190476190476	0.0155807404349209	0.0675621167079363	0.938714285714286
Ruminococcaceae_214963	0.0476190476190476	0	0.0476190476190476	0.0155807404349209	0.0675621167079363	0.938714285714286
Ruminococcus_213493	0.0952380952380952	0	0.0952380952380952	0.0239484232891013	0.0551944338537559	0
Bacteroides_212000	0.0476190476190476	0	0.0476190476190476	0.0155807404349209	0.0675621167079363	0.938714285714286
Ruminococcaceae_214200	0.0476190476190476	0	0.0476190476190476	0.0155807404349209	0.0675621167079363	0.938714285714286
Rikenellaceae_216143	0.0476190476190476	0	0.0476190476190476	0.0155807404349209	0.0675621167079363	0.938714285714286
Ruminococcaceae_212137	0.0476190476190476	0	0.0476190476190476	0.0183446210000617	0.0655601409047002	0.938714285714286
Ruminococcaceae_215433	0.0476190476190476	0	0.0476190476190476	0.0155807404349209	0.0675621167079363	0.938714285714286
Desulfovibrionaceae_215134	0.0476190476190476	0	0.0476190476190476	0.0164300755257567	0.0659508768551957	0.938714285714286
Erysipelotrichaceae_216103	0.0476190476190476	0	0.0476190476190476	0.0164300755257567	0.0659508768551957	0.938714285714286
Bacteria_214038	0.0952380952380952	0	0.0952380952380952	0.0239484232891013	0.0551944338537559	0
Oscillospira_213691	0.0476190476190476	0	0.0476190476190476	0.0155807404349209	0.0675621167079363	0.938714285714286
Dorea_213442	0.0476190476190476	0	0.0476190476190476	0.0155807404349209	0.0675621167079363	0.938714285714286
Lachnospiraceae_213862	0.0476190476190476	0	0.0476190476190476	0.0155807404349209	0.0675621167079363	0.938714285714286
Odoribacter_213872	0.0476190476190476	0	0.0476190476190476	0.0213184994996154	0.0593481671670513	0.938714285714286
Ruminococcus_211574	0.0476190476190476	0	0.0476190476190476	0.0155807404349209	0.0675621167079363	0.938714285714286
Ruminococcus_213558	0.0476190476190476	0	0.0476190476190476	0.0213184994996154	0.0593481671670513	0.938714285714286
Ruminococcaceae_215236	0.0476190476190476	0	0.0476190476190476	0.0213184994996154	0.0593481671670513	0.938714285714286
Elusimicrobiaceae_215484	0.0476190476190476	0	0.0476190476190476	0.0155807404349209	0.0675621167079363	0.938714285714286
RsaHF231_211995	0.0476190476190476	0	0.0476190476190476	0.0213184994996154	0.0593481671670513	0.938714285714286
Ruminococcus_215013	0.0476190476190476	0	0.0476190476190476	0.0164300755257567	0.0659508768551957	0.938714285714286
Acinetobacter_212038	0.0476190476190476	0	0.0476190476190476	0.0183446210000617	0.0655601409047002	0.938714285714286
Ruminococcus_213239	0.0476190476190476	0	0.0476190476190476	0.0213184994996154	0.0593481671670513	0.938714285714286
bacteriovorus_212933	0.0476190476190476	0	0.0476190476190476	0.0155807404349209	0.0675621167079363	0.938714285714286
Coriobacteriaceae_215438	0.0476190476190476	0	0.0476190476190476	0.0155807404349209	0.0675621167079363	0.938714285714286
Bacteroides_212753	0.0476190476190476	0	0.0476190476190476	0.0155807404349209	0.0675621167079363	0.938714285714286
Bacteroides_214258	0.0476190476190476	0	0.0476190476190476	0.0155807404349209	0.0675621167079363	0.938714285714286
Bacteroides_211724	0.0476190476190476	0	0.0476190476190476	0.0183446210000617	0.0655601409047002	0.938714285714286
Corynebacterium_213325	0.0476190476190476	0	0.0476190476190476	0.0183446210000617	0.0655601409047002	0.938714285714286
Dorea_216408	0.0476190476190476	0	0.0476190476190476	0.0164300755257567	0.0659508768551957	0.938714285714286
Ruminococcaceae_212883	0.0476190476190476	0	0.0476190476190476	0.0155807404349209	0.0675621167079363	0.938714285714286
Stenotrophomonas_214732	0.0476190476190476	0	0.0476190476190476	0.0183446210000617	0.0655601409047002	0.938714285714286
Christensenellaceae_215770	0.0476190476190476	0	0.0476190476190476	0.0213184994996154	0.0593481671670513	0.938714285714286
Bacteria_214090	0.0476190476190476	0	0.0476190476190476	0.0155807404349209	0.0675621167079363	0.938714285714286
Bacteroides_211913	0.0476190476190476	0	0.0476190476190476	0.0164300755257567	0.0659508768551957	0.938714285714286
RF39_212471	0.0476190476190476	0	0.0476190476190476	0.0155807404349209	0.0675621167079363	0.938714285714286
Nocardioidaceae_214636	0.0476190476190476	0	0.0476190476190476	0.0213184994996154	0.0593481671670513	0.938714285714286
Ruminococcaceae_215563	0.0476190476190476	0	0.0476190476190476	0.0155807404349209	0.0675621167079363	0.938714285714286
Bacteroidales_214753	0.0476190476190476	0	0.0476190476190476	0.0164300755257567	0.0659508768551957	0.938714285714286
reuszeri_214212	0.0476190476190476	0	0.0476190476190476	0.0155807404349209	0.0675621167079363	0.938714285714286
Bacteroides_213788	0.0476190476190476	0	0.0476190476190476	0.0155807404349209	0.0675621167079363	0.938714285714286
Ruminococcaceae_216374	0.0476190476190476	0	0.0476190476190476	0.0155807404349209	0.0675621167079363	0.938714285714286
Bacteroides_216090	0.0476190476190476	0	0.0476190476190476	0.0183446210000617	0.0655601409047002	0.938714285714286
colicanis_212034	0.0476190476190476	0	0.0476190476190476	0.0213184994996154	0.0593481671670513	0.938714285714286
Clostridiales_214795	0.0476190476190476	0	0.0476190476190476	0.0155807404349209	0.0675621167079363	0.938714285714286
Clostridiales_211957	0.0476190476190476	0	0.0476190476190476	0.0183446210000617	0.0655601409047002	0.938714285714286
Limnobacter_211896	0.0476190476190476	0	0.0476190476190476	0.0155807404349209	0.0675621167079363	0.938714285714286
Rikenellaceae_214416	0.0476190476190476	0	0.0476190476190476	0.0164300755257567	0.0659508768551957	0.938714285714286
Christensenella_211700	0.0476190476190476	0	0.0476190476190476	0.0213184994996154	0.0593481671670513	0.938714285714286
Oscillospira_212093	0.0476190476190476	0	0.0476190476190476	0.0155807404349209	0.0675621167079363	0.938714285714286
Bacteroides_213275	0.0476190476190476	0	0.0476190476190476	0.0155807404349209	0.0675621167079363	0.938714285714286
Ruminococcaceae_213102	0.0952380952380952	0	0.0952380952380952	0.0239484232891013	0.0551944338537559	0
Gaiellaceae_211765	0.0476190476190476	0	0.0476190476190476	0.0155807404349209	0.0675621167079363	0.938714285714286
indistinctus_216428	0.0952380952380952	0	0.0952380952380952	0.0239484232891013	0.0551944338537559	0
Bacteroides_213971	0.0476190476190476	0	0.0476190476190476	0.0213184994996154	0.0593481671670513	0.938714285714286
Bacteroidales_211837	0.0476190476190476	0	0.0476190476190476	0.0155807404349209	0.0675621167079363	0.938714285714286
Bacteroides_214884	0.0952380952380952	0	0.0952380952380952	0.0239484232891013	0.0551944338537559	0
Rikenellaceae_211848	0.0476190476190476	0	0.0476190476190476	0.0213184994996154	0.0593481671670513	0.938714285714286
Parabacteroides_216027	0.0476190476190476	0	0.0476190476190476	0.0183446210000617	0.0655601409047002	0.938714285714286
Ruminococcaceae_212367	0.0952380952380952	0	0.0952380952380952	0.0239484232891013	0.0551944338537559	0
Rikenellaceae_214460	0.0476190476190476	0	0.0476190476190476	0.0155807404349209	0.0675621167079363	0.938714285714286
Ruminococcus_214700	0.0476190476190476	0	0.0476190476190476	0.0155807404349209	0.0675621167079363	0.938714285714286
Ruminococcus_216379	0.0476190476190476	0	0.0476190476190476	0.0155807404349209	0.0675621167079363	0.938714285714286
Odoribacter_212814	0.0952380952380952	0	0.0952380952380952	0.0239484232891013	0.0551944338537559	0
Lachnospiraceae_213560	0.0476190476190476	0	0.0476190476190476	0.0155807404349209	0.0675621167079363	0.938714285714286
Ruminococcaceae_212985	0.0476190476190476	0	0.0476190476190476	0.0155807404349209	0.0675621167079363	0.938714285714286
Ruminococcus_215792	0.0476190476190476	0	0.0476190476190476	0.0155807404349209	0.0675621167079363	0.938714285714286
Lachnospiraceae_211807	0.0476190476190476	0	0.0476190476190476	0.0155807404349209	0.0675621167079363	0.938714285714286
Clostridiales_216393	0.0476190476190476	0	0.0476190476190476	0.0155807404349209	0.0675621167079363	0.938714285714286
Oscillospira_212500	0.0476190476190476	0	0.0476190476190476	0.0155807404349209	0.0675621167079363	0.938714285714286
Bilophila_213587	0.0476190476190476	0	0.0476190476190476	0.0155807404349209	0.0675621167079363	0.938714285714286
Ruminococcaceae_214566	0.0952380952380952	0	0.0952380952380952	0.0239484232891013	0.0551944338537559	0
Ruminococcaceae_212737	0.0952380952380952	0	0.0952380952380952	0.0239484232891013	0.0551944338537559	0
Parabacteroides_214350	0.0476190476190476	0	0.0476190476190476	0.0164300755257567	0.0659508768551957	0.938714285714286
Ruminococcaceae_214194	0.0476190476190476	0	0.0476190476190476	0.0155807404349209	0.0675621167079363	0.938714285714286
AF12_214199	0.0476190476190476	0	0.0476190476190476	0.0155807404349209	0.0675621167079363	0.938714285714286
Parabacteroides_214385	0.0476190476190476	0	0.0476190476190476	0.0213184994996154	0.0593481671670513	0.938714285714286
Ruminococcaceae_215925	0.0952380952380952	0	0.0952380952380952	0.0239484232891013	0.0551944338537559	0
Rickettsiales_214133	0.0476190476190476	0	0.0476190476190476	0.0164300755257567	0.0659508768551957	0.938714285714286
Rikenellaceae_213210	0.0476190476190476	0	0.0476190476190476	0.0155807404349209	0.0675621167079363	0.938714285714286
WD2101_212652	0.0476190476190476	0	0.0476190476190476	0.0155807404349209	0.0675621167079363	0.938714285714286
Bacteroidales_212358	0.0476190476190476	0	0.0476190476190476	0.0213184994996154	0.0593481671670513	0.938714285714286
X.Mogibacteriaceae._215469	0.0476190476190476	0	0.0476190476190476	0.0155807404349209	0.0675621167079363	0.938714285714286
Odoribacter_211577	0.0476190476190476	0	0.0476190476190476	0.0155807404349209	0.0675621167079363	0.938714285714286
Lachnospiraceae_214796	0.0952380952380952	0	0.0952380952380952	0.0239484232891013	0.0551944338537559	0
Bacteroides_214712	0.0476190476190476	0	0.0476190476190476	0.0183446210000617	0.0655601409047002	0.938714285714286
Ruminococcaceae_213474	0.0476190476190476	0	0.0476190476190476	0.0213184994996154	0.0593481671670513	0.938714285714286
Bacteroides_212209	0.0476190476190476	0	0.0476190476190476	0.0155807404349209	0.0675621167079363	0.938714285714286
Parabacteroides_214249	0.0476190476190476	0	0.0476190476190476	0.0164300755257567	0.0659508768551957	0.938714285714286
Oscillospira_211701	0.0476190476190476	0	0.0476190476190476	0.0155807404349209	0.0675621167079363	0.938714285714286
Bacteroides_215442	0.0476190476190476	0	0.0476190476190476	0.0164300755257567	0.0659508768551957	0.938714285714286
Parabacteroides_212526	0.0476190476190476	0	0.0476190476190476	0.0183446210000617	0.0655601409047002	0.938714285714286
Veillonellaceae_215578	0.0476190476190476	0	0.0476190476190476	0.0155807404349209	0.0675621167079363	0.938714285714286
Ruminococcus_211538	0.0476190476190476	0	0.0476190476190476	0.0155807404349209	0.0675621167079363	0.938714285714286
Lachnospiraceae_215177	0.0476190476190476	0	0.0476190476190476	0.0213184994996154	0.0593481671670513	0.938714285714286
Ruminococcaceae_213608	0.0476190476190476	0	0.0476190476190476	0.0164300755257567	0.0659508768551957	0.938714285714286
Oscillospira_215145	0.0476190476190476	0	0.0476190476190476	0.0164300755257567	0.0659508768551957	0.938714285714286
Rikenellaceae_214240	0.0476190476190476	0	0.0476190476190476	0.0213184994996154	0.0593481671670513	0.938714285714286
acnes_213928	0.0476190476190476	0	0.0476190476190476	0.0213184994996154	0.0593481671670513	0.938714285714286
Lachnospiraceae_213323	0.0476190476190476	0	0.0476190476190476	0.0155807404349209	0.0675621167079363	0.938714285714286
Coriobacteriaceae_211737	0.0952380952380952	0	0.0952380952380952	0.0239484232891013	0.0551944338537559	0
Bacteroides_212294	0.0476190476190476	0	0.0476190476190476	0.0213184994996154	0.0593481671670513	0.938714285714286
Bacteroides_211479	0.0476190476190476	0	0.0476190476190476	0.0164300755257567	0.0659508768551957	0.938714285714286
Parabacteroides_214035	0.0476190476190476	0	0.0476190476190476	0.0164300755257567	0.0659508768551957	0.938714285714286
Ruminococcaceae_214704	0.0476190476190476	0	0.0476190476190476	0.0213184994996154	0.0593481671670513	0.938714285714286
Erysipelotrichaceae_213294	0.0952380952380952	0	0.0952380952380952	0.0239484232891013	0.0551944338537559	0
Erysipelotrichaceae_216222	0.0952380952380952	0	0.0952380952380952	0.0239484232891013	0.0551944338537559	0
Ruminococcaceae_213109	0.0476190476190476	0	0.0476190476190476	0.0155807404349209	0.0675621167079363	0.938714285714286
perfringens_212551	0.0476190476190476	0	0.0476190476190476	0.0155807404349209	0.0675621167079363	0.938714285714286
Paenibacillus_213353	0.0476190476190476	0	0.0476190476190476	0.0164300755257567	0.0659508768551957	0.938714285714286
Bacteroides_211443	0.0952380952380952	0	0.0952380952380952	0.0239484232891013	0.0551944338537559	0
Lachnospiraceae_213429	0.0476190476190476	0	0.0476190476190476	0.0164300755257567	0.0659508768551957	0.938714285714286
Clostridiales_211702	0.0476190476190476	0	0.0476190476190476	0.0155807404349209	0.0675621167079363	0.938714285714286
Intrasporangiaceae_213639	0.0476190476190476	0	0.0476190476190476	0.0155807404349209	0.0675621167079363	0.938714285714286
Bacteroidales_215641	0.0476190476190476	0	0.0476190476190476	0.0213184994996154	0.0593481671670513	0.938714285714286
Clostridiales_215559	0.0476190476190476	0	0.0476190476190476	0.0213184994996154	0.0593481671670513	0.938714285714286
Oscillospira_215108	0.0476190476190476	0	0.0476190476190476	0.0155807404349209	0.0675621167079363	0.938714285714286
furcosa_215689	0.0476190476190476	0	0.0476190476190476	0.0164300755257567	0.0659508768551957	0.938714285714286
Bacteria_215864	0.0476190476190476	0	0.0476190476190476	0.0183446210000617	0.0655601409047002	0.938714285714286
Bacteroides_211554	0.0476190476190476	0	0.0476190476190476	0.0155807404349209	0.0675621167079363	0.938714285714286
Ruminococcus_216214	0.0476190476190476	0	0.0476190476190476	0.0164300755257567	0.0659508768551957	0.938714285714286
Oscillospira_211553	0.0476190476190476	0	0.0476190476190476	0.0155807404349209	0.0675621167079363	0.938714285714286
X.Mogibacteriaceae._215331	0.0476190476190476	0	0.0476190476190476	0.0213184994996154	0.0593481671670513	0.938714285714286
Lachnospiraceae_213499	0.0952380952380952	0	0.0952380952380952	0.0239484232891013	0.0551944338537559	0
Ruminococcaceae_214267	0.0476190476190476	0	0.0476190476190476	0.0183446210000617	0.0655601409047002	0.938714285714286
Erysipelotrichaceae_213120	0.0476190476190476	0	0.0476190476190476	0.0164300755257567	0.0659508768551957	0.938714285714286
Bacteria_213408	0.0952380952380952	0	0.0952380952380952	0.0239484232891013	0.0551944338537559	0
Bacteroides_214195	0.0952380952380952	0	0.0952380952380952	0.0239484232891013	0.0551944338537559	0
Isosphaeraceae_213262	0.0476190476190476	0	0.0476190476190476	0.0213184994996154	0.0593481671670513	0.938714285714286
Dorea_214582	0.0476190476190476	0	0.0476190476190476	0.0213184994996154	0.0593481671670513	0.938714285714286
S24.7_216173	0.0476190476190476	0	0.0476190476190476	0.0155807404349209	0.0675621167079363	0.938714285714286
Parabacteroides_211493	0.0476190476190476	0	0.0476190476190476	0.0183446210000617	0.0655601409047002	0.938714285714286
Bacteroides_215653	0.0952380952380952	0	0.0952380952380952	0.0239484232891013	0.0551944338537559	0
Bacteroides_214310	0.0476190476190476	0	0.0476190476190476	0.0155807404349209	0.0675621167079363	0.938714285714286
Ruminococcaceae_214163	0.0952380952380952	0	0.0952380952380952	0.0239484232891013	0.0551944338537559	0
Ruminococcaceae_214918	0.0476190476190476	0	0.0476190476190476	0.0155807404349209	0.0675621167079363	0.938714285714286
Dorea_215605	0.0476190476190476	0	0.0476190476190476	0.0213184994996154	0.0593481671670513	0.938714285714286
Rikenellaceae_211564	0.0476190476190476	0	0.0476190476190476	0.0155807404349209	0.0675621167079363	0.938714285714286
Bacteroides_215843	0.0476190476190476	0	0.0476190476190476	0.0155807404349209	0.0675621167079363	0.938714285714286
Bacteroides_214265	0.0476190476190476	0	0.0476190476190476	0.0155807404349209	0.0675621167079363	0.938714285714286
Clostridiales_216356	0.0476190476190476	0	0.0476190476190476	0.0155807404349209	0.0675621167079363	0.938714285714286
Veillonellaceae_212085	0.0476190476190476	0	0.0476190476190476	0.0183446210000617	0.0655601409047002	0.938714285714286
Oscillospira_214914	0.0476190476190476	0	0.0476190476190476	0.0213184994996154	0.0593481671670513	0.938714285714286
Oscillospira_214934	0.0476190476190476	0	0.0476190476190476	0.0213184994996154	0.0593481671670513	0.938714285714286
Ruminococcaceae_212859	0.0476190476190476	0	0.0476190476190476	0.0183446210000617	0.0655601409047002	0.938714285714286
Ruminococcus_211883	0.0952380952380952	0	0.0952380952380952	0.0239484232891013	0.0551944338537559	0
Butyricimonas_215969	0.0952380952380952	0	0.0952380952380952	0.0239484232891013	0.0551944338537559	0
furcosa_216006	0.0476190476190476	0	0.0476190476190476	0.0164300755257567	0.0659508768551957	0.938714285714286
Geodermatophilaceae_213083	0.0476190476190476	0	0.0476190476190476	0.0213184994996154	0.0593481671670513	0.938714285714286
Bacteroides_214215	0.0476190476190476	0	0.0476190476190476	0.0155807404349209	0.0675621167079363	0.938714285714286
X.Mogibacteriaceae._215881	0.0476190476190476	0	0.0476190476190476	0.0155807404349209	0.0675621167079363	0.938714285714286
Parabacteroides_212428	0.0476190476190476	0	0.0476190476190476	0.0155807404349209	0.0675621167079363	0.938714285714286
Ruminococcus_212697	0.0476190476190476	0	0.0476190476190476	0.0155807404349209	0.0675621167079363	0.938714285714286
Bacteroides_215210	0.0476190476190476	0	0.0476190476190476	0.0164300755257567	0.0659508768551957	0.938714285714286
Butyricimonas_212475	0.0476190476190476	0	0.0476190476190476	0.0155807404349209	0.0675621167079363	0.938714285714286
Thermus_212536	0.0476190476190476	0	0.0476190476190476	0.0155807404349209	0.0675621167079363	0.938714285714286
Treponema_212822	0.0476190476190476	0	0.0476190476190476	0.0183446210000617	0.0655601409047002	0.938714285714286
Bacteroidales_215025	0.0476190476190476	0	0.0476190476190476	0.0164300755257567	0.0659508768551957	0.938714285714286
Ruminococcaceae_212272	0.0476190476190476	0	0.0476190476190476	0.0213184994996154	0.0593481671670513	0.938714285714286
Erysipelotrichaceae_213559	0.0476190476190476	0	0.0476190476190476	0.0155807404349209	0.0675621167079363	0.938714285714286
Clostridiales_214149	0.0476190476190476	0	0.0476190476190476	0.0155807404349209	0.0675621167079363	0.938714285714286
Ruminococcaceae_214077	0.0476190476190476	0	0.0476190476190476	0.0183446210000617	0.0655601409047002	0.938714285714286
Bacteroides_212623	0.0476190476190476	0	0.0476190476190476	0.0213184994996154	0.0593481671670513	0.938714285714286
furcosa_212692	0.0476190476190476	0	0.0476190476190476	0.0155807404349209	0.0675621167079363	0.938714285714286
Bacteroides_212927	0.0476190476190476	0	0.0476190476190476	0.0155807404349209	0.0675621167079363	0.938714285714286
Coriobacteriaceae_214902	0.0952380952380952	0	0.0952380952380952	0.0239484232891013	0.0551944338537559	0
Ruminococcaceae_215136	0.0476190476190476	0	0.0476190476190476	0.0164300755257567	0.0659508768551957	0.938714285714286
Lachnospiraceae_214655	0.0476190476190476	0	0.0476190476190476	0.0213184994996154	0.0593481671670513	0.938714285714286
Ruminococcaceae_215486	0.0476190476190476	0	0.0476190476190476	0.0183446210000617	0.0655601409047002	0.938714285714286
salivarius_211710	0.0476190476190476	0	0.0476190476190476	0.0155807404349209	0.0675621167079363	0.938714285714286
Bacteroides_215876	0.0476190476190476	0	0.0476190476190476	0.0155807404349209	0.0675621167079363	0.938714285714286
Bacteroides_214301	0.0476190476190476	0	0.0476190476190476	0.0155807404349209	0.0675621167079363	0.938714285714286
Oscillospira_214327	0.0952380952380952	0	0.0952380952380952	0.0239484232891013	0.0551944338537559	0
dolichum_212043	0.0476190476190476	0	0.0476190476190476	0.0155807404349209	0.0675621167079363	0.938714285714286
Oscillospira_216202	0.0476190476190476	0	0.0476190476190476	0.0164300755257567	0.0659508768551957	0.938714285714286
X.Brevinematales._213981	0.0476190476190476	0	0.0476190476190476	0.0183446210000617	0.0655601409047002	0.938714285714286
Ruminococcaceae_212169	0.0476190476190476	0	0.0476190476190476	0.0213184994996154	0.0593481671670513	0.938714285714286
Bacteroidales_215755	0.0476190476190476	0	0.0476190476190476	0.0155807404349209	0.0675621167079363	0.938714285714286
Bacteroides_212100	0.0952380952380952	0	0.0952380952380952	0.0239484232891013	0.0551944338537559	0
Lachnospiraceae_212624	0.0952380952380952	0	0.0952380952380952	0.0239484232891013	0.0551944338537559	0
Ruminococcus_215190	0.0476190476190476	0	0.0476190476190476	0.0164300755257567	0.0659508768551957	0.938714285714286
Pirellulaceae_214808	0.0476190476190476	0	0.0476190476190476	0.0155807404349209	0.0675621167079363	0.938714285714286
Clostridiales_212912	0.0476190476190476	0	0.0476190476190476	0.0164300755257567	0.0659508768551957	0.938714285714286
colicanis_214270	0.0476190476190476	0	0.0476190476190476	0.0155807404349209	0.0675621167079363	0.938714285714286
Rikenellaceae_212831	0.0476190476190476	0	0.0476190476190476	0.0155807404349209	0.0675621167079363	0.938714285714286
Oscillospira_213291	0.0476190476190476	0	0.0476190476190476	0.0213184994996154	0.0593481671670513	0.938714285714286
Oscillospira_215647	0.0476190476190476	0	0.0476190476190476	0.0213184994996154	0.0593481671670513	0.938714285714286
Ruminococcaceae_211646	0.0476190476190476	0	0.0476190476190476	0.0164300755257567	0.0659508768551957	0.938714285714286
Odoribacter_215540	0.0952380952380952	0	0.0952380952380952	0.0239484232891013	0.0551944338537559	0
Bacteroides_214834	0.0476190476190476	0	0.0476190476190476	0.0213184994996154	0.0593481671670513	0.938714285714286
Bilophila_214667	0.0952380952380952	0	0.0952380952380952	0.0239484232891013	0.0551944338537559	0
Clostridiales_214736	0.0476190476190476	0	0.0476190476190476	0.0164300755257567	0.0659508768551957	0.938714285714286
epidermidis_212042	0.0476190476190476	0	0.0476190476190476	0.0155807404349209	0.0675621167079363	0.938714285714286
X.Mogibacteriaceae._213188	0.0476190476190476	0	0.0476190476190476	0.0155807404349209	0.0675621167079363	0.938714285714286
Ruminococcaceae_214294	0.0952380952380952	0	0.0952380952380952	0.0239484232891013	0.0551944338537559	0
Ruminococcus_214877	0.0476190476190476	0	0.0476190476190476	0.0183446210000617	0.0655601409047002	0.938714285714286
Oscillospira_213634	0.0476190476190476	0	0.0476190476190476	0.0164300755257567	0.0659508768551957	0.938714285714286
Lachnospiraceae_211471	0.0476190476190476	0	0.0476190476190476	0.0155807404349209	0.0675621167079363	0.938714285714286
Erysipelotrichaceae_216101	0.0476190476190476	0	0.0476190476190476	0.0155807404349209	0.0675621167079363	0.938714285714286
Stenotrophomonas_213357	0.0476190476190476	0	0.0476190476190476	0.0155807404349209	0.0675621167079363	0.938714285714286
Lachnospiraceae_213770	0.0476190476190476	0	0.0476190476190476	0.0213184994996154	0.0593481671670513	0.938714285714286
Paludibacter_213258	0.0476190476190476	0	0.0476190476190476	0.0155807404349209	0.0675621167079363	0.938714285714286
Rikenellaceae_216433	0.0476190476190476	0	0.0476190476190476	0.0155807404349209	0.0675621167079363	0.938714285714286
X.Mogibacteriaceae._214030	0.0952380952380952	0	0.0952380952380952	0.0239484232891013	0.0551944338537559	0
Enterococcus_216288	0.0476190476190476	0	0.0476190476190476	0.0155807404349209	0.0675621167079363	0.938714285714286
Bacteroides_212286	0.0476190476190476	0	0.0476190476190476	0.0155807404349209	0.0675621167079363	0.938714285714286
Enterococcus_211818	0.0476190476190476	0	0.0476190476190476	0.0155807404349209	0.0675621167079363	0.938714285714286
Rikenellaceae_215260	0.0952380952380952	0	0.0952380952380952	0.0239484232891013	0.0551944338537559	0
Ruminococcaceae_213551	0.0476190476190476	0	0.0476190476190476	0.0213184994996154	0.0593481671670513	0.938714285714286
AF12_213042	0.0476190476190476	0	0.0476190476190476	0.0164300755257567	0.0659508768551957	0.938714285714286
Rikenellaceae_215687	0.0476190476190476	0	0.0476190476190476	0.0155807404349209	0.0675621167079363	0.938714285714286
X.Mogibacteriaceae._214917	0.0952380952380952	0	0.0952380952380952	0.0239484232891013	0.0551944338537559	0
Bacteroides_216243	0.0476190476190476	0	0.0476190476190476	0.0213184994996154	0.0593481671670513	0.938714285714286
Ruminococcaceae_214453	0.0476190476190476	0	0.0476190476190476	0.0213184994996154	0.0593481671670513	0.938714285714286
Ruminococcaceae_213616	0.0476190476190476	0	0.0476190476190476	0.0155807404349209	0.0675621167079363	0.938714285714286
Lachnospiraceae_211652	0.0476190476190476	0	0.0476190476190476	0.0213184994996154	0.0593481671670513	0.938714285714286
Rikenellaceae_213333	0.0476190476190476	0	0.0476190476190476	0.0155807404349209	0.0675621167079363	0.938714285714286
Ruminococcaceae_215580	0.0476190476190476	0	0.0476190476190476	0.0155807404349209	0.0675621167079363	0.938714285714286
Ruminococcaceae_212758	0.0476190476190476	0	0.0476190476190476	0.0155807404349209	0.0675621167079363	0.938714285714286
Clostridiales_212724	0.0476190476190476	0	0.0476190476190476	0.0213184994996154	0.0593481671670513	0.938714285714286
Bacteroides_215712	0.0476190476190476	0	0.0476190476190476	0.0183446210000617	0.0655601409047002	0.938714285714286
Clostridiales_215815	0.0952380952380952	0	0.0952380952380952	0.0239484232891013	0.0551944338537559	0
Parabacteroides_216175	0.0476190476190476	0	0.0476190476190476	0.0155807404349209	0.0675621167079363	0.938714285714286
Bacteroides_211643	0.0476190476190476	0	0.0476190476190476	0.0155807404349209	0.0675621167079363	0.938714285714286
Coriobacteriaceae_213277	0.0952380952380952	0	0.0952380952380952	0.0239484232891013	0.0551944338537559	0
Parabacteroides_214431	0.0476190476190476	0	0.0476190476190476	0.0164300755257567	0.0659508768551957	0.938714285714286
Odoribacter_213612	0.0476190476190476	0	0.0476190476190476	0.0213184994996154	0.0593481671670513	0.938714285714286
Bacteroides_215456	0.0476190476190476	0	0.0476190476190476	0.0213184994996154	0.0593481671670513	0.938714285714286
Bacteria_212081	0.0952380952380952	0	0.0952380952380952	0.0239484232891013	0.0551944338537559	0
Parabacteroides_213600	0.0476190476190476	0	0.0476190476190476	0.0155807404349209	0.0675621167079363	0.938714285714286
Akkermansia_212529	0.0952380952380952	0	0.0952380952380952	0.0239484232891013	0.0551944338537559	0
Bacteroides_211853	0.0476190476190476	0	0.0476190476190476	0.0155807404349209	0.0675621167079363	0.938714285714286
Oscillospira_213439	0.0476190476190476	0	0.0476190476190476	0.0155807404349209	0.0675621167079363	0.938714285714286
Ruminococcaceae_216317	0.0476190476190476	0	0.0476190476190476	0.0155807404349209	0.0675621167079363	0.938714285714286
Burkholderia_213142	0.0952380952380952	0	0.0952380952380952	0.0239484232891013	0.0551944338537559	0
Erysipelotrichaceae_214097	0.0476190476190476	0	0.0476190476190476	0.0155807404349209	0.0675621167079363	0.938714285714286
Bacteroides_214688	0.0952380952380952	0	0.0952380952380952	0.0239484232891013	0.0551944338537559	0
X.Mogibacteriaceae._213196	0.0952380952380952	0	0.0952380952380952	0.0239484232891013	0.0551944338537559	0
Oscillospira_215049	0.0476190476190476	0	0.0476190476190476	0.0183446210000617	0.0655601409047002	0.938714285714286
Bacteroides_215554	0.0476190476190476	0	0.0476190476190476	0.0155807404349209	0.0675621167079363	0.938714285714286
Clostridiales_214437	0.0476190476190476	0	0.0476190476190476	0.0213184994996154	0.0593481671670513	0.938714285714286
Corynebacterium_211694	0.0476190476190476	0	0.0476190476190476	0.0183446210000617	0.0655601409047002	0.938714285714286
Veillonellaceae_215005	0.0952380952380952	0	0.0952380952380952	0.0239484232891013	0.0551944338537559	0
Corynebacterium_214777	0.0952380952380952	0	0.0952380952380952	0.0239484232891013	0.0551944338537559	0
Parabacteroides_213336	0.0476190476190476	0	0.0476190476190476	0.0155807404349209	0.0675621167079363	0.938714285714286
Oscillospira_213485	0.0476190476190476	0	0.0476190476190476	0.0164300755257567	0.0659508768551957	0.938714285714286
Lachnospiraceae_212321	0.0476190476190476	0	0.0476190476190476	0.0213184994996154	0.0593481671670513	0.938714285714286
Ruminococcus_213496	0.0476190476190476	0	0.0476190476190476	0.0164300755257567	0.0659508768551957	0.938714285714286
Lachnospiraceae_214552	0.0476190476190476	0	0.0476190476190476	0.0183446210000617	0.0655601409047002	0.938714285714286
RF39_212729	0.0476190476190476	0	0.0476190476190476	0.0155807404349209	0.0675621167079363	0.938714285714286
colicanis_213436	0.0476190476190476	0	0.0476190476190476	0.0164300755257567	0.0659508768551957	0.938714285714286
Sinobacteraceae_213569	0.0476190476190476	0	0.0476190476190476	0.0155807404349209	0.0675621167079363	0.938714285714286
Parabacteroides_211634	0.0476190476190476	0	0.0476190476190476	0.0183446210000617	0.0655601409047002	0.938714285714286
Bacteroides_212932	0.0952380952380952	0	0.0952380952380952	0.0239484232891013	0.0551944338537559	0
Desulfovibrionaceae_215718	0.0476190476190476	0	0.0476190476190476	0.0213184994996154	0.0593481671670513	0.938714285714286
Bacteroides_214903	0.0476190476190476	0	0.0476190476190476	0.0155807404349209	0.0675621167079363	0.938714285714286
Parabacteroides_212142	0.0476190476190476	0	0.0476190476190476	0.0155807404349209	0.0675621167079363	0.938714285714286
Mycoplasmataceae_214719	0.0476190476190476	0	0.0476190476190476	0.0155807404349209	0.0675621167079363	0.938714285714286
Ruminococcaceae_212381	0.0476190476190476	0	0.0476190476190476	0.0213184994996154	0.0593481671670513	0.938714285714286
Ruminococcus_216067	0.0476190476190476	0	0.0476190476190476	0.0155807404349209	0.0675621167079363	0.938714285714286
Acinetobacter_214648	0.0476190476190476	0	0.0476190476190476	0.0155807404349209	0.0675621167079363	0.938714285714286
Bacteroides_213363	0.0476190476190476	0	0.0476190476190476	0.0155807404349209	0.0675621167079363	0.938714285714286
indistinctus_212422	0.0476190476190476	0	0.0476190476190476	0.0155807404349209	0.0675621167079363	0.938714285714286
Clostridiales_216343	0.0476190476190476	0	0.0476190476190476	0.0155807404349209	0.0675621167079363	0.938714285714286
Paenibacillus_212153	0.0476190476190476	0	0.0476190476190476	0.0213184994996154	0.0593481671670513	0.938714285714286
furcosa_212120	0.0476190476190476	0	0.0476190476190476	0.0213184994996154	0.0593481671670513	0.938714285714286
Mucispirillum_212333	0.0476190476190476	0	0.0476190476190476	0.0213184994996154	0.0593481671670513	0.938714285714286
furcosa_214977	0.0476190476190476	0	0.0476190476190476	0.0213184994996154	0.0593481671670513	0.938714285714286
Bacteroides_214550	0.0476190476190476	0	0.0476190476190476	0.0183446210000617	0.0655601409047002	0.938714285714286
Dorea_215352	0.0476190476190476	0	0.0476190476190476	0.0164300755257567	0.0659508768551957	0.938714285714286
Bacteroides_216185	0.0952380952380952	0	0.0952380952380952	0.0239484232891013	0.0551944338537559	0
Odoribacter_215139	0.0952380952380952	0	0.0952380952380952	0.0239484232891013	0.0551944338537559	0
Odoribacter_214906	0.0476190476190476	0	0.0476190476190476	0.0155807404349209	0.0675621167079363	0.938714285714286
X.Weeksellaceae._213736	0.0476190476190476	0	0.0476190476190476	0.0155807404349209	0.0675621167079363	0.938714285714286
Ruminococcaceae_212172	0.0476190476190476	0	0.0476190476190476	0.0155807404349209	0.0675621167079363	0.938714285714286
X.Mogibacteriaceae._216383	0.0476190476190476	0	0.0476190476190476	0.0155807404349209	0.0675621167079363	0.938714285714286
Ruminococcaceae_216287	0.0476190476190476	0	0.0476190476190476	0.0213184994996154	0.0593481671670513	0.938714285714286
Rikenellaceae_213784	0.0476190476190476	0	0.0476190476190476	0.0213184994996154	0.0593481671670513	0.938714285714286
Bacteroides_216132	0.0476190476190476	0	0.0476190476190476	0.0155807404349209	0.0675621167079363	0.938714285714286
Parabacteroides_214922	0.0476190476190476	0	0.0476190476190476	0.0213184994996154	0.0593481671670513	0.938714285714286
Clostridiales_214243	0.0476190476190476	0	0.0476190476190476	0.0155807404349209	0.0675621167079363	0.938714285714286
Oscillospira_211508	0.0476190476190476	0	0.0476190476190476	0.0213184994996154	0.0593481671670513	0.938714285714286
Oscillospira_214131	0.0476190476190476	0	0.0476190476190476	0.0155807404349209	0.0675621167079363	0.938714285714286
Veillonellaceae_215055	0.0476190476190476	0	0.0476190476190476	0.0155807404349209	0.0675621167079363	0.938714285714286
Bacillaceae_214216	0.0476190476190476	0	0.0476190476190476	0.0155807404349209	0.0675621167079363	0.938714285714286
Parabacteroides_213630	0.0476190476190476	0	0.0476190476190476	0.0213184994996154	0.0593481671670513	0.938714285714286
Paludibacter_215927	0.0476190476190476	0	0.0476190476190476	0.0155807404349209	0.0675621167079363	0.938714285714286
Ruminococcaceae_213947	0.0476190476190476	0	0.0476190476190476	0.0164300755257567	0.0659508768551957	0.938714285714286
Christensenella_216438	0.0476190476190476	0	0.0476190476190476	0.0213184994996154	0.0593481671670513	0.938714285714286
Ruminococcaceae_213170	0.0476190476190476	0	0.0476190476190476	0.0213184994996154	0.0593481671670513	0.938714285714286
reuszeri_215655	0.0476190476190476	0	0.0476190476190476	0.0155807404349209	0.0675621167079363	0.938714285714286
Ruminococcus_212867	0.0952380952380952	0	0.0952380952380952	0.0239484232891013	0.0551944338537559	0
Ruminococcaceae_212908	0.0952380952380952	0	0.0952380952380952	0.0239484232891013	0.0551944338537559	0
Bacteroides_215289	0.0476190476190476	0	0.0476190476190476	0.0155807404349209	0.0675621167079363	0.938714285714286
Parabacteroides_215945	0.0476190476190476	0	0.0476190476190476	0.0183446210000617	0.0655601409047002	0.938714285714286
Bacteria_212662	0.0476190476190476	0	0.0476190476190476	0.0155807404349209	0.0675621167079363	0.938714285714286
Rikenellaceae_213225	0.0476190476190476	0	0.0476190476190476	0.0213184994996154	0.0593481671670513	0.938714285714286
Ruminococcaceae_215763	0.0476190476190476	0	0.0476190476190476	0.0213184994996154	0.0593481671670513	0.938714285714286
Ruminococcaceae_213836	0.0476190476190476	0	0.0476190476190476	0.0155807404349209	0.0675621167079363	0.938714285714286
Bacteroides_214553	0.0476190476190476	0	0.0476190476190476	0.0213184994996154	0.0593481671670513	0.938714285714286
Lachnospiraceae_216197	0.0476190476190476	0	0.0476190476190476	0.0155807404349209	0.0675621167079363	0.938714285714286
Lachnospiraceae_215189	0.0476190476190476	0	0.0476190476190476	0.0183446210000617	0.0655601409047002	0.938714285714286
Ruminococcus_214213	0.0476190476190476	0	0.0476190476190476	0.0155807404349209	0.0675621167079363	0.938714285714286
Lachnospiraceae_215732	0.0476190476190476	0	0.0476190476190476	0.0183446210000617	0.0655601409047002	0.938714285714286
Clostridiaceae_215749	0.0476190476190476	0	0.0476190476190476	0.0155807404349209	0.0675621167079363	0.938714285714286
Ruminococcaceae_214329	0.0476190476190476	0	0.0476190476190476	0.0155807404349209	0.0675621167079363	0.938714285714286
Bacteroides_211709	0.0476190476190476	0	0.0476190476190476	0.0213184994996154	0.0593481671670513	0.938714285714286
Ruminococcaceae_213420	0.0476190476190476	0	0.0476190476190476	0.0155807404349209	0.0675621167079363	0.938714285714286
Oscillospira_212165	0.0476190476190476	0	0.0476190476190476	0.0155807404349209	0.0675621167079363	0.938714285714286
Oscillospira_213396	0.0476190476190476	0	0.0476190476190476	0.0155807404349209	0.0675621167079363	0.938714285714286
Ruminococcaceae_213611	0.0476190476190476	0	0.0476190476190476	0.0155807404349209	0.0675621167079363	0.938714285714286
ramosa_214829	0.0476190476190476	0	0.0476190476190476	0.0155807404349209	0.0675621167079363	0.938714285714286
Odoribacter_216237	0.0476190476190476	0	0.0476190476190476	0.0213184994996154	0.0593481671670513	0.938714285714286
Odoribacter_214155	0.0476190476190476	0	0.0476190476190476	0.0183446210000617	0.0655601409047002	0.938714285714286
Oscillospira_211463	0.0952380952380952	0	0.0952380952380952	0.0239484232891013	0.0551944338537559	0
Ruminococcaceae_216417	0.0952380952380952	0	0.0952380952380952	0.0239484232891013	0.0551944338537559	0
Bacteroides_214964	0.0476190476190476	0	0.0476190476190476	0.0164300755257567	0.0659508768551957	0.938714285714286
Rikenellaceae_213061	0.0952380952380952	0	0.0952380952380952	0.0239484232891013	0.0551944338537559	0
Oscillospira_213759	0.0476190476190476	0	0.0476190476190476	0.0213184994996154	0.0593481671670513	0.938714285714286
Bacteroides_213469	0.0476190476190476	0	0.0476190476190476	0.0183446210000617	0.0655601409047002	0.938714285714286
Bacteroidales_212083	0.0476190476190476	0	0.0476190476190476	0.0155807404349209	0.0675621167079363	0.938714285714286
Dorea_215359	0.0476190476190476	0	0.0476190476190476	0.0164300755257567	0.0659508768551957	0.938714285714286
PW3_216135	0.0952380952380952	0	0.0952380952380952	0.0239484232891013	0.0551944338537559	0
Clostridiales_215240	0.0476190476190476	0	0.0476190476190476	0.0213184994996154	0.0593481671670513	0.938714285714286
varians_214081	0.0476190476190476	0	0.0476190476190476	0.0155807404349209	0.0675621167079363	0.938714285714286
Ruminococcaceae_215621	0.0476190476190476	0	0.0476190476190476	0.0155807404349209	0.0675621167079363	0.938714285714286
Enterococcus_212648	0.0476190476190476	0	0.0476190476190476	0.0155807404349209	0.0675621167079363	0.938714285714286
Oscillospira_215844	0.0476190476190476	0	0.0476190476190476	0.0155807404349209	0.0675621167079363	0.938714285714286
Bacteroides_216331	0.0952380952380952	0	0.0952380952380952	0.0239484232891013	0.0551944338537559	0
Ruminococcus_214517	0.0952380952380952	0	0.0952380952380952	0.0239484232891013	0.0551944338537559	0
Clostridiales_212590	0.0476190476190476	0	0.0476190476190476	0.0213184994996154	0.0593481671670513	0.938714285714286
Rikenellaceae_216198	0.0476190476190476	0	0.0476190476190476	0.0155807404349209	0.0675621167079363	0.938714285714286
furcosa_213025	0.0476190476190476	0	0.0476190476190476	0.0213184994996154	0.0593481671670513	0.938714285714286
Parabacteroides_212827	0.0476190476190476	0	0.0476190476190476	0.0155807404349209	0.0675621167079363	0.938714285714286
Lachnospiraceae_211550	0.0476190476190476	0	0.0476190476190476	0.0213184994996154	0.0593481671670513	0.938714285714286
Parabacteroides_213116	0.0952380952380952	0	0.0952380952380952	0.0239484232891013	0.0551944338537559	0
Butyricimonas_212749	0.0476190476190476	0	0.0476190476190476	0.0155807404349209	0.0675621167079363	0.938714285714286
Bacteroides_214425	0.0476190476190476	0	0.0476190476190476	0.0155807404349209	0.0675621167079363	0.938714285714286
Lachnospiraceae_212914	0.0476190476190476	0	0.0476190476190476	0.0155807404349209	0.0675621167079363	0.938714285714286
methylpentosum_213459	0.0476190476190476	0	0.0476190476190476	0.0155807404349209	0.0675621167079363	0.938714285714286
Bacteroides_213215	0.0476190476190476	0	0.0476190476190476	0.0164300755257567	0.0659508768551957	0.938714285714286
Oscillospira_215926	0.0476190476190476	0	0.0476190476190476	0.0164300755257567	0.0659508768551957	0.938714285714286
Ruminococcus_213263	0.0952380952380952	0	0.0952380952380952	0.0239484232891013	0.0551944338537559	0
Bacteroides_214959	0.0476190476190476	0	0.0476190476190476	0.0213184994996154	0.0593481671670513	0.938714285714286
Veillonellaceae_214626	0.0476190476190476	0	0.0476190476190476	0.0164300755257567	0.0659508768551957	0.938714285714286
Erysipelotrichaceae_213778	0.0476190476190476	0	0.0476190476190476	0.0155807404349209	0.0675621167079363	0.938714285714286
Clostridiales_213119	0.0952380952380952	0	0.0952380952380952	0.0239484232891013	0.0551944338537559	0
Oscillospira_215599	0.0476190476190476	0	0.0476190476190476	0.0164300755257567	0.0659508768551957	0.938714285714286
distasonis_211667	0.0476190476190476	0	0.0476190476190476	0.0164300755257567	0.0659508768551957	0.938714285714286
Oscillospira_211874	0.0476190476190476	0	0.0476190476190476	0.0213184994996154	0.0593481671670513	0.938714285714286
Dorea_216477	0.0476190476190476	0	0.0476190476190476	0.0164300755257567	0.0659508768551957	0.938714285714286
Lachnospiraceae_214092	0.0952380952380952	0	0.0952380952380952	0.0239484232891013	0.0551944338537559	0
Ruminococcaceae_212854	0.0476190476190476	0	0.0476190476190476	0.0155807404349209	0.0675621167079363	0.938714285714286
X.Mogibacteriaceae._214519	0.0476190476190476	0	0.0476190476190476	0.0213184994996154	0.0593481671670513	0.938714285714286
Bacteroides_212926	0.0476190476190476	0	0.0476190476190476	0.0183446210000617	0.0655601409047002	0.938714285714286
Cupriavidus_213884	0.0476190476190476	0	0.0476190476190476	0.0155807404349209	0.0675621167079363	0.938714285714286
Veillonellaceae_214409	0.0952380952380952	0	0.0952380952380952	0.0239484232891013	0.0551944338537559	0
Coriobacteriaceae_212635	0.0476190476190476	0	0.0476190476190476	0.0155807404349209	0.0675621167079363	0.938714285714286
Bacteroides_215447	0.0476190476190476	0	0.0476190476190476	0.0155807404349209	0.0675621167079363	0.938714285714286
Ruminococcaceae_214103	0.0952380952380952	0	0.0952380952380952	0.0239484232891013	0.0551944338537559	0
Oscillospira_214581	0.0952380952380952	0	0.0952380952380952	0.0239484232891013	0.0551944338537559	0
Parabacteroides_211467	0.0476190476190476	0	0.0476190476190476	0.0155807404349209	0.0675621167079363	0.938714285714286
Lachnospiraceae_215495	0.0476190476190476	0	0.0476190476190476	0.0155807404349209	0.0675621167079363	0.938714285714286
varians_213730	0.0476190476190476	0	0.0476190476190476	0.0213184994996154	0.0593481671670513	0.938714285714286
X.Brevinematales._214183	0.0476190476190476	0	0.0476190476190476	0.0155807404349209	0.0675621167079363	0.938714285714286
Ruminococcaceae_213079	0.0476190476190476	0	0.0476190476190476	0.0155807404349209	0.0675621167079363	0.938714285714286
Erysipelotrichaceae_215708	0.0476190476190476	0	0.0476190476190476	0.0213184994996154	0.0593481671670513	0.938714285714286
Erysipelotrichaceae_212305	0.0476190476190476	0	0.0476190476190476	0.0213184994996154	0.0593481671670513	0.938714285714286
furcosa_212370	0.0476190476190476	0	0.0476190476190476	0.0155807404349209	0.0675621167079363	0.938714285714286
Bacillus_215061	0.0476190476190476	0	0.0476190476190476	0.0183446210000617	0.0655601409047002	0.938714285714286
Rhodocyclaceae_214263	0.0476190476190476	0	0.0476190476190476	0.0155807404349209	0.0675621167079363	0.938714285714286
Ruminococcaceae_212723	0.0476190476190476	0	0.0476190476190476	0.0213184994996154	0.0593481671670513	0.938714285714286
Elusimicrobiaceae_214606	0.0476190476190476	0	0.0476190476190476	0.0155807404349209	0.0675621167079363	0.938714285714286
colicanis_213530	0.0476190476190476	0	0.0476190476190476	0.0213184994996154	0.0593481671670513	0.938714285714286
Odoribacter_215259	0.0476190476190476	0	0.0476190476190476	0.0155807404349209	0.0675621167079363	0.938714285714286
Clostridiales_214118	0.0476190476190476	0	0.0476190476190476	0.0155807404349209	0.0675621167079363	0.938714285714286
Parabacteroides_214317	0.0476190476190476	0	0.0476190476190476	0.0155807404349209	0.0675621167079363	0.938714285714286
Parabacteroides_214348	0.0476190476190476	0	0.0476190476190476	0.0155807404349209	0.0675621167079363	0.938714285714286
Turicibacter_214128	0.0476190476190476	0	0.0476190476190476	0.0183446210000617	0.0655601409047002	0.938714285714286
Lachnospiraceae_215218	0.0476190476190476	0	0.0476190476190476	0.0164300755257567	0.0659508768551957	0.938714285714286
Bacteroides_215833	0.0476190476190476	0	0.0476190476190476	0.0183446210000617	0.0655601409047002	0.938714285714286
Lachnospiraceae_214404	0.0476190476190476	0	0.0476190476190476	0.0155807404349209	0.0675621167079363	0.938714285714286
Mucispirillum_213528	0.0952380952380952	0	0.0952380952380952	0.0239484232891013	0.0551944338537559	0
Ruminococcaceae_211863	0.0476190476190476	0	0.0476190476190476	0.0155807404349209	0.0675621167079363	0.938714285714286
Ruminococcaceae_215325	0.0476190476190476	0	0.0476190476190476	0.0213184994996154	0.0593481671670513	0.938714285714286
Clostridiales_213182	0.0476190476190476	0	0.0476190476190476	0.0155807404349209	0.0675621167079363	0.938714285714286
Bacteroides_215532	0.0476190476190476	0	0.0476190476190476	0.0155807404349209	0.0675621167079363	0.938714285714286
AF12_215196	0.0952380952380952	0	0.0952380952380952	0.0239484232891013	0.0551944338537559	0
Rikenellaceae_213903	0.0476190476190476	0	0.0476190476190476	0.0155807404349209	0.0675621167079363	0.938714285714286
Oscillospira_212813	0.0476190476190476	0	0.0476190476190476	0.0155807404349209	0.0675621167079363	0.938714285714286
Nocardioidaceae_214501	0.0476190476190476	0	0.0476190476190476	0.0155807404349209	0.0675621167079363	0.938714285714286
Ruminococcus_214851	0.0476190476190476	0	0.0476190476190476	0.0155807404349209	0.0675621167079363	0.938714285714286
Clostridiales_213056	0.0476190476190476	0	0.0476190476190476	0.0164300755257567	0.0659508768551957	0.938714285714286
Bacteroides_214175	0.0476190476190476	0	0.0476190476190476	0.0155807404349209	0.0675621167079363	0.938714285714286
Bacteroides_212625	0.0476190476190476	0	0.0476190476190476	0.0213184994996154	0.0593481671670513	0.938714285714286
Rikenellaceae_215804	0.0476190476190476	0	0.0476190476190476	0.0213184994996154	0.0593481671670513	0.938714285714286
Rikenellaceae_216161	0.0476190476190476	0	0.0476190476190476	0.0164300755257567	0.0659508768551957	0.938714285714286
Bacteroides_211698	0.0476190476190476	0	0.0476190476190476	0.0183446210000617	0.0655601409047002	0.938714285714286
Bacteroides_212700	0.0476190476190476	0	0.0476190476190476	0.0164300755257567	0.0659508768551957	0.938714285714286
Parabacteroides_214624	0.0952380952380952	0	0.0952380952380952	0.0239484232891013	0.0551944338537559	0
Bacteroidales_211625	0.0476190476190476	0	0.0476190476190476	0.0155807404349209	0.0675621167079363	0.938714285714286
Clostridiales_212127	0.0952380952380952	0	0.0952380952380952	0.0239484232891013	0.0551944338537559	0
Ruminococcus_214477	0.0476190476190476	0	0.0476190476190476	0.0155807404349209	0.0675621167079363	0.938714285714286
Erysipelotrichaceae_212748	0.0476190476190476	0	0.0476190476190476	0.0164300755257567	0.0659508768551957	0.938714285714286
Clostridiales_214443	0.0476190476190476	0	0.0476190476190476	0.0155807404349209	0.0675621167079363	0.938714285714286
Bacteroides_213302	0.0476190476190476	0	0.0476190476190476	0.0213184994996154	0.0593481671670513	0.938714285714286
furcosa_212694	0.0476190476190476	0	0.0476190476190476	0.0155807404349209	0.0675621167079363	0.938714285714286
Bacteroides_215856	0.0476190476190476	0	0.0476190476190476	0.0155807404349209	0.0675621167079363	0.938714285714286
Ruminococcaceae_212266	0.0476190476190476	0	0.0476190476190476	0.0213184994996154	0.0593481671670513	0.938714285714286
Bacteroides_212016	0.0476190476190476	0	0.0476190476190476	0.0213184994996154	0.0593481671670513	0.938714285714286
Clostridiales_214904	0.0476190476190476	0	0.0476190476190476	0.0164300755257567	0.0659508768551957	0.938714285714286
Ruminococcaceae_212379	0.0476190476190476	0	0.0476190476190476	0.0213184994996154	0.0593481671670513	0.938714285714286
Ruminococcus_212290	0.0476190476190476	0	0.0476190476190476	0.0155807404349209	0.0675621167079363	0.938714285714286
Bacteroides_215787	0.0952380952380952	0	0.0952380952380952	0.0239484232891013	0.0551944338537559	0
boronitolerans_215490	0.0476190476190476	0	0.0476190476190476	0.0155807404349209	0.0675621167079363	0.938714285714286
Mycobacterium_215786	0.0476190476190476	0	0.0476190476190476	0.0164300755257567	0.0659508768551957	0.938714285714286
Ruminococcus_215085	0.0476190476190476	0	0.0476190476190476	0.0213184994996154	0.0593481671670513	0.938714285714286
Parabacteroides_214744	0.0476190476190476	0	0.0476190476190476	0.0164300755257567	0.0659508768551957	0.938714285714286
Bacteroidales_213093	0.0476190476190476	0	0.0476190476190476	0.0164300755257567	0.0659508768551957	0.938714285714286
Lachnospiraceae_213733	0.0476190476190476	0	0.0476190476190476	0.0155807404349209	0.0675621167079363	0.938714285714286
Odoribacter_214391	0.0476190476190476	0	0.0476190476190476	0.0155807404349209	0.0675621167079363	0.938714285714286
Bacteroides_211808	0.0476190476190476	0	0.0476190476190476	0.0155807404349209	0.0675621167079363	0.938714285714286
Oscillospira_214873	0.0476190476190476	0	0.0476190476190476	0.0164300755257567	0.0659508768551957	0.938714285714286
Bacteroides_214242	0.0952380952380952	0	0.0952380952380952	0.0239484232891013	0.0551944338537559	0
Ruminococcus_215052	0.0476190476190476	0	0.0476190476190476	0.0155807404349209	0.0675621167079363	0.938714285714286
Rikenellaceae_212218	0.0476190476190476	0	0.0476190476190476	0.0164300755257567	0.0659508768551957	0.938714285714286
Rikenellaceae_216258	0.0476190476190476	0	0.0476190476190476	0.0164300755257567	0.0659508768551957	0.938714285714286
Ruminococcaceae_215379	0.0476190476190476	0	0.0476190476190476	0.0183446210000617	0.0655601409047002	0.938714285714286
Rikenellaceae_215696	0.0476190476190476	0	0.0476190476190476	0.0213184994996154	0.0593481671670513	0.938714285714286
Oscillospira_211500	0.0476190476190476	0	0.0476190476190476	0.0155807404349209	0.0675621167079363	0.938714285714286
Odoribacter_214115	0.0476190476190476	0	0.0476190476190476	0.0164300755257567	0.0659508768551957	0.938714285714286
Ruminococcaceae_213661	0.0952380952380952	0	0.0952380952380952	0.0239484232891013	0.0551944338537559	0
Bilophila_215582	0.0476190476190476	0	0.0476190476190476	0.0213184994996154	0.0593481671670513	0.938714285714286
Ruminococcaceae_215455	0.0476190476190476	0	0.0476190476190476	0.0155807404349209	0.0675621167079363	0.938714285714286
Rikenellaceae_212170	0.0476190476190476	0	0.0476190476190476	0.0155807404349209	0.0675621167079363	0.938714285714286
Ruminococcaceae_212691	0.0476190476190476	0	0.0476190476190476	0.0155807404349209	0.0675621167079363	0.938714285714286
Oscillospira_212896	0.0476190476190476	0	0.0476190476190476	0.0164300755257567	0.0659508768551957	0.938714285714286
Clostridiales_212227	0.0476190476190476	0	0.0476190476190476	0.0213184994996154	0.0593481671670513	0.938714285714286
Parabacteroides_216353	0.0476190476190476	0	0.0476190476190476	0.0155807404349209	0.0675621167079363	0.938714285714286
Rikenellaceae_211437	0.0476190476190476	0	0.0476190476190476	0.0213184994996154	0.0593481671670513	0.938714285714286
Clostridiales_215166	0.0476190476190476	0	0.0476190476190476	0.0155807404349209	0.0675621167079363	0.938714285714286
formigenes_211867	0.0476190476190476	0	0.0476190476190476	0.0155807404349209	0.0675621167079363	0.938714285714286
Oscillospira_214361	0.0476190476190476	0	0.0476190476190476	0.0213184994996154	0.0593481671670513	0.938714285714286
Ruminococcus_213810	0.0476190476190476	0	0.0476190476190476	0.0213184994996154	0.0593481671670513	0.938714285714286
Bacteroides_215968	0.0476190476190476	0	0.0476190476190476	0.0155807404349209	0.0675621167079363	0.938714285714286
Ruminococcus_216394	0.0952380952380952	0	0.0952380952380952	0.0239484232891013	0.0551944338537559	0
X.Barnesiellaceae._212087	0.0476190476190476	0	0.0476190476190476	0.0155807404349209	0.0675621167079363	0.938714285714286
Odoribacter_213051	0.0476190476190476	0	0.0476190476190476	0.0155807404349209	0.0675621167079363	0.938714285714286
Bacteroides_213114	0.0952380952380952	0	0.0952380952380952	0.0239484232891013	0.0551944338537559	0
Desulfovibrionaceae_211631	0.0952380952380952	0	0.0952380952380952	0.0239484232891013	0.0551944338537559	0
Bacteroides_214869	0.0476190476190476	0	0.0476190476190476	0.0155807404349209	0.0675621167079363	0.938714285714286
Ruminococcaceae_215762	0.0476190476190476	0	0.0476190476190476	0.0213184994996154	0.0593481671670513	0.938714285714286
Oscillospira_213721	0.0476190476190476	0	0.0476190476190476	0.0155807404349209	0.0675621167079363	0.938714285714286
X.Mogibacteriaceae._216446	0.0952380952380952	0	0.0952380952380952	0.0239484232891013	0.0551944338537559	0
RB40_214210	0.0476190476190476	0	0.0476190476190476	0.0155807404349209	0.0675621167079363	0.938714285714286
Bacteroides_216278	0.0476190476190476	0	0.0476190476190476	0.0155807404349209	0.0675621167079363	0.938714285714286
Parabacteroides_214450	0.0476190476190476	0	0.0476190476190476	0.0155807404349209	0.0675621167079363	0.938714285714286
Bacteroides_214549	0.0952380952380952	0	0.0952380952380952	0.0239484232891013	0.0551944338537559	0
Ruminococcaceae_215228	0.0476190476190476	0	0.0476190476190476	0.0155807404349209	0.0675621167079363	0.938714285714286
Mycobacterium_211965	0.0476190476190476	0	0.0476190476190476	0.0213184994996154	0.0593481671670513	0.938714285714286
Mucispirillum_212655	0.0476190476190476	0	0.0476190476190476	0.0155807404349209	0.0675621167079363	0.938714285714286
Desulfovibrionaceae_214683	0.0476190476190476	0	0.0476190476190476	0.0155807404349209	0.0675621167079363	0.938714285714286
Erysipelotrichaceae_214805	0.0476190476190476	0	0.0476190476190476	0.0155807404349209	0.0675621167079363	0.938714285714286
Lachnospiraceae_212558	0.0952380952380952	0	0.0952380952380952	0.0239484232891013	0.0551944338537559	0
Bacteroides_212419	0.0476190476190476	0	0.0476190476190476	0.0155807404349209	0.0675621167079363	0.938714285714286
Odoribacter_216355	0.0476190476190476	0	0.0476190476190476	0.0155807404349209	0.0675621167079363	0.938714285714286
Bacteroides_216188	0.0952380952380952	0	0.0952380952380952	0.0239484232891013	0.0551944338537559	0
Erysipelotrichaceae_215150	0.0476190476190476	0	0.0476190476190476	0.0213184994996154	0.0593481671670513	0.938714285714286
Porphyromonadaceae_214601	0.0476190476190476	0	0.0476190476190476	0.0213184994996154	0.0593481671670513	0.938714285714286
Thermus_213946	0.0476190476190476	0	0.0476190476190476	0.0155807404349209	0.0675621167079363	0.938714285714286
Ruminococcaceae_213992	0.0476190476190476	0	0.0476190476190476	0.0155807404349209	0.0675621167079363	0.938714285714286
Erysipelotrichaceae_216144	0.0476190476190476	0	0.0476190476190476	0.0155807404349209	0.0675621167079363	0.938714285714286
Bacteroides_211483	0.0476190476190476	0	0.0476190476190476	0.0183446210000617	0.0655601409047002	0.938714285714286
colicanis_215601	0.0476190476190476	0	0.0476190476190476	0.0213184994996154	0.0593481671670513	0.938714285714286
Oscillospira_211817	0.0476190476190476	0	0.0476190476190476	0.0155807404349209	0.0675621167079363	0.938714285714286
RF39_214586	0.0476190476190476	0	0.0476190476190476	0.0155807404349209	0.0675621167079363	0.938714285714286
Coriobacteriaceae_211789	0.0476190476190476	0	0.0476190476190476	0.0155807404349209	0.0675621167079363	0.938714285714286
Oscillospira_216326	0.0476190476190476	0	0.0476190476190476	0.0213184994996154	0.0593481671670513	0.938714285714286
Ruminococcaceae_212771	0.0476190476190476	0	0.0476190476190476	0.0213184994996154	0.0593481671670513	0.938714285714286
Bacteroides_213515	0.0476190476190476	0	0.0476190476190476	0.0155807404349209	0.0675621167079363	0.938714285714286
Veillonellaceae_215992	0.0476190476190476	0	0.0476190476190476	0.0213184994996154	0.0593481671670513	0.938714285714286
Oscillospira_212041	0.0476190476190476	0	0.0476190476190476	0.0155807404349209	0.0675621167079363	0.938714285714286
Oscillospira_216281	0.0476190476190476	0	0.0476190476190476	0.0164300755257567	0.0659508768551957	0.938714285714286
Erysipelotrichaceae_211854	0.0476190476190476	0	0.0476190476190476	0.0183446210000617	0.0655601409047002	0.938714285714286
Ruminococcaceae_213658	0.0476190476190476	0	0.0476190476190476	0.0155807404349209	0.0675621167079363	0.938714285714286
Bacteroides_215636	0.0476190476190476	0	0.0476190476190476	0.0213184994996154	0.0593481671670513	0.938714285714286
Odoribacter_212113	0.0952380952380952	0	0.0952380952380952	0.0239484232891013	0.0551944338537559	0
Parabacteroides_212346	0.0476190476190476	0	0.0476190476190476	0.0155807404349209	0.0675621167079363	0.938714285714286
Erysipelotrichaceae_213746	0.0476190476190476	0	0.0476190476190476	0.0155807404349209	0.0675621167079363	0.938714285714286
Bacteria_215146	0.0476190476190476	0	0.0476190476190476	0.0213184994996154	0.0593481671670513	0.938714285714286
Bilophila_213022	0.0476190476190476	0	0.0476190476190476	0.0213184994996154	0.0593481671670513	0.938714285714286
Ruminococcus_215449	0.0476190476190476	0	0.0476190476190476	0.0155807404349209	0.0675621167079363	0.938714285714286
Oscillospira_216390	0.0952380952380952	0	0.0952380952380952	0.0239484232891013	0.0551944338537559	0
Oscillospira_211686	0.0476190476190476	0	0.0476190476190476	0.0155807404349209	0.0675621167079363	0.938714285714286
Treponema_214773	0.0476190476190476	0	0.0476190476190476	0.0164300755257567	0.0659508768551957	0.938714285714286
Rikenellaceae_213011	0.0476190476190476	0	0.0476190476190476	0.0213184994996154	0.0593481671670513	0.938714285714286
Lachnospiraceae_212856	0.0476190476190476	0	0.0476190476190476	0.0183446210000617	0.0655601409047002	0.938714285714286
Ruminococcaceae_215935	0.0476190476190476	0	0.0476190476190476	0.0164300755257567	0.0659508768551957	0.938714285714286
Ruminococcaceae_213411	0.0476190476190476	0	0.0476190476190476	0.0155807404349209	0.0675621167079363	0.938714285714286
Parabacteroides_214279	0.0476190476190476	0	0.0476190476190476	0.0155807404349209	0.0675621167079363	0.938714285714286
Ruminococcaceae_212541	0.0476190476190476	0	0.0476190476190476	0.0155807404349209	0.0675621167079363	0.938714285714286
Ruminococcus_213990	0.0476190476190476	0	0.0476190476190476	0.0155807404349209	0.0675621167079363	0.938714285714286
Acidovorax_212332	0.0476190476190476	0	0.0476190476190476	0.0183446210000617	0.0655601409047002	0.938714285714286
Bacteroides_213280	0.0476190476190476	0	0.0476190476190476	0.0155807404349209	0.0675621167079363	0.938714285714286
Bacteroides_215707	0.0952380952380952	0	0.0952380952380952	0.0239484232891013	0.0551944338537559	0
Bacteroides_213193	0.0476190476190476	0	0.0476190476190476	0.0213184994996154	0.0593481671670513	0.938714285714286
Rikenellaceae_212576	0.0476190476190476	0	0.0476190476190476	0.0164300755257567	0.0659508768551957	0.938714285714286
furcosa_211622	0.0476190476190476	0	0.0476190476190476	0.0213184994996154	0.0593481671670513	0.938714285714286
Lachnospiraceae_213349	0.0476190476190476	0	0.0476190476190476	0.0155807404349209	0.0675621167079363	0.938714285714286
Bacteroides_215160	0.0476190476190476	0	0.0476190476190476	0.0155807404349209	0.0675621167079363	0.938714285714286
Bilophila_214840	0.0476190476190476	0	0.0476190476190476	0.0213184994996154	0.0593481671670513	0.938714285714286
Rickettsiales_216084	0.0476190476190476	0	0.0476190476190476	0.0183446210000617	0.0655601409047002	0.938714285714286
Bacteria_212267	0.0476190476190476	0	0.0476190476190476	0.0155807404349209	0.0675621167079363	0.938714285714286
Ruminococcaceae_215344	0.0476190476190476	0	0.0476190476190476	0.0164300755257567	0.0659508768551957	0.938714285714286
Ruminococcus_215694	0.0476190476190476	0	0.0476190476190476	0.0155807404349209	0.0675621167079363	0.938714285714286
Treponema_214653	0.0476190476190476	0	0.0476190476190476	0.0155807404349209	0.0675621167079363	0.938714285714286
X.Mogibacteriaceae._213186	0.0476190476190476	0	0.0476190476190476	0.0164300755257567	0.0659508768551957	0.938714285714286
Porphyromonadaceae_215026	0.0476190476190476	0	0.0476190476190476	0.0164300755257567	0.0659508768551957	0.938714285714286
Oscillospira_212146	0.0476190476190476	0	0.0476190476190476	0.0155807404349209	0.0675621167079363	0.938714285714286
Ruminococcaceae_213925	0.0952380952380952	0	0.0952380952380952	0.0239484232891013	0.0551944338537559	0
Ruminococcaceae_212297	0.0476190476190476	0	0.0476190476190476	0.0183446210000617	0.0655601409047002	0.938714285714286
reuszeri_215030	0.0476190476190476	0	0.0476190476190476	0.0155807404349209	0.0675621167079363	0.938714285714286
Enterococcus_213724	0.0476190476190476	0	0.0476190476190476	0.0183446210000617	0.0655601409047002	0.938714285714286
Elusimicrobiaceae_211486	0.0476190476190476	0	0.0476190476190476	0.0155807404349209	0.0675621167079363	0.938714285714286
S24.7_215646	0.0476190476190476	0	0.0476190476190476	0.0213184994996154	0.0593481671670513	0.938714285714286
AF12_215878	0.0952380952380952	0	0.0952380952380952	0.0239484232891013	0.0551944338537559	0
RF39_215241	0.0476190476190476	0	0.0476190476190476	0.0155807404349209	0.0675621167079363	0.938714285714286
Bacteria_215624	0.0476190476190476	0	0.0476190476190476	0.0164300755257567	0.0659508768551957	0.938714285714286
Bacteroides_215084	0.0476190476190476	0	0.0476190476190476	0.0183446210000617	0.0655601409047002	0.938714285714286
RF39_212368	0.0476190476190476	0	0.0476190476190476	0.0155807404349209	0.0675621167079363	0.938714285714286
Lachnospiraceae_214842	0.0476190476190476	0	0.0476190476190476	0.0155807404349209	0.0675621167079363	0.938714285714286
Clostridiales_211523	0.0476190476190476	0	0.0476190476190476	0.0213184994996154	0.0593481671670513	0.938714285714286
Ruminococcus_216016	0.0476190476190476	0	0.0476190476190476	0.0183446210000617	0.0655601409047002	0.938714285714286
Coriobacteriaceae_214352	0.0476190476190476	0	0.0476190476190476	0.0213184994996154	0.0593481671670513	0.938714285714286
Ruminococcaceae_214716	0.0476190476190476	0	0.0476190476190476	0.0213184994996154	0.0593481671670513	0.938714285714286
Parabacteroides_213975	0.0476190476190476	0	0.0476190476190476	0.0155807404349209	0.0675621167079363	0.938714285714286
furcosa_211448	0.0476190476190476	0	0.0476190476190476	0.0155807404349209	0.0675621167079363	0.938714285714286
Ruminococcaceae_212116	0.0476190476190476	0	0.0476190476190476	0.0155807404349209	0.0675621167079363	0.938714285714286
Ruminococcaceae_214642	0.0476190476190476	0	0.0476190476190476	0.0164300755257567	0.0659508768551957	0.938714285714286
Lachnospiraceae_215962	0.0476190476190476	0	0.0476190476190476	0.0155807404349209	0.0675621167079363	0.938714285714286
epidermidis_213045	0.0476190476190476	0	0.0476190476190476	0.0183446210000617	0.0655601409047002	0.938714285714286
timonae_211580	0.0476190476190476	0	0.0476190476190476	0.0155807404349209	0.0675621167079363	0.938714285714286
reuszeri_212805	0.0476190476190476	0	0.0476190476190476	0.0155807404349209	0.0675621167079363	0.938714285714286
Erysipelotrichaceae_213456	0.0476190476190476	0	0.0476190476190476	0.0155807404349209	0.0675621167079363	0.938714285714286
Ruminococcaceae_213807	0.0952380952380952	0	0.0952380952380952	0.0239484232891013	0.0551944338537559	0
Erysipelotrichaceae_216451	0.0476190476190476	0	0.0476190476190476	0.0164300755257567	0.0659508768551957	0.938714285714286
Oscillospira_215610	0.0476190476190476	0	0.0476190476190476	0.0213184994996154	0.0593481671670513	0.938714285714286
Oscillospira_215550	0.0952380952380952	0	0.0952380952380952	0.0239484232891013	0.0551944338537559	0
Bacteroides_215021	0.0476190476190476	0	0.0476190476190476	0.0213184994996154	0.0593481671670513	0.938714285714286
Acinetobacter_213800	0.0952380952380952	0	0.0952380952380952	0.0239484232891013	0.0551944338537559	0
Ruminococcaceae_215709	0.0952380952380952	0	0.0952380952380952	0.0239484232891013	0.0551944338537559	0
Ruminococcaceae_212937	0.0476190476190476	0	0.0476190476190476	0.0213184994996154	0.0593481671670513	0.938714285714286
Clostridiaceae_211697	0.0476190476190476	0	0.0476190476190476	0.0155807404349209	0.0675621167079363	0.938714285714286
Bacteroides_215022	0.0952380952380952	0	0.0952380952380952	0.0239484232891013	0.0551944338537559	0
Thermus_212789	0.0476190476190476	0	0.0476190476190476	0.0213184994996154	0.0593481671670513	0.938714285714286
Parabacteroides_213355	0.0476190476190476	0	0.0476190476190476	0.0213184994996154	0.0593481671670513	0.938714285714286
Clostridiales_214162	0.0476190476190476	0	0.0476190476190476	0.0213184994996154	0.0593481671670513	0.938714285714286
colicanis_212557	0.0476190476190476	0	0.0476190476190476	0.0213184994996154	0.0593481671670513	0.938714285714286
Erysipelotrichaceae_215867	0.0476190476190476	0	0.0476190476190476	0.0164300755257567	0.0659508768551957	0.938714285714286
Ruminococcaceae_213476	0.0476190476190476	0	0.0476190476190476	0.0213184994996154	0.0593481671670513	0.938714285714286
Ruminococcaceae_214986	0.0952380952380952	0	0.0952380952380952	0.0239484232891013	0.0551944338537559	0
Bacteroides_213980	0.0476190476190476	0	0.0476190476190476	0.0183446210000617	0.0655601409047002	0.938714285714286
Ruminococcus_215219	0.0476190476190476	0	0.0476190476190476	0.0155807404349209	0.0675621167079363	0.938714285714286
Rikenellaceae_215000	0.0952380952380952	0	0.0952380952380952	0.0239484232891013	0.0551944338537559	0
Rikenellaceae_216458	0.0476190476190476	0	0.0476190476190476	0.0155807404349209	0.0675621167079363	0.938714285714286
Bacteroidales_213675	0.0476190476190476	0	0.0476190476190476	0.0213184994996154	0.0593481671670513	0.938714285714286
Chloroflexi_216184	0.0952380952380952	0	0.0952380952380952	0.0239484232891013	0.0551944338537559	0
Oscillospira_214064	0.0476190476190476	0	0.0476190476190476	0.0213184994996154	0.0593481671670513	0.938714285714286
Parabacteroides_212732	0.0476190476190476	0	0.0476190476190476	0.0164300755257567	0.0659508768551957	0.938714285714286
Dorea_214565	0.0476190476190476	0	0.0476190476190476	0.0155807404349209	0.0675621167079363	0.938714285714286
Clostridiales_216106	0.0476190476190476	0	0.0476190476190476	0.0155807404349209	0.0675621167079363	0.938714285714286
globerulus_211673	0.0476190476190476	0	0.0476190476190476	0.0155807404349209	0.0675621167079363	0.938714285714286
Erysipelotrichaceae_215288	0.0476190476190476	0	0.0476190476190476	0.0155807404349209	0.0675621167079363	0.938714285714286
Bacteroidales_215483	0.0476190476190476	0	0.0476190476190476	0.0155807404349209	0.0675621167079363	0.938714285714286
Bacteroides_215890	0.0476190476190476	0	0.0476190476190476	0.0155807404349209	0.0675621167079363	0.938714285714286
schindleri_214644	0.0476190476190476	0	0.0476190476190476	0.0213184994996154	0.0593481671670513	0.938714285714286
Coriobacteriaceae_213169	0.0476190476190476	0	0.0476190476190476	0.0213184994996154	0.0593481671670513	0.938714285714286
Clostridiales_214099	0.0952380952380952	0	0.0952380952380952	0.0239484232891013	0.0551944338537559	0
Nocardioidaceae_215571	0.0952380952380952	0	0.0952380952380952	0.0239484232891013	0.0551944338537559	0
Odoribacter_212393	0.0476190476190476	0	0.0476190476190476	0.0155807404349209	0.0675621167079363	0.938714285714286
Bacteroides_213517	0.0952380952380952	0	0.0952380952380952	0.0239484232891013	0.0551944338537559	0
Bacteroides_214955	0.0476190476190476	0	0.0476190476190476	0.0164300755257567	0.0659508768551957	0.938714285714286
Oscillospira_215353	0.0476190476190476	0	0.0476190476190476	0.0155807404349209	0.0675621167079363	0.938714285714286
Ruminococcaceae_214560	0.0476190476190476	0	0.0476190476190476	0.0155807404349209	0.0675621167079363	0.938714285714286
Bacteroides_214093	0.0476190476190476	0	0.0476190476190476	0.0183446210000617	0.0655601409047002	0.938714285714286
schindleri_213391	0.0952380952380952	0	0.0952380952380952	0.0239484232891013	0.0551944338537559	0
Oscillospira_215537	0.0476190476190476	0	0.0476190476190476	0.0155807404349209	0.0675621167079363	0.938714285714286
Bacteroides_216100	0.0476190476190476	0	0.0476190476190476	0.0155807404349209	0.0675621167079363	0.938714285714286
Rikenellaceae_213656	0.0476190476190476	0	0.0476190476190476	0.0155807404349209	0.0675621167079363	0.938714285714286
Lachnospiraceae_214666	0.0952380952380952	0	0.0952380952380952	0.0239484232891013	0.0551944338537559	0
Ruminococcaceae_211960	0.0476190476190476	0	0.0476190476190476	0.0155807404349209	0.0675621167079363	0.938714285714286
Lachnospiraceae_213695	0.0476190476190476	0	0.0476190476190476	0.0155807404349209	0.0675621167079363	0.938714285714286
Bacteroides_215028	0.0476190476190476	0	0.0476190476190476	0.0164300755257567	0.0659508768551957	0.938714285714286
Parabacteroides_213117	0.0952380952380952	0	0.0952380952380952	0.0239484232891013	0.0551944338537559	0
Parabacteroides_215481	0.0476190476190476	0	0.0476190476190476	0.0155807404349209	0.0675621167079363	0.938714285714286
Parabacteroides_215612	0.0476190476190476	0	0.0476190476190476	0.0155807404349209	0.0675621167079363	0.938714285714286
Bacteroides_215782	0.0476190476190476	0	0.0476190476190476	0.0155807404349209	0.0675621167079363	0.938714285714286
Bacillales_212185	0.0476190476190476	0	0.0476190476190476	0.0183446210000617	0.0655601409047002	0.938714285714286
Ruminococcaceae_213723	0.0476190476190476	0	0.0476190476190476	0.0213184994996154	0.0593481671670513	0.938714285714286
Ruminococcus_212616	0.0476190476190476	0	0.0476190476190476	0.0155807404349209	0.0675621167079363	0.938714285714286
Ruminococcaceae_213653	0.0476190476190476	0	0.0476190476190476	0.0155807404349209	0.0675621167079363	0.938714285714286
Ruminococcaceae_214051	0.0476190476190476	0	0.0476190476190476	0.0155807404349209	0.0675621167079363	0.938714285714286
Ruminococcaceae_212840	0.0476190476190476	0	0.0476190476190476	0.0155807404349209	0.0675621167079363	0.938714285714286
Clostridiales_213986	0.0476190476190476	0	0.0476190476190476	0.0155807404349209	0.0675621167079363	0.938714285714286
Oscillospira_214649	0.0476190476190476	0	0.0476190476190476	0.0213184994996154	0.0593481671670513	0.938714285714286
Lachnospiraceae_212119	0.0476190476190476	0	0.0476190476190476	0.0155807404349209	0.0675621167079363	0.938714285714286
Corynebacterium_215587	0.0476190476190476	0	0.0476190476190476	0.0183446210000617	0.0655601409047002	0.938714285714286
Oscillospira_211496	0.0952380952380952	0	0.0952380952380952	0.0239484232891013	0.0551944338537559	0
Bacteroides_211451	0.0476190476190476	0	0.0476190476190476	0.0164300755257567	0.0659508768551957	0.938714285714286
Ruminococcaceae_215659	0.0476190476190476	0	0.0476190476190476	0.0213184994996154	0.0593481671670513	0.938714285714286
Oscillospira_215415	0.0476190476190476	0	0.0476190476190476	0.0155807404349209	0.0675621167079363	0.938714285714286
Akkermansia_211597	0.0476190476190476	0	0.0476190476190476	0.0183446210000617	0.0655601409047002	0.938714285714286
Paenibacillus_216402	0.0476190476190476	0	0.0476190476190476	0.0155807404349209	0.0675621167079363	0.938714285714286
Ruminococcus_216373	0.0476190476190476	0	0.0476190476190476	0.0213184994996154	0.0593481671670513	0.938714285714286
Bacteria_216213	0.0476190476190476	0	0.0476190476190476	0.0155807404349209	0.0675621167079363	0.938714285714286
Clostridiales_212873	0.0476190476190476	0	0.0476190476190476	0.0213184994996154	0.0593481671670513	0.938714285714286
Ruminococcaceae_212026	0.0476190476190476	0	0.0476190476190476	0.0155807404349209	0.0675621167079363	0.938714285714286
Ruminococcaceae_214401	0.0476190476190476	0	0.0476190476190476	0.0164300755257567	0.0659508768551957	0.938714285714286
Ruminococcaceae_215440	0.0952380952380952	0	0.0952380952380952	0.0239484232891013	0.0551944338537559	0
Ruminococcaceae_214334	0.0952380952380952	0	0.0952380952380952	0.0239484232891013	0.0551944338537559	0
formigenes_211485	0.0476190476190476	0	0.0476190476190476	0.0164300755257567	0.0659508768551957	0.938714285714286
Parabacteroides_212407	0.0476190476190476	0	0.0476190476190476	0.0164300755257567	0.0659508768551957	0.938714285714286
Parabacteroides_214492	0.0476190476190476	0	0.0476190476190476	0.0183446210000617	0.0655601409047002	0.938714285714286
Rikenellaceae_214752	0.0476190476190476	0	0.0476190476190476	0.0164300755257567	0.0659508768551957	0.938714285714286
Clostridiaceae_214765	0.0476190476190476	0	0.0476190476190476	0.0213184994996154	0.0593481671670513	0.938714285714286
Rikenellaceae_214561	0.0476190476190476	0	0.0476190476190476	0.0155807404349209	0.0675621167079363	0.938714285714286
distasonis_214234	0.0476190476190476	0	0.0476190476190476	0.0164300755257567	0.0659508768551957	0.938714285714286
Ruminococcus_215581	0.0476190476190476	0	0.0476190476190476	0.0164300755257567	0.0659508768551957	0.938714285714286
Ruminococcaceae_213659	0.0476190476190476	0	0.0476190476190476	0.0213184994996154	0.0593481671670513	0.938714285714286
Rikenellaceae_212318	0.0476190476190476	0	0.0476190476190476	0.0155807404349209	0.0675621167079363	0.938714285714286
Bacteroides_211985	0.0476190476190476	0	0.0476190476190476	0.0155807404349209	0.0675621167079363	0.938714285714286
Lachnospiraceae_215899	0.0476190476190476	0	0.0476190476190476	0.0213184994996154	0.0593481671670513	0.938714285714286
Odoribacter_212713	0.0952380952380952	0	0.0952380952380952	0.0239484232891013	0.0551944338537559	0
Lachnospiraceae_215974	0.0476190476190476	0	0.0476190476190476	0.0155807404349209	0.0675621167079363	0.938714285714286
Parabacteroides_214679	0.0476190476190476	0	0.0476190476190476	0.0183446210000617	0.0655601409047002	0.938714285714286
schindleri_213495	0.0476190476190476	0	0.0476190476190476	0.0155807404349209	0.0675621167079363	0.938714285714286
Coriobacteriaceae_212025	0.0476190476190476	0	0.0476190476190476	0.0155807404349209	0.0675621167079363	0.938714285714286
schindleri_212843	0.0476190476190476	0	0.0476190476190476	0.0155807404349209	0.0675621167079363	0.938714285714286
Bacteria_212656	0.0476190476190476	0	0.0476190476190476	0.0213184994996154	0.0593481671670513	0.938714285714286
Clostridiales_211628	0.0476190476190476	0	0.0476190476190476	0.0183446210000617	0.0655601409047002	0.938714285714286
Bacteria_213296	0.0476190476190476	0	0.0476190476190476	0.0155807404349209	0.0675621167079363	0.938714285714286
Ruminococcaceae_214473	0.0952380952380952	0	0.0952380952380952	0.0239484232891013	0.0551944338537559	0
ramosum_213585	0.0476190476190476	0	0.0476190476190476	0.0155807404349209	0.0675621167079363	0.938714285714286
Parabacteroides_214007	0.0476190476190476	0	0.0476190476190476	0.0164300755257567	0.0659508768551957	0.938714285714286
Ruminococcaceae_212111	0.0952380952380952	0	0.0952380952380952	0.0239484232891013	0.0551944338537559	0
Odoribacter_216049	0.0476190476190476	0	0.0476190476190476	0.0183446210000617	0.0655601409047002	0.938714285714286
Rikenellaceae_212397	0.0476190476190476	0	0.0476190476190476	0.0155807404349209	0.0675621167079363	0.938714285714286
Bacteroides_213176	0.0476190476190476	0	0.0476190476190476	0.0155807404349209	0.0675621167079363	0.938714285714286
Parabacteroides_212392	0.0476190476190476	0	0.0476190476190476	0.0213184994996154	0.0593481671670513	0.938714285714286
Bacteroides_214328	0.0952380952380952	0	0.0952380952380952	0.0239484232891013	0.0551944338537559	0
Parabacteroides_214790	0.0476190476190476	0	0.0476190476190476	0.0155807404349209	0.0675621167079363	0.938714285714286
Bacillaceae_213716	0.0476190476190476	0	0.0476190476190476	0.0183446210000617	0.0655601409047002	0.938714285714286
acnes_215053	0.0476190476190476	0	0.0476190476190476	0.0155807404349209	0.0675621167079363	0.938714285714286
Bacteroides_215594	0.0476190476190476	0	0.0476190476190476	0.0155807404349209	0.0675621167079363	0.938714285714286
Bacteroides_213218	0.0952380952380952	0	0.0952380952380952	0.0239484232891013	0.0551944338537559	0
Parabacteroides_215458	0.0476190476190476	0	0.0476190476190476	0.0183446210000617	0.0655601409047002	0.938714285714286
Ruminococcaceae_215579	0.0476190476190476	0	0.0476190476190476	0.0155807404349209	0.0675621167079363	0.938714285714286
Ruminococcaceae_215698	0.0476190476190476	0	0.0476190476190476	0.0213184994996154	0.0593481671670513	0.938714285714286
Bacteroidales_212583	0.0476190476190476	0	0.0476190476190476	0.0155807404349209	0.0675621167079363	0.938714285714286
Ruminococcaceae_213267	0.0952380952380952	0	0.0952380952380952	0.0239484232891013	0.0551944338537559	0
Coriobacteriaceae_212769	0.0476190476190476	0	0.0476190476190476	0.0164300755257567	0.0659508768551957	0.938714285714286
Catellatospora_211621	0.0476190476190476	0	0.0476190476190476	0.0155807404349209	0.0675621167079363	0.938714285714286
RF39_213331	0.0476190476190476	0	0.0476190476190476	0.0155807404349209	0.0675621167079363	0.938714285714286
Clostridiales_211569	0.0476190476190476	0	0.0476190476190476	0.0155807404349209	0.0675621167079363	0.938714285714286
Odoribacter_216412	0.0476190476190476	0	0.0476190476190476	0.0213184994996154	0.0593481671670513	0.938714285714286
Veillonellaceae_213164	0.0476190476190476	0	0.0476190476190476	0.0155807404349209	0.0675621167079363	0.938714285714286
Rikenellaceae_212505	0.0476190476190476	0	0.0476190476190476	0.0213184994996154	0.0593481671670513	0.938714285714286
Bacteroides_212637	0.0476190476190476	0	0.0476190476190476	0.0155807404349209	0.0675621167079363	0.938714285714286
Clostridiales_216336	0.0952380952380952	0	0.0952380952380952	0.0239484232891013	0.0551944338537559	0
Bacteroides_212308	0.0476190476190476	0	0.0476190476190476	0.0213184994996154	0.0593481671670513	0.938714285714286
Bacteroidales_216000	0.0952380952380952	0	0.0952380952380952	0.0239484232891013	0.0551944338537559	0
Bacteroides_212673	0.0476190476190476	0	0.0476190476190476	0.0213184994996154	0.0593481671670513	0.938714285714286
Lachnospiraceae_213237	0.0476190476190476	0	0.0476190476190476	0.0155807404349209	0.0675621167079363	0.938714285714286
Bacteroidales_216030	0.0476190476190476	0	0.0476190476190476	0.0155807404349209	0.0675621167079363	0.938714285714286
Bacteroides_215597	0.0476190476190476	0	0.0476190476190476	0.0155807404349209	0.0675621167079363	0.938714285714286
Bacteroides_214174	0.0476190476190476	0	0.0476190476190476	0.0213184994996154	0.0593481671670513	0.938714285714286
Coriobacteriaceae_214214	0.0476190476190476	0	0.0476190476190476	0.0155807404349209	0.0675621167079363	0.938714285714286
Bacteroides_213937	0.0476190476190476	0	0.0476190476190476	0.0155807404349209	0.0675621167079363	0.938714285714286
Parabacteroides_214074	0.0952380952380952	0	0.0952380952380952	0.0239484232891013	0.0551944338537559	0
Parabacteroides_211906	0.0476190476190476	0	0.0476190476190476	0.0155807404349209	0.0675621167079363	0.938714285714286
Erysipelotrichaceae_213794	0.0476190476190476	0	0.0476190476190476	0.0213184994996154	0.0593481671670513	0.938714285714286
Oscillospira_213698	0.0476190476190476	0	0.0476190476190476	0.0164300755257567	0.0659508768551957	0.938714285714286
Bacteroidales_215453	0.0476190476190476	0	0.0476190476190476	0.0155807404349209	0.0675621167079363	0.938714285714286
Lachnospiraceae_216472	0.0476190476190476	0	0.0476190476190476	0.0164300755257567	0.0659508768551957	0.938714285714286
Spirosoma_215132	0.0476190476190476	0	0.0476190476190476	0.0183446210000617	0.0655601409047002	0.938714285714286
perfringens_216293	0.0952380952380952	0	0.0952380952380952	0.0239484232891013	0.0551944338537559	0
Ruminococcaceae_213253	0.0476190476190476	0	0.0476190476190476	0.0213184994996154	0.0593481671670513	0.938714285714286
Bacteroides_216055	0.0476190476190476	0	0.0476190476190476	0.0213184994996154	0.0593481671670513	0.938714285714286
Bacteria_213699	0.0476190476190476	0	0.0476190476190476	0.0213184994996154	0.0593481671670513	0.938714285714286
Ruminococcaceae_211490	0.0476190476190476	0	0.0476190476190476	0.0155807404349209	0.0675621167079363	0.938714285714286
Oscillospira_212862	0.0476190476190476	0	0.0476190476190476	0.0155807404349209	0.0675621167079363	0.938714285714286
Ruminococcaceae_212802	0.0476190476190476	0	0.0476190476190476	0.0155807404349209	0.0675621167079363	0.938714285714286
Erysipelotrichaceae_211963	0.0476190476190476	0	0.0476190476190476	0.0155807404349209	0.0675621167079363	0.938714285714286
Ruminococcaceae_215269	0.0476190476190476	0	0.0476190476190476	0.0155807404349209	0.0675621167079363	0.938714285714286
Ruminococcaceae_215370	0.0476190476190476	0	0.0476190476190476	0.0213184994996154	0.0593481671670513	0.938714285714286
Oscillospira_216270	0.0476190476190476	0	0.0476190476190476	0.0183446210000617	0.0655601409047002	0.938714285714286
Parabacteroides_215388	0.0476190476190476	0	0.0476190476190476	0.0155807404349209	0.0675621167079363	0.938714285714286
Parabacteroides_212021	0.0476190476190476	0	0.0476190476190476	0.0213184994996154	0.0593481671670513	0.938714285714286
Oscillospira_212151	0.0476190476190476	0	0.0476190476190476	0.0155807404349209	0.0675621167079363	0.938714285714286
Ruminococcaceae_212268	0.0952380952380952	0	0.0952380952380952	0.0239484232891013	0.0551944338537559	0
Butyricimonas_215692	0.0476190476190476	0	0.0476190476190476	0.0155807404349209	0.0675621167079363	0.938714285714286
Oscillospira_212271	0.0476190476190476	0	0.0476190476190476	0.0155807404349209	0.0675621167079363	0.938714285714286
Bacteria_213076	0.0476190476190476	0	0.0476190476190476	0.0213184994996154	0.0593481671670513	0.938714285714286
Porphyromonadaceae_211991	0.0476190476190476	0	0.0476190476190476	0.0155807404349209	0.0675621167079363	0.938714285714286
Flavobacterium_216350	0.0476190476190476	0	0.0476190476190476	0.0155807404349209	0.0675621167079363	0.938714285714286
Odoribacter_212133	0.0476190476190476	0	0.0476190476190476	0.0183446210000617	0.0655601409047002	0.938714285714286
Clostridiales_214039	0.0476190476190476	0	0.0476190476190476	0.0183446210000617	0.0655601409047002	0.938714285714286
Bacteroides_215339	0.0476190476190476	0	0.0476190476190476	0.0155807404349209	0.0675621167079363	0.938714285714286
Clostridiales_211961	0.0476190476190476	0	0.0476190476190476	0.0213184994996154	0.0593481671670513	0.938714285714286
Bacteria_215064	0.0476190476190476	0	0.0476190476190476	0.0155807404349209	0.0675621167079363	0.938714285714286
AF12_213984	0.0476190476190476	0	0.0476190476190476	0.0183446210000617	0.0655601409047002	0.938714285714286
Treponema_212108	0.0476190476190476	0	0.0476190476190476	0.0213184994996154	0.0593481671670513	0.938714285714286
Lachnospiraceae_214932	0.0476190476190476	0	0.0476190476190476	0.0213184994996154	0.0593481671670513	0.938714285714286
Lachnospiraceae_215345	0.0476190476190476	0	0.0476190476190476	0.0213184994996154	0.0593481671670513	0.938714285714286
Ruminococcaceae_211572	0.0476190476190476	0	0.0476190476190476	0.0155807404349209	0.0675621167079363	0.938714285714286
Ruminococcaceae_211533	0.0476190476190476	0	0.0476190476190476	0.0213184994996154	0.0593481671670513	0.938714285714286
Parabacteroides_212851	0.0476190476190476	0	0.0476190476190476	0.0155807404349209	0.0675621167079363	0.938714285714286
Clostridiales_213135	0.0476190476190476	0	0.0476190476190476	0.0213184994996154	0.0593481671670513	0.938714285714286
Ruminococcaceae_213044	0.0952380952380952	0	0.0952380952380952	0.0239484232891013	0.0551944338537559	0
Bacteroides_216014	0.0476190476190476	0	0.0476190476190476	0.0155807404349209	0.0675621167079363	0.938714285714286
Rikenellaceae_215299	0.0476190476190476	0	0.0476190476190476	0.0164300755257567	0.0659508768551957	0.938714285714286
Oscillospira_214068	0.0476190476190476	0	0.0476190476190476	0.0213184994996154	0.0593481671670513	0.938714285714286
Ruminococcaceae_215915	0.0476190476190476	0	0.0476190476190476	0.0164300755257567	0.0659508768551957	0.938714285714286
Oscillospira_213644	0.0952380952380952	0	0.0952380952380952	0.0239484232891013	0.0551944338537559	0
Bacteroides_215459	0.0476190476190476	0	0.0476190476190476	0.0155807404349209	0.0675621167079363	0.938714285714286
Oscillospira_213529	0.0476190476190476	0	0.0476190476190476	0.0155807404349209	0.0675621167079363	0.938714285714286
Ruminococcaceae_216128	0.0476190476190476	0	0.0476190476190476	0.0183446210000617	0.0655601409047002	0.938714285714286
Lachnospiraceae_215294	0.0476190476190476	0	0.0476190476190476	0.0155807404349209	0.0675621167079363	0.938714285714286
Clostridiales_213918	0.0476190476190476	0	0.0476190476190476	0.0213184994996154	0.0593481671670513	0.938714285714286
X.Weeksellaceae._211703	0.0476190476190476	0	0.0476190476190476	0.0183446210000617	0.0655601409047002	0.938714285714286
Ruminococcaceae_216228	0.0476190476190476	0	0.0476190476190476	0.0213184994996154	0.0593481671670513	0.938714285714286
Rikenellaceae_212196	0.0476190476190476	0	0.0476190476190476	0.0164300755257567	0.0659508768551957	0.938714285714286
Bacteroides_214366	0.0476190476190476	0	0.0476190476190476	0.0183446210000617	0.0655601409047002	0.938714285714286
Ruminococcaceae_216099	0.0476190476190476	0	0.0476190476190476	0.0164300755257567	0.0659508768551957	0.938714285714286
Bacteroidales_212008	0.0476190476190476	0	0.0476190476190476	0.0155807404349209	0.0675621167079363	0.938714285714286
Odoribacter_211706	0.0952380952380952	0	0.0952380952380952	0.0239484232891013	0.0551944338537559	0
Corynebacterium_213066	0.0476190476190476	0	0.0476190476190476	0.0155807404349209	0.0675621167079363	0.938714285714286
Bacteria_216072	0.0952380952380952	0	0.0952380952380952	0.0239484232891013	0.0551944338537559	0
Parabacteroides_212719	0.0476190476190476	0	0.0476190476190476	0.0155807404349209	0.0675621167079363	0.938714285714286
Bacteroides_211786	0.0476190476190476	0	0.0476190476190476	0.0183446210000617	0.0655601409047002	0.938714285714286
Parabacteroides_216421	0.0476190476190476	0	0.0476190476190476	0.0183446210000617	0.0655601409047002	0.938714285714286
Erysipelotrichaceae_215947	0.0476190476190476	0	0.0476190476190476	0.0164300755257567	0.0659508768551957	0.938714285714286
Ruminococcaceae_211999	0.0476190476190476	0	0.0476190476190476	0.0213184994996154	0.0593481671670513	0.938714285714286
Dorea_215465	0.0476190476190476	0	0.0476190476190476	0.0164300755257567	0.0659508768551957	0.938714285714286
baratii_212950	0.0476190476190476	0	0.0476190476190476	0.0155807404349209	0.0675621167079363	0.938714285714286
Oscillospira_215091	0.0476190476190476	0	0.0476190476190476	0.0213184994996154	0.0593481671670513	0.938714285714286
Rickettsiales_216430	0.0476190476190476	0	0.0476190476190476	0.0213184994996154	0.0593481671670513	0.938714285714286
Thermus_215956	0.0476190476190476	0	0.0476190476190476	0.0155807404349209	0.0675621167079363	0.938714285714286
Erysipelotrichaceae_211663	0.0476190476190476	0	0.0476190476190476	0.0213184994996154	0.0593481671670513	0.938714285714286
Lachnospiraceae_215542	0.0476190476190476	0	0.0476190476190476	0.0183446210000617	0.0655601409047002	0.938714285714286
Oscillospira_214502	0.0952380952380952	0	0.0952380952380952	0.0239484232891013	0.0551944338537559	0
Bacteroides_212237	0.0476190476190476	0	0.0476190476190476	0.0164300755257567	0.0659508768551957	0.938714285714286
Erysipelotrichaceae_214508	0.0952380952380952	0	0.0952380952380952	0.0239484232891013	0.0551944338537559	0
Bacteroides_212283	0.0476190476190476	0	0.0476190476190476	0.0213184994996154	0.0593481671670513	0.938714285714286
X.Barnesiellaceae._213190	0.0952380952380952	0	0.0952380952380952	0.0239484232891013	0.0551944338537559	0
Aquicella_212328	0.0476190476190476	0	0.0476190476190476	0.0155807404349209	0.0675621167079363	0.938714285714286
X.Barnesiellaceae._213148	0.0952380952380952	0	0.0952380952380952	0.0239484232891013	0.0551944338537559	0
Bacteroidales_215205	0.0476190476190476	0	0.0476190476190476	0.0155807404349209	0.0675621167079363	0.938714285714286
Odoribacter_211708	0.0952380952380952	0	0.0952380952380952	0.0239484232891013	0.0551944338537559	0
perfringens_212371	0.0476190476190476	0	0.0476190476190476	0.0213184994996154	0.0593481671670513	0.938714285714286
Oscillospira_214389	0.0952380952380952	0	0.0952380952380952	0.0239484232891013	0.0551944338537559	0
Bacteroides_215014	0.0476190476190476	0	0.0476190476190476	0.0164300755257567	0.0659508768551957	0.938714285714286
Oscillospira_216182	0.0476190476190476	0	0.0476190476190476	0.0213184994996154	0.0593481671670513	0.938714285714286
colicanis_211585	0.0476190476190476	0	0.0476190476190476	0.0164300755257567	0.0659508768551957	0.938714285714286
Bacteroides_215848	0.0476190476190476	0	0.0476190476190476	0.0155807404349209	0.0675621167079363	0.938714285714286
Bacteria_213403	0.0476190476190476	0	0.0476190476190476	0.0155807404349209	0.0675621167079363	0.938714285714286
Bacteroides_213256	0.0476190476190476	0	0.0476190476190476	0.0155807404349209	0.0675621167079363	0.938714285714286
Rikenellaceae_212355	0.0476190476190476	0	0.0476190476190476	0.0213184994996154	0.0593481671670513	0.938714285714286
Bacteroides_212750	0.0476190476190476	0	0.0476190476190476	0.0164300755257567	0.0659508768551957	0.938714285714286
Ruminococcaceae_215684	0.0952380952380952	0	0.0952380952380952	0.0239484232891013	0.0551944338537559	0
Parabacteroides_215247	0.0476190476190476	0	0.0476190476190476	0.0155807404349209	0.0675621167079363	0.938714285714286
Paenibacillus_212960	0.0476190476190476	0	0.0476190476190476	0.0155807404349209	0.0675621167079363	0.938714285714286
Bacteroides_213950	0.0476190476190476	0	0.0476190476190476	0.0183446210000617	0.0655601409047002	0.938714285714286
Veillonellaceae_215435	0.0476190476190476	0	0.0476190476190476	0.0213184994996154	0.0593481671670513	0.938714285714286
Christensenellaceae_212345	0.0476190476190476	0	0.0476190476190476	0.0213184994996154	0.0593481671670513	0.938714285714286
X.Mogibacteriaceae._216475	0.0476190476190476	0	0.0476190476190476	0.0155807404349209	0.0675621167079363	0.938714285714286
Ruminococcus_212366	0.0476190476190476	0	0.0476190476190476	0.0213184994996154	0.0593481671670513	0.938714285714286
Ruminococcus_213128	0.0476190476190476	0	0.0476190476190476	0.0155807404349209	0.0675621167079363	0.938714285714286
Bacteroidales_213310	0.0476190476190476	0	0.0476190476190476	0.0155807404349209	0.0675621167079363	0.938714285714286
Veillonellaceae_214713	0.0952380952380952	0	0.0952380952380952	0.0239484232891013	0.0551944338537559	0
Lachnospiraceae_215901	0.0476190476190476	0	0.0476190476190476	0.0155807404349209	0.0675621167079363	0.938714285714286
Ruminococcus_213392	0.0952380952380952	0	0.0952380952380952	0.0239484232891013	0.0551944338537559	0
Lachnospiraceae_214630	0.0476190476190476	0	0.0476190476190476	0.0155807404349209	0.0675621167079363	0.938714285714286
baratii_215513	0.0476190476190476	0	0.0476190476190476	0.0155807404349209	0.0675621167079363	0.938714285714286
Rhodococcus_213844	0.0476190476190476	0	0.0476190476190476	0.0183446210000617	0.0655601409047002	0.938714285714286
Veillonellaceae_215543	0.0476190476190476	0	0.0476190476190476	0.0213184994996154	0.0593481671670513	0.938714285714286
Coriobacteriaceae_214774	0.0476190476190476	0	0.0476190476190476	0.0155807404349209	0.0675621167079363	0.938714285714286
Clostridiales_215330	0.0476190476190476	0	0.0476190476190476	0.0213184994996154	0.0593481671670513	0.938714285714286
Bacteria_216466	0.0476190476190476	0	0.0476190476190476	0.0155807404349209	0.0675621167079363	0.938714285714286
Ruminococcaceae_213711	0.0476190476190476	0	0.0476190476190476	0.0155807404349209	0.0675621167079363	0.938714285714286
Oscillospira_214759	0.0476190476190476	0	0.0476190476190476	0.0213184994996154	0.0593481671670513	0.938714285714286
Bacteroides_213943	0.0476190476190476	0	0.0476190476190476	0.0183446210000617	0.0655601409047002	0.938714285714286
Bacteroides_214372	0.0476190476190476	0	0.0476190476190476	0.0213184994996154	0.0593481671670513	0.938714285714286
X.Mogibacteriaceae._211858	0.0476190476190476	0	0.0476190476190476	0.0183446210000617	0.0655601409047002	0.938714285714286
Ruminococcaceae_213464	0.0476190476190476	0	0.0476190476190476	0.0155807404349209	0.0675621167079363	0.938714285714286
Clostridiales_215570	0.0476190476190476	0	0.0476190476190476	0.0155807404349209	0.0675621167079363	0.938714285714286
Clostridiales_215493	0.0952380952380952	0	0.0952380952380952	0.0239484232891013	0.0551944338537559	0
Odoribacter_212783	0.0476190476190476	0	0.0476190476190476	0.0155807404349209	0.0675621167079363	0.938714285714286
Bacteroidales_212420	0.0476190476190476	0	0.0476190476190476	0.0155807404349209	0.0675621167079363	0.938714285714286
Ruminococcaceae_215479	0.0476190476190476	0	0.0476190476190476	0.0155807404349209	0.0675621167079363	0.938714285714286
HA64_215516	0.0476190476190476	0	0.0476190476190476	0.0155807404349209	0.0675621167079363	0.938714285714286
Bacteroidales_215393	0.0476190476190476	0	0.0476190476190476	0.0213184994996154	0.0593481671670513	0.938714285714286
Odoribacter_215555	0.0476190476190476	0	0.0476190476190476	0.0213184994996154	0.0593481671670513	0.938714285714286
Clostridiales_212102	0.0476190476190476	0	0.0476190476190476	0.0155807404349209	0.0675621167079363	0.938714285714286
Bacteroides_215851	0.0476190476190476	0	0.0476190476190476	0.0164300755257567	0.0659508768551957	0.938714285714286
Lachnospiraceae_214931	0.0476190476190476	0	0.0476190476190476	0.0155807404349209	0.0675621167079363	0.938714285714286
Rikenellaceae_212315	0.0952380952380952	0	0.0952380952380952	0.0239484232891013	0.0551944338537559	0
Ruminococcaceae_216308	0.0476190476190476	0	0.0476190476190476	0.0155807404349209	0.0675621167079363	0.938714285714286
Erysipelotrichaceae_216342	0.0476190476190476	0	0.0476190476190476	0.0213184994996154	0.0593481671670513	0.938714285714286
Akkermansia_213838	0.0476190476190476	0	0.0476190476190476	0.0155807404349209	0.0675621167079363	0.938714285714286
Bacteroides_214720	0.0952380952380952	0	0.0952380952380952	0.0239484232891013	0.0551944338537559	0
colicanis_216058	0.0476190476190476	0	0.0476190476190476	0.0213184994996154	0.0593481671670513	0.938714285714286
Bacteroides_215451	0.0476190476190476	0	0.0476190476190476	0.0183446210000617	0.0655601409047002	0.938714285714286
Rikenellaceae_216460	0.0476190476190476	0	0.0476190476190476	0.0155807404349209	0.0675621167079363	0.938714285714286
Ruminococcaceae_214224	0.0476190476190476	0	0.0476190476190476	0.0155807404349209	0.0675621167079363	0.938714285714286
Erysipelotrichaceae_214075	0.0476190476190476	0	0.0476190476190476	0.0183446210000617	0.0655601409047002	0.938714285714286
Clostridiales_212848	0.0476190476190476	0	0.0476190476190476	0.0213184994996154	0.0593481671670513	0.938714285714286
Ruminococcaceae_212556	0.0476190476190476	0	0.0476190476190476	0.0183446210000617	0.0655601409047002	0.938714285714286
Clostridiales_211801	0.0476190476190476	0	0.0476190476190476	0.0213184994996154	0.0593481671670513	0.938714285714286
Bacteroidales_216361	0.0952380952380952	0	0.0952380952380952	0.0239484232891013	0.0551944338537559	0
Treponema_212351	0.0476190476190476	0	0.0476190476190476	0.0155807404349209	0.0675621167079363	0.938714285714286
Oscillospira_212766	0.0476190476190476	0	0.0476190476190476	0.0155807404349209	0.0675621167079363	0.938714285714286
Bacteroides_213767	0.0476190476190476	0	0.0476190476190476	0.0183446210000617	0.0655601409047002	0.938714285714286
Oscillospira_215065	0.0476190476190476	0	0.0476190476190476	0.0164300755257567	0.0659508768551957	0.938714285714286
Ruminococcaceae_213823	0.0476190476190476	0	0.0476190476190476	0.0164300755257567	0.0659508768551957	0.938714285714286
Parabacteroides_213580	0.0476190476190476	0	0.0476190476190476	0.0155807404349209	0.0675621167079363	0.938714285714286
Clostridiales_211849	0.0476190476190476	0	0.0476190476190476	0.0164300755257567	0.0659508768551957	0.938714285714286
Bacteroides_212476	0.0476190476190476	0	0.0476190476190476	0.0155807404349209	0.0675621167079363	0.938714285714286
Ruminococcaceae_214312	0.0952380952380952	0	0.0952380952380952	0.0239484232891013	0.0551944338537559	0
Ruminococcaceae_213916	0.0476190476190476	0	0.0476190476190476	0.0164300755257567	0.0659508768551957	0.938714285714286
Parabacteroides_213314	0.0476190476190476	0	0.0476190476190476	0.0164300755257567	0.0659508768551957	0.938714285714286
pneumophila_213731	0.0476190476190476	0	0.0476190476190476	0.0155807404349209	0.0675621167079363	0.938714285714286
Lachnospiraceae_214241	0.0476190476190476	0	0.0476190476190476	0.0155807404349209	0.0675621167079363	0.938714285714286
X.Mogibacteriaceae._213197	0.0952380952380952	0	0.0952380952380952	0.0239484232891013	0.0551944338537559	0
Parabacteroides_214705	0.0476190476190476	0	0.0476190476190476	0.0183446210000617	0.0655601409047002	0.938714285714286
Butyricimonas_212736	0.0476190476190476	0	0.0476190476190476	0.0213184994996154	0.0593481671670513	0.938714285714286
Ruminococcus_214252	0.0952380952380952	0	0.0952380952380952	0.0239484232891013	0.0551944338537559	0
X.Mogibacteriaceae._214551	0.0476190476190476	0	0.0476190476190476	0.0155807404349209	0.0675621167079363	0.938714285714286
Bacteroides_212279	0.0476190476190476	0	0.0476190476190476	0.0164300755257567	0.0659508768551957	0.938714285714286
Ruminococcaceae_214671	0.0952380952380952	0	0.0952380952380952	0.0239484232891013	0.0551944338537559	0
Oscillospira_215473	0.0476190476190476	0	0.0476190476190476	0.0155807404349209	0.0675621167079363	0.938714285714286
Akkermansia_211664	0.0476190476190476	0	0.0476190476190476	0.0164300755257567	0.0659508768551957	0.938714285714286
Lachnospiraceae_212424	0.0476190476190476	0	0.0476190476190476	0.0213184994996154	0.0593481671670513	0.938714285714286
AF12_216071	0.0952380952380952	0	0.0952380952380952	0.0239484232891013	0.0551944338537559	0
Ruminococcaceae_214157	0.0952380952380952	0	0.0952380952380952	0.0239484232891013	0.0551944338537559	0
Oscillospira_213389	0.0952380952380952	0	0.0952380952380952	0.0239484232891013	0.0551944338537559	0
Odoribacter_214295	0.0476190476190476	0	0.0476190476190476	0.0213184994996154	0.0593481671670513	0.938714285714286
Lachnospiraceae_211653	0.0476190476190476	0	0.0476190476190476	0.0155807404349209	0.0675621167079363	0.938714285714286
Ruminococcaceae_213620	0.0952380952380952	0	0.0952380952380952	0.0239484232891013	0.0551944338537559	0
Clostridiales_214273	0.0476190476190476	0	0.0476190476190476	0.0213184994996154	0.0593481671670513	0.938714285714286
Erysipelotrichaceae_211581	0.0476190476190476	0	0.0476190476190476	0.0164300755257567	0.0659508768551957	0.938714285714286
Bacteroides_211864	0.0476190476190476	0	0.0476190476190476	0.0183446210000617	0.0655601409047002	0.938714285714286
Bacteroides_212124	0.0476190476190476	0	0.0476190476190476	0.0155807404349209	0.0675621167079363	0.938714285714286
Veillonellaceae_213828	0.0476190476190476	0	0.0476190476190476	0.0164300755257567	0.0659508768551957	0.938714285714286
Bacteroidales_216242	0.0952380952380952	0	0.0952380952380952	0.0239484232891013	0.0551944338537559	0
Blautia_213434	0.0476190476190476	0	0.0476190476190476	0.0155807404349209	0.0675621167079363	0.938714285714286
Erysipelotrichaceae_214280	0.0476190476190476	0	0.0476190476190476	0.0164300755257567	0.0659508768551957	0.938714285714286
Bacteroides_212494	0.0476190476190476	0	0.0476190476190476	0.0213184994996154	0.0593481671670513	0.938714285714286
Paludibacter_215502	0.0476190476190476	0	0.0476190476190476	0.0213184994996154	0.0593481671670513	0.938714285714286
Oscillospira_211594	0.0952380952380952	0	0.0952380952380952	0.0239484232891013	0.0551944338537559	0
Dorea_214338	0.0476190476190476	0	0.0476190476190476	0.0213184994996154	0.0593481671670513	0.938714285714286
Erysipelotrichaceae_213168	0.0476190476190476	0	0.0476190476190476	0.0183446210000617	0.0655601409047002	0.938714285714286
X.Mogibacteriaceae._212901	0.0476190476190476	0	0.0476190476190476	0.0164300755257567	0.0659508768551957	0.938714285714286
Ruminococcaceae_211800	0.0952380952380952	0	0.0952380952380952	0.0239484232891013	0.0551944338537559	0
Micrococcus_214292	0.0476190476190476	0	0.0476190476190476	0.0183446210000617	0.0655601409047002	0.938714285714286
Bacteroidales_215118	0.0476190476190476	0	0.0476190476190476	0.0155807404349209	0.0675621167079363	0.938714285714286
Parabacteroides_214476	0.0476190476190476	0	0.0476190476190476	0.0164300755257567	0.0659508768551957	0.938714285714286
Parabacteroides_215660	0.0476190476190476	0	0.0476190476190476	0.0213184994996154	0.0593481671670513	0.938714285714286
Rikenellaceae_215776	0.0476190476190476	0	0.0476190476190476	0.0164300755257567	0.0659508768551957	0.938714285714286
Bacteria_212234	0.0476190476190476	0	0.0476190476190476	0.0213184994996154	0.0593481671670513	0.938714285714286
Lachnospiraceae_214417	0.0476190476190476	0	0.0476190476190476	0.0155807404349209	0.0675621167079363	0.938714285714286
Oscillospira_214794	0.0476190476190476	0	0.0476190476190476	0.0164300755257567	0.0659508768551957	0.938714285714286
Ruminococcus_213428	0.0476190476190476	0	0.0476190476190476	0.0155807404349209	0.0675621167079363	0.938714285714286
Paludibacter_215671	0.0476190476190476	0	0.0476190476190476	0.0155807404349209	0.0675621167079363	0.938714285714286
Bacteria_211821	0.0476190476190476	0	0.0476190476190476	0.0155807404349209	0.0675621167079363	0.938714285714286
Oscillospira_212427	0.0476190476190476	0	0.0476190476190476	0.0155807404349209	0.0675621167079363	0.938714285714286
Ruminococcus_215894	0.0476190476190476	0	0.0476190476190476	0.0213184994996154	0.0593481671670513	0.938714285714286
Bacteroides_212144	0.0476190476190476	0	0.0476190476190476	0.0164300755257567	0.0659508768551957	0.938714285714286
Ruminococcus_214470	0.0476190476190476	0	0.0476190476190476	0.0155807404349209	0.0675621167079363	0.938714285714286
Odoribacter_215780	0.0476190476190476	0	0.0476190476190476	0.0213184994996154	0.0593481671670513	0.938714285714286
Oscillospira_216174	0.0476190476190476	0	0.0476190476190476	0.0155807404349209	0.0675621167079363	0.938714285714286
Ruminococcaceae_215120	0.0476190476190476	0	0.0476190476190476	0.0155807404349209	0.0675621167079363	0.938714285714286
X.Mogibacteriaceae._211830	0.0476190476190476	0	0.0476190476190476	0.0164300755257567	0.0659508768551957	0.938714285714286
Clostridiales_212603	0.0952380952380952	0	0.0952380952380952	0.0239484232891013	0.0551944338537559	0
reuszeri_212878	0.0476190476190476	0	0.0476190476190476	0.0213184994996154	0.0593481671670513	0.938714285714286
Oscillospira_212009	0.0952380952380952	0	0.0952380952380952	0.0239484232891013	0.0551944338537559	0
Lachnospiraceae_214670	0.0476190476190476	0	0.0476190476190476	0.0213184994996154	0.0593481671670513	0.938714285714286
Ruminococcaceae_214130	0.0476190476190476	0	0.0476190476190476	0.0213184994996154	0.0593481671670513	0.938714285714286
Clostridiales_214383	0.0476190476190476	0	0.0476190476190476	0.0155807404349209	0.0675621167079363	0.938714285714286
Odoribacter_215286	0.0476190476190476	0	0.0476190476190476	0.0213184994996154	0.0593481671670513	0.938714285714286
Odoribacter_214837	0.0952380952380952	0	0.0952380952380952	0.0239484232891013	0.0551944338537559	0
reuszeri_212720	0.0476190476190476	0	0.0476190476190476	0.0155807404349209	0.0675621167079363	0.938714285714286
Bacteroides_211944	0.0952380952380952	0	0.0952380952380952	0.0239484232891013	0.0551944338537559	0
Bacteroides_212423	0.0476190476190476	0	0.0476190476190476	0.0155807404349209	0.0675621167079363	0.938714285714286
Parabacteroides_213088	0.0476190476190476	0	0.0476190476190476	0.0155807404349209	0.0675621167079363	0.938714285714286
Erysipelotrichaceae_215239	0.0952380952380952	0	0.0952380952380952	0.0239484232891013	0.0551944338537559	0
Acidovorax_211954	0.0476190476190476	0	0.0476190476190476	0.0155807404349209	0.0675621167079363	0.938714285714286
Odoribacter_211442	0.0476190476190476	0	0.0476190476190476	0.0164300755257567	0.0659508768551957	0.938714285714286
Bacteroidales_216123	0.0476190476190476	0	0.0476190476190476	0.0183446210000617	0.0655601409047002	0.938714285714286
Oscillospira_211454	0.0476190476190476	0	0.0476190476190476	0.0155807404349209	0.0675621167079363	0.938714285714286
Oscillospira_216003	0.0476190476190476	0	0.0476190476190476	0.0155807404349209	0.0675621167079363	0.938714285714286
Oscillospira_214197	0.0476190476190476	0	0.0476190476190476	0.0213184994996154	0.0593481671670513	0.938714285714286
Bacteroides_216028	0.0476190476190476	0	0.0476190476190476	0.0155807404349209	0.0675621167079363	0.938714285714286
Ruminococcaceae_212686	0.0476190476190476	0	0.0476190476190476	0.0155807404349209	0.0675621167079363	0.938714285714286
Veillonellaceae_212156	0.0476190476190476	0	0.0476190476190476	0.0155807404349209	0.0675621167079363	0.938714285714286
Thermus_211947	0.0952380952380952	0	0.0952380952380952	0.0239484232891013	0.0551944338537559	0
Parabacteroides_213238	0.0476190476190476	0	0.0476190476190476	0.0183446210000617	0.0655601409047002	0.938714285714286
Ruminococcaceae_214050	0.0476190476190476	0	0.0476190476190476	0.0155807404349209	0.0675621167079363	0.938714285714286
Erysipelotrichaceae_211573	0.0476190476190476	0	0.0476190476190476	0.0164300755257567	0.0659508768551957	0.938714285714286
dolichum_213107	0.0476190476190476	0	0.0476190476190476	0.0155807404349209	0.0675621167079363	0.938714285714286
Ruminococcus_214597	0.0952380952380952	0	0.0952380952380952	0.0239484232891013	0.0551944338537559	0
Bacteroides_215224	0.0476190476190476	0	0.0476190476190476	0.0183446210000617	0.0655601409047002	0.938714285714286
X.Mogibacteriaceae._215880	0.0476190476190476	0	0.0476190476190476	0.0213184994996154	0.0593481671670513	0.938714285714286
Ruminococcaceae_214442	0.0952380952380952	0	0.0952380952380952	0.0239484232891013	0.0551944338537559	0
Lachnospiraceae_214325	0.0952380952380952	0	0.0952380952380952	0.0239484232891013	0.0551944338537559	0
Bacteroides_212186	0.0476190476190476	0	0.0476190476190476	0.0164300755257567	0.0659508768551957	0.938714285714286
dolichum_214229	0.0476190476190476	0	0.0476190476190476	0.0164300755257567	0.0659508768551957	0.938714285714286
Bacteroidales_215315	0.0476190476190476	0	0.0476190476190476	0.0164300755257567	0.0659508768551957	0.938714285714286
X.Mogibacteriaceae._211739	0.0476190476190476	0	0.0476190476190476	0.0155807404349209	0.0675621167079363	0.938714285714286
Enterococcus_213602	0.0476190476190476	0	0.0476190476190476	0.0213184994996154	0.0593481671670513	0.938714285714286
Lachnospiraceae_214123	0.0952380952380952	0	0.0952380952380952	0.0239484232891013	0.0551944338537559	0
Ruminococcaceae_213149	0.0476190476190476	0	0.0476190476190476	0.0155807404349209	0.0675621167079363	0.938714285714286
Bacteroides_212657	0.0476190476190476	0	0.0476190476190476	0.0155807404349209	0.0675621167079363	0.938714285714286
Butyricimonas_214941	0.0476190476190476	0	0.0476190476190476	0.0155807404349209	0.0675621167079363	0.938714285714286
Lachnospiraceae_212340	0.0476190476190476	0	0.0476190476190476	0.0213184994996154	0.0593481671670513	0.938714285714286
Ruminococcaceae_215310	0.0952380952380952	0	0.0952380952380952	0.0239484232891013	0.0551944338537559	0
Parabacteroides_214600	0.0952380952380952	0	0.0952380952380952	0.0239484232891013	0.0551944338537559	0
X.Mogibacteriaceae._213067	0.0476190476190476	0	0.0476190476190476	0.0213184994996154	0.0593481671670513	0.938714285714286
S24.7_211562	0.0476190476190476	0	0.0476190476190476	0.0183446210000617	0.0655601409047002	0.938714285714286
Parabacteroides_215358	0.0476190476190476	0	0.0476190476190476	0.0155807404349209	0.0675621167079363	0.938714285714286
baratii_214299	0.0476190476190476	0	0.0476190476190476	0.0155807404349209	0.0675621167079363	0.938714285714286
Ruminococcaceae_213031	0.0476190476190476	0	0.0476190476190476	0.0213184994996154	0.0593481671670513	0.938714285714286
Rikenellaceae_214629	0.0476190476190476	0	0.0476190476190476	0.0213184994996154	0.0593481671670513	0.938714285714286
X.Mogibacteriaceae._213532	0.0476190476190476	0	0.0476190476190476	0.0155807404349209	0.0675621167079363	0.938714285714286
X.Mogibacteriaceae._213914	0.0476190476190476	0	0.0476190476190476	0.0164300755257567	0.0659508768551957	0.938714285714286
Christensenella_213789	0.0476190476190476	0	0.0476190476190476	0.0155807404349209	0.0675621167079363	0.938714285714286
Oscillospira_211802	0.0952380952380952	0	0.0952380952380952	0.0239484232891013	0.0551944338537559	0
Parabacteroides_216196	0.0476190476190476	0	0.0476190476190476	0.0155807404349209	0.0675621167079363	0.938714285714286
AF12_213285	0.0476190476190476	0	0.0476190476190476	0.0164300755257567	0.0659508768551957	0.938714285714286
Bacteroides_212808	0.0476190476190476	0	0.0476190476190476	0.0183446210000617	0.0655601409047002	0.938714285714286
schindleri_215035	0.0476190476190476	0	0.0476190476190476	0.0155807404349209	0.0675621167079363	0.938714285714286
Ruminococcaceae_213201	0.0952380952380952	0	0.0952380952380952	0.0239484232891013	0.0551944338537559	0
Rikenellaceae_216310	0.0476190476190476	0	0.0476190476190476	0.0164300755257567	0.0659508768551957	0.938714285714286
AF12_213572	0.0476190476190476	0	0.0476190476190476	0.0213184994996154	0.0593481671670513	0.938714285714286
Parabacteroides_213514	0.0476190476190476	0	0.0476190476190476	0.0213184994996154	0.0593481671670513	0.938714285714286
Clostridiales_213886	0.0476190476190476	0	0.0476190476190476	0.0213184994996154	0.0593481671670513	0.938714285714286
Parabacteroides_215895	0.0476190476190476	0	0.0476190476190476	0.0155807404349209	0.0675621167079363	0.938714285714286
Dermacoccus_216162	0.0476190476190476	0	0.0476190476190476	0.0183446210000617	0.0655601409047002	0.938714285714286
X.Weeksellaceae._211949	0.0476190476190476	0	0.0476190476190476	0.0155807404349209	0.0675621167079363	0.938714285714286
Bacteroides_214827	0.0476190476190476	0	0.0476190476190476	0.0213184994996154	0.0593481671670513	0.938714285714286
Ruminococcaceae_216487	0.0476190476190476	0	0.0476190476190476	0.0155807404349209	0.0675621167079363	0.938714285714286
Odoribacter_216248	0.0952380952380952	0	0.0952380952380952	0.0239484232891013	0.0551944338537559	0
Ruminococcus_211504	0.0476190476190476	0	0.0476190476190476	0.0155807404349209	0.0675621167079363	0.938714285714286
Ruminococcus_212847	0.0476190476190476	0	0.0476190476190476	0.0155807404349209	0.0675621167079363	0.938714285714286
Bacteroides_212740	0.0476190476190476	0	0.0476190476190476	0.0155807404349209	0.0675621167079363	0.938714285714286
Parabacteroides_214388	0.0952380952380952	0	0.0952380952380952	0.0239484232891013	0.0551944338537559	0
Ruminococcaceae_214193	0.0952380952380952	0	0.0952380952380952	0.0239484232891013	0.0551944338537559	0
Veillonellaceae_211526	0.0476190476190476	0	0.0476190476190476	0.0164300755257567	0.0659508768551957	0.938714285714286
Erysipelotrichaceae_215135	0.0476190476190476	0	0.0476190476190476	0.0155807404349209	0.0675621167079363	0.938714285714286
Oscillospira_212734	0.0476190476190476	0	0.0476190476190476	0.0213184994996154	0.0593481671670513	0.938714285714286
Dorea_216305	0.0952380952380952	0	0.0952380952380952	0.0239484232891013	0.0551944338537559	0
Lachnospiraceae_213997	0.0476190476190476	0	0.0476190476190476	0.0183446210000617	0.0655601409047002	0.938714285714286
Dorea_215785	0.0476190476190476	0	0.0476190476190476	0.0155807404349209	0.0675621167079363	0.938714285714286
X.Mogibacteriaceae._212233	0.0952380952380952	0	0.0952380952380952	0.0239484232891013	0.0551944338537559	0
Ruminococcaceae_212585	0.0476190476190476	0	0.0476190476190476	0.0155807404349209	0.0675621167079363	0.938714285714286
Lachnospiraceae_213552	0.0476190476190476	0	0.0476190476190476	0.0155807404349209	0.0675621167079363	0.938714285714286
Ruminococcaceae_213747	0.0952380952380952	0	0.0952380952380952	0.0239484232891013	0.0551944338537559	0
Coriobacteriaceae_216296	0.0476190476190476	0	0.0476190476190476	0.0164300755257567	0.0659508768551957	0.938714285714286
Rickettsiales_213700	0.0476190476190476	0	0.0476190476190476	0.0155807404349209	0.0675621167079363	0.938714285714286
RF39_215001	0.0952380952380952	0	0.0952380952380952	0.0239484232891013	0.0551944338537559	0
Oscillospira_215268	0.0476190476190476	0	0.0476190476190476	0.0155807404349209	0.0675621167079363	0.938714285714286
Bacteroides_212524	0.0952380952380952	0	0.0952380952380952	0.0239484232891013	0.0551944338537559	0
Clostridiales_213413	0.0476190476190476	0	0.0476190476190476	0.0164300755257567	0.0659508768551957	0.938714285714286
Clostridiales_215161	0.0952380952380952	0	0.0952380952380952	0.0239484232891013	0.0551944338537559	0
Bacteroides_213906	0.0952380952380952	0	0.0952380952380952	0.0239484232891013	0.0551944338537559	0
Odoribacter_216062	0.0476190476190476	0	0.0476190476190476	0.0155807404349209	0.0675621167079363	0.938714285714286
Lachnospiraceae_214396	0.0476190476190476	0	0.0476190476190476	0.0213184994996154	0.0593481671670513	0.938714285714286
Sinobacteraceae_211908	0.0476190476190476	0	0.0476190476190476	0.0164300755257567	0.0659508768551957	0.938714285714286
Parabacteroides_214146	0.0952380952380952	0	0.0952380952380952	0.0239484232891013	0.0551944338537559	0
Ruminococcaceae_215936	0.0476190476190476	0	0.0476190476190476	0.0155807404349209	0.0675621167079363	0.938714285714286
Bacteroides_214928	0.0476190476190476	0	0.0476190476190476	0.0164300755257567	0.0659508768551957	0.938714285714286
distasonis_212799	0.0476190476190476	0	0.0476190476190476	0.0155807404349209	0.0675621167079363	0.938714285714286
Bacteroides_215668	0.0476190476190476	0	0.0476190476190476	0.0155807404349209	0.0675621167079363	0.938714285714286
Erysipelotrichaceae_216453	0.0476190476190476	0	0.0476190476190476	0.0213184994996154	0.0593481671670513	0.938714285714286
Ruminococcus_214657	0.0476190476190476	0	0.0476190476190476	0.0213184994996154	0.0593481671670513	0.938714285714286
Ruminococcaceae_213516	0.0952380952380952	0	0.0952380952380952	0.0239484232891013	0.0551944338537559	0
Rikenellaceae_216405	0.0952380952380952	0	0.0952380952380952	0.0239484232891013	0.0551944338537559	0
Rikenellaceae_213646	0.0952380952380952	0	0.0952380952380952	0.0239484232891013	0.0551944338537559	0
gordonii_211466	0.0952380952380952	0	0.0952380952380952	0.0239484232891013	0.0551944338537559	0
Ruminococcaceae_213969	0.0952380952380952	0	0.0952380952380952	0.0239484232891013	0.0551944338537559	0
Ruminococcaceae_215309	0.0476190476190476	0	0.0476190476190476	0.0213184994996154	0.0593481671670513	0.938714285714286
Bacteroides_213863	0.0476190476190476	0	0.0476190476190476	0.0213184994996154	0.0593481671670513	0.938714285714286
Clostridiales_215050	0.0952380952380952	0	0.0952380952380952	0.0239484232891013	0.0551944338537559	0
Dorea_214784	0.0952380952380952	0	0.0952380952380952	0.0239484232891013	0.0551944338537559	0
indistinctus_213965	0.0476190476190476	0	0.0476190476190476	0.0155807404349209	0.0675621167079363	0.938714285714286
Clostridiales_211757	0.0476190476190476	0	0.0476190476190476	0.0164300755257567	0.0659508768551957	0.938714285714286
Ruminococcaceae_215832	0.0476190476190476	0	0.0476190476190476	0.0213184994996154	0.0593481671670513	0.938714285714286
Parabacteroides_215685	0.0476190476190476	0	0.0476190476190476	0.0155807404349209	0.0675621167079363	0.938714285714286
Odoribacter_215535	0.0476190476190476	0	0.0476190476190476	0.0155807404349209	0.0675621167079363	0.938714285714286
Odoribacter_215016	0.0476190476190476	0	0.0476190476190476	0.0183446210000617	0.0655601409047002	0.938714285714286
Bacteroides_212487	0.0476190476190476	0	0.0476190476190476	0.0213184994996154	0.0593481671670513	0.938714285714286
Clostridiales_212943	0.0476190476190476	0	0.0476190476190476	0.0213184994996154	0.0593481671670513	0.938714285714286
Rikenellaceae_212741	0.0952380952380952	0	0.0952380952380952	0.0239484232891013	0.0551944338537559	0
Erysipelotrichaceae_214781	0.0476190476190476	0	0.0476190476190476	0.0213184994996154	0.0593481671670513	0.938714285714286
Ruminococcaceae_213511	0.0952380952380952	0	0.0952380952380952	0.0239484232891013	0.0551944338537559	0
Enterococcus_213735	0.0476190476190476	0	0.0476190476190476	0.0213184994996154	0.0593481671670513	0.938714285714286
furcosa_213871	0.0952380952380952	0	0.0952380952380952	0.0239484232891013	0.0551944338537559	0
Bacteroides_216476	0.0476190476190476	0	0.0476190476190476	0.0155807404349209	0.0675621167079363	0.938714285714286
Ruminococcaceae_214855	0.0952380952380952	0	0.0952380952380952	0.0239484232891013	0.0551944338537559	0
Oscillospira_212984	0.0476190476190476	0	0.0476190476190476	0.0183446210000617	0.0655601409047002	0.938714285714286
Lachnospiraceae_214692	0.0476190476190476	0	0.0476190476190476	0.0164300755257567	0.0659508768551957	0.938714285714286
Bacteroides_211687	0.0476190476190476	0	0.0476190476190476	0.0155807404349209	0.0675621167079363	0.938714285714286
Lachnospiraceae_211770	0.0476190476190476	0	0.0476190476190476	0.0213184994996154	0.0593481671670513	0.938714285714286
Parabacteroides_212080	0.0476190476190476	0	0.0476190476190476	0.0164300755257567	0.0659508768551957	0.938714285714286
Christensenellaceae_214763	0.0952380952380952	0	0.0952380952380952	0.0239484232891013	0.0551944338537559	0
reuszeri_215404	0.0952380952380952	0	0.0952380952380952	0.0239484232891013	0.0551944338537559	0
Coriobacteriaceae_216252	0.0476190476190476	0	0.0476190476190476	0.0183446210000617	0.0655601409047002	0.938714285714286
schindleri_212816	0.0476190476190476	0	0.0476190476190476	0.0155807404349209	0.0675621167079363	0.938714285714286
Oscillospira_213978	0.0952380952380952	0	0.0952380952380952	0.0239484232891013	0.0551944338537559	0
Ruminococcaceae_214592	0.0476190476190476	0	0.0476190476190476	0.0155807404349209	0.0675621167079363	0.938714285714286
Bacteroides_212130	0.0476190476190476	0	0.0476190476190476	0.0155807404349209	0.0675621167079363	0.938714285714286
Clostridiales_214166	0.0476190476190476	0	0.0476190476190476	0.0155807404349209	0.0675621167079363	0.938714285714286
Odoribacter_215817	0.0476190476190476	0	0.0476190476190476	0.0213184994996154	0.0593481671670513	0.938714285714286
Bacteroidales_215257	0.0952380952380952	0	0.0952380952380952	0.0239484232891013	0.0551944338537559	0
Treponema_215616	0.0476190476190476	0	0.0476190476190476	0.0155807404349209	0.0675621167079363	0.938714285714286
Ruminococcus_211921	0.0476190476190476	0	0.0476190476190476	0.0155807404349209	0.0675621167079363	0.938714285714286
X.Mogibacteriaceae._214684	0.0476190476190476	0	0.0476190476190476	0.0155807404349209	0.0675621167079363	0.938714285714286
Ruminococcaceae_212400	0.0952380952380952	0	0.0952380952380952	0.0239484232891013	0.0551944338537559	0
Lachnospiraceae_214520	0.0476190476190476	0	0.0476190476190476	0.0183446210000617	0.0655601409047002	0.938714285714286
X.Mogibacteriaceae._211811	0.0476190476190476	0	0.0476190476190476	0.0183446210000617	0.0655601409047002	0.938714285714286
Bacteroides_214005	0.0476190476190476	0	0.0476190476190476	0.0155807404349209	0.0675621167079363	0.938714285714286
Lachnospiraceae_211981	0.0476190476190476	0	0.0476190476190476	0.0164300755257567	0.0659508768551957	0.938714285714286
Bacteria_211593	0.0476190476190476	0	0.0476190476190476	0.0183446210000617	0.0655601409047002	0.938714285714286
Acidobacteria_212293	0.0476190476190476	0	0.0476190476190476	0.0155807404349209	0.0675621167079363	0.938714285714286
X.Mogibacteriaceae._215556	0.0476190476190476	0	0.0476190476190476	0.0183446210000617	0.0655601409047002	0.938714285714286
Ruminococcaceae_214859	0.0476190476190476	0	0.0476190476190476	0.0213184994996154	0.0593481671670513	0.938714285714286
Bacteria_213933	0.0476190476190476	0	0.0476190476190476	0.0164300755257567	0.0659508768551957	0.938714285714286
Bacteroides_213362	0.0476190476190476	0	0.0476190476190476	0.0213184994996154	0.0593481671670513	0.938714285714286
Dorea_216192	0.0476190476190476	0	0.0476190476190476	0.0183446210000617	0.0655601409047002	0.938714285714286
Lachnospiraceae_213927	0.0476190476190476	0	0.0476190476190476	0.0155807404349209	0.0675621167079363	0.938714285714286
Ruminococcaceae_211649	0.0476190476190476	0	0.0476190476190476	0.0164300755257567	0.0659508768551957	0.938714285714286
Lachnospiraceae_214192	0.0952380952380952	0	0.0952380952380952	0.0239484232891013	0.0551944338537559	0
Odoribacter_214298	0.0952380952380952	0	0.0952380952380952	0.0239484232891013	0.0551944338537559	0
Clostridiales_212817	0.0476190476190476	0	0.0476190476190476	0.0213184994996154	0.0593481671670513	0.938714285714286
Parabacteroides_211998	0.0476190476190476	0	0.0476190476190476	0.0155807404349209	0.0675621167079363	0.938714285714286
Parabacteroides_214440	0.0476190476190476	0	0.0476190476190476	0.0213184994996154	0.0593481671670513	0.938714285714286
Bacteroidales_212670	0.0476190476190476	0	0.0476190476190476	0.0183446210000617	0.0655601409047002	0.938714285714286
Erysipelotrichaceae_215766	0.0476190476190476	0	0.0476190476190476	0.0183446210000617	0.0655601409047002	0.938714285714286
Bacteroides_215536	0.0476190476190476	0	0.0476190476190476	0.0183446210000617	0.0655601409047002	0.938714285714286
Burkholderia_214269	0.0476190476190476	0	0.0476190476190476	0.0183446210000617	0.0655601409047002	0.938714285714286
Desulfovibrionaceae_214483	0.0476190476190476	0	0.0476190476190476	0.0164300755257567	0.0659508768551957	0.938714285714286
Oscillospira_215691	0.0952380952380952	0	0.0952380952380952	0.0239484232891013	0.0551944338537559	0
Ruminococcaceae_212013	0.0476190476190476	0	0.0476190476190476	0.0155807404349209	0.0675621167079363	0.938714285714286
Lachnospiraceae_214151	0.0952380952380952	0	0.0952380952380952	0.0239484232891013	0.0551944338537559	0
Bacteroides_212301	0.0952380952380952	0	0.0952380952380952	0.0239484232891013	0.0551944338537559	0
Lachnospiraceae_213667	0.0476190476190476	0	0.0476190476190476	0.0155807404349209	0.0675621167079363	0.938714285714286
Dorea_213490	0.0476190476190476	0	0.0476190476190476	0.0213184994996154	0.0593481671670513	0.938714285714286
Ruminococcaceae_216047	0.0952380952380952	0	0.0952380952380952	0.0239484232891013	0.0551944338537559	0
Clostridiales_214988	0.0476190476190476	0	0.0476190476190476	0.0155807404349209	0.0675621167079363	0.938714285714286
Bacteroides_213189	0.0952380952380952	0	0.0952380952380952	0.0239484232891013	0.0551944338537559	0
Bacteroides_214833	0.0476190476190476	0	0.0476190476190476	0.0155807404349209	0.0675621167079363	0.938714285714286
Bacteroides_214008	0.0952380952380952	0	0.0952380952380952	0.0239484232891013	0.0551944338537559	0
Tenericutes_214516	0.0952380952380952	0	0.0952380952380952	0.0239484232891013	0.0551944338537559	0
Bacteroides_214472	0.0952380952380952	0	0.0952380952380952	0.0239484232891013	0.0551944338537559	0
Bacteroides_214412	0.0952380952380952	0	0.0952380952380952	0.0239484232891013	0.0551944338537559	0
Lachnospiraceae_212121	0.0476190476190476	0	0.0476190476190476	0.0155807404349209	0.0675621167079363	0.938714285714286
Bacteroides_216324	0.0476190476190476	0	0.0476190476190476	0.0183446210000617	0.0655601409047002	0.938714285714286
Odoribacter_213156	0.0476190476190476	0	0.0476190476190476	0.0213184994996154	0.0593481671670513	0.938714285714286
Ruminococcaceae_215566	0.0476190476190476	0	0.0476190476190476	0.0155807404349209	0.0675621167079363	0.938714285714286
Clostridiales_213454	0.0476190476190476	0	0.0476190476190476	0.0155807404349209	0.0675621167079363	0.938714285714286
X.Mogibacteriaceae._213501	0.0476190476190476	0	0.0476190476190476	0.0213184994996154	0.0593481671670513	0.938714285714286
Bilophila_212342	0.0476190476190476	0	0.0476190476190476	0.0213184994996154	0.0593481671670513	0.938714285714286
Ruminococcaceae_216400	0.0952380952380952	0	0.0952380952380952	0.0239484232891013	0.0551944338537559	0
Bacteroidales_216479	0.0952380952380952	0	0.0952380952380952	0.0239484232891013	0.0551944338537559	0
Parabacteroides_214979	0.0476190476190476	0	0.0476190476190476	0.0164300755257567	0.0659508768551957	0.938714285714286
Clostridiales_213255	0.0952380952380952	0	0.0952380952380952	0.0239484232891013	0.0551944338537559	0
Rikenellaceae_213546	0.0476190476190476	0	0.0476190476190476	0.0155807404349209	0.0675621167079363	0.938714285714286
Bacteroides_211506	0.0476190476190476	0	0.0476190476190476	0.0155807404349209	0.0675621167079363	0.938714285714286
Clostridiales_211567	0.0476190476190476	0	0.0476190476190476	0.0164300755257567	0.0659508768551957	0.938714285714286
Ruminococcaceae_211723	0.0952380952380952	0	0.0952380952380952	0.0239484232891013	0.0551944338537559	0
Bacteroides_214119	0.0952380952380952	0	0.0952380952380952	0.0239484232891013	0.0551944338537559	0
Paludibacter_213440	0.0476190476190476	0	0.0476190476190476	0.0213184994996154	0.0593481671670513	0.938714285714286
Parabacteroides_216095	0.0476190476190476	0	0.0476190476190476	0.0213184994996154	0.0593481671670513	0.938714285714286
Christensenellaceae_215222	0.0476190476190476	0	0.0476190476190476	0.0155807404349209	0.0675621167079363	0.938714285714286
Erysipelotrichaceae_214506	0.0476190476190476	0	0.0476190476190476	0.0155807404349209	0.0675621167079363	0.938714285714286
Butyricimonas_216115	0.0476190476190476	0	0.0476190476190476	0.0155807404349209	0.0675621167079363	0.938714285714286
Bacteroides_212679	0.0476190476190476	0	0.0476190476190476	0.0155807404349209	0.0675621167079363	0.938714285714286
Ruminococcaceae_212610	0.0476190476190476	0	0.0476190476190476	0.0155807404349209	0.0675621167079363	0.938714285714286
Paenibacillus_216406	0.0476190476190476	0	0.0476190476190476	0.0155807404349209	0.0675621167079363	0.938714285714286
furcosa_215680	0.0476190476190476	0	0.0476190476190476	0.0183446210000617	0.0655601409047002	0.938714285714286
Clostridium_214948	0.0476190476190476	0	0.0476190476190476	0.0155807404349209	0.0675621167079363	0.938714285714286
Clostridiales_213901	0.0476190476190476	0	0.0476190476190476	0.0213184994996154	0.0593481671670513	0.938714285714286
Ruminococcaceae_215511	0.0952380952380952	0	0.0952380952380952	0.0239484232891013	0.0551944338537559	0
Tenericutes_211450	0.0476190476190476	0	0.0476190476190476	0.0155807404349209	0.0675621167079363	0.938714285714286
Oscillospira_216129	0.0476190476190476	0	0.0476190476190476	0.0155807404349209	0.0675621167079363	0.938714285714286
Vibrionales_461387	0	0.166666666666667	-0.166666666666667	-0.0320363670807348	0.18581871641258	0.891414728682171
Halomonas_459962	0	0.166666666666667	-0.166666666666667	-0.0171856605836774	0.197073983898774	0.781486620416254
Alteromonas_459712	0	0.166666666666667	-0.166666666666667	-0.00977324103712339	0.199708370675102	0.938714285714286
mitochondria_460638	0	0.0333333333333333	-0.0333333333333333	0.0215399770443896	0.0581743086698961	1
Azospirillum_440392	0.0476190476190476	0	0.0476190476190476	0.0150011517270653	0.0679512292253156	0.938714285714286
Bacillales_460903	0	0.0333333333333333	-0.0333333333333333	0.0219065943518012	0.0599029294577226	1
Porphyromonas_459726	0	0.0333333333333333	-0.0333333333333333	0.0190012623162211	0.0626177853028265	1
adhaesivum_460896	0	0.2	-0.2	-0.024435780021469	0.20892611259192	0.513932960893855
Porphyromonas_461393	0	0.0666666666666667	-0.0666666666666667	-0.0171597824476701	0.117504105731972	1
intermedia_461796	0	0.166666666666667	-0.166666666666667	-0.0389889229966808	0.180488833538463	0.781486620416254
kroppenstedtii_460738	0	0.233333333333333	-0.233333333333333	-0.0162701688763932	0.209902060607472	0.181019283746556
Brachybacterium_459932	0	0.0333333333333333	-0.0333333333333333	0.0215399770443896	0.0581743086698961	1
Xanthomonadaceae_459295	0	0.0666666666666667	-0.0666666666666667	-0.0211438556496798	0.112462299626582	0.950697872340426
Dysgonomonas_445842	0.142857142857143	0	0.142857142857143	-0.00811052068360806	0.139465261512998	0.452133027522936
Streptomyces_459772	0	0.0333333333333333	-0.0333333333333333	0.025461767163854	0.0553001375980508	1
Geodermatophilaceae_461333	0	0.0333333333333333	-0.0333333333333333	0.0241783479073564	0.0531549854259769	1
vinacea_458538	0	0.0333333333333333	-0.0333333333333333	0.025461767163854	0.0553001375980508	1
parainfluenzae_458781	0	0.333333333333333	-0.333333333333333	-0.00712809571586676	0.30904148044124	0.15910411622276
Leptotrichia_459359	0	0.0333333333333333	-0.0333333333333333	0.0172778240168488	0.0631031283641035	1
Prevotella_459384	0	0.0333333333333333	-0.0333333333333333	0.0130914464905192	0.0715752201761475	1
Devosia_460529	0	0.0666666666666667	-0.0666666666666667	-0.0195040357216685	0.10593881090262	0.938714285714286
Deinococcus_461830	0	0.0333333333333333	-0.0333333333333333	0.0172778240168488	0.0631031283641035	1
Neisseriaceae_460521	0	0.366666666666667	-0.366666666666667	-0.0566269752484768	0.273980480519649	0
Moraxella_460230	0	0.0333333333333333	-0.0333333333333333	0.0203011825646282	0.0608416745782289	1
Sphingomonadaceae_459188	0	0.0333333333333333	-0.0333333333333333	0.0219065943518012	0.0599029294577226	1
Nocardioidaceae_461915	0	0.0333333333333333	-0.0333333333333333	0.015462127399189	0.0639664440293825	1
Ruminococcus_430509	0.0476190476190476	0	0.0476190476190476	0.0201544988445559	0.0625121678221108	0.938714285714286
Solirubrobacterales_461111	0	0.0333333333333333	-0.0333333333333333	0.0203011825646282	0.0608416745782289	1
aureum_311731	0.0952380952380952	0	0.0952380952380952	-0.00527948119513406	0.114156146402755	0.938714285714286
Anaerococcus_461276	0	0.1	-0.1	-0.0184695027494205	0.138193508651696	0.938714285714286
lwoffii_458565	0	0.0333333333333333	-0.0333333333333333	0.015462127399189	0.0639664440293825	1
Corynebacterium_459110	0	0.0333333333333333	-0.0333333333333333	0.0219065943518012	0.0599029294577226	1
Methylosinus_439856	0.0476190476190476	0	0.0476190476190476	0.0194716656623925	0.0661473819566551	1
Acinetobacter_459166	0	0.0333333333333333	-0.0333333333333333	0.0172778240168488	0.0631031283641035	1
Comamonadaceae_460570	0	0.0333333333333333	-0.0333333333333333	0.0219065943518012	0.0599029294577226	1
Clostridium_313406	0.0476190476190476	0	0.0476190476190476	0.0194716656623925	0.0661473819566551	1
WAL_1855D_459007	0	0.0333333333333333	-0.0333333333333333	0.0219065943518012	0.0599029294577226	1
Thermus_460897	0	0.0333333333333333	-0.0333333333333333	0.0172778240168488	0.0631031283641035	1
Peptostreptococcus_459149	0	0.166666666666667	-0.166666666666667	-0.0376217600003036	0.196371060715411	0.938714285714286
Rhodobacteraceae_459368	0	0.0333333333333333	-0.0333333333333333	0.015462127399189	0.0639664440293825	1
Clostridiales_456888	0	0.133333333333333	-0.133333333333333	-0.0290655065466627	0.167815238312016	0.938714285714286
Phenylobacterium_456293	0	0.0333333333333333	-0.0333333333333333	0.0130132051432757	0.0726058424757719	1
orale_458731	0	0.166666666666667	-0.166666666666667	-0.00302959511514801	0.176004778053367	0.72281
Selenomonas_460022	0	0.266666666666667	-0.266666666666667	-0.0363263702542701	0.232014540895396	0.181019283746556
Leptotrichia_458794	0	0.0333333333333333	-0.0333333333333333	0.0172778240168488	0.0631031283641035	1
Pseudoalteromonas_313486	0.0476190476190476	0	0.0476190476190476	0.0150011517270653	0.0679512292253156	0.938714285714286
Prevotella_459911	0	0.0333333333333333	-0.0333333333333333	0.0241783479073564	0.0531549854259769	1
Psychrobacter_310013	0.0476190476190476	0	0.0476190476190476	0.0150011517270653	0.0679512292253156	0.938714285714286
Paludibacter_456068	0	0.0666666666666667	-0.0666666666666667	-0.0184213871949214	0.120554157237672	0.965777275296778
Haemophilus_459376	0	0.166666666666667	-0.166666666666667	-0.0323676152611476	0.20726770671639	0.938714285714286
Thermobifida_457803	0	0.0333333333333333	-0.0333333333333333	0.0203011825646282	0.0608416745782289	1
nanceiensis_460629	0	0.0333333333333333	-0.0333333333333333	0.017996372450438	0.0653369608828953	1
Fusobacterium_458719	0	0.233333333333333	-0.233333333333333	-0.00307064635651466	0.257851369516411	0.452133027522936
Peptoniphilus_459609	0	0.1	-0.1	-0.00891041065584868	0.13353315625458	0.938714285714286
Acidaminococcus_461613	0	0.2	-0.2	-0.0279322729825869	0.187805200650784	0.452133027522936
Veillonellaceae_458668	0	0.0333333333333333	-0.0333333333333333	0.0219065943518012	0.0599029294577226	1
Rhizobium_312434	0.0476190476190476	0	0.0476190476190476	0.0194716656623925	0.0661473819566551	1
Coprococcus_459997	0	0.0333333333333333	-0.0333333333333333	0.0219065943518012	0.0599029294577226	1
X.Prevotella._460979	0	0.233333333333333	-0.233333333333333	-0.0250527952468057	0.203665684909244	0.181019283746556
Nocardioidaceae_459576	0	0.0333333333333333	-0.0333333333333333	0.0219065943518012	0.0599029294577226	1
Prevotella_461400	0	0.0333333333333333	-0.0333333333333333	0.0219065943518012	0.0599029294577226	1
X1.68_461871	0	0.0333333333333333	-0.0333333333333333	0.0219065943518012	0.0599029294577226	1
Lachnobacterium_460375	0	0.0333333333333333	-0.0333333333333333	0.0130132051432757	0.0726058424757719	1
Veillonella_460002	0	0.0333333333333333	-0.0333333333333333	0.0241783479073564	0.0531549854259769	1
Dialister_458768	0	0.0666666666666667	-0.0666666666666667	-0.0107457902336897	0.108556121539022	0.938714285714286
X.Prevotella._459280	0	0.0333333333333333	-0.0333333333333333	0.017996372450438	0.0653369608828953	1
Dialister_457730	0	0.0666666666666667	-0.0666666666666667	-0.0173083471218903	0.123919225712025	0.998969594594595
copri_457627	0	0.333333333333333	-0.333333333333333	-0.0504259489092995	0.280502022930854	0.15910411622276
prausnitzii_460011	0	0.0333333333333333	-0.0333333333333333	0.0203011825646282	0.0608416745782289	1
D168_459187	0	0.0333333333333333	-0.0333333333333333	0.0241783479073564	0.0531549854259769	1
Clostridiales_312577	0.0952380952380952	0	0.0952380952380952	-0.0226639484496052	0.110270816296912	0.891414728682171
Bacteria_309994	0.333333333333333	0	0.333333333333333	-0.0395316665151533	0.176949296321311	0
Gemmataceae_309273	0.0952380952380952	0	0.0952380952380952	-0.0187586862246585	0.111157200192605	0.938714285714286
Bacteria_313218	0.0476190476190476	0	0.0476190476190476	0.0257510205755147	0.0555823127578187	0.938714285714286
Stramenopiles_307971	0.19047619047619	0	0.19047619047619	-0.0210712523304815	0.155412294732317	0.181019283746556
PW3_309179	0.0476190476190476	0	0.0476190476190476	0.0143838165536914	0.0702828501129753	0.938714285714286
Bacillales_313567	0.0952380952380952	0	0.0952380952380952	-0.00734114244580038	0.109726815687139	0.938714285714286
Bacteria_309014	0.0476190476190476	0	0.0476190476190476	0.0222256851380206	0.0601552672429318	0.938714285714286
Porphyromonadaceae_310460	0.0476190476190476	0	0.0476190476190476	0.0143838165536914	0.0702828501129753	0.938714285714286
Christensenellaceae_308481	0.0476190476190476	0	0.0476190476190476	0.0254440743483653	0.0532225923183014	0.938714285714286
Candidatus.Xiphinematobacter_312769	0.0476190476190476	0	0.0476190476190476	0.0222256851380206	0.0601552672429318	0.938714285714286
Polyangiaceae_308109	0.0952380952380952	0	0.0952380952380952	-0.0188402533611476	0.118405852365779	0.938714285714286
Flavobacteriaceae_309193	0.0952380952380952	0	0.0952380952380952	-0.0174132351771347	0.113354178201482	0.938714285714286
Alicyclobacillus_313607	0.0476190476190476	0	0.0476190476190476	0.0222256851380206	0.0601552672429318	0.938714285714286
PW3_307950	0.19047619047619	0	0.19047619047619	-0.0253027686112446	0.167624789866618	0
methylpentosum_309319	0.0952380952380952	0	0.0952380952380952	-0.022957546117943	0.113072547027958	0.938714285714286
Isosphaeraceae_308336	0.0952380952380952	0	0.0952380952380952	-0.000919595306097296	0.106483663611893	0.891414728682171
DA101_311945	0.0476190476190476	0	0.0476190476190476	0.0175316735463135	0.0653254693108293	0.938714285714286
A4b_308548	0.0476190476190476	0	0.0476190476190476	0.0254440743483653	0.0532225923183014	0.938714285714286
Christensenellaceae_308716	0.0476190476190476	0	0.0476190476190476	0.0254440743483653	0.0532225923183014	0.938714285714286
Ruminococcaceae_308394	0.0476190476190476	0	0.0476190476190476	0.0205896702106126	0.0598865202655779	0.938714285714286
ACK.M1_309645	0.0476190476190476	0	0.0476190476190476	0.0205896702106126	0.0598865202655779	0.938714285714286
PW3_312189	0.0952380952380952	0	0.0952380952380952	-0.0185298363533777	0.119512572018093	0.938714285714286
Desulfovibrionaceae_310135	0.19047619047619	0	0.19047619047619	-0.0221540954151925	0.162067708620049	0.181019283746556
Micromonosporaceae_308456	0.0476190476190476	0	0.0476190476190476	0.0205896702106126	0.0598865202655779	0.938714285714286
Clostridiales_310352	0.0476190476190476	0	0.0476190476190476	0.0254440743483653	0.0532225923183014	0.938714285714286
Streptophyta_313789	0.0476190476190476	0	0.0476190476190476	0.0254440743483653	0.0532225923183014	0.938714285714286
Ruminococcaceae_313348	0.0476190476190476	0	0.0476190476190476	0.0175316735463135	0.0653254693108293	0.938714285714286
diminuta_308482	0.0476190476190476	0	0.0476190476190476	0.0222256851380206	0.0601552672429318	0.938714285714286
mizutaii_311669	0.0476190476190476	0	0.0476190476190476	0.0222256851380206	0.0601552672429318	0.938714285714286
RF39_312961	0.142857142857143	0	0.142857142857143	-0.0158242199837135	0.12171586139615	0.25468992248062
Corynebacterium_308288	0.0476190476190476	0	0.0476190476190476	0.0241801622275364	0.0555341234867493	0.938714285714286
Syntrophobacteraceae_314174	0.0476190476190476	0	0.0476190476190476	0.0175316735463135	0.0653254693108293	0.938714285714286
melaninogenica_312465	0.0476190476190476	0	0.0476190476190476	0.0175316735463135	0.0653254693108293	0.938714285714286
Syntrophus_309652	0.0476190476190476	0	0.0476190476190476	0.0143838165536914	0.0702828501129753	0.938714285714286
Oscillospira_310649	0.0476190476190476	0	0.0476190476190476	0.0257510205755147	0.0555823127578187	0.938714285714286
Ruminococcaceae_314323	0.0476190476190476	0	0.0476190476190476	0.0257510205755147	0.0555823127578187	0.938714285714286
Bacteria_313050	0.0476190476190476	0	0.0476190476190476	0.0257510205755147	0.0555823127578187	0.938714285714286
Stramenopiles_313194	0.0476190476190476	0	0.0476190476190476	0.0143838165536914	0.0702828501129753	0.938714285714286
Ruminococcaceae_310775	0.333333333333333	0	0.333333333333333	-0.0436157509044921	0.193592296631428	0
Acinetobacter_309403	0.142857142857143	0	0.142857142857143	-0.0107769957100167	0.141825239688598	0.513932960893855
mobilis_308483	0.0476190476190476	0	0.0476190476190476	0.0254440743483653	0.0532225923183014	0.938714285714286
Solirubrobacterales_313638	0.0476190476190476	0	0.0476190476190476	0.0222256851380206	0.0601552672429318	0.938714285714286
Streptophyta_313261	0.0952380952380952	0	0.0952380952380952	-0.0218414815636349	0.119677707162948	0.938714285714286
Ruminococcaceae_309628	0.0476190476190476	0	0.0476190476190476	0.0222256851380206	0.0601552672429318	0.938714285714286
Deltaproteobacteria_312810	0.333333333333333	0	0.333333333333333	-0.0429300905534562	0.187827278836878	0
bacteriovorus_308382	0.0952380952380952	0	0.0952380952380952	-0.0189193305679768	0.118418815899963	0.938714285714286
Spirosoma_309545	0.0476190476190476	0	0.0476190476190476	0.0222256851380206	0.0601552672429318	0.938714285714286
Christensenellaceae_314160	0.0476190476190476	0	0.0476190476190476	0.0175316735463135	0.0653254693108293	0.938714285714286
Chlamydiales_309758	0.0476190476190476	0	0.0476190476190476	0.0254440743483653	0.0532225923183014	0.938714285714286
Chitinophagaceae_307989	0.142857142857143	0	0.142857142857143	-0.0134136880850753	0.127926978561623	0.25468992248062
tertiolecta_309662	0.0476190476190476	0	0.0476190476190476	0.0205896702106126	0.0598865202655779	0.938714285714286
Beijerinckiaceae_307944	0.142857142857143	0	0.142857142857143	-0.0299160139233203	0.141129961855862	0.573260632497274
Clostridiales_313995	0.0476190476190476	0	0.0476190476190476	0.0175316735463135	0.0653254693108293	0.938714285714286
Actinomycetales_311840	0.0476190476190476	0	0.0476190476190476	0.0254440743483653	0.0532225923183014	0.938714285714286
Alphaproteobacteria_308765	0.142857142857143	0	0.142857142857143	-0.0167133131291511	0.146415264952662	0.62514799154334
Enterobacteriaceae_314025	0.19047619047619	0	0.19047619047619	-0.0148946428674294	0.170089578303077	0.15910411622276
Gemmata_314152	0.0952380952380952	0	0.0952380952380952	-0.0221050121949293	0.111938633981963	0.938714285714286
Parabacteroides_308236	0.0476190476190476	0	0.0476190476190476	0.0175316735463135	0.0653254693108293	0.938714285714286
Paludibacter_310574	0.0476190476190476	0	0.0476190476190476	0.0241801622275364	0.0555341234867493	0.938714285714286
PeHg47_313940	0.333333333333333	0	0.333333333333333	-0.0434354225719512	0.189037681998456	0
Bacteria_309139	0.0476190476190476	0	0.0476190476190476	0.0241801622275364	0.0555341234867493	0.938714285714286
Sphingobacteriaceae_310215	0.0476190476190476	0	0.0476190476190476	0.0241801622275364	0.0555341234867493	0.938714285714286
Thermomonas_313102	0.0476190476190476	0	0.0476190476190476	0.0205896702106126	0.0598865202655779	0.938714285714286
Desulfovibrionaceae_309723	0.333333333333333	0	0.333333333333333	-0.0426630482863114	0.181816352991189	0
Candidatus.Xiphinematobacter_313287	0.0476190476190476	0	0.0476190476190476	0.0205896702106126	0.0598865202655779	0.938714285714286
Methylocystaceae_314192	0.142857142857143	0	0.142857142857143	-0.0264861943960922	0.146371451582468	0.72281
Bdellovibrio_312266	0.0476190476190476	0	0.0476190476190476	0.0205896702106126	0.0598865202655779	0.938714285714286
Pirellulaceae_307929	0.333333333333333	0	0.333333333333333	-0.0456143439191554	0.188534580139109	0
amarae_309825	0.0476190476190476	0	0.0476190476190476	0.0205896702106126	0.0598865202655779	0.938714285714286
amblystomatis_309197	0.0476190476190476	0	0.0476190476190476	0.0257510205755147	0.0555823127578187	0.938714285714286
Sediminibacterium_310677	0.238095238095238	0	0.238095238095238	-0.0365210004079383	0.163698577242262	0
Ellin329_310041	0.0952380952380952	0	0.0952380952380952	-0.0195708374402356	0.112824667404837	0.938714285714286
parvula_307891	0.0476190476190476	0	0.0476190476190476	0.0257510205755147	0.0555823127578187	0.938714285714286
Actinomycetales_312940	0.0476190476190476	0	0.0476190476190476	0.0254440743483653	0.0532225923183014	0.938714285714286
Bacteria_308396	0.0476190476190476	0	0.0476190476190476	0.0222256851380206	0.0601552672429318	0.938714285714286
Chitinophagaceae_313654	0.0476190476190476	0	0.0476190476190476	0.0222256851380206	0.0601552672429318	0.938714285714286
mitochondria_309305	0.19047619047619	0	0.19047619047619	-0.0216126393322318	0.147786971753235	0
Clostridiales_312470	0.142857142857143	0	0.142857142857143	-0.0250032657293376	0.140279811850111	0.452133027522936
Bacteroides_312472	0.0476190476190476	0	0.0476190476190476	0.0222256851380206	0.0601552672429318	0.938714285714286
Ruminococcaceae_313271	0.0476190476190476	0	0.0476190476190476	0.0254440743483653	0.0532225923183014	0.938714285714286
Ruminococcaceae_311289	0.142857142857143	0	0.142857142857143	-0.0178354911824422	0.145510344323572	0.62514799154334
Methylocystaceae_311755	0.0476190476190476	0	0.0476190476190476	0.0175316735463135	0.0653254693108293	0.938714285714286
Clostridiales_309733	0.0476190476190476	0	0.0476190476190476	0.0175316735463135	0.0653254693108293	0.938714285714286
Pseudomonadales_312411	0.0476190476190476	0	0.0476190476190476	0.0254440743483653	0.0532225923183014	0.938714285714286
Clostridiales_311614	0.0476190476190476	0	0.0476190476190476	0.0257510205755147	0.0555823127578187	0.938714285714286
Desulfovibrionaceae_308277	0.333333333333333	0	0.333333333333333	-0.0468238290277538	0.183758219628107	0
Ruminococcaceae_314318	0.333333333333333	0	0.333333333333333	-0.0429241774210131	0.192096188901478	0
Coxiellaceae_313164	0.19047619047619	0	0.19047619047619	-0.0205526104659438	0.160564122411186	0.181019283746556
Ellin6529_309909	0.0476190476190476	0	0.0476190476190476	0.0222256851380206	0.0601552672429318	0.938714285714286
Ruminococcaceae_310321	0.0476190476190476	0	0.0476190476190476	0.0175316735463135	0.0653254693108293	0.938714285714286
Veillonellaceae_314071	0.0476190476190476	0	0.0476190476190476	0.0143838165536914	0.0702828501129753	0.938714285714286
Clostridiales_311985	0.333333333333333	0	0.333333333333333	-0.0354705579746166	0.188081850845347	0
Ruminococcaceae_312129	0.0476190476190476	0	0.0476190476190476	0.0254440743483653	0.0532225923183014	0.938714285714286
ramosa_313966	0.0476190476190476	0	0.0476190476190476	0.0143838165536914	0.0702828501129753	0.938714285714286
Bacillales_312567	0.0476190476190476	0	0.0476190476190476	0.0175316735463135	0.0653254693108293	0.938714285714286
Gemmataceae_311619	0.0952380952380952	0	0.0952380952380952	-0.0159815809326551	0.119122475851286	0.938714285714286
Sphingomonas_308567	0.0476190476190476	0	0.0476190476190476	0.0205896702106126	0.0598865202655779	0.938714285714286
Dethiosulfovibrionaceae_309283	0.0952380952380952	0	0.0952380952380952	-0.0161710983241716	0.1119891942238	0.938714285714286
Mycobacterium_311853	0.0476190476190476	0	0.0476190476190476	0.0143838165536914	0.0702828501129753	0.938714285714286
Myxococcales_311765	0.0952380952380952	0	0.0952380952380952	-0.0161710983241716	0.1119891942238	0.938714285714286
Bacteria_309497	0.333333333333333	0	0.333333333333333	-0.0411245750663912	0.189407250350888	0
Clostridiales_310239	0.0476190476190476	0	0.0476190476190476	0.0175316735463135	0.0653254693108293	0.938714285714286
Clostridiales_311837	0.0476190476190476	0	0.0476190476190476	0.0254440743483653	0.0532225923183014	0.938714285714286
Micromonosporaceae_312194	0.0476190476190476	0	0.0476190476190476	0.0175316735463135	0.0653254693108293	0.938714285714286
Pseudomonas_312599	0.19047619047619	0	0.19047619047619	-0.0180316279770327	0.153379281336677	0.181019283746556
Clostridiales_314265	0.0476190476190476	0	0.0476190476190476	0.0175316735463135	0.0653254693108293	0.938714285714286
Bacteroidales_309494	0.0476190476190476	0	0.0476190476190476	0.0254440743483653	0.0532225923183014	0.938714285714286
Rhizobiales_311609	0.0476190476190476	0	0.0476190476190476	0.0143838165536914	0.0702828501129753	0.938714285714286
Veillonellaceae_311693	0.238095238095238	0	0.238095238095238	-0.0287502024460097	0.177687705782369	0
Clostridiales_310520	0.238095238095238	0	0.238095238095238	-0.0279449076980561	0.18027507748057	0
Candidatus.Xiphinematobacter_309927	0.0952380952380952	0	0.0952380952380952	-0.00762247541381932	0.116978957268868	0.938714285714286
Flavobacteriales_309629	0.0476190476190476	0	0.0476190476190476	0.0175316735463135	0.0653254693108293	0.938714285714286
Clostridiales_309269	0.0476190476190476	0	0.0476190476190476	0.0143838165536914	0.0702828501129753	0.938714285714286
mitochondria_310846	0.0476190476190476	0	0.0476190476190476	0.0143838165536914	0.0702828501129753	0.938714285714286
Enterobacteriaceae_308545	0.333333333333333	0	0.333333333333333	-0.033100458136104	0.196811381981095	0
Desulfovibrionaceae_309841	0.333333333333333	0	0.333333333333333	-0.0430939315856059	0.187422839461067	0
Turicibacter_312428	0.0476190476190476	0	0.0476190476190476	0.0222256851380206	0.0601552672429318	0.938714285714286
Thermogemmatisporaceae_309507	0.0476190476190476	0	0.0476190476190476	0.0254440743483653	0.0532225923183014	0.938714285714286
Ruminococcaceae_310384	0.0476190476190476	0	0.0476190476190476	0.0222256851380206	0.0601552672429318	0.938714285714286
Ruminococcaceae_313052	0.333333333333333	0	0.333333333333333	-0.0370262878502646	0.184498247274834	0
Clostridiales_310955	0.0476190476190476	0	0.0476190476190476	0.0257510205755147	0.0555823127578187	0.938714285714286
Legionellaceae_312685	0.285714285714286	0	0.285714285714286	-0.0403901305119434	0.176456823100137	0
Bacteria_311038	0.0476190476190476	0	0.0476190476190476	0.0143838165536914	0.0702828501129753	0.938714285714286
succinicans_314023	0.0476190476190476	0	0.0476190476190476	0.0222256851380206	0.0601552672429318	0.938714285714286
Epulopiscium_308505	0.0476190476190476	0	0.0476190476190476	0.0205896702106126	0.0598865202655779	0.938714285714286
Comamonadaceae_309478	0.0952380952380952	0	0.0952380952380952	-0.0204910393616298	0.111982982573769	0.938714285714286
Bacteroidales_311643	0.0476190476190476	0	0.0476190476190476	0.0254440743483653	0.0532225923183014	0.938714285714286
Stramenopiles_310154	0.333333333333333	0	0.333333333333333	-0.0431463033727308	0.18230594119084	0
ovatus_311639	0.285714285714286	0	0.285714285714286	-0.0322446192512056	0.189488676397717	0
Oscillospira_310596	0.238095238095238	0	0.238095238095238	-0.0236881082657559	0.180895054736107	0
Rikenellaceae_310804	0.0952380952380952	0	0.0952380952380952	-0.022921924966056	0.11219614176641	0.938714285714286
Verrucomicrobiaceae_308757	0.333333333333333	0	0.333333333333333	-0.0475833571372382	0.186485823469308	0
granulorum_310748	0.0476190476190476	0	0.0476190476190476	0.0222256851380206	0.0601552672429318	0.938714285714286
Pseudomonadaceae_308618	0.0476190476190476	0	0.0476190476190476	0.0257510205755147	0.0555823127578187	0.938714285714286
Myxococcales_311327	0.0476190476190476	0	0.0476190476190476	0.0257510205755147	0.0555823127578187	0.938714285714286
Mucispirillum_308252	0.0476190476190476	0	0.0476190476190476	0.0205896702106126	0.0598865202655779	0.938714285714286
Ruminococcaceae_309920	0.0476190476190476	0	0.0476190476190476	0.0175316735463135	0.0653254693108293	0.938714285714286
Actinoallomurus_308509	0.0476190476190476	0	0.0476190476190476	0.0222256851380206	0.0601552672429318	0.938714285714286
PW3_313420	0.0476190476190476	0	0.0476190476190476	0.0222256851380206	0.0601552672429318	0.938714285714286
acetobutylicum_309295	0.0476190476190476	0	0.0476190476190476	0.0254440743483653	0.0532225923183014	0.938714285714286
X.Tissierellaceae._309155	0.0952380952380952	0	0.0952380952380952	-0.0203243802889113	0.112296577403786	0.938714285714286
Comamonadaceae_311793	0.0476190476190476	0	0.0476190476190476	0.0254440743483653	0.0532225923183014	0.938714285714286
Bacteria_308541	0.0476190476190476	0	0.0476190476190476	0.0205896702106126	0.0598865202655779	0.938714285714286
Rhodospirillaceae_311356	0.0476190476190476	0	0.0476190476190476	0.0205896702106126	0.0598865202655779	0.938714285714286
Clostridiales_313383	0.0476190476190476	0	0.0476190476190476	0.0222256851380206	0.0601552672429318	0.938714285714286
Bacteria_311314	0.0476190476190476	0	0.0476190476190476	0.0241801622275364	0.0555341234867493	0.938714285714286
Xanthobacter_308631	0.0476190476190476	0	0.0476190476190476	0.0175316735463135	0.0653254693108293	0.938714285714286
Rhodoplanes_313666	0.0476190476190476	0	0.0476190476190476	0.0222256851380206	0.0601552672429318	0.938714285714286
Fusibacter_312973	0.0476190476190476	0	0.0476190476190476	0.0175316735463135	0.0653254693108293	0.938714285714286
Clostridiales_309004	0.0476190476190476	0	0.0476190476190476	0.0222256851380206	0.0601552672429318	0.938714285714286
Flectobacillus_310704	0.0476190476190476	0	0.0476190476190476	0.0175316735463135	0.0653254693108293	0.938714285714286
Chitinophagaceae_308855	0.0476190476190476	0	0.0476190476190476	0.0175316735463135	0.0653254693108293	0.938714285714286
Rhizobiales_312831	0.238095238095238	0	0.238095238095238	-0.0214213653609941	0.174165267320811	0
Christensenellaceae_308949	0.0476190476190476	0	0.0476190476190476	0.0175316735463135	0.0653254693108293	0.938714285714286
Perlucidibaca_314135	0.0476190476190476	0	0.0476190476190476	0.0241801622275364	0.0555341234867493	0.938714285714286
Ruminococcaceae_313239	0.285714285714286	0	0.285714285714286	-0.0295599394404431	0.172023404337788	0
Bacteroidales_312766	0.0476190476190476	0	0.0476190476190476	0.0254440743483653	0.0532225923183014	0.938714285714286
Bacteroides_313739	0.0476190476190476	0	0.0476190476190476	0.0254440743483653	0.0532225923183014	0.938714285714286
Bacteria_313253	0.0476190476190476	0	0.0476190476190476	0.0205896702106126	0.0598865202655779	0.938714285714286
difficilis_313179	0.19047619047619	0	0.19047619047619	-0.0289700662068433	0.154354120214028	0.181019283746556
Euglenozoa_310111	0.0476190476190476	0	0.0476190476190476	0.0254440743483653	0.0532225923183014	0.938714285714286
Candidatus.Koribacter_311410	0.0476190476190476	0	0.0476190476190476	0.0241801622275364	0.0555341234867493	0.938714285714286
Acinetobacter_309725	0.0476190476190476	0	0.0476190476190476	0.0175316735463135	0.0653254693108293	0.938714285714286
Clostridiales_309703	0.0952380952380952	0	0.0952380952380952	-0.0164903299216869	0.118962384568491	0.938714285714286
Bacteria_313121	0.19047619047619	0	0.19047619047619	-0.0201701663361192	0.157354880452314	0.181019283746556
Rickettsiaceae_312283	0.0476190476190476	0	0.0476190476190476	0.0254440743483653	0.0532225923183014	0.938714285714286
Clostridiales_309615	0.0476190476190476	0	0.0476190476190476	0.0254440743483653	0.0532225923183014	0.938714285714286
mitochondria_310581	0.0476190476190476	0	0.0476190476190476	0.0175316735463135	0.0653254693108293	0.938714285714286
Pseudomonas_311980	0.238095238095238	0	0.238095238095238	-0.0322294194948487	0.151877464114463	0
Clostridiales_310032	0.0476190476190476	0	0.0476190476190476	0.0175316735463135	0.0653254693108293	0.938714285714286
Rikenellaceae_309222	0.0476190476190476	0	0.0476190476190476	0.0205896702106126	0.0598865202655779	0.938714285714286
Gemmata_313934	0.0476190476190476	0	0.0476190476190476	0.0254440743483653	0.0532225923183014	0.938714285714286
Lachnospiraceae_312045	0.0476190476190476	0	0.0476190476190476	0.0257510205755147	0.0555823127578187	0.938714285714286
Conexibacteraceae_312009	0.0476190476190476	0	0.0476190476190476	0.0257510205755147	0.0555823127578187	0.938714285714286
Legionellaceae_312002	0.142857142857143	0	0.142857142857143	-0.0214807531782817	0.133334947580188	0.385169988276671
mitochondria_309464	0.0476190476190476	0	0.0476190476190476	0.0205896702106126	0.0598865202655779	0.938714285714286
Christensenellaceae_308128	0.0476190476190476	0	0.0476190476190476	0.0257510205755147	0.0555823127578187	0.938714285714286
DH61_309882	0.0952380952380952	0	0.0952380952380952	-0.0182616311255603	0.118554269239351	0.938714285714286
Isosphaeraceae_308230	0.0476190476190476	0	0.0476190476190476	0.0257510205755147	0.0555823127578187	0.938714285714286
Alcaligenaceae_310573	0.0476190476190476	0	0.0476190476190476	0.0205896702106126	0.0598865202655779	0.938714285714286
Chlorophyta_308619	0.285714285714286	0	0.285714285714286	-0.0297193509033462	0.17244772005672	0
Rikenellaceae_313922	0.0476190476190476	0	0.0476190476190476	0.0205896702106126	0.0598865202655779	0.938714285714286
Legionellaceae_314217	0.0476190476190476	0	0.0476190476190476	0.0205896702106126	0.0598865202655779	0.938714285714286
Pirellulaceae_311507	0.0476190476190476	0	0.0476190476190476	0.0257510205755147	0.0555823127578187	0.938714285714286
Bacteria_311626	0.0476190476190476	0	0.0476190476190476	0.0205896702106126	0.0598865202655779	0.938714285714286
OD1_309495	0.0476190476190476	0	0.0476190476190476	0.0254440743483653	0.0532225923183014	0.938714285714286
Comamonadaceae_314124	0.142857142857143	0	0.142857142857143	0.00731798874419902	0.136769021323344	0.25468992248062
Legionellales_307886	0.0952380952380952	0	0.0952380952380952	-0.0221025298909407	0.111907166580155	0.938714285714286
Gaiellaceae_310388	0.0476190476190476	0	0.0476190476190476	0.0175316735463135	0.0653254693108293	0.938714285714286
Desulfovibrionaceae_309953	0.0476190476190476	0	0.0476190476190476	0.0143838165536914	0.0702828501129753	0.938714285714286
mizutaii_312461	0.0952380952380952	0	0.0952380952380952	-0.0181192296790436	0.114197749675099	0.938714285714286
Caloramator_313728	0.0476190476190476	0	0.0476190476190476	0.0222256851380206	0.0601552672429318	0.938714285714286
Clostridia_308201	0.0476190476190476	0	0.0476190476190476	0.0175316735463135	0.0653254693108293	0.938714285714286
aurantia_309128	0.0476190476190476	0	0.0476190476190476	0.0205896702106126	0.0598865202655779	0.938714285714286
Bacteria_312394	0.0476190476190476	0	0.0476190476190476	0.0205896702106126	0.0598865202655779	0.938714285714286
Ruminococcaceae_308696	0.0952380952380952	0	0.0952380952380952	-0.0168888839542474	0.113387157260013	0.938714285714286
Desulfovibrio_312794	0.19047619047619	0	0.19047619047619	-0.0248807341895563	0.143992178806927	0.15910411622276
Bacteria_313821	0.0476190476190476	0	0.0476190476190476	0.0222256851380206	0.0601552672429318	0.938714285714286
Clostridiales_309711	0.0476190476190476	0	0.0476190476190476	0.0257510205755147	0.0555823127578187	0.938714285714286
Bacteroidales_310821	0.0476190476190476	0	0.0476190476190476	0.0254440743483653	0.0532225923183014	0.938714285714286
Pseudomonas_312922	0.285714285714286	0	0.285714285714286	-0.0344409487642494	0.19194593945592	0
Ruminococcaceae_310642	0.0476190476190476	0	0.0476190476190476	0.0205896702106126	0.0598865202655779	0.938714285714286
AF12_313619	0.0476190476190476	0	0.0476190476190476	0.0254440743483653	0.0532225923183014	0.938714285714286
Enterobacteriaceae_309937	0.0476190476190476	0	0.0476190476190476	0.0143838165536914	0.0702828501129753	0.938714285714286
Paenibacillaceae_310472	0.0476190476190476	0	0.0476190476190476	0.0254440743483653	0.0532225923183014	0.938714285714286
EB1017_314344	0.0952380952380952	0	0.0952380952380952	-0.0151498189028869	0.109345350935756	0.891414728682171
Alphaproteobacteria_311834	0.0476190476190476	0	0.0476190476190476	0.0175316735463135	0.0653254693108293	0.938714285714286
Clostridiales_312240	0.0476190476190476	0	0.0476190476190476	0.0222256851380206	0.0601552672429318	0.938714285714286
Acetobacteraceae_314248	0.0952380952380952	0	0.0952380952380952	-0.00735312729100988	0.107794762192488	0.891414728682171
FFCH10602_311442	0.0476190476190476	0	0.0476190476190476	0.0222256851380206	0.0601552672429318	0.938714285714286
X.Mogibacteriaceae._308271	0.0476190476190476	0	0.0476190476190476	0.0257510205755147	0.0555823127578187	0.938714285714286
Chloroplast_308303	0.238095238095238	0	0.238095238095238	-0.043145578264385	0.173502623391149	0.15910411622276
Ruminococcaceae_313371	0.0476190476190476	0	0.0476190476190476	0.0205896702106126	0.0598865202655779	0.938714285714286
Clostridiales_313070	0.0476190476190476	0	0.0476190476190476	0.0205896702106126	0.0598865202655779	0.938714285714286
Proteobacteria_312056	0.0476190476190476	0	0.0476190476190476	0.0205896702106126	0.0598865202655779	0.938714285714286
Coriobacteriaceae_312592	0.0476190476190476	0	0.0476190476190476	0.0254440743483653	0.0532225923183014	0.938714285714286
Clostridiales_307775	0.0476190476190476	0	0.0476190476190476	0.0254440743483653	0.0532225923183014	0.938714285714286
Gemmataceae_313710	0.0476190476190476	0	0.0476190476190476	0.0175316735463135	0.0653254693108293	0.938714285714286
Sphingobacterium_308670	0.0476190476190476	0	0.0476190476190476	0.0175316735463135	0.0653254693108293	0.938714285714286
BD1.5_309542	0.333333333333333	0	0.333333333333333	-0.0378297593453449	0.197755645380348	0
Thermogemmatisporaceae_312089	0.0476190476190476	0	0.0476190476190476	0.0143838165536914	0.0702828501129753	0.938714285714286
Legionellales_308191	0.0476190476190476	0	0.0476190476190476	0.0222256851380206	0.0601552672429318	0.938714285714286
Pirellulaceae_311425	0.0476190476190476	0	0.0476190476190476	0.0254440743483653	0.0532225923183014	0.938714285714286
Candidatus.Xiphinematobacter_308925	0.0476190476190476	0	0.0476190476190476	0.0254440743483653	0.0532225923183014	0.938714285714286
Christensenellaceae_308539	0.142857142857143	0	0.142857142857143	-0.0213279425779823	0.137261399895792	0.573260632497274
Caulobacteraceae_310122	0.0952380952380952	0	0.0952380952380952	0.00191545793992792	0.114713025453328	0.938714285714286
Chlamydomonadaceae_314271	0.0476190476190476	0	0.0476190476190476	0.0205896702106126	0.0598865202655779	0.938714285714286
Ruminococcaceae_314219	0.333333333333333	0	0.333333333333333	-0.045156448714604	0.184458941813507	0
Streptophyta_313873	0.0476190476190476	0	0.0476190476190476	0.0254440743483653	0.0532225923183014	0.938714285714286
Desulfovibrio_308290	0.333333333333333	0	0.333333333333333	-0.0336709650869062	0.186574924288362	0
Comamonadaceae_308098	0.238095238095238	0	0.238095238095238	-0.0287324370538728	0.149297546385196	0
Acetobacteraceae_309149	0.0476190476190476	0	0.0476190476190476	0.0175316735463135	0.0653254693108293	0.938714285714286
Polyangiaceae_310467	0.0476190476190476	0	0.0476190476190476	0.0175316735463135	0.0653254693108293	0.938714285714286
Clostridiales_310271	0.0476190476190476	0	0.0476190476190476	0.0175316735463135	0.0653254693108293	0.938714285714286
baratii_312878	0.0476190476190476	0	0.0476190476190476	0.0254440743483653	0.0532225923183014	0.938714285714286
Clostridiales_312050	0.0952380952380952	0	0.0952380952380952	-0.0187669967986388	0.11992579134299	0.938714285714286
Emticicia_309562	0.0952380952380952	0	0.0952380952380952	-0.0201758184554969	0.118833387514311	0.938714285714286
Ruminococcaceae_311255	0.333333333333333	0	0.333333333333333	-0.0475921502243575	0.18744420492371	0
SJA.4_311476	0.0476190476190476	0	0.0476190476190476	0.0175316735463135	0.0653254693108293	0.938714285714286
Clostridiales_313295	0.0476190476190476	0	0.0476190476190476	0.0143838165536914	0.0702828501129753	0.938714285714286
PSB.M.3_311097	0.19047619047619	0	0.19047619047619	-0.0175175886567116	0.153478636129864	0.181019283746556
Bacteria_313828	0.0476190476190476	0	0.0476190476190476	0.0257510205755147	0.0555823127578187	0.938714285714286
Desulfovibrionaceae_312669	0.333333333333333	0	0.333333333333333	-0.0426020581440703	0.181898055161108	0
RF39_309097	0.142857142857143	0	0.142857142857143	-0.0255450681082788	0.137514808291624	0.385169988276671
Pirellulaceae_308635	0.0952380952380952	0	0.0952380952380952	-0.0150477399406282	0.102463758233835	0.781486620416254
Clostridiales_307933	0.0476190476190476	0	0.0476190476190476	0.0254440743483653	0.0532225923183014	0.938714285714286
Pirellulaceae_310303	0.0476190476190476	0	0.0476190476190476	0.0205896702106126	0.0598865202655779	0.938714285714286
Desulfobacteraceae_308510	0.333333333333333	0	0.333333333333333	-0.0448732558199207	0.184125645201119	0
Stramenopiles_314110	0.333333333333333	0	0.333333333333333	-0.0461305066025701	0.188191905320216	0
Bacteria_312875	0.0476190476190476	0	0.0476190476190476	0.0143838165536914	0.0702828501129753	0.938714285714286
bryophila_312867	0.0476190476190476	0	0.0476190476190476	0.0257510205755147	0.0555823127578187	0.938714285714286
Clostridiales_310327	0.285714285714286	0	0.285714285714286	-0.0258388412338935	0.18016491362029	0
Microbacteriaceae_312776	0.0476190476190476	0	0.0476190476190476	0.0175316735463135	0.0653254693108293	0.938714285714286
Coprococcus_310098	0.0476190476190476	0	0.0476190476190476	0.0254440743483653	0.0532225923183014	0.938714285714286
Clostridium_307885	0.0952380952380952	0	0.0952380952380952	-0.0237730007543886	0.116208386584906	0.938714285714286
Erysipelotrichaceae_307904	0.0476190476190476	0	0.0476190476190476	0.0205896702106126	0.0598865202655779	0.938714285714286
Mesorhizobium_310339	0.19047619047619	0	0.19047619047619	-0.0289617283206235	0.150161869220455	0.181019283746556
mitochondria_313089	0.142857142857143	0	0.142857142857143	-0.0199888952582771	0.125752755740666	0.25468992248062
Clostridiales_309203	0.0476190476190476	0	0.0476190476190476	0.0222256851380206	0.0601552672429318	0.938714285714286
Sphingobacteriales_308535	0.0476190476190476	0	0.0476190476190476	0.0254440743483653	0.0532225923183014	0.938714285714286
auto67_4W_311555	0.0952380952380952	0	0.0952380952380952	-0.0163418075645344	0.118859132394905	0.938714285714286
Ellin6513_313120	0.0476190476190476	0	0.0476190476190476	0.0222256851380206	0.0601552672429318	0.938714285714286
Fimbriimonas_311897	0.0476190476190476	0	0.0476190476190476	0.0222256851380206	0.0601552672429318	0.938714285714286
Clostridiales_310005	0.0952380952380952	0	0.0952380952380952	-0.0135602855222694	0.112354673787025	0.938714285714286
X.Pedosphaerales._307937	0.0476190476190476	0	0.0476190476190476	0.0205896702106126	0.0598865202655779	0.938714285714286
Clostridiales_314201	0.0476190476190476	0	0.0476190476190476	0.0143838165536914	0.0702828501129753	0.938714285714286
Desulfovibrio_311137	0.0476190476190476	0	0.0476190476190476	0.0257510205755147	0.0555823127578187	0.938714285714286
Oxalobacteraceae_314294	0.0476190476190476	0	0.0476190476190476	0.0205896702106126	0.0598865202655779	0.938714285714286
Desulfovibrionaceae_308544	0.19047619047619	0	0.19047619047619	-0.0225569447449614	0.146762486011466	0.15910411622276
Clostridium_311784	0.142857142857143	0	0.142857142857143	-0.0175826099675974	0.144857418773738	0.62514799154334
Myxococcales_312787	0.0476190476190476	0	0.0476190476190476	0.0205896702106126	0.0598865202655779	0.938714285714286
Clostridiales_312988	0.0476190476190476	0	0.0476190476190476	0.0175316735463135	0.0653254693108293	0.938714285714286
Verrucomicrobiaceae_308478	0.0476190476190476	0	0.0476190476190476	0.0175316735463135	0.0653254693108293	0.938714285714286
guillouiae_313381	0.142857142857143	0	0.142857142857143	-0.0274083153832276	0.141573636944732	0.62514799154334
Bacteroides_308852	0.142857142857143	0	0.142857142857143	-0.0175188249838144	0.14503675162574	0.62514799154334
Desulfovibrionaceae_312452	0.142857142857143	0	0.142857142857143	-0.0244346662706545	0.135538273142626	0.385169988276671
Legionellales_314241	0.0952380952380952	0	0.0952380952380952	-0.0164403827062751	0.112375874238648	0.938714285714286
Aurantimonas_309339	0.0476190476190476	0	0.0476190476190476	0.0257510205755147	0.0555823127578187	0.938714285714286
Ruminococcaceae_313281	0.0476190476190476	0	0.0476190476190476	0.0175316735463135	0.0653254693108293	0.938714285714286
Methylocystaceae_309436	0.19047619047619	0	0.19047619047619	-0.0217279720793899	0.155848896753884	0.181019283746556
Bacteria_311497	0.0476190476190476	0	0.0476190476190476	0.0254440743483653	0.0532225923183014	0.938714285714286
Brachybacterium_311949	0.0476190476190476	0	0.0476190476190476	0.0257510205755147	0.0555823127578187	0.938714285714286
Bacillaceae_308181	0.0476190476190476	0	0.0476190476190476	0.0254440743483653	0.0532225923183014	0.938714285714286
rhizovicinus_313939	0.0476190476190476	0	0.0476190476190476	0.0254440743483653	0.0532225923183014	0.938714285714286
Euglenozoa_313880	0.0476190476190476	0	0.0476190476190476	0.0254440743483653	0.0532225923183014	0.938714285714286
Paenibacillus_310425	0.0952380952380952	0	0.0952380952380952	-0.0185298363533777	0.119512572018093	0.938714285714286
Chitinophagaceae_312251	0.0476190476190476	0	0.0476190476190476	0.0175316735463135	0.0653254693108293	0.938714285714286
Leptotrichia_313518	0.0476190476190476	0	0.0476190476190476	0.0257510205755147	0.0555823127578187	0.938714285714286
faecium_308283	0.0476190476190476	0	0.0476190476190476	0.0143838165536914	0.0702828501129753	0.938714285714286
Photobacterium_311124	0.0476190476190476	0	0.0476190476190476	0.0254440743483653	0.0532225923183014	0.938714285714286
Acinetobacter_313844	0.333333333333333	0	0.333333333333333	-0.0437623294621419	0.188808086001444	0
Bacteroidales_309079	0.0476190476190476	0	0.0476190476190476	0.0205896702106126	0.0598865202655779	0.938714285714286
Stramenopiles_312308	0.0476190476190476	0	0.0476190476190476	0.0205896702106126	0.0598865202655779	0.938714285714286
Edaphobacter_312732	0.0476190476190476	0	0.0476190476190476	0.0254440743483653	0.0532225923183014	0.938714285714286
Enterobacteriaceae_309673	0.19047619047619	0	0.19047619047619	-0.0179795168490396	0.154227424411577	0
SJA.4_311498	0.0476190476190476	0	0.0476190476190476	0.0175316735463135	0.0653254693108293	0.938714285714286
Clostridiales_311047	0.0952380952380952	0	0.0952380952380952	-0.0172583650573758	0.112770328529682	0.938714285714286
Chryseobacterium_314006	0.0476190476190476	0	0.0476190476190476	0.0175316735463135	0.0653254693108293	0.938714285714286
llatzerense_312500	0.0476190476190476	0	0.0476190476190476	0.0222256851380206	0.0601552672429318	0.938714285714286
Erysipelotrichaceae_309592	0.19047619047619	0	0.19047619047619	-0.0236289178927027	0.162440834157207	0.25468992248062
mitochondria_312714	0.0952380952380952	0	0.0952380952380952	-0.0155780366684275	0.112687652514172	0.938714285714286
Ruminococcaceae_314330	0.0476190476190476	0	0.0476190476190476	0.0257510205755147	0.0555823127578187	0.938714285714286
aureum_312703	0.0476190476190476	0	0.0476190476190476	0.0205896702106126	0.0598865202655779	0.938714285714286
Ruminococcaceae_313134	0.0476190476190476	0	0.0476190476190476	0.0175316735463135	0.0653254693108293	0.938714285714286
Shewanella_309374	0.0476190476190476	0	0.0476190476190476	0.0205896702106126	0.0598865202655779	0.938714285714286
Euglenozoa_312355	0.0476190476190476	0	0.0476190476190476	0.0257510205755147	0.0555823127578187	0.938714285714286
Chryseobacterium_307777	0.0476190476190476	0	0.0476190476190476	0.0257510205755147	0.0555823127578187	0.938714285714286
Comamonadaceae_313987	0.142857142857143	0	0.142857142857143	-0.0199369052566525	0.124206464348267	0.316293622141998
Peptostreptococcaceae_308019	0.19047619047619	0	0.19047619047619	-0.0277835915963699	0.147966630667707	0.181019283746556
Methylacidiphilales_309138	0.0476190476190476	0	0.0476190476190476	0.0254440743483653	0.0532225923183014	0.938714285714286
Clostridiales_311538	0.19047619047619	0	0.19047619047619	-0.0174963023836922	0.158242165809327	0
Pirellulaceae_314049	0.0952380952380952	0	0.0952380952380952	-0.0188264682027178	0.111860224629608	0.938714285714286
Rhizobiales_313157	0.0476190476190476	0	0.0476190476190476	0.0175316735463135	0.0653254693108293	0.938714285714286
Wautersiella_313173	0.333333333333333	0	0.333333333333333	-0.0420545804075343	0.184031763761425	0
Opitutaceae_313278	0.0476190476190476	0	0.0476190476190476	0.0205896702106126	0.0598865202655779	0.938714285714286
Rhodospirillaceae_312413	0.0476190476190476	0	0.0476190476190476	0.0175316735463135	0.0653254693108293	0.938714285714286
WS5_313378	0.0476190476190476	0	0.0476190476190476	0.0257510205755147	0.0555823127578187	0.938714285714286
Sphingobacteriaceae_308727	0.19047619047619	0	0.19047619047619	-0.0188826525189173	0.154074599627346	0.181019283746556
Clostridiales_310258	0.0476190476190476	0	0.0476190476190476	0.0222256851380206	0.0601552672429318	0.938714285714286
Cupriavidus_311006	0.0476190476190476	0	0.0476190476190476	0.0205896702106126	0.0598865202655779	0.938714285714286
Clostridia_312391	0.0476190476190476	0	0.0476190476190476	0.0205896702106126	0.0598865202655779	0.938714285714286
Clostridiales_310755	0.0476190476190476	0	0.0476190476190476	0.0241801622275364	0.0555341234867493	0.938714285714286
DA101_312845	0.0476190476190476	0	0.0476190476190476	0.0257510205755147	0.0555823127578187	0.938714285714286
H39_313613	0.0476190476190476	0	0.0476190476190476	0.0222256851380206	0.0601552672429318	0.938714285714286
Desulfovibrionaceae_309565	0.333333333333333	0	0.333333333333333	-0.0395160421619866	0.190814413967714	0
Betaproteobacteria_312222	0.0476190476190476	0	0.0476190476190476	0.0175316735463135	0.0653254693108293	0.938714285714286
mitochondria_308207	0.0476190476190476	0	0.0476190476190476	0.0257510205755147	0.0555823127578187	0.938714285714286
Ruminococcaceae_313634	0.0952380952380952	0	0.0952380952380952	-0.00301534298011596	0.109541807740281	0.938714285714286
Ruminococcaceae_313467	0.0476190476190476	0	0.0476190476190476	0.0222256851380206	0.0601552672429318	0.938714285714286
mitochondria_313301	0.0476190476190476	0	0.0476190476190476	0.0254440743483653	0.0532225923183014	0.938714285714286
Wautersiella_313577	0.0952380952380952	0	0.0952380952380952	-0.0160432568528319	0.119623032122248	0.938714285714286
Candidatus.Cardinium_309005	0.0476190476190476	0	0.0476190476190476	0.0205896702106126	0.0598865202655779	0.938714285714286
Gammaproteobacteria_311344	0.0476190476190476	0	0.0476190476190476	0.0175316735463135	0.0653254693108293	0.938714285714286
Clostridiales_309978	0.0476190476190476	0	0.0476190476190476	0.0254440743483653	0.0532225923183014	0.938714285714286
Methanocella_313055	0.0476190476190476	0	0.0476190476190476	0.0205896702106126	0.0598865202655779	0.938714285714286
X.Saprospirales._309101	0.142857142857143	0	0.142857142857143	-0.012302220397308	0.127400708218546	0.25468992248062
Rikenellaceae_311714	0.0476190476190476	0	0.0476190476190476	0.0254440743483653	0.0532225923183014	0.938714285714286
methylpentosum_308004	0.238095238095238	0	0.238095238095238	-0.0416218866349443	0.164020645168917	0
Legionellales_308146	0.0476190476190476	0	0.0476190476190476	0.0257510205755147	0.0555823127578187	0.938714285714286
Ruminococcaceae_309359	0.0476190476190476	0	0.0476190476190476	0.0254440743483653	0.0532225923183014	0.938714285714286
Paenibacillus_311451	0.0476190476190476	0	0.0476190476190476	0.0222256851380206	0.0601552672429318	0.938714285714286
Zymomonas_312601	0.0476190476190476	0	0.0476190476190476	0.0222256851380206	0.0601552672429318	0.938714285714286
Flavobacteriaceae_308878	0.0476190476190476	0	0.0476190476190476	0.0175316735463135	0.0653254693108293	0.938714285714286
Clostridia_310103	0.19047619047619	0	0.19047619047619	-0.0170358494061466	0.158437170614061	0.181019283746556
Chlorophyta_312253	0.0476190476190476	0	0.0476190476190476	0.0205896702106126	0.0598865202655779	0.938714285714286
Chitinophagaceae_312505	0.0476190476190476	0	0.0476190476190476	0.0257510205755147	0.0555823127578187	0.938714285714286
Clostridiales_308465	0.0476190476190476	0	0.0476190476190476	0.0254440743483653	0.0532225923183014	0.938714285714286
WCHB1.50_310447	0.0476190476190476	0	0.0476190476190476	0.0222256851380206	0.0601552672429318	0.938714285714286
Bacteria_310335	0.0476190476190476	0	0.0476190476190476	0.0143838165536914	0.0702828501129753	0.938714285714286
Betaproteobacteria_308208	0.238095238095238	0	0.238095238095238	-0.041038850810125	0.171379459700946	0.15910411622276
Clostridiaceae_314396	0.0476190476190476	0	0.0476190476190476	0.0222256851380206	0.0601552672429318	0.938714285714286
Ktedonobacteraceae_312069	0.0476190476190476	0	0.0476190476190476	0.0205896702106126	0.0598865202655779	0.938714285714286
Planococcaceae_308810	0.0476190476190476	0	0.0476190476190476	0.0254440743483653	0.0532225923183014	0.938714285714286
Sphingobacteriales_311998	0.0476190476190476	0	0.0476190476190476	0.0254440743483653	0.0532225923183014	0.938714285714286
Planococcaceae_312085	0.0476190476190476	0	0.0476190476190476	0.0143838165536914	0.0702828501129753	0.938714285714286
Candidatus.Azobacteroides_312374	0.0476190476190476	0	0.0476190476190476	0.0205896702106126	0.0598865202655779	0.938714285714286
Desulfovibrionaceae_312910	0.0476190476190476	0	0.0476190476190476	0.0205896702106126	0.0598865202655779	0.938714285714286
[truncated: 4,572 more rows]
