# Supplementary material for: How Host Phylogeny and Diet Shape the Specificity and Specificity Diversity of Animal Gut Microbiomes
Source: Environ Microbiol Rep. 2026 Jan 29;18(1):e70253. doi: 10.1111/1758-2229.70253 (PMC12856063; doi:10.1111/1758-2229.70253)
Supplement: Supplementary file 3 — Data S3. SSD_code_AGM. [file EMI4-18-e70253-s001.zip › SSD_code_AGM/Species_Groups/Unique_species_in_Malacostraca.txt.txt]

ID	Amphibia.txt	Malacostraca.txt	Delta	lower	upper	p
Streptococcus_461475	0	0.433333333333333	-0.433333333333333	-0.0491406703383959	0.339285938521611	0
Finegoldia_459744	0	0.4	-0.4	-0.0528492109662925	0.308535287893147	0
Lactobacillales_461394	0	0.333333333333333	-0.333333333333333	-0.0507108661384074	0.266243639078957	0
Streptophyta_461520	0	0.433333333333333	-0.433333333333333	-0.0497030402799827	0.280153868328223	0
Leptotrichia_461834	0	0.4	-0.4	-0.0561055168668815	0.280109965396446	0
Anaerococcus_460467	0	0.366666666666667	-0.366666666666667	-0.0562491507277355	0.279120288129848	0
Anaerococcus_459437	0	0.366666666666667	-0.366666666666667	-0.0396182515185731	0.269012674178775	0
Succinivibrio_461044	0	0.366666666666667	-0.366666666666667	-0.0493012254213345	0.284770383059466	0
Neisseriaceae_460521	0	0.366666666666667	-0.366666666666667	-0.0566269752484768	0.273980480519649	0
Candidatus.Hepatoplasma_458787	0	0.4	-0.4	-0.0487242593983936	0.292218511784795	0
Moraxella_461003	0	0.333333333333333	-0.333333333333333	-0.0267775977481604	0.29944393684587	0
Bacteria_458684	0	0.4	-0.4	-0.0508038301224901	0.264813649663529	0
Tenacibaculum_459017	0	0.333333333333333	-0.333333333333333	-0.0491746044859233	0.263849505540374	0
Vibrionales_461601	0	0.366666666666667	-0.366666666666667	-0.0403247517884908	0.290742028023929	0
Vibrio_460556	0	0.333333333333333	-0.333333333333333	-0.0495152567775261	0.258242178814287	0
Rhodobacteraceae_459629	0	0.3	-0.3	-0.00354999170502926	0.281819641298012	0
Proteobacteria_460347	0	0.433333333333333	-0.433333333333333	-0.0519305277006695	0.300505322272727	0
Flavobacteriaceae_460455	0	0.333333333333333	-0.333333333333333	-0.0447250416436835	0.245422450714856	0
Rickettsiales_458780	0	0.366666666666667	-0.366666666666667	0.0373904797532056	0.348064056229735	0
