# Supplementary material for: How Host Phylogeny and Diet Shape the Specificity and Specificity Diversity of Animal Gut Microbiomes
Source: Environ Microbiol Rep. 2026 Jan 29;18(1):e70253. doi: 10.1111/1758-2229.70253 (PMC12856063; doi:10.1111/1758-2229.70253)
Supplement: Supplementary file 3 — Data S3. SSD_code_AGM. [file EMI4-18-e70253-s001.zip › SSD_code_AGM/Specificity_Diversity/Specificity_Diversity.txt]

File	order	H	D	Delta	lower	upper	p
Unique_species_in_Amphibia.txt.txt	q=0	346	0	346	155.285491795871	243.094508204129	0
Unique_species_in_Amphibia.txt.txt	q=1	295.875228137442	0	295.875228137442	139.482766498207	212.595241191344	0
Unique_species_in_Amphibia.txt.txt	q=2	261.53065539112	0	261.53065539112	117.232271745451	203.017775096049	0
Unique_species_in_Amphibia.txt.txt	q=3	241.013556268584	0	241.013556268584	100.793741021573	196.158437476138	0
Unique_species_in_Malacostraca.txt.txt	q=0	0	19	-19	0	0	0
Unique_species_in_Malacostraca.txt.txt	q=1	0	18.901787986351	-18.901787986351	-1.16625938414617	4.0099973925108	0
Unique_species_in_Malacostraca.txt.txt	q=2	0	18.8050209205021	-18.8050209205021	-1.96309584225548	6.69753808034897	0
Unique_species_in_Malacostraca.txt.txt	q=3	0	18.7100818126828	-18.7100818126828	-2.3181486412357	8.39951207203171	0
Enriched_species_in_Amphibia.txt.txt	q=0	0	0	0	0	0	NA
Enriched_species_in_Amphibia.txt.txt	q=1	0	0	0	0	0	NA
Enriched_species_in_Amphibia.txt.txt	q=2	0	0	0	0	0	NA
Enriched_species_in_Amphibia.txt.txt	q=3	0	0	0	0	0	NA
Enriched_species_in_Malacostraca.txt.txt	q=0	1	1	0	0	0	NA
Enriched_species_in_Malacostraca.txt.txt	q=1	1	1	0	0	0	NA
Enriched_species_in_Malacostraca.txt.txt	q=2	1	1	0	0	0	NA
Enriched_species_in_Malacostraca.txt.txt	q=3	1	1	0	0	0	NA
Significantly_different_species.txt	q=0	347	20	327	155.285491795871	243.094508204129	0.02
Significantly_different_species.txt	q=1	295.89242213964	19.9013569812896	275.99106515835	99.1341858632369	238.603517550416	0
Significantly_different_species.txt	q=2	261.534986354061	19.8038596349412	241.73112671912	33.0660220944706	247.718585948304	0
Significantly_different_species.txt	q=3	241.016552905462	19.7078464211193	221.308706484342	-4.78360104763921	244.394978975461	0.01
Insignificantly_different_species.txt	q=0	2497	3724	-1227	-144.866786326585	2318.08678632658	0.36
Insignificantly_different_species.txt	q=1	2229.64999265516	2966.45324066672	-736.803248011559	-223.12852687579	2039.11294800667	0.61
Insignificantly_different_species.txt	q=2	1899.610685364	2126.72008911541	-227.109403751401	-306.469801815608	1769.27588063182	0.8
Insignificantly_different_species.txt	q=3	1590.88653652886	1537.77009420948	53.1164423193854	-234.64527341067	1532.15870119734	0.97
Total_species.txt	q=0	2844	3744	-900	-152.839072908058	2404.95907290806	0.61
Total_species.txt	q=1	2257.4910636252	2879.8492603923	-622.3581967671	-236.56199203501	2071.80697112376	0.7
Total_species.txt	q=2	1688.46489632958	1961.82931406275	-273.364417733165	-238.28131896478	1739.96373623426	0.81
Total_species.txt	q=3	1318.88785880515	1382.16916995021	-63.2813111450619	-234.905831466009	1555.30723462168	0.91
