# Supplementary material for: How Host Phylogeny and Diet Shape the Specificity and Specificity Diversity of Animal Gut Microbiomes
Source: Environ Microbiol Rep. 2026 Jan 29;18(1):e70253. doi: 10.1111/1758-2229.70253 (PMC12856063; doi:10.1111/1758-2229.70253)
Supplement: Supplementary file 3 — Data S3. SSD_code_AGM. [file EMI4-18-e70253-s001.zip › SSD_code_AGM/SSD.R]

rm(list=ls())

#Specificity function
SPEC<-function(files){
	Rains=numeric()
	Relative=list()
	for(s in 1:length(files)){
		name=s
		da<-files[[s]]
		S=nrow(da)		
		ID<-colnames(da)
		rda<-da/rowSums(da,na.rm=T)
		Relative[[s]]=rda

		rain=apply(rda,2,function(x){sum(x,na.rm=T)/S})
		Rains=rbind(Rains,rain)
	}
	TotalRain=colSums(Rains,na.rm=T)	

	Res=ID
	for(s in 1:length(files)){
		name=s
		dat<-Relative[[s]]
		ID<-colnames(dat)
		S=nrow(dat)
		datc<-rbind(dat,TotalRain)
		res=apply(datc,2,function(x){(length(x[x[1:S]>0])/S)*((sum(x[1:S],na.rm=T)/S)/x[S+1])})
		Res=data.frame(Res,res)
	}
	return(Res)
}

#Diversity
d.chao<-function(A,lev,q){
         tot<-sum(A)
         eA<-A/tot
         eA<-eA[eA>0]
         if(is.vector(A)){
                 cA<-A
                 N<-1
         }else{
                 cA<-colSums(A)
                 N<-nrow(A)
         }
         ecA<-cA/tot
         ecA<-ecA[ecA>0]
         if(lev=='alpha'){
		 if(tot==0){
			D.value=0
		 }
		 else{
                 	if(q!=1){
                       	      Da<-(1/N)*(sum(eA^q))^(1/(1-q))
                              D.value<-Da
                 	}else{
                              Da<-exp(-sum(eA*log(eA))-log(N))
                              D.value<-Da
                        }
		}
         }
         if(lev=='beta'){
                 D.value<-d.chao(A,lev='gamma',q)/d.chao(A,lev='alpha',q)
         }
         if(lev=='gamma'){
                 if(q!=1){
                                 Dg<-(sum(ecA^q))^(1/(1-q))
                                 D.value<-Dg
                 }else{
                         Dg<-exp(-sum(ecA*log(ecA)))
                         D.value<-Dg
                 }
         }
         D.value
}

##############################################################
#Main code
#############################################################
library(data.table)
library(stringr)
#Rowdata
Input<-"Input_Data"
out<-"Observed_Specificity"
dir.create(out)
outsig<-"Species_Groups"
dir.create(outsig)
outdiv<-"Specificity_Diversity"
dir.create(outdiv)
	
#Observed Specificty	
all<-list.files(paste(Input,sep=""))
nam=str_replace_all(all,".txt","")
Combine=numeric()
Allda=list()
numS=numeric()
Total=list()
for(f in 1:length(all)){
	da<-fread(paste(Input,"/",all[f],sep=""),header=T,sep="\t",stringsAsFactors=F) %>% data.frame
	Allda[[f]]<-da[,2:ncol(da)]
	Combine=rbind(Combine,da[,2:ncol(da)])
	numS=append(numS,nrow(da))

	IDs=colnames(da[,2:ncol(da)])
	Total[[f]]=IDs
}
IDs=colnames(da[,2:ncol(da)])

spec<-SPEC(Allda)
obs=spec[spec[,2]!="NaN",]
write.table(obs,paste(out,"/Observed_Specificity.txt",sep=""),quote=F,sep="\t",col.names=c("ID",all),row.names=F)

for(f in 1:length(all)){
	Total[[f]]=data.frame(Total[[f]],spec[,f+1])
}

#Randomization specificity
for(i in 1:1000){
	print(i)
	Samall=list()
	samp<-sample(1:nrow(Combine),nrow(Combine))
	part=Combine[samp,]
	for(j in 1:length(numS)){
		Samall[[j]]=part[1:numS[j],]
		part=part[(numS[j]+1):nrow(part),]
	}
	specsam<-SPEC(Samall)
	for(f in 1:length(all)){
		Total[[f]]=data.frame(Total[[f]],specsam[,f+1])
	}
}
	
#Randomization Test
for(m in 1:(length(all)-1)){
for(n in (m+1):length(all)){
	Obs=spec[,c(1,m+1,n+1)]
	colnames(Obs)=c("ID",all[c(m,n)])	
	Delta=spec[,m+1]-spec[,n+1]	
		
	delta=abs(Total[[m]][,2:ncol(Total[[m]])]-Total[[n]][,2:ncol(Total[[n]])])
	lower=apply(delta,1,function(x){mean(x[2:length(x)])-1.96*sd(x[2:length(x)])})
	upper=apply(delta,1,function(x){mean(x[2:length(x)])+1.96*sd(x[2:length(x)])})
	p=apply(delta,1,function(x){o=x[1];pre=x[2:length(x)];p=length(pre[pre>=o])/length(pre)})	
	Species=data.frame(Obs,Delta,lower,upper,p)
	Species=Species[Species[,2]!="NaN",]
	Species$p=p.adjust(Species$p,"fdr")
	Sig=Species[Species$p<=0.05,]	
	Nosig=Species[Species$p>0.05,]	
			
	uh=Sig[(Sig[,3]==0)&(Sig[,4]>0),]
	ud=Sig[(Sig[,2]==0)&(Sig[,4]<0),]
	sh=Sig[(Sig[,3]>0)&(Sig[,2]>Sig[,3]),]
	sd=Sig[(Sig[,2]>0)&(Sig[,3]>Sig[,2]),]
			
	write.table(Species,paste(outsig,"/Total_species.txt",sep=""),quote=F,sep="\t",col.names=T,row.names=F)
	write.table(Sig,paste(outsig,"/Significantly_different_species.txt",sep=""),quote=F,sep="\t",col.names=T,row.names=F)
	write.table(Nosig,paste(outsig,"/Insignificantly_different_species.txt",sep=""),quote=F,sep="\t",col.names=T,row.names=F)
	write.table(uh,paste(outsig,"/Unique_species_in_",all[m],".txt",sep=""),quote=F,sep="\t",col.names=T,row.names=F)
	write.table(ud,paste(outsig,"/Unique_species_in_",all[n],".txt",sep=""),quote=F,sep="\t",col.names=T,row.names=F)
	write.table(sh,paste(outsig,"/Enriched_species_in_",all[m],".txt",sep=""),quote=F,sep="\t",col.names=T,row.names=F)
	write.table(sd,paste(outsig,"/Enriched_species_in_",all[n],".txt",sep=""),quote=F,sep="\t",col.names=T,row.names=F)
}
}

#Specificity Diversity
files=c(list.files(outsig,pattern="Unique"),list.files(outsig,pattern="Enriched"),"Significantly_different_species.txt","Insignificantly_different_species.txt","Total_species.txt")
Result=numeric()	
for(File in files){
	da=read.table(paste(outsig,"/",File,sep=""),header=T,sep="\t",stringsAsFactors=F)
	id=da[,1]
	Diversity=list()				
	for(s in 1:length(Total)){
		dat=Total[[s]]
		dat=dat[(dat[,1] %in% id),2:ncol(dat)]
		div0=apply(dat,2,function(x){d.chao(x,"alpha",0)})					
		div1=apply(dat,2,function(x){d.chao(x,"alpha",1)})					
		div2=apply(dat,2,function(x){d.chao(x,"alpha",2)})					
		div3=apply(dat,2,function(x){d.chao(x,"alpha",3)})
		Diversity[[s]]=rbind(div0,div1,div2,div3)
	}
	for(m in 1:(length(Total)-1)){
	for(n in (m+1):length(Total)){
		H=Diversity[[m]][,1]
		D=Diversity[[n]][,1]
		Delta=H-D
		delta=abs(Diversity[[m]]-Diversity[[n]])
		lower=apply(delta,1,function(x){mean(x[2:length(x)])-1.96*sd(x[2:length(x)])})
                upper=apply(delta,1,function(x){mean(x[2:length(x)])+1.96*sd(x[2:length(x)])})
		p=apply(delta,1,function(x){o=x[1];pre=x[2:length(x)];p=length(pre[pre>=o])/length(pre)})
		order=c("q=0","q=1","q=2","q=3")	
		Res=data.frame(File,order,H,D,Delta,lower,upper,p)
		Result=rbind(Result,Res)
	}
	}		
}
Result[Result$Delta==0,ncol(Result)]<-"NA"
write.table(Result,paste(outdiv,"/Specificity_Diversity.txt",sep=""),quote=F,sep="\t",col.names=T,row.names=F)	
